# Supplementary material for: Proteomic-Coupled-Network Analysis of T877A-Androgen Receptor Interactomes Can Predict Clinical Prostate Cancer Outcomes between White (Non-Hispanic) and African-American Groups
Source: PLoS One. 2014 Nov 19;9(11):e113190. doi: 10.1371/journal.pone.0113190 (PMC4237393; doi:10.1371/journal.pone.0113190)
Supplement: Table S1 — Normalized Proteomic Data. (XLS) [file pone.0113190.s003.xls]

## Sheet: Cluster_Intensity_proteins_Norm
UniProtID	Protein Description	Species	Protein Length	Number of peptides	Total Peptide Weights	Most Intense Peptide	MB	DHT	TF	DM	EST	PGR	MT	CPA	NC	MB:NC	DHT:NC	MB:DHT	DHT:MB	MB:EST	DHT:EST	MB:DM	DHT:DM	Relative Intensities C1_R1	Relative Intensities C1_R2	Relative Intensities C1_R3	Relative Intensities C2_R1	Relative Intensities C2_R2	Relative Intensities C2_R3	Relative Intensities C3_R1	Relative Intensities C3_R2	Relative Intensities C3_R3	Relative Intensities C4_R1	Relative Intensities C4_R2	Relative Intensities C4_R3	Relative Intensities C5_R1	Relative Intensities C5_R2	Relative Intensities C5_R3	Relative Intensities C6_R1	Relative Intensities C6_R2	Relative Intensities C6_R3	Relative Intensities C7_R1	Relative Intensities C7_R2	Relative Intensities C7_R3	Relative Intensities C8_R1	Relative Intensities C8_R2	Relative Intensities C8_R3	Relative Intensities C9_R1	Relative Intensities C9_R2
IPI00291022	Uncharacterized protein C1orf176		373	3	0.844667	1.0456e+06	0.169923	0.109265	0.0689672	0.119206	0.116367	0.204272	0.205109	0.00344514	0.00344514	49.3225	31.7156	1.55515	0.643026	1.46023	0.938965	1.42545	0.916604	0.0912976	0.0688115	0.128366	0.0577874	0.0554172	0.0197997	0.0402087	0.00206965	0.0135869	0.0539083	0.00206965	0.0690415	0.0670823	0.0345377	0.0271666	0.117917	0.00206965	0.00206965	0.135172	0.00206965	0.0244487	0.00206965	0.00206965	0.00206965	0.00206965	0.00206965
IPI00008552	Glutaredoxin-3		335	7	1.58884	1.0456e+06	0.213564	0.151377	0.079759	0.177783	0.114412	0.180072	0.0733496	0.00484143	0.00484143	44.1118	31.267	1.41081	0.708813	1.86662	1.32308	1.20126	0.85147	0.0837749	0.0438614	0.1446	0.0673059	0.0652446	0.0458864	0.0336223	0.00227517	0.0152768	0.0683827	0.00227517	0.102294	0.0507247	0.0556382	0.0594047	0.0846499	0.013859	0.00227517	0.0386695	0.00227517	0.0300694	0.00227517	0.00227517	0.00227517	0.00227517	0.00227517
IPI00010080	Serine/threonine-protein kinase OSR1		527	9	2.80483	2.01624e+06	0.122487	0.106694	0.0364524	0.0796474	0.0937541	0.163057	0.234687	0.0680318	0.0951893	1.28678	1.12086	1.14803	0.871059	1.30647	1.13802	1.53787	1.33957	0.0899579	0.0535258	0.0434995	0.076931	0.0405987	0.00379738	0.0191491	0.00447431	0.0149612	0.0537509	0.00531824	0.0271993	0.0838638	0.0315675	0.013829	0.0996236	0.0147326	0.00579012	0.161159	0.00643311	0.0226273	0.0332168	0.0231228	0.0193312	0.0606583	0.00567839
IPI00155389	Isoform 2 of O-phosphoseryl-tRNA(Sec) selenium transferase		422	2	0	0	0	0	0	0	0	0	0	0	0	#DIV/0!	#DIV/0!	#DIV/0!	#DIV/0!	#DIV/0!	#DIV/0!	#DIV/0!	#DIV/0!	0	0	0	0	0	0	0	0	0	0	0	0	0	0	0	0	0	0	0	0	0	0	0	0	0	0
IPI00302283	Isoform 1 of O-phosphoseryl-tRNA(Sec) selenium transferase		501	2	0	0	0	0	0	0	0	0	0	0	0	#DIV/0!	#DIV/0!	#DIV/0!	#DIV/0!	#DIV/0!	#DIV/0!	#DIV/0!	#DIV/0!	0	0	0	0	0	0	0	0	0	0	0	0	0	0	0	0	0	0	0	0	0	0	0	0	0	0
IPI00514622	Ran-binding protein 6		1105	6	1.00769	5.51127e+07	0.176158	0.121395	0.0495917	0.157216	0.0980168	0.132293	0.0991633	0.0842489	0.0819162	2.15047	1.48195	1.45111	0.689126	1.79723	1.23852	1.12049	0.772156	0.0753398	0.0459255	0.0981519	0.0438945	0.0497495	0.00799355	0.0209436	0.00601843	0.0203624	0.0510644	0.0321809	0.0611132	0.0404653	0.0415873	0.0362901	0.0486577	0.0310806	0.0241443	0.0393981	0.0255397	0.0398621	0.0213051	0.0353843	0.0354918	0.0370628	0.0314005
IPI00004363	STE20/SPS1-related proline-alanine-rich protein kinase		547	10	2.51105	1.0456e+06	0.201169	0.0778114	0.0341883	0.0925379	0.133493	0.248279	0.161574	0.0460739	0.00487319	41.2807	15.9672	2.58534	0.386797	1.50696	0.582886	2.17391	0.840859	0.103661	0.117976	0.11208	0.0259303	0.0409354	0.0165992	0.0103393	0.012714	0.0138959	0.0461848	0.00312512	0.0427436	0.0888634	0.0338609	0.0268391	0.145565	0.0205018	0.00837085	0.0793006	0.00613621	0.0452131	0.00827031	0.0231197	0.00312512	0.00312512	0.00312512
IPI00646323	Isoform 1 of UPF0668 protein C10orf76		689	3	0.388483	1.41511e+06	0.112574	0.164861	0.0320276	0.121921	0.200522	0.165842	0.156631	0.0433819	0.00223926	50.2728	73.623	0.682841	1.46447	0.561404	0.822158	0.923337	1.3522	0.0447724	0.0349489	0.0851405	0.0926506	0.0657468	0.0133514	0.021055	0.00108447	0.0102782	0.049796	0.00108447	0.0523986	0.134995	0.0924517	0.0473771	0.0897391	0.00924686	0.00108447	0.0855212	0.00108447	0.0314506	0.0319693	0.0107104	0.00108447	0.00108447	0.00108447
IPI00376429	similar to hCG1818387		132	2	0	0	0	0	0	0	0	0	0	0	0	#DIV/0!	#DIV/0!	#DIV/0!	#DIV/0!	#DIV/0!	#DIV/0!	#DIV/0!	#DIV/0!	0	0	0	0	0	0	0	0	0	0	0	0	0	0	0	0	0	0	0	0	0	0	0	0	0	0
IPI00783271	Leucine-rich PPR motif-containing protein mitochondrial		1394	21	3.80072	1.21768e+06	0.386141	0.17688	0.050186	0.0878264	0.178891	0.0511145	0.0422042	0.0133786	0.0133786	28.8625	13.2211	2.18307	0.458071	2.15853	0.98876	4.39664	2.01397	0.0285788	0.0509159	0.326827	0.038073	0.0272114	0.132116	0.0128946	0.0100127	0.0348662	0.0390958	0.0100127	0.0471743	0.0870339	0.041323	0.116529	0.0329925	0.0100127	0.0100127	0.0268535	0.0100127	0.0143947	0.0100127	0.0100127	0.0100127	0.0100127	0.0100127
IPI00847579	ribosomal protein S12		132	3	0.389338	4.88978e+06	0.122875	0.101831	0.0471488	0.10528	0.117449	0.218061	0.159679	0.0469592	0.0807164	1.52231	1.26158	1.20667	0.82873	1.0462	0.86702	1.16712	0.967231	0.0483419	0.0380548	0.0995974	0.0486257	0.0610548	0.0164992	0.0225523	0.000862895	0.0182864	0.0382693	0.000862895	0.0688759	0.0543526	0.0656183	0.0611638	0.114519	0.00136714	0.000862895	0.11266	0.000862895	0.0566272	0.0268289	0.00115714	0.00155194	0.000862895	0.000862895
IPI00157456	similar to 40S ribosomal protein S12		133	2	0	0	0	0	0	0	0	0	0	0	0	#DIV/0!	#DIV/0!	#DIV/0!	#DIV/0!	#DIV/0!	#DIV/0!	#DIV/0!	#DIV/0!	0	0	0	0	0	0	0	0	0	0	0	0	0	0	0	0	0	0	0	0	0	0	0	0	0	0
IPI00013917	40S ribosomal protein S12		132	3	0.389338	4.88978e+06	0.122875	0.101831	0.0471488	0.10528	0.117449	0.218061	0.159679	0.0469592	0.0807164	1.52231	1.26158	1.20667	0.82873	1.0462	0.86702	1.16712	0.967231	0.0483419	0.0380548	0.0995974	0.0486257	0.0610548	0.0164992	0.0225523	0.000862895	0.0182864	0.0382693	0.000862895	0.0688759	0.0543526	0.0656183	0.0611638	0.114519	0.00136714	0.000862895	0.11266	0.000862895	0.0566272	0.0268289	0.00115714	0.00155194	0.000862895	0.000862895
IPI00789551	Putative uncharacterized protein MATR3		895	22	4.86071	1.50672e+06	0.10601	0.0963006	0.0629523	0.116255	0.105807	0.131018	0.114206	0.0764255	0.191026	0.554951	0.504123	1.10082	0.90841	1.00191	0.91015	0.911878	0.82836	0.0589091	0.0336661	0.0591313	0.0569436	0.0287601	0.0328303	0.0340843	0.00180517	0.0185845	0.0534062	0.00180517	0.0618864	0.0842118	0.0391209	0.0411724	0.0843906	0.0100291	0.00534803	0.0700256	0.00180517	0.0307542	0.0224191	0.0179859	0.0405593	0.116249	0.00180517
IPI00792904	limkain b1		1742	5	1.19671	1.06286e+06	0.134821	0.116199	0.0784139	0.112344	0.154359	0.185427	0.205932	0.00591598	0.00658782	20.4651	17.6385	1.16026	0.861878	0.873423	0.752785	1.20007	1.03431	0.0654494	0.0479208	0.0848796	0.0713605	0.0517387	0.00274066	0.0527541	0.00178861	0.0157987	0.0600119	0.00157971	0.0587299	0.104576	0.046838	0.0382275	0.112909	0.00922045	0.00157971	0.115675	0.00157971	0.0578685	0.00303139	0.00267916	0.00311582	0.00403947	0.00157971
IPI00783726	kinectin 1 isoform b		1306	4	1.18664	1.97244e+06	0.140451	0.11363	0.0507268	0.124416	0.146884	0.230502	0.167007	0.0241618	0.00222189	63.2122	51.141	1.23604	0.809037	0.956201	0.773602	1.12888	0.913309	0.0636285	0.048981	0.114868	0.0484805	0.0703645	0.00131186	0.0323343	0.00131186	0.0114458	0.0630106	0.00131186	0.0652157	0.0787422	0.0612337	0.0463955	0.122397	0.00131186	0.00131186	0.0963395	0.00131186	0.0458266	0.00831978	0.00877655	0.0178862	0.00131186	0.00131186
IPI00828177	Isoform 3 of Limkain-b1		1682	5	1.19671	1.06286e+06	0.134821	0.116199	0.0784139	0.112344	0.154359	0.185427	0.205932	0.00591598	0.00658782	20.4651	17.6385	1.16026	0.861878	0.873423	0.752785	1.20007	1.03431	0.0654494	0.0479208	0.0848796	0.0713605	0.0517387	0.00274066	0.0527541	0.00178861	0.0157987	0.0600119	0.00157971	0.0587299	0.104576	0.046838	0.0382275	0.112909	0.00922045	0.00157971	0.115675	0.00157971	0.0578685	0.00303139	0.00267916	0.00311582	0.00403947	0.00157971
IPI00328753	Isoform 1 of Kinectin		1357	4	1.18664	1.97244e+06	0.140451	0.11363	0.0507268	0.124416	0.146884	0.230502	0.167007	0.0241618	0.00222189	63.2122	51.141	1.23604	0.809037	0.956201	0.773602	1.12888	0.913309	0.0636285	0.048981	0.114868	0.0484805	0.0703645	0.00131186	0.0323343	0.00131186	0.0114458	0.0630106	0.00131186	0.0652157	0.0787422	0.0612337	0.0463955	0.122397	0.00131186	0.00131186	0.0963395	0.00131186	0.0458266	0.00831978	0.00877655	0.0178862	0.00131186	0.00131186
IPI00005146	Isoform 2 of Limkain-b1		1608	5	1.19671	1.06286e+06	0.134821	0.116199	0.0784139	0.112344	0.154359	0.185427	0.205932	0.00591598	0.00658782	20.4651	17.6385	1.16026	0.861878	0.873423	0.752785	1.20007	1.03431	0.0654494	0.0479208	0.0848796	0.0713605	0.0517387	0.00274066	0.0527541	0.00178861	0.0157987	0.0600119	0.00157971	0.0587299	0.104576	0.046838	0.0382275	0.112909	0.00922045	0.00157971	0.115675	0.00157971	0.0578685	0.00303139	0.00267916	0.00311582	0.00403947	0.00157971
IPI00909030	cDNA FLJ61494 highly similar to Kinectin		1329	4	1.18664	1.97244e+06	0.140451	0.11363	0.0507268	0.124416	0.146884	0.230502	0.167007	0.0241618	0.00222189	63.2122	51.141	1.23604	0.809037	0.956201	0.773602	1.12888	0.913309	0.0636285	0.048981	0.114868	0.0484805	0.0703645	0.00131186	0.0323343	0.00131186	0.0114458	0.0630106	0.00131186	0.0652157	0.0787422	0.0612337	0.0463955	0.122397	0.00131186	0.00131186	0.0963395	0.00131186	0.0458266	0.00831978	0.00877655	0.0178862	0.00131186	0.00131186
IPI00030320	Probable ATP-dependent RNA helicase DDX6		483	12	3.04912	2.47085e+06	0.159244	0.114618	0.0277846	0.174384	0.137483	0.178589	0.140318	0.033282	0.0342977	4.64298	3.34187	1.38934	0.719768	1.15828	0.833692	0.913178	0.657277	0.0630536	0.0818351	0.0844039	0.0391775	0.0578845	0.0187214	0.013262	0.00615697	0.0120931	0.0688508	0.00400836	0.106095	0.0859855	0.0465419	0.0310329	0.10769	0.00978616	0.0115938	0.0898132	0.00657193	0.0344647	0.0137035	0.00988456	0.0177701	0.0195167	0.00754158
IPI00292020	Spermidine synthase		302	5	0.989362	2.3818e+06	0.066986	0.0485029	0.00721406	0.622834	0.0653825	0.129986	0.0166934	0.00242824	0.0399729	1.67579	1.21339	1.38107	0.724074	1.02453	0.741832	0.10755	0.0778744	0.0264755	0.00811059	0.0603077	0.0256505	0.0280009	0.0156882	0.00161953	0.00161953	0.00467737	0.0160006	0.60403	0.0389311	0.0265369	0.0135695	0.0234468	0.0788766	0.00161953	0.00161953	0.00161953	0.00161953	0.0107341	0.00161953	0.00161953	0.00161953	0.00161953	0.00161953
IPI00900297	Isoform 2 of Eukaryotic translation initiation factor 2 subunit 3-like protein		467	6	1.37581	4.15245e+06	0.180482	0.108222	0.0553416	0.15035	0.12378	0.169516	0.138126	0.0274258	0.046757	3.86	2.31457	1.6677	0.599629	1.45808	0.874309	1.20042	0.719804	0.0688455	0.0517887	0.12619	0.0394828	0.0672442	0.00871241	0.0408285	0.00871241	0.0149489	0.0942225	0.00871241	0.0463581	0.0806463	0.0901327	0.0432404	0.107495	0.0145611	0.00871241	0.0986441	0.00871241	0.0286652	0.018647	0.0159971	0.0164837	0.0260348	0.00871241
IPI00023919	26S protease regulatory subunit 8		406	12	3.41546	1.0456e+06	0.198063	0.144166	0.0156309	0.156589	0.135307	0.193658	0.112535	0.024374	0.0196765	10.066	7.32685	1.37385	0.727882	1.4638	1.06547	1.26486	0.920669	0.0529679	0.0582922	0.136045	0.0531035	0.0635564	0.0561177	0.00788117	0.00446404	0.00664714	0.0703272	0.00340541	0.0897854	0.063959	0.0619809	0.0644742	0.0977209	0.00426063	0.00340541	0.0654782	0.00340541	0.0387011	0.00340541	0.00693852	0.00935763	0.0111281	0.00340541
IPI00745502	Proteasome (Prosome macropain) 26S subunit ATPase 5 isoform CRA_b		398	12	3.41546	1.0456e+06	0.198063	0.144166	0.0156309	0.156589	0.135307	0.193658	0.112535	0.024374	0.0196765	10.066	7.32685	1.37385	0.727882	1.4638	1.06547	1.26486	0.920669	0.0529679	0.0582922	0.136045	0.0531035	0.0635564	0.0561177	0.00788117	0.00446404	0.00664714	0.0703272	0.00340541	0.0897854	0.063959	0.0619809	0.0644742	0.0977209	0.00426063	0.00340541	0.0654782	0.00340541	0.0387011	0.00340541	0.00693852	0.00935763	0.0111281	0.00340541
IPI00376844	Putative ubiquitin-conjugating enzyme E2 N-like		153	4	1.67079	2.4572e+06	0.212098	0.141706	0.0356695	0.139234	0.123076	0.131254	0.160249	0.0335432	0.0231702	9.15388	6.11585	1.49675	0.668115	1.7233	1.15136	1.52331	1.01775	0.0802981	0.0537026	0.127146	0.062375	0.0596002	0.0241878	0.0167819	0.00246794	0.0139254	0.0679769	0.000459578	0.0476286	0.072353	0.0501345	0.0303291	0.0718437	0.00489143	0.0205647	0.0983447	0.000459578	0.0339902	0.0130882	0.0116215	0.0136179	0.0126001	0.00988177
IPI00874051	Ubiquitin carrier protein (Fragment)		144	7	2.47301	2.4572e+06	0.189232	0.141437	0.0326318	0.132733	0.130947	0.165308	0.148242	0.0342407	0.0252283	7.50078	5.60628	1.33792	0.747426	1.4451	1.0801	1.42565	1.06557	0.0773831	0.0528527	0.115438	0.0644923	0.0644938	0.027959	0.0175361	0.0023271	0.0121959	0.0643803	0.000947585	0.0523192	0.0721787	0.0642472	0.0263814	0.0875124	0.00385654	0.0152713	0.0897575	0.000947585	0.0396713	0.0153108	0.00814432	0.00963659	0.0092867	0.00741954
IPI00003949	Ubiquitin-conjugating enzyme E2 N		152	7	2.47301	2.4572e+06	0.189232	0.141437	0.0326318	0.132733	0.130947	0.165308	0.148242	0.0342407	0.0252283	7.50078	5.60628	1.33792	0.747426	1.4451	1.0801	1.42565	1.06557	0.0773831	0.0528527	0.115438	0.0644923	0.0644938	0.027959	0.0175361	0.0023271	0.0121959	0.0643803	0.000947585	0.0523192	0.0721787	0.0642472	0.0263814	0.0875124	0.00385654	0.0152713	0.0897575	0.000947585	0.0396713	0.0153108	0.00814432	0.00963659	0.0092867	0.00741954
IPI00795732	22 kDa protein		200	35	11.6164	2.9724e+07	0.20756	0.12182	0.0312713	0.134829	0.111428	0.104666	0.145995	0.0612294	0.081201	2.55613	1.50023	1.70383	0.586913	1.86273	1.09326	1.53944	0.903518	0.0663443	0.0507701	0.125765	0.0563284	0.0618389	0.0281239	0.0150845	0.0107334	0.00829246	0.0441014	0.0104625	0.0634557	0.0610077	0.0361281	0.0261992	0.068247	0.0138798	0.00740792	0.0789248	0.0118072	0.0500748	0.0227553	0.0140897	0.0281158	0.0491659	0.00802614
IPI00375174	Isoform 1 of Ankyrin repeat and sterile alpha motif domain-containing protein 1B		1249	4	0.803779	1.0456e+06	0.155506	0.100871	0.064746	0.113758	0.127707	0.224228	0.206985	0.00309956	0.00309956	50.1705	32.5438	1.54163	0.648665	1.21768	0.789868	1.36699	0.88672	0.0960016	0.0697789	0.105593	0.0612211	0.0546426	0.0019432	0.0442977	0.0019432	0.00887324	0.0592739	0.0019432	0.0670056	0.0740918	0.0366903	0.0288017	0.13017	0.0019432	0.0019432	0.139776	0.0019432	0.0258931	0.0019432	0.0019432	0.0019432	0.0019432	0.0019432
IPI00872622	Putative uncharacterized protein ANKS1B		1248	4	0.803779	1.0456e+06	0.155506	0.100871	0.064746	0.113758	0.127707	0.224228	0.206985	0.00309956	0.00309956	50.1705	32.5438	1.54163	0.648665	1.21768	0.789868	1.36699	0.88672	0.0960016	0.0697789	0.105593	0.0612211	0.0546426	0.0019432	0.0442977	0.0019432	0.00887324	0.0592739	0.0019432	0.0670056	0.0740918	0.0366903	0.0288017	0.13017	0.0019432	0.0019432	0.139776	0.0019432	0.0258931	0.0019432	0.0019432	0.0019432	0.0019432	0.0019432
IPI00102173	Ubiquitin-conjugating enzyme E2 E2		201	3	1.08616	1.0456e+06	0.175554	0.1381	0.0213368	0.102111	0.210774	0.172661	0.162281	0.00859032	0.00859032	20.4363	16.0763	1.27121	0.786653	0.832902	0.655205	1.71925	1.35245	0.0854533	0.0183079	0.0978976	0.0746136	0.112975	0.00797125	0.0167798	0.00797125	0.0116119	0.0415165	0.00797125	0.0618807	0.180074	0.0262251	0.022081	0.134231	0.00797125	0.00797125	0.139598	0.00797125	0.020553	0.00797125	0.00797125	0.00797125	0.00797125	0.00797125
IPI00021926	proteasome 26S ATPase subunit 6		403	7	1.70006	1.0456e+06	0.177829	0.159778	0.0527481	0.149698	0.136777	0.148068	0.0742637	0.0701281	0.0307101	5.79057	5.2028	1.11297	0.898495	1.30013	1.16816	1.18792	1.06734	0.066038	0.0376288	0.132805	0.0366491	0.0685941	0.0795116	0.0259239	0.00368747	0.0100828	0.0643829	0.00232601	0.0941261	0.0532761	0.0630249	0.0430158	0.0760804	0.00576901	0.00232601	0.037956	0.00232601	0.0226237	0.0138007	0.0143502	0.0470459	0.00232601	0.00232601
IPI00913912	Putative uncharacterized protein ATXN10		477	12	2.86421	1.0456e+06	0.169221	0.131686	0.0295258	0.11442	0.165441	0.280509	0.0893503	0.0153423	0.00450454	37.5667	29.2341	1.28503	0.778191	1.02285	0.795971	1.47894	1.1509	0.120186	0.0935801	0.088458	0.0865538	0.0350537	0.0198762	0.0170376	0.00544169	0.00640047	0.0521779	0.00296032	0.0696436	0.108529	0.0219257	0.0189337	0.183123	0.00884543	0.00296032	0.0544165	0.00296032	0.0160888	0.00806658	0.00654271	0.00296032	0.00296032	0.00296032
IPI00001636	Ataxin-10		475	13	3.18915	1.0456e+06	0.180864	0.131546	0.0330307	0.103373	0.166465	0.256519	0.108932	0.0146939	0.00457643	39.5208	28.7443	1.37491	0.727321	1.0865	0.790237	1.74962	1.27254	0.124776	0.101919	0.0793839	0.0868315	0.0398218	0.0184473	0.0190395	0.00530207	0.0065525	0.0472013	0.00298561	0.0618864	0.108519	0.0212934	0.0185806	0.165939	0.00847959	0.00298561	0.0713736	0.00298561	0.0218352	0.00775251	0.00632992	0.00298561	0.00298561	0.00298561
IPI00178056	44 kDa protein		389	8	1.25122	1.0456e+06	0.108676	0.147099	0.0802806	0.113788	0.144556	0.180427	0.144063	0.0574757	0.0236351	4.59807	6.22376	0.738792	1.35356	0.751787	1.01759	0.955074	1.29275	0.0437659	0.0261679	0.0914233	0.0219068	0.0859322	0.0406265	0.025575	0.00271687	0.0348247	0.0517395	0.00271687	0.0673327	0.0871655	0.0764511	0.0509118	0.0994522	0.0289806	0.00271687	0.0645225	0.00271687	0.0638077	0.0253524	0.0157187	0.00271687	0.00271687	0.00271687
IPI00292059	Nuclear pore complex protein Nup153		1475	2	0	0	0	0	0	0	0	0	0	0	0	#DIV/0!	#DIV/0!	#DIV/0!	#DIV/0!	#DIV/0!	#DIV/0!	#DIV/0!	#DIV/0!	0	0	0	0	0	0	0	0	0	0	0	0	0	0	0	0	0	0	0	0	0	0	0	0	0	0
IPI00910194	cDNA FLJ60565 highly similar to Nuclear pore complex protein Nup153		1506	2	0	0	0	0	0	0	0	0	0	0	0	#DIV/0!	#DIV/0!	#DIV/0!	#DIV/0!	#DIV/0!	#DIV/0!	#DIV/0!	#DIV/0!	0	0	0	0	0	0	0	0	0	0	0	0	0	0	0	0	0	0	0	0	0	0	0	0	0	0
IPI00456969	Cytoplasmic dynein 1 heavy chain 1		4646	89	29.2719	1.48181e+07	0.204955	0.129631	0.0374838	0.110099	0.13586	0.161815	0.163491	0.0275144	0.0291508	7.03084	4.44692	1.58106	0.632487	1.50858	0.954157	1.86155	1.1774	0.111461	0.112469	0.0806409	0.0743554	0.0584546	0.023557	0.0180362	0.00826206	0.0121253	0.064543	0.00677739	0.0441758	0.0932095	0.0348203	0.0227979	0.10173	0.0105622	0.00958432	0.102584	0.00905192	0.0168143	0.0100615	0.0108154	0.013886	0.0122677	0.00891266
IPI00306516	Mitochondrial import inner membrane translocase subunit TIM44		452	5	1.03831	1.15437e+06	0.15069	0.0934713	0.0351993	0.127187	0.123865	0.23251	0.157915	0.00324398	0.0759186	1.98488	1.2312	1.61215	0.62029	1.21656	0.754621	1.18479	0.734911	0.058026	0.0713577	0.110294	0.0402131	0.0460161	0.00865834	0.0255228	0.00199687	0.00775287	0.070677	0.00199687	0.0438928	0.0927042	0.0471741	0.0586556	0.140135	0.00199687	0.00199687	0.103311	0.00199687	0.0218894	0.00199687	0.00199687	0.00199687	0.0611039	0.00199687
IPI00385153	HUMEEP		453	8	2.06882	1.0456e+06	0.158951	0.137836	0.0230906	0.121676	0.183995	0.300317	0.0638819	0.00512628	0.00512628	31.007	26.8881	1.15319	0.867162	0.863885	0.749128	1.30634	1.13281	0.12331	0.0950208	0.0928998	0.0960097	0.0285177	0.0149702	0.0158567	0.00349885	0.00618225	0.0518656	0.00349885	0.0820249	0.120911	0.0169534	0.0138988	0.198267	0.00349885	0.00349885	0.0430494	0.00349885	0.0127726	0.00349885	0.00349885	0.00349885	0.00349885	0.00349885
IPI00884341	Isoform 2 of Protein diaphanous homolog 1		1248	11	2.16303	2.53511e+06	0.0703797	0.159912	0.0835487	0.085526	0.151881	0.178017	0.187607	0.029604	0.0535242	1.31492	2.98766	0.440115	2.27213	0.463387	1.05288	0.822904	1.86975	0.0250296	0.0340621	0.0450042	0.0887875	0.032688	0.0505577	0.0569007	0.0153785	0.010784	0.0531245	0.0022739	0.0252373	0.092239	0.0373763	0.0401954	0.10397	0.0316934	0.018856	0.134037	0.027724	0.0289259	0.0107373	0.00995677	0.0123392	0.0264468	0.0064739
IPI00030876	diaphanous 1 isoform 2		1264	12	2.55931	2.53511e+06	0.0747252	0.128983	0.0692386	0.0823317	0.140113	0.188302	0.176289	0.0550035	0.0850137	0.878978	1.51721	0.57934	1.7261	0.533321	0.920568	0.907612	1.56663	0.0331653	0.0355146	0.0408726	0.0733483	0.0340841	0.0348208	0.0464274	0.0171285	0.00797	0.0521877	0.00186404	0.028096	0.0816078	0.0447392	0.0381832	0.105227	0.0328137	0.0173186	0.120057	0.0290873	0.0277748	0.026522	0.0119301	0.0150515	0.0503734	0.00736687
IPI00852685	Isoform 1 of Protein diaphanous homolog 1		1272	12	2.65149	6.12988e+06	0.0901364	0.137184	0.0699487	0.0934591	0.139114	0.179465	0.184861	0.0484052	0.0574266	1.56959	2.38887	0.657046	1.52196	0.647934	0.986133	0.964448	1.46786	0.0239897	0.0449869	0.0512276	0.067229	0.0362198	0.0435431	0.0470779	0.0132408	0.00950319	0.0493273	0.00171809	0.0310261	0.0816245	0.036914	0.0378726	0.103899	0.0338119	0.0193778	0.127879	0.0283532	0.0325296	0.0161924	0.0166646	0.0189747	0.0288203	0.0076259
IPI00784704	Isoform 2 of Fanconi anemia group I protein		1267	3	0.806557	1.0456e+06	0.144087	0.0999598	0.0633932	0.109596	0.130334	0.216058	0.206867	0.011915	0.0177907	8.09898	5.61865	1.44144	0.693749	1.10552	0.766954	1.31471	0.912078	0.0910378	0.0660593	0.0962491	0.0618266	0.0530817	0.00193744	0.0415936	0.00193744	0.00940615	0.0577692	0.00193744	0.0643595	0.0770911	0.0364915	0.0324566	0.126221	0.00193744	0.00598469	0.133527	0.00193744	0.0339658	0.00193744	0.00540756	0.00765728	0.00959615	0.00193744
IPI00306518	Isoform 3 of Fanconi anemia group I protein		1328	3	0.806557	1.0456e+06	0.144087	0.0999598	0.0633932	0.109596	0.130334	0.216058	0.206867	0.011915	0.0177907	8.09898	5.61865	1.44144	0.693749	1.10552	0.766954	1.31471	0.912078	0.0910378	0.0660593	0.0962491	0.0618266	0.0530817	0.00193744	0.0415936	0.00193744	0.00940615	0.0577692	0.00193744	0.0643595	0.0770911	0.0364915	0.0324566	0.126221	0.00193744	0.00598469	0.133527	0.00193744	0.0339658	0.00193744	0.00540756	0.00765728	0.00959615	0.00193744
IPI00015504	HHIP-like protein 2		724	2	0	0	0	0	0	0	0	0	0	0	0	#DIV/0!	#DIV/0!	#DIV/0!	#DIV/0!	#DIV/0!	#DIV/0!	#DIV/0!	#DIV/0!	0	0	0	0	0	0	0	0	0	0	0	0	0	0	0	0	0	0	0	0	0	0	0	0	0	0
IPI00878838	37 kDa protein		326	6	0.869003	5.90245e+06	0.079259	0.100057	0.0734315	0.119061	0.142133	0.166467	0.148822	0.0790548	0.091715	0.864188	1.09095	0.792139	1.2624	0.557639	0.703965	0.665702	0.840385	0.0294661	0.0282226	0.0546457	0.0336022	0.0642202	0.00214806	0.0134526	0.00225193	0.0301076	0.0579055	0.00189258	0.0553293	0.0829004	0.0782126	0.0468546	0.0839634	0.0185911	0.0154507	0.0729805	0.0174882	0.080942	0.0112751	0.0410379	0.0110819	0.0699807	0.0150904
IPI00289986	ataxia telangiectasia mutated protein isoform 2		1708	5	1.30926	3.29167e+06	0.161668	0.0976642	0.0597703	0.104868	0.0985244	0.18984	0.266452	0.018576	0.00263752	61.2953	37.0288	1.65534	0.604105	1.64089	0.991269	1.54163	0.931306	0.10042	0.0788177	0.0817454	0.0618268	0.0414931	0.019187	0.0367272	0.00596487	0.0146536	0.057441	0.00173117	0.0537639	0.0638659	0.0299725	0.0245586	0.117315	0.0164423	0.00173117	0.136738	0.00173117	0.0437566	0.0149216	0.00531971	0.00773518	0.00173117	0.00173117
IPI00298306	Serine-protein kinase ATM		3056	6	1.57805	3.29167e+06	0.156745	0.0927724	0.0679611	0.102436	0.103126	0.177592	0.247645	0.0312093	0.0205135	7.64107	4.52251	1.68956	0.591869	1.51993	0.899599	1.53018	0.905664	0.0966932	0.0780678	0.0737668	0.0563125	0.0404104	0.0160805	0.0391598	0.0139666	0.0116523	0.0569419	0.00146293	0.049799	0.0616069	0.0375611	0.0283166	0.108812	0.0204203	0.00146293	0.123669	0.017954	0.0341255	0.0125087	0.0128906	0.0125985	0.00146293	0.00146293
IPI00646328	FERM and PDZ domain-containing protein 1		1578	3	1.01666	1.72405e+06	0.186466	0.114163	0.045528	0.125998	0.124156	0.181746	0.171223	0.0234073	0.0273135	6.82685	4.17971	1.63333	0.612245	1.50187	0.919513	1.47991	0.906068	0.0523874	0.0453919	0.124639	0.0476172	0.0483481	0.0268941	0.0332926	0.00550535	0.0177947	0.0542487	0.000919711	0.0589684	0.0660092	0.0706381	0.0544414	0.115566	0.00309687	0.000919711	0.122611	0.000919711	0.0261917	0.00767536	0.0123739	0.000919711	0.000919711	0.000919711
IPI00514897	Brefeldin A-inhibited guanine nucleotide-exchange protein 3		2177	5	0.727322	1.06429e+07	0.151776	0.0938461	0.0661046	0.163919	0.124276	0.170357	0.123786	0.0651413	0.0407935	3.72059	2.30052	1.61729	0.61832	1.22128	0.755141	0.92592	0.572515	0.0723508	0.064141	0.083473	0.0489295	0.0421651	0.00883344	0.0310597	0.0189371	0.0276886	0.0792288	0.0264062	0.0638251	0.0508241	0.0672732	0.0438605	0.0948857	0.0186965	0.0153654	0.0810024	0.0182338	0.0350592	0.0347809	0.0158283	0.0266145	0.0295917	0.00906891
IPI00290110	Programmed cell death protein 4		469	12	3.21067	2.64385e+06	0.200277	0.0985934	0.0385171	0.0948771	0.126871	0.142735	0.212223	0.0252497	0.0606564	3.30183	1.62544	2.03134	0.492285	1.57859	0.777115	2.11091	1.03917	0.126128	0.112875	0.0472057	0.0602707	0.0509073	0.00660234	0.026264	0.0052474	0.00720318	0.0503705	0.00120723	0.041215	0.0818715	0.0418698	0.0197151	0.0989535	0.00965262	0.00120723	0.140035	0.00120723	0.0122453	0.0119601	0.0110715	0.00309733	0.0344691	0.00120723
IPI00644127	Isoleucyl-tRNA synthetase cytoplasmic		1266	17	3.56569	4.16375e+06	0.145701	0.10258	0.0311479	0.153872	0.141893	0.200127	0.120592	0.057949	0.0461371	3.15801	2.22339	1.42036	0.704047	1.02684	0.722943	0.9469	0.666661	0.0477253	0.032421	0.112254	0.0485855	0.0554741	0.0251106	0.0163578	0.00458236	0.0102933	0.0617442	0.00369088	0.0943561	0.0665665	0.0686324	0.0545236	0.111313	0.00991705	0.0101143	0.0405579	0.00400453	0.0611605	0.0205447	0.0108887	0.0194826	0.0134569	0.00486801
IPI00853158	prune homolog 2		3088	22	2.691	4.39285e+06	0.193461	0.149537	0.0443654	0.155933	0.128971	0.135829	0.155643	0.0270276	0.00923357	20.9519	16.1949	1.29373	0.772957	1.50004	1.15947	1.24066	0.958981	0.059668	0.0917823	0.111982	0.0709242	0.0755685	0.00748739	0.0232762	0.0137521	0.00961267	0.0694423	0.0023844	0.062244	0.0841115	0.0500353	0.0204255	0.0830392	0.017791	0.00962641	0.0941958	0.0093513	0.0189217	0.00855217	0.0108711	0.0165058	0.00502839	0.00520723
IPI00016891	Ras-related protein Rab-6B		208	2	0.164215	1.16615e+07	0.0658736	0.0980859	0.109268	0.0863774	0.0586785	0.123069	0.188775	0.164497	0.105376	0.625131	0.930822	0.671591	1.489	1.12262	1.67158	0.762625	1.13555	0.0284908	0.0242079	0.0205218	0.0265224	0.0527858	0.0297173	0.0350628	0.0459068	4.79824e-05	0.0229453	4.79824e-05	0.0410621	0.0167293	0.0143558	0.0341379	0.0387192	0.0271133	0.070963	0.115228	0.0683159	0.0262854	0.0595546	0.0590468	0.0642421	4.79824e-05	0.0291989
IPI00217943	Isoform 2 of Ras-related protein Rab-6A		208	2	0.164215	1.16615e+07	0.0658736	0.0980859	0.109268	0.0863774	0.0586785	0.123069	0.188775	0.164497	0.105376	0.625131	0.930822	0.671591	1.489	1.12262	1.67158	0.762625	1.13555	0.0284908	0.0242079	0.0205218	0.0265224	0.0527858	0.0297173	0.0350628	0.0459068	4.79824e-05	0.0229453	4.79824e-05	0.0410621	0.0167293	0.0143558	0.0341379	0.0387192	0.0271133	0.070963	0.115228	0.0683159	0.0262854	0.0595546	0.0590468	0.0642421	4.79824e-05	0.0291989
IPI00023526	Isoform 1 of Ras-related protein Rab-6A		208	2	0.164215	1.16615e+07	0.0658736	0.0980859	0.109268	0.0863774	0.0586785	0.123069	0.188775	0.164497	0.105376	0.625131	0.930822	0.671591	1.489	1.12262	1.67158	0.762625	1.13555	0.0284908	0.0242079	0.0205218	0.0265224	0.0527858	0.0297173	0.0350628	0.0459068	4.79824e-05	0.0229453	4.79824e-05	0.0410621	0.0167293	0.0143558	0.0341379	0.0387192	0.0271133	0.070963	0.115228	0.0683159	0.0262854	0.0595546	0.0590468	0.0642421	4.79824e-05	0.0291989
IPI00888914	Protein		2384	96	27.483	4.80535e+06	0.153991	0.121525	0.0504378	0.16247	0.122214	0.139366	0.129352	0.0687243	0.0519205	2.9659	2.3406	1.26716	0.789169	1.26001	0.994361	0.947815	0.747986	0.049816	0.0475281	0.100101	0.0476433	0.0538216	0.0392727	0.0210957	0.00906017	0.0211493	0.0584776	0.0349866	0.0682209	0.0776833	0.0441646	0.0392546	0.0740584	0.01996	0.0104769	0.0601315	0.00760336	0.0477449	0.0212748	0.0134195	0.0349426	0.0217805	0.00860297
IPI00746337	Isoform 1 of Mismatch repair endonuclease PMS2		862	2	0	0	0	0	0	0	0	0	0	0	0	#DIV/0!	#DIV/0!	#DIV/0!	#DIV/0!	#DIV/0!	#DIV/0!	#DIV/0!	#DIV/0!	0	0	0	0	0	0	0	0	0	0	0	0	0	0	0	0	0	0	0	0	0	0	0	0	0	0
IPI00302927	T-complex protein 1 subunit delta		539	18	4.40758	3.00542e+06	0.129897	0.155215	0.0272829	0.147456	0.157949	0.222785	0.115759	0.0369831	0.0066735	19.4646	23.2584	0.836885	1.19491	0.822399	0.98269	0.880922	1.05262	0.0390578	0.0459111	0.0832701	0.0485271	0.0672849	0.0678768	0.0162841	0.0106754	0.00978502	0.06574	0.0248615	0.0499562	0.0815169	0.0858569	0.0562204	0.129683	0.00903248	0.0018308	0.0581006	0.00391343	0.0241971	0.00489419	0.00930449	0.0180258	0.00310598	0.00157807
IPI00893358	Putative uncharacterized protein CCT4		514	17	4.28164	3.00542e+06	0.131949	0.156394	0.0254889	0.143157	0.160488	0.231397	0.112451	0.0356195	0.00305555	43.1834	51.1834	0.843699	1.18526	0.822174	0.974487	0.921712	1.09246	0.0397858	0.0466094	0.0852876	0.0484578	0.0677494	0.0695418	0.0159119	0.00932188	0.00943863	0.0650985	0.0211607	0.05018	0.0829477	0.08776	0.0570379	0.134335	0.00880814	0.00161218	0.0580382	0.00161218	0.0229668	0.00319696	0.00918027	0.0177469	0.00161218	0.00161218
IPI00873222	T-complex protein 1 delta subunit		539	18	4.40758	3.00542e+06	0.129897	0.155215	0.0272829	0.147456	0.157949	0.222785	0.115759	0.0369831	0.0066735	19.4646	23.2584	0.836885	1.19491	0.822399	0.98269	0.880922	1.05262	0.0390578	0.0459111	0.0832701	0.0485271	0.0672849	0.0678768	0.0162841	0.0106754	0.00978502	0.06574	0.0248615	0.0499562	0.0815169	0.0858569	0.0562204	0.129683	0.00903248	0.0018308	0.0581006	0.00391343	0.0241971	0.00489419	0.00930449	0.0180258	0.00310598	0.00157807
IPI00909956	cDNA FLJ59103 highly similar to T-complex protein 1 subunit epsilon		283	8	1.74902	1.84924e+06	0.0877562	0.117177	0.0346894	0.18685	0.132803	0.209035	0.138895	0.043138	0.0496548	1.76733	2.35984	0.748919	1.33526	0.660799	0.882337	0.46966	0.627118	0.0230915	0.0333444	0.0734455	0.039058	0.0717008	0.0378299	0.0214367	0.00395668	0.0114596	0.0849019	0.0600346	0.0286457	0.0764151	0.0814593	0.0594141	0.131886	0.00336682	0.00162636	0.0801957	0.00162636	0.0277497	0.00162636	0.0107942	0.0263427	0.00162636	0.00162636
IPI00793443	importin 5		1115	6	1.11793	257145	0.377319	0.116133	0.0328218	0.213951	0.190224	0.0173878	0.0173878	0.0173878	0.0173878	21.7001	6.67899	3.24901	0.307786	1.98355	0.610507	1.76358	0.542804	0.12532	0.0780528	0.294843	0.0558562	0.0253352	0.00895381	0.00895381	0.00895381	0.0158682	0.0854248	0.00895381	0.12382	0.102341	0.0530143	0.0293643	0.00895381	0.00895381	0.00895381	0.00895381	0.00895381	0.00895381	0.00895381	0.00895381	0.00895381	0.00895381	0.00895381
IPI00002255	Lipopolysaccharide-responsive and beige-like anchor protein		2863	10	1.20221	29293046	0.245753	0.0715148	0.0341252	0.137323	0.177714	0.0947159	0.0795351	0.126921	0.0323981	7.58541	2.20738	3.43639	0.291003	1.38285	0.402415	1.7896	0.520779	0.145363	0.0982014	0.109875	0.031036	0.0536453	0.0181014	0.0137177	0.0137177	0.0240665	0.0596784	0.0137177	0.076206	0.121494	0.0208247	0.0592315	0.0476877	0.0264325	0.0367981	0.0401185	0.0137177	0.0317797	0.0137177	0.0137177	0.0920753	0.0137177	0.0137177
IPI00328195	Isoform 1 of Neurobeachin		2946	7	0.526807	6.56937e+06	0.277977	0.125827	0.0322179	0.150631	0.200237	0.0391198	0.0518031	0.0334116	0.0887755	3.13124	1.41736	2.2092	0.452653	1.38824	0.628392	1.84542	0.835333	0.173037	0.169011	0.0516879	0.0866792	0.0616452	0.0106146	0.0201383	0.0106982	0.00732314	0.0627353	0.00732314	0.0504423	0.132668	0.0139219	0.0217217	0.0187684	0.0172682	0.00732314	0.0308586	0.00732314	0.014734	0.0164266	0.0187975	0.0123797	0.039286	0.0114446
IPI00872127	cDNA FLJ16538 fis clone OCBBF2033295 highly similar to Protein neurobeachin		1575	6	0.364946	286254	0.282085	0.0951277	0.0138565	0.225962	0.206154	0.0138565	0.0138565	0.0138565	0.135245	2.08573	0.703371	2.96533	0.33723	1.36832	0.46144	1.24838	0.42099	0.187075	0.161932	0.11867	0.0684516	0.0409059	0.00954525	0.00954525	0.00954525	0.00954525	0.0547094	0.00954525	0.112287	0.105939	0.00954525	0.0454592	0.00954525	0.00954525	0.00954525	0.00954525	0.00954525	0.00954525	0.00954525	0.00954525	0.00954525	0.00954525	0.00954525
IPI00001159	Translational activator GCN1		2671	54	14.1355	6.64979e+06	0.160718	0.112898	0.0382618	0.0863222	0.169014	0.2145	0.136207	0.0463574	0.0357216	4.49918	3.1605	1.42357	0.70246	0.950913	0.667978	1.86184	1.30787	0.097185	0.0822729	0.058534	0.0752074	0.0395628	0.0222584	0.0193458	0.00817284	0.0142266	0.0520567	0.00426827	0.0361096	0.122316	0.035971	0.0281361	0.14763	0.0119809	0.0116417	0.0820978	0.016049	0.0180469	0.0177502	0.016986	0.0148193	0.018639	0.0102889
IPI00027834	Heterogeneous nuclear ribonucleoprotein L		589	9	1.51388	1.2321e+06	0.186912	0.0834924	0.0623911	0.119567	0.135403	0.10106	0.111233	0.109562	0.0903796	2.06808	0.923796	2.23867	0.446693	1.38041	0.616621	1.56325	0.698292	0.0324626	0.0234569	0.153397	0.0201186	0.0203108	0.0476825	0.0129059	0.0157428	0.0201732	0.0314226	0.00139904	0.0796226	0.0536628	0.0396736	0.0837949	0.0422774	0.0287013	0.00866001	0.0576401	0.0116095	0.0403062	0.0179947	0.0382937	0.0567343	0.0445656	0.00139904
IPI00007928	Pre-mRNA-processing-splicing factor 8		2335	11	2.05355	19357125	0.130265	0.0875163	0.077407	0.160813	0.108828	0.157799	0.140253	0.0697536	0.0673656	1.9337	1.29912	1.48847	0.671831	1.19698	0.804167	0.810044	0.544213	0.0548229	0.0528472	0.0661606	0.0290511	0.0390774	0.0210171	0.0290741	0.0124	0.031771	0.0643423	0.00403307	0.0898111	0.0612572	0.050744	0.0419682	0.0828821	0.0267065	0.0239461	0.067482	0.0355839	0.0379232	0.0218328	0.0300482	0.0297508	0.0398648	0.0115762
IPI00003588	Eukaryotic translation elongation factor 1 epsilon-1		174	3	0.383042	580471	0.143591	0.092992	0.0291576	0.168822	0.148411	0.331042	0.0766231	0.00468044	0.00468044	30.679	19.8682	1.54412	0.647617	0.967522	0.626583	0.850546	0.550828	0.0534085	0.0469787	0.158828	0.0121478	0.0179102	0.0722023	0.00287281	0.00287281	0.016016	0.0874673	0.00287281	0.108752	0.099643	0.0265709	0.0182886	0.202865	0.00287281	0.00287281	0.0468859	0.00287281	0.0361199	0.00287281	0.00287281	0.00287281	0.00287281	0.00287281
IPI00787053	hypothetical protein		248	22	7.28786	7.91244e+06	0.171782	0.107941	0.0430065	0.144507	0.126941	0.159511	0.119138	0.069142	0.0580314	2.96016	1.86005	1.59144	0.628361	1.35324	0.850326	1.18875	0.746965	0.0756731	0.0654638	0.0823857	0.0493752	0.0354708	0.0413418	0.0126577	0.00961495	0.016957	0.0660809	0.00194374	0.062952	0.0710661	0.0513943	0.0345802	0.0875011	0.0165841	0.00768607	0.0617161	0.00737283	0.0388178	0.0200032	0.0200334	0.0385173	0.0226252	0.00629498
IPI00735235	similar to Ribosomal protein L6 isoform 7		272	11	3.37988	4.18774e+06	0.114071	0.0906606	0.0438865	0.143878	0.136525	0.175864	0.13265	0.0773535	0.0851106	1.34027	1.06521	1.25822	0.794772	0.835532	0.664058	0.792831	0.63012	0.0395518	0.0290365	0.0861584	0.034599	0.0253016	0.0413722	0.0126232	0.00782205	0.0207504	0.0528725	0.000751587	0.0795182	0.074609	0.0512619	0.0542295	0.0836837	0.00335407	0.030833	0.0432937	0.000751587	0.0750251	0.0206256	0.0158011	0.0573891	0.0400682	0.000751587
IPI00742225	similar to DNA-binding protein TAXREB107 isoform 1		271	11	3.37988	4.18774e+06	0.114071	0.0906606	0.0438865	0.143878	0.136525	0.175864	0.13265	0.0773535	0.0851106	1.34027	1.06521	1.25822	0.794772	0.835532	0.664058	0.792831	0.63012	0.0395518	0.0290365	0.0861584	0.034599	0.0253016	0.0413722	0.0126232	0.00782205	0.0207504	0.0528725	0.000751587	0.0795182	0.074609	0.0512619	0.0542295	0.0836837	0.00335407	0.030833	0.0432937	0.000751587	0.0750251	0.0206256	0.0158011	0.0573891	0.0400682	0.000751587
IPI00329389	60S ribosomal protein L6		288	14	4.80684	4.18774e+06	0.107378	0.0846517	0.0496021	0.13895	0.133789	0.159155	0.14031	0.0780784	0.108085	0.993458	0.783193	1.26847	0.78835	0.802595	0.632726	0.772782	0.609222	0.0382188	0.0322128	0.0722761	0.0371959	0.0292935	0.0328253	0.0127225	0.00568281	0.0237067	0.0487691	0.000744724	0.0816489	0.0766095	0.0482974	0.0583994	0.0836661	0.00633045	0.022607	0.0511919	0.000744724	0.0787151	0.0191088	0.0156525	0.0536229	0.0460614	0.000744724
IPI00017454	Putative tubulin-like protein alpha-4B		241	14	3.35564	3.23845e+07	0.16474	0.126001	0.0401416	0.144732	0.119235	0.139058	0.121459	0.0540055	0.0906278	1.81777	1.39032	1.30745	0.764848	1.38165	1.05675	1.13824	0.870583	0.065044	0.0569949	0.0471852	0.0673829	0.0640144	0.0156216	0.0226677	0.0121769	0.00554649	0.0591251	0.0576682	0.0346244	0.0692383	0.057972	0.0221452	0.0928918	0.0176796	0.00758843	0.0672008	0.00908674	0.0299022	0.0238613	0.0115315	0.0170643	0.0616231	0.00827104
IPI00179709	Isoform 1 of Tubulin alpha-3C/D chain		450	34	10.1653	2.9724e+07	0.146209	0.119719	0.0428991	0.139177	0.129055	0.120108	0.143223	0.0684303	0.0911799	1.60352	1.313	1.22127	0.818823	1.13292	0.927662	1.05053	0.860196	0.0778978	0.0569105	0.03626	0.0637926	0.0533133	0.0232709	0.0253713	0.0127329	0.00713343	0.0532212	0.0548661	0.0274449	0.0788073	0.057328	0.0200233	0.0725022	0.0172961	0.00642954	0.0871227	0.0108789	0.0201024	0.0249847	0.0240691	0.0219387	0.0469903	0.0139782
IPI00387144	Tubulin alpha-1B chain		451	43	13.1852	1.09358e+08	0.135597	0.108653	0.0467547	0.171212	0.129225	0.120593	0.134016	0.0619694	0.0919806	1.47419	1.18126	1.24798	0.801292	1.04931	0.840804	0.791983	0.63461	0.0730974	0.0538569	0.0327377	0.0579751	0.04883	0.0192823	0.024576	0.0169759	0.0064937	0.0546541	0.0937706	0.0264493	0.0776672	0.0539416	0.0179895	0.074526	0.0173555	0.00600037	0.0808241	0.0104941	0.0240962	0.0236812	0.0200978	0.018373	0.0458646	0.0124369
IPI00218343	Tubulin alpha-1C chain		449	44	13.1875	1.09358e+08	0.12848	0.104415	0.0484649	0.177546	0.128473	0.11703	0.132659	0.0645809	0.0983509	1.30634	1.06166	1.23047	0.812699	1.00005	0.812742	0.723644	0.588105	0.0674747	0.0512656	0.0332535	0.0536689	0.0466192	0.0180802	0.0251237	0.0172117	0.00823249	0.0517224	0.104047	0.024395	0.0775641	0.0531932	0.0182804	0.0725977	0.0176559	0.00618084	0.0781323	0.0106994	0.0276171	0.0243785	0.0227281	0.0191227	0.0467212	0.0129947
IPI00784332	Tubulin alpha-2 chain		326	19	4.76023	2.58708e+07	0.161208	0.121636	0.0369344	0.15612	0.12624	0.139141	0.133796	0.0529403	0.071984	2.2395	1.68977	1.32533	0.754528	1.27699	0.963527	1.03259	0.77912	0.0805279	0.0626817	0.0479141	0.0676788	0.0566526	0.0202991	0.0228547	0.0110461	0.00489035	0.0618864	0.0648502	0.027578	0.0753338	0.0621603	0.0190429	0.0898843	0.0144734	0.00646806	0.0757008	0.00479657	0.0231107	0.0177456	0.0166796	0.0208222	0.0378005	0.0116365
IPI00180675	Tubulin alpha-1A chain		451	41	12.6569	1.09358e+08	0.13966	0.112333	0.0475251	0.146975	0.1311	0.120432	0.13883	0.0657321	0.0974118	1.43371	1.15317	1.24328	0.804327	1.06529	0.856844	0.950231	0.764297	0.0757231	0.0556517	0.0332338	0.0599476	0.0511829	0.020208	0.0251395	0.0173913	0.00674493	0.0553865	0.0646335	0.0267699	0.0795318	0.0546195	0.0186823	0.0744123	0.0176455	0.00603475	0.08404	0.0111309	0.0253532	0.0251165	0.0213817	0.0194869	0.0482736	0.0131847
IPI00007750	Tubulin alpha-4A chain		448	39	12.0946	3.23845e+07	0.142259	0.116016	0.0474369	0.15386	0.130378	0.130571	0.139811	0.0570552	0.0826137	1.72198	1.40432	1.2262	0.815524	1.09113	0.889846	0.924604	0.754037	0.0801197	0.056456	0.0349267	0.0634086	0.0539891	0.0202659	0.0243837	0.0142297	0.00602515	0.0591456	0.0675466	0.0291074	0.0831879	0.0543931	0.0175583	0.0810556	0.0175017	0.00539641	0.0840418	0.00891476	0.0220721	0.0233968	0.0195986	0.0167201	0.0504264	0.00882473
IPI00550364	Phosphoglucomutase-2		612	7	0.900103	495965	0.543216	0.0546084	0.012792	0.276715	0.0356404	0.0386524	0.012792	0.012792	0.012792	42.4654	4.26897	9.94747	0.100528	15.2416	1.53221	1.96309	0.197345	0.0126118	0.0126118	0.534183	0.0126118	0.0126118	0.0505594	0.0126118	0.0126118	0.0126118	0.0126118	0.0126118	0.272883	0.0287824	0.0126118	0.0379102	0.0360796	0.0126118	0.0126118	0.0126118	0.0126118	0.0126118	0.0126118	0.0126118	0.0126118	0.0126118	0.0126118
IPI00479186	cDNA FLJ56065 highly similar to Pyruvate kinase isozyme M1		605	28	9.60104	9.31841e+06	0.115336	0.107825	0.046764	0.195936	0.12388	0.137005	0.102059	0.0800736	0.0911218	1.26574	1.1833	1.06967	0.93487	0.931034	0.870395	0.588645	0.550306	0.0218843	0.0219015	0.0905413	0.0319171	0.0620236	0.0382192	0.0242636	0.00801137	0.0118034	0.0529589	0.0771278	0.0689767	0.0455327	0.0681033	0.0529337	0.0789121	0.0104193	0.0100245	0.0345368	0.00642921	0.0551066	0.00548583	0.0191138	0.0537199	0.0102888	0.00241411
IPI00743713	Pyruvate kinase		599	3	0.82891	4589796	0.181934	0.104799	0.0268842	0.129207	0.151743	0.176027	0.09649	0.0938969	0.0390193	4.66265	2.68581	1.73603	0.576027	1.19896	0.690633	1.40808	0.81109	0.00793237	0.00560576	0.122311	0.0543833	0.0672717	0.0140498	0.0184937	0.00438514	0.0122401	0.0626893	0.000566922	0.0825308	0.0764605	0.100602	0.0645004	0.104582	0.00392588	0.000566922	0.0296356	0.000566922	0.0711905	0.000566922	0.0152373	0.0649844	0.000566922	0.000566922
IPI00847989	cDNA FLJ53368 highly similar to Pyruvate kinase isozymes M1/M2		457	24	7.36418	1.19278e+07	0.0992553	0.0988168	0.0469955	0.238808	0.117024	0.140195	0.0919052	0.0775017	0.0894987	1.10901	1.10412	1.00444	0.995582	0.848163	0.844416	0.415629	0.413792	0.017233	0.0196024	0.071766	0.0325361	0.058813	0.032142	0.0259611	0.00605784	0.0122463	0.0498079	0.130484	0.0702287	0.0418317	0.0628952	0.0499682	0.0800096	0.0103169	0.0112811	0.0289287	0.0083926	0.0522746	0.00524693	0.0197451	0.052052	0.0136446	0.003165
IPI00910979	cDNA FLJ54554 highly similar to Pyruvate kinase isozymes M1/M2		516	28	9.01813	1.19278e+07	0.104938	0.0988124	0.0478519	0.222805	0.119269	0.138378	0.0987083	0.0774916	0.0917458	1.14379	1.07702	1.06199	0.941627	0.879846	0.828486	0.470986	0.443493	0.0197264	0.0198771	0.0834615	0.0312581	0.0584207	0.0328931	0.0248612	0.00868743	0.0117504	0.0507805	0.119747	0.0666474	0.0437683	0.0665342	0.0525423	0.0771108	0.0104815	0.00877603	0.0340233	0.00612138	0.0513719	0.00485913	0.0185288	0.0506502	0.00869469	0.00279276
IPI00888126	similar to pyruvate kinase muscle		364	23	7.42333	8.29396e+06	0.119686	0.109606	0.0466543	0.186478	0.123279	0.133355	0.0987654	0.0863508	0.0958256	1.24899	1.14381	1.09196	0.915783	0.970848	0.889085	0.64182	0.587768	0.019408	0.0174129	0.101849	0.0297419	0.0625555	0.0418246	0.0229893	0.00916182	0.0116097	0.0524343	0.0734602	0.0656426	0.0471884	0.0678293	0.0540376	0.0780751	0.0104485	0.00905824	0.0319269	0.00721383	0.0541593	0.00420054	0.0201898	0.0555079	0.00915003	0.00285314
IPI00027165	Isoform R-type of Pyruvate kinase isozymes R/L		574	3	0.82891	4589796	0.181934	0.104799	0.0268842	0.129207	0.151743	0.176027	0.09649	0.0938969	0.0390193	4.66265	2.68581	1.73603	0.576027	1.19896	0.690633	1.40808	0.81109	0.00793237	0.00560576	0.122311	0.0543833	0.0672717	0.0140498	0.0184937	0.00438514	0.0122401	0.0626893	0.000566922	0.0825308	0.0764605	0.100602	0.0645004	0.104582	0.00392588	0.000566922	0.0296356	0.000566922	0.0711905	0.000566922	0.0152373	0.0649844	0.000566922	0.000566922
IPI00914529	ribosomal protein L28 isoform 3		169	8	2.49984	9048757	0.13858	0.101829	0.0229525	0.0985707	0.103619	0.107915	0.110185	0.0534464	0.262902	0.527115	0.387327	1.3609	0.734806	1.33739	0.982726	1.40589	1.03306	0.0760277	0.0733105	0.0476249	0.0622275	0.0315409	0.00403019	0.0185043	0.00924101	0.00435213	0.0613876	0.00063655	0.0186334	0.085371	0.0393315	0.0239592	0.092058	0.0199615	0.00748308	0.0838338	0.00940219	0.0153949	0.0463667	0.0202381	0.00982875	0.140624	0.0028498
IPI00514156	Novel protein similar to general transcription factor II i GTF2I		165	2	0	0	0	0	0	0	0	0	0	0	0	#DIV/0!	#DIV/0!	#DIV/0!	#DIV/0!	#DIV/0!	#DIV/0!	#DIV/0!	#DIV/0!	0	0	0	0	0	0	0	0	0	0	0	0	0	0	0	0	0	0	0	0	0	0	0	0	0	0
IPI00217450	Isoform 4 of General transcription factor II-I		977	10	2.00964	4.55859e+06	0.177944	0.114223	0.0710808	0.125498	0.175226	0.144495	0.126033	0.0616646	0.00383658	46.3807	29.772	1.55786	0.641904	1.01551	0.65186	1.4179	0.910155	0.0928311	0.0806751	0.081092	0.0704744	0.0415711	0.0372828	0.0149996	0.00775949	0.0219556	0.063816	0.00232868	0.0615273	0.093354	0.0293804	0.0345021	0.0863482	0.0181208	0.0162344	0.0690646	0.0160922	0.0284236	0.0292952	0.0175728	0.0101425	0.00232868	0.00232868
IPI00054042	Isoform 1 of General transcription factor II-I		998	10	2.00964	4.55859e+06	0.177944	0.114223	0.0710808	0.125498	0.175226	0.144495	0.126033	0.0616646	0.00383658	46.3807	29.772	1.55786	0.641904	1.01551	0.65186	1.4179	0.910155	0.0928311	0.0806751	0.081092	0.0704744	0.0415711	0.0372828	0.0149996	0.00775949	0.0219556	0.063816	0.00232868	0.0615273	0.093354	0.0293804	0.0345021	0.0863482	0.0181208	0.0162344	0.0690646	0.0160922	0.0284236	0.0292952	0.0175728	0.0101425	0.00232868	0.00232868
IPI00748411	cDNA FLJ58289 highly similar to Serine hydroxymethyltransferase mitochondrial		513	9	1.50923	1.02495e+06	0.243107	0.104634	0.0537307	0.126006	0.169462	0.113374	0.149487	0.0353165	0.00488183	49.7983	21.4334	2.3234	0.430404	1.43458	0.617449	1.92932	0.830388	0.0473987	0.0638343	0.217325	0.0461217	0.0456281	0.0471196	0.00986036	0.00310853	0.0308764	0.0358613	0.00310853	0.0784414	0.0370171	0.0328571	0.122767	0.0595619	0.00310853	0.00310853	0.071206	0.00310853	0.0493018	0.00310853	0.0193704	0.00310853	0.00310853	0.00310853
IPI00908824	cDNA FLJ58534 highly similar to Serine hydroxymethyltransferase mitochondrial		378	8	1.49578	1.02495e+06	0.243144	0.104441	0.0535127	0.126192	0.169556	0.113149	0.149507	0.0356031	0.00489477	49.6742	21.3373	2.32804	0.429546	1.434	0.61597	1.92677	0.827638	0.0471199	0.0638358	0.217228	0.045975	0.0456433	0.0469606	0.0099335	0.00312096	0.0308145	0.0360037	0.00312096	0.078596	0.0371032	0.0327952	0.123131	0.0594714	0.00312096	0.00312096	0.0710197	0.00312096	0.0494896	0.00312096	0.0195291	0.00312096	0.00312096	0.00312096
IPI00394665	Isoform 1 of Double-stranded RNA-specific adenosine deaminase		1226	4	0.688228	1.83282e+06	0.235981	0.152926	0.0276333	0.173823	0.126894	0.0801564	0.0469101	0.128482	0.0271941	8.67766	5.62349	1.54311	0.648043	1.85966	1.20514	1.35759	0.879777	0.0843793	0.0537191	0.173082	0.0719542	0.0624038	0.0485174	0.0094482	0.00709002	0.0143938	0.063501	0.0018576	0.0799358	0.05118	0.0422928	0.0424226	0.0386103	0.00551847	0.0126169	0.019792	0.0056153	0.0172237	0.0152728	0.00962204	0.0585646	0.0183725	0.00561658
IPI00025058	Isoform 3 of Double-stranded RNA-specific adenosine deaminase		1181	4	0.688228	1.83282e+06	0.235981	0.152926	0.0276333	0.173823	0.126894	0.0801564	0.0469101	0.128482	0.0271941	8.67766	5.62349	1.54311	0.648043	1.85966	1.20514	1.35759	0.879777	0.0843793	0.0537191	0.173082	0.0719542	0.0624038	0.0485174	0.0094482	0.00709002	0.0143938	0.063501	0.0018576	0.0799358	0.05118	0.0422928	0.0424226	0.0386103	0.00551847	0.0126169	0.019792	0.0056153	0.0172237	0.0152728	0.00962204	0.0585646	0.0183725	0.00561658
IPI00909681	cDNA FLJ58288 highly similar to Serine hydroxymethyltransferase mitochondrial		430	9	2.01515	1.57516e+06	0.454436	0.365984	0.014321	0.0426763	0.0360314	0.0238632	0.0479736	0.00764935	0.00706523	64.32	51.8007	1.24168	0.805359	12.6122	10.1574	10.6484	8.57582	0.0168534	0.0378388	0.457938	0.0158388	0.0130199	0.334611	0.00647792	0.00634834	0.00993648	0.0117879	0.00634834	0.0355496	0.0109627	0.0101426	0.0242263	0.0149833	0.00634834	0.00634834	0.0176149	0.00634834	0.0231162	0.00634834	0.00666045	0.00634834	0.00634834	0.00634834
IPI00794549	cDNA FLJ58585 highly similar to Serine hydroxymethyltransferase mitochondrial		408	8	1.49578	1.02495e+06	0.243144	0.104441	0.0535127	0.126192	0.169556	0.113149	0.149507	0.0356031	0.00489477	49.6742	21.3373	2.32804	0.429546	1.434	0.61597	1.92677	0.827638	0.0471199	0.0638358	0.217228	0.045975	0.0456433	0.0469606	0.0099335	0.00312096	0.0308145	0.0360037	0.00312096	0.078596	0.0371032	0.0327952	0.123131	0.0594714	0.00312096	0.00312096	0.0710197	0.00312096	0.0494896	0.00312096	0.0195291	0.00312096	0.00312096	0.00312096
IPI00295252	Isoform 1 of Phosphatidylinositol 3 4 5-trisphosphate-dependent Rac exchanger 1 protein		1659	4	0.952648	3.20427e+06	0.216945	0.104715	0.0138772	0.169296	0.140988	0.131567	0.186921	0.0315624	0.00412755	52.5603	25.3698	2.07176	0.482681	1.53875	0.742724	1.28145	0.618532	0.0499903	0.0890182	0.175523	0.0409641	0.0504814	0.00202422	0.00204105	0.00198728	0.00655683	0.0635309	0.00189931	0.115979	0.0518315	0.0313977	0.0576139	0.0838287	0.00245177	0.013821	0.123744	0.00267427	0.0115371	0.0073629	0.00576229	0.0284753	0.00236759	0.00242755
IPI00552692	Isoform 3 of Phosphatidylinositol 3 4 5-trisphosphate-dependent Rac exchanger 1 protein		1561	3	0.606371	3.20427e+06	0.26417	0.101812	0.0150355	0.170284	0.162489	0.119178	0.129441	0.0361555	0.00143403	184.215	70.997	2.59468	0.385404	1.62577	0.626577	1.55135	0.597895	0.0747384	0.0798526	0.235302	0.057031	0.039466	0.000748855	0.000748855	0.000748855	0.00650131	0.0498377	0.000748855	0.108515	0.0262739	0.0146446	0.0874443	0.0706137	0.000748855	0.0157191	0.0783394	0.000748855	0.0124153	0.0071724	0.0047075	0.0344207	0.000748855	0.000748855
IPI00218429	Isoform 2 of Phosphatidylinositol 3 4 5-trisphosphate-dependent Rac exchanger 1 protein		956	4	0.952648	3.20427e+06	0.216945	0.104715	0.0138772	0.169296	0.140988	0.131567	0.186921	0.0315624	0.00412755	52.5603	25.3698	2.07176	0.482681	1.53875	0.742724	1.28145	0.618532	0.0499903	0.0890182	0.175523	0.0409641	0.0504814	0.00202422	0.00204105	0.00198728	0.00655683	0.0635309	0.00189931	0.115979	0.0518315	0.0313977	0.0576139	0.0838287	0.00245177	0.013821	0.123744	0.00267427	0.0115371	0.0073629	0.00576229	0.0284753	0.00236759	0.00242755
IPI00002520	Serine hydroxymethyltransferase mitochondrial		504	10	2.10065	1.57516e+06	0.444788	0.351906	0.016001	0.0456657	0.0423151	0.0274952	0.0575559	0.00741634	0.006856	64.8758	51.3282	1.26394	0.791177	10.5113	8.31634	9.7401	7.70614	0.0189583	0.0413832	0.446882	0.0178272	0.0142892	0.318549	0.00620896	0.00608465	0.0105831	0.0126325	0.00608465	0.0370159	0.011867	0.010839	0.0280159	0.0166706	0.00608465	0.00608465	0.0199386	0.00608465	0.0270325	0.00608465	0.00638406	0.00608465	0.00608465	0.00608465
IPI00827674	Nucleolin isoform CRA_c		687	23	6.08616	3.36086e+06	0.0643404	0.0837632	0.0463314	0.144858	0.106125	0.170799	0.134911	0.0956242	0.153247	0.419847	0.546589	0.768122	1.30188	0.606267	0.789285	0.444161	0.578242	0.0320764	0.0357566	0.0242624	0.0602337	0.0233378	0.00955529	0.0343144	0.0126969	0.00778627	0.0682957	0.0668465	0.0297821	0.0751853	0.0433081	0.013748	0.104255	0.0124479	0.0233899	0.0668283	0.0129684	0.0295206	0.0747832	0.019475	0.015771	0.0935561	0.0146193
IPI00444262	cDNA FLJ45706 fis clone FEBRA2028457 highly similar to Nucleolin		603	21	5.74884	3.36086e+06	0.0588819	0.0833994	0.048342	0.143729	0.104478	0.161112	0.137104	0.100156	0.162799	0.361685	0.512285	0.706023	1.41638	0.563584	0.798251	0.409674	0.580255	0.0327541	0.0300544	0.0193778	0.0583785	0.0208283	0.0101767	0.0356936	0.0130806	0.00777792	0.0641278	0.0700957	0.0312017	0.073171	0.0454755	0.0142539	0.107606	0.0127677	0.0116716	0.0655281	0.0135746	0.0312168	0.0782107	0.0203756	0.0164117	0.0989776	0.0154401
IPI00916188	32 kDa protein		297	20	5.84792	4.37728e+06	0.111891	0.110156	0.0416328	0.19213	0.0955184	0.1463	0.117856	0.0738793	0.110637	1.01134	0.995647	1.01576	0.984487	1.17141	1.15324	0.582375	0.57334	0.059498	0.0474417	0.0368859	0.0695554	0.036557	0.0137486	0.0294484	0.00571383	0.00872847	0.0676298	0.104379	0.0413991	0.0642204	0.0385131	0.0171539	0.0962743	0.0129134	0.000647607	0.0694593	0.000647607	0.0181252	0.0470875	0.0166743	0.0187882	0.0739281	0.0026695
IPI00604620	Nucleolin		710	23	6.08616	3.36086e+06	0.0643404	0.0837632	0.0463314	0.144858	0.106125	0.170799	0.134911	0.0956242	0.153247	0.419847	0.546589	0.768122	1.30188	0.606267	0.789285	0.444161	0.578242	0.0320764	0.0357566	0.0242624	0.0602337	0.0233378	0.00955529	0.0343144	0.0126969	0.00778627	0.0682957	0.0668465	0.0297821	0.0751853	0.0433081	0.013748	0.104255	0.0124479	0.0233899	0.0668283	0.0129684	0.0295206	0.0747832	0.019475	0.015771	0.0935561	0.0146193
IPI00915829	Heterogeneous nuclear ribonucleoprotein U		549	13	4.40977	9.0008e+06	0.164552	0.119781	0.0501059	0.14723	0.133874	0.165357	0.107947	0.0595316	0.0516229	3.18757	2.32031	1.37377	0.727924	1.22916	0.894734	1.11765	0.813566	0.0524223	0.0428971	0.106095	0.0509792	0.0503834	0.0513152	0.0199443	0.00684839	0.018033	0.0690143	0.00567297	0.0615087	0.0767654	0.0508655	0.0545216	0.0923181	0.011372	0.0051777	0.0530051	0.0016973	0.034289	0.0146103	0.0157685	0.030147	0.006673	0.0070429
IPI00644079	heterogeneous nuclear ribonucleoprotein U isoform a		825	24	6.80043	9.0008e+06	0.147465	0.123887	0.0460834	0.147006	0.141047	0.168794	0.110517	0.0560555	0.059145	2.49328	2.09462	1.19032	0.840108	1.0455	0.878334	1.00312	0.842731	0.0480187	0.0408085	0.0976447	0.0465555	0.0546808	0.0449931	0.0155094	0.00582605	0.019193	0.0651164	0.0185334	0.0583567	0.0820016	0.0558165	0.0617172	0.0936539	0.00934906	0.00554458	0.0566887	0.00206768	0.0336086	0.0168397	0.0138975	0.0303517	0.00703837	0.00740789
IPI00479217	Isoform Short of Heterogeneous nuclear ribonucleoprotein U		806	22	6.09647	9.0008e+06	0.149559	0.116961	0.0490505	0.147833	0.136718	0.164182	0.108861	0.0618278	0.0650085	2.30061	1.79916	1.27871	0.782037	1.09393	0.855492	1.01168	0.791169	0.0469058	0.0407721	0.0967661	0.049308	0.0497198	0.0487474	0.016822	0.00619805	0.0199541	0.0633074	0.0198626	0.0573379	0.0777168	0.0530131	0.0575967	0.0905697	0.0100729	0.0058362	0.0550848	0.00203053	0.0367565	0.0184368	0.0151864	0.0336339	0.00747125	0.00787572
IPI00644224	cDNA FLJ54020 highly similar to Heterogeneous nuclear ribonucleoprotein U		784	22	6.09647	9.0008e+06	0.149559	0.116961	0.0490505	0.147833	0.136718	0.164182	0.108861	0.0618278	0.0650085	2.30061	1.79916	1.27871	0.782037	1.09393	0.855492	1.01168	0.791169	0.0469058	0.0407721	0.0967661	0.049308	0.0497198	0.0487474	0.016822	0.00619805	0.0199541	0.0633074	0.0198626	0.0573379	0.0777168	0.0530131	0.0575967	0.0905697	0.0100729	0.0058362	0.0550848	0.00203053	0.0367565	0.0184368	0.0151864	0.0336339	0.00747125	0.00787572
IPI00883857	Isoform Long of Heterogeneous nuclear ribonucleoprotein U		824	22	6.09647	9.0008e+06	0.149559	0.116961	0.0490505	0.147833	0.136718	0.164182	0.108861	0.0618278	0.0650085	2.30061	1.79916	1.27871	0.782037	1.09393	0.855492	1.01168	0.791169	0.0469058	0.0407721	0.0967661	0.049308	0.0497198	0.0487474	0.016822	0.00619805	0.0199541	0.0633074	0.0198626	0.0573379	0.0777168	0.0530131	0.0575967	0.0905697	0.0100729	0.0058362	0.0550848	0.00203053	0.0367565	0.0184368	0.0151864	0.0336339	0.00747125	0.00787572
IPI00008433	40S ribosomal protein S5		204	8	1.02379	7.27279e+06	0.173033	0.0961676	0.0393001	0.0718671	0.105476	0.148325	0.193651	0.0838452	0.0883352	1.95883	1.08867	1.79929	0.555775	1.6405	0.911749	2.40769	1.33813	0.110555	0.091495	0.0187312	0.067535	0.0320572	0.0124432	0.0222241	0.011037	0.00100027	0.0494467	0.00100027	0.0109435	0.0835146	0.044741	0.0128138	0.108211	0.0161707	0.00100027	0.164132	0.0120847	0.0126642	0.0610206	0.0173257	0.0114522	0.038641	0.00100027
IPI00909925	cDNA FLJ56743 highly similar to RuvB-like 2		255	5	1.21	905088	0.127835	0.106255	0.0211071	0.129686	0.124805	0.255574	0.226679	0.00402962	0.00402962	31.7239	26.3685	1.2031	0.831186	1.02428	0.851365	0.985733	0.819328	0.102375	0.0637471	0.0697851	0.0739195	0.05853	0.00246554	0.0178311	0.00246554	0.00698273	0.0930927	0.00246554	0.0375328	0.0867364	0.0774079	0.0132225	0.160008	0.00246554	0.00246554	0.138068	0.00246554	0.00246554	0.00246554	0.00246554	0.00246554	0.00246554	0.00246554
IPI00022774	Transitional endoplasmic reticulum ATPase		806	14	3.38235	1.54411e+06	0.573613	0.139875	0.0284589	0.143294	0.0422793	0.0200521	0.0208018	0.0141407	0.0174848	32.8063	7.99981	4.10088	0.24385	13.5672	3.30837	4.00305	0.976143	0.0397245	0.0224831	0.572857	0.0372131	0.0563299	0.0484733	0.012623	0.0117444	0.0235565	0.0231327	0.036168	0.0978071	0.0346408	0.0114127	0.0232505	0.0155821	0.0114127	0.0114127	0.0156418	0.0114127	0.0114127	0.0114127	0.0114127	0.0114127	0.0114127	0.0114127
IPI00009104	RuvB-like 2		463	9	1.69502	905088	0.139903	0.117746	0.0204134	0.133434	0.14088	0.256305	0.171556	0.00759186	0.0121724	11.4935	9.67318	1.18818	0.841623	0.993068	0.835789	1.04849	0.882429	0.121822	0.0695225	0.0558385	0.0786675	0.0634738	0.00521509	0.0146823	0.00426476	0.00896644	0.0946225	0.0106993	0.0291618	0.10447	0.0601015	0.0118868	0.172881	0.00506714	0.007879	0.105945	0.00426476	0.00492925	0.00426476	0.00517139	0.00426476	0.00426476	0.00786989
IPI00749514	Isoform 1 of Attractin-like protein 1		1379	2	0	0	0	0	0	0	0	0	0	0	0	#DIV/0!	#DIV/0!	#DIV/0!	#DIV/0!	#DIV/0!	#DIV/0!	#DIV/0!	#DIV/0!	0	0	0	0	0	0	0	0	0	0	0	0	0	0	0	0	0	0	0	0	0	0	0	0	0	0
IPI00178352	Isoform 1 of Filamin-C		2725	4	0.582496	1.28305e+06	0.170116	0.177441	0.0380813	0.176048	0.148553	0.0959191	0.0989058	0.0793676	0.015568	10.9273	11.3978	0.958719	1.04306	1.14516	1.19447	0.966306	1.00791	0.0699248	0.0890511	0.0687928	0.110618	0.0613676	0.00996569	0.0180292	0.00996569	0.0208384	0.0840348	0.00996569	0.0804828	0.0732725	0.0690539	0.0553193	0.0589708	0.0197898	0.0337	0.0209572	0.00996569	0.0690707	0.00996569	0.0259566	0.0476375	0.00996569	0.00996569
IPI00152082	UPF0683 protein C7orf47		253	2	0	0	0	0	0	0	0	0	0	0	0	#DIV/0!	#DIV/0!	#DIV/0!	#DIV/0!	#DIV/0!	#DIV/0!	#DIV/0!	#DIV/0!	0	0	0	0	0	0	0	0	0	0	0	0	0	0	0	0	0	0	0	0	0	0	0	0	0	0
IPI00220994	Core histone macro-H2A.2		372	3	0.0887187	707976	0.340579	0.261167	0.00468972	0.248833	0.06987	0.00468972	0.00468972	0.00468972	0.0607911	5.60245	4.29614	1.30407	0.766833	4.87447	3.7379	1.3687	1.04957	0.00468972	0.00468972	0.340579	0.00468972	0.00468972	0.261167	0.00468972	0.00468972	0.00468972	0.00468972	0.00468972	0.248833	0.00468972	0.00468972	0.06987	0.00468972	0.00468972	0.00468972	0.00468972	0.00468972	0.00468972	0.00468972	0.00468972	0.00468972	0.00468972	0.00468972
IPI00059366	H2A histone family member Y isoform 2		371	15	3.26529	3960146	0.226642	0.115993	0.0227188	0.207921	0.108789	0.00548582	0.0958953	0.0933967	0.123158	1.84026	0.94182	1.95394	0.511787	2.08332	1.06622	1.09004	0.557868	0.00326791	0.00876942	0.233848	0.00651077	0.00551961	0.125263	0.00326791	0.00326791	0.0218261	0.00326791	0.00326791	0.202313	0.00326791	0.00326791	0.102824	0.00326791	0.00326791	0.00535112	0.00326791	0.00326791	0.0926789	0.00326791	0.00326791	0.0909765	0.00326791	0.00326791
IPI00744148	Isoform 1 of Core histone macro-H2A.1		369	14	2.93591	3960146	0.237274	0.141694	0.021917	0.228378	0.101204	0.00612005	0.0847989	0.0663316	0.112283	2.11319	1.26194	1.67455	0.597174	2.34451	1.40008	1.03895	0.620436	0.00395541	0.00974693	0.244903	0.00853275	0.00632581	0.150081	0.00395541	0.00395541	0.0209808	0.00395541	0.00395541	0.2225	0.00395541	0.00395541	0.0949972	0.00395541	0.00395541	0.00598559	0.00395541	0.00395541	0.0814131	0.00395541	0.00395541	0.0638274	0.00395541	0.00395541
IPI00788938	L-lactate dehydrogenase		232	7	2.04811	7.04152e+06	0.277251	0.133243	0.0518414	0.169552	0.15115	0.0416684	0.0881731	0.0508649	0.036257	7.64682	3.67495	2.0808	0.480585	1.83427	0.881524	1.6352	0.785853	0.0208701	0.0153626	0.309451	0.0304775	0.0328502	0.106942	0.00418503	0.00340384	0.0346706	0.0116855	0.00303121	0.129592	0.0325742	0.00613513	0.109838	0.0114139	0.00451198	0.0219431	0.016204	0.00303121	0.0488239	0.00854119	0.00485235	0.0453633	0.00889176	0.00303121
IPI00219217	L-lactate dehydrogenase B chain		334	13	3.86852	7.04152e+06	0.280688	0.121789	0.0402129	0.175207	0.160265	0.036442	0.0774433	0.0729519	0.035001	8.01944	3.47959	2.30471	0.433894	1.7514	0.759921	1.60204	0.695115	0.0134301	0.0117581	0.296916	0.0263242	0.0198866	0.117366	0.003403	0.00286112	0.0297548	0.0078531	0.00260263	0.146748	0.0201702	0.00475573	0.129336	0.00799897	0.00443973	0.0218298	0.0115443	0.00260263	0.0549869	0.00645931	0.00389122	0.0634529	0.00666793	0.00260263
IPI00552413	Isoform 2 of Cell division protein kinase 9		489	3	0.785696	2.53511e+06	0.112192	0.0844966	0.0309204	0.0861622	0.0772065	0.216381	0.163405	0.083813	0.145422	0.771491	0.581042	1.32777	0.753142	1.45314	1.09442	1.3021	0.980668	0.06413	0.0168381	0.0503472	0.0469795	0.041242	0.0411103	0.0234536	0.00283673	0.00795621	0.0270717	0.000770031	0.0601088	0.0417362	0.0363655	0.0341457	0.0601758	0.0545603	0.0342033	0.0694555	0.0356437	0.0364713	0.0111177	0.0360182	0.0469482	0.0513385	0.0200391
IPI00011285	Calpain-1 catalytic subunit		714	14	2.35478	1.05745e+06	0.251424	0.167721	0.0453841	0.104064	0.135616	0.0890452	0.132363	0.0482475	0.0261349	9.62022	6.41751	1.49906	0.667086	1.85394	1.23674	2.41604	1.61171	0.162764	0.147743	0.0611544	0.111697	0.0489036	0.038698	0.0203811	0.020389	0.0224112	0.0574753	0.0146339	0.0467196	0.0899913	0.0372296	0.043335	0.0566435	0.0226692	0.0146339	0.0776195	0.0146339	0.0146339	0.0326034	0.0219962	0.0146339	0.0194383	0.0146339
IPI00007188	ADP/ATP translocase 2		298	3	0	0	0	0	0	0	0	0	0	0	0	#DIV/0!	#DIV/0!	#DIV/0!	#DIV/0!	#DIV/0!	#DIV/0!	#DIV/0!	#DIV/0!	0	0	0	0	0	0	0	0	0	0	0	0	0	0	0	0	0	0	0	0	0	0	0	0	0	0
IPI00157790	KIAA0368 protein		2017	7	1.50881	1.04998e+06	0.23942	0.147221	0.0602503	0.257049	0.116066	0.0617135	0.0541714	0.0247041	0.0394051	6.07585	3.7361	1.62626	0.61491	2.06279	1.26843	0.931418	0.572738	0.135613	0.0786013	0.108342	0.08349	0.0635327	0.0424454	0.0422193	0.0143966	0.0185435	0.0803941	0.0143966	0.181621	0.0580308	0.0274767	0.0431827	0.0384341	0.0177594	0.0143966	0.0236219	0.0143966	0.0342137	0.0143966	0.0178799	0.0161571	0.0143966	0.0143966
IPI00607778	Isoform 4 of Myosin-14		1779	7	1.07591	23935274	0.166074	0.0904005	0.0739616	0.0505332	0.0762162	0.0857669	0.134559	0.22992	0.0925691	1.79406	0.976573	1.8371	0.544338	2.17899	1.18611	3.28644	1.78893	0.0159967	0.0151681	0.178931	0.0399532	0.0172043	0.0571419	0.0139266	0.00870548	0.0474166	0.0209816	0.000991777	0.0380132	0.0113411	0.00708527	0.0803451	0.0310839	0.0146918	0.0445673	0.0299129	0.0191094	0.109626	0.000991777	0.000991777	0.126066	0.0100536	0.0255721
IPI00786995	similar to DNA dependent protein kinase catalytic subunit		4096	51	11.8304	15534142	0.215385	0.151039	0.0435501	0.191252	0.138417	0.0636461	0.065806	0.0640571	0.0668483	3.22199	2.25943	1.42602	0.701252	1.55606	1.09119	1.12618	0.789739	0.0339821	0.0274979	0.198531	0.0430488	0.0336432	0.0981708	0.0143131	0.0133895	0.0258291	0.0339066	0.0211281	0.147933	0.0393777	0.0277646	0.0854938	0.0359591	0.0187888	0.00773672	0.0271751	0.0107627	0.0353969	0.0132519	0.0175669	0.0360066	0.0263061	0.011409
IPI00296337	Isoform 1 of DNA-dependent protein kinase catalytic subunit		4128	53	12.6368	15534142	0.219811	0.150113	0.0410053	0.191042	0.139784	0.0628907	0.0650844	0.0600686	0.0702008	3.13118	2.13833	1.46431	0.682916	1.5725	1.07389	1.15059	0.785757	0.0320727	0.0260429	0.201827	0.040606	0.0317666	0.0993893	0.0136673	0.0127928	0.0244661	0.0339828	0.0201049	0.150976	0.0398016	0.0262048	0.0899692	0.036366	0.0178389	0.00754727	0.0256672	0.0103652	0.0360049	0.0126923	0.0166897	0.0339205	0.0248976	0.0109674
IPI00337335	Isoform 1 of Myosin-14		2003	10	2.35026	23935274	0.169874	0.15299	0.0500975	0.100963	0.126416	0.107972	0.135833	0.103137	0.0527158	3.22245	2.90217	1.11036	0.90061	1.34377	1.21021	1.68254	1.51531	0.0176617	0.0514341	0.13028	0.0974128	0.0190059	0.0498865	0.0104403	0.0047501	0.031944	0.0436334	0.00225295	0.0632772	0.0501605	0.0422445	0.0754349	0.0607838	0.0216387	0.0132511	0.0470309	0.0105232	0.0721182	0.0134476	0.00574198	0.0465609	0.0197586	0.0108485
IPI00607818	MYH14 variant protein		2036	10	2.35026	23935274	0.169874	0.15299	0.0500975	0.100963	0.126416	0.107972	0.135833	0.103137	0.0527158	3.22245	2.90217	1.11036	0.90061	1.34377	1.21021	1.68254	1.51531	0.0176617	0.0514341	0.13028	0.0974128	0.0190059	0.0498865	0.0104403	0.0047501	0.031944	0.0436334	0.00225295	0.0632772	0.0501605	0.0422445	0.0754349	0.0607838	0.0216387	0.0132511	0.0470309	0.0105232	0.0721182	0.0134476	0.00574198	0.0465609	0.0197586	0.0108485
IPI00396977	Isoform 7 of Nesprin-1		5580	7	1.36692	1.37926e+07	0.166085	0.0798212	0.0401106	0.0960787	0.0996182	0.157375	0.0949827	0.0857235	0.180205	0.921647	0.442947	2.08072	0.480604	1.66722	0.801271	1.72864	0.830789	0.0479266	0.0520613	0.101228	0.0369818	0.0373675	0.0164086	0.0222647	0.00617137	0.00951357	0.0513519	0.000413414	0.0372369	0.0524005	0.0460869	0.0363103	0.0646588	0.0184359	0.061552	0.0463945	0.0289922	0.0248004	0.0328594	0.0288509	0.0260883	0.0653775	0.0272111
IPI00745471	Spectrin-like protein of the nuclear envelope and Golgi		8407	10	2.34572	1.37926e+07	0.163386	0.0934181	0.0450523	0.113717	0.111435	0.195407	0.140001	0.0489753	0.0886088	1.8439	1.05427	1.74898	0.571763	1.4662	0.83832	1.43678	0.821498	0.0684024	0.0673157	0.097617	0.0440842	0.0394555	0.0111913	0.0150037	0.00502703	0.0202248	0.0659122	0.0017004	0.0460401	0.0605217	0.0490074	0.0429339	0.106599	0.0101379	0.032368	0.0863678	0.017243	0.0295655	0.016061	0.0165213	0.0172513	0.0256394	0.0146757
IPI00386444	Isoform 1 of Nesprin-1		8797	10	1.95527	1.37926e+07	0.162719	0.0861398	0.0370905	0.115715	0.107634	0.185276	0.112497	0.0641346	0.128793	1.26341	0.668822	1.88901	0.529376	1.51179	0.800305	1.4062	0.744411	0.0497166	0.0513101	0.113	0.0346783	0.0425644	0.0133281	0.0180642	0.00543532	0.010261	0.0614875	0.00109458	0.0529671	0.0532837	0.0544354	0.046832	0.0850668	0.0132958	0.0489049	0.0548228	0.0219598	0.0327481	0.0224787	0.0214043	0.0209835	0.0405332	0.0220854
IPI00607777	kalirin RhoGEF kinase isoform 1		2986	6	1.49339	24629406	0.180815	0.17704	0.0256935	0.162943	0.141766	0.139854	0.101987	0.0413464	0.0285568	6.33174	6.19955	1.02132	0.979122	1.27544	1.24881	1.10968	1.08651	0.0441312	0.0658863	0.156409	0.101937	0.054084	0.00245322	0.0147929	0.00245322	0.0046087	0.0693317	0.00245322	0.0798344	0.066007	0.0473644	0.0636567	0.0836532	0.0096768	0.00245322	0.0617062	0.00288737	0.033775	0.0157454	0.0134293	0.0142608	0.00933943	0.00245322
IPI00657953	triple functional domain		3097	3	0.274276	24629406	0.059161	0.0715925	0.0374658	0.0496747	0.136393	0.0830674	0.117705	0.130494	0.314447	0.188143	0.227677	0.826358	1.21013	0.433755	0.524899	1.19097	1.44123	0.0490289	0.034002	0.000690722	0.0465821	0.00587792	0.000135644	0.00519103	0.010956	0.0260174	0.0309821	0.000135644	0.00556793	0.0770849	0.0313848	0.0229127	0.0386052	0.0219337	0.0428682	0.00401503	0.0535952	0.0833361	0.0968851	0.0532068	0.0293933	0.179323	0.0510392
IPI00794432	Isoform 3 of Kalirin		851	3	0.0184146	24629406	0.130742	0.0981506	0.000137549	0.0570333	0.125592	0.0727153	0.0192564	0.0729044	0.423469	0.308739	0.231777	1.33205	0.750722	1.041	0.781505	2.29237	1.72094	0.112757	0.075662	9.91146e-05	0.070725	9.91146e-05	9.91146e-05	9.91146e-05	9.91146e-05	9.91146e-05	0.0410968	9.91146e-05	9.91146e-05	0.0904985	9.91146e-05	9.91146e-05	0.0779134	0.0268805	9.91146e-05	0.00396847	0.0193309	0.0183277	0.0957296	0.0421881	0.0196818	0.305142	9.91146e-05
IPI00219168	Spectrin beta chain brain 4		3674	5	0.410359	2.0797e+07	0.211246	0.302803	0.0272072	0.0567668	0.122327	0.073846	0.0414405	0.0721743	0.092189	2.29144	3.28459	0.697634	1.43342	1.7269	2.47536	3.72129	5.33416	0.00274091	0.0388996	0.153579	0.248709	0.0229292	0.00274091	0.00961353	0.0186948	0.0130426	0.00274091	0.00274091	0.0469193	0.0293014	0.0389968	0.0702679	0.0577469	0.00666648	0.0152861	0.0191158	0.0232415	0.0187549	0.0419546	0.00274091	0.0272335	0.0964004	0.0186165
IPI00889512	Isoform 2 of Myosin-VIIb		1957	6	0.290268	1.50136e+06	0.107161	0.0577671	0.116252	0.0781838	0.13435	0.0737063	0.141898	0.0322788	0.258402	0.414707	0.223555	1.85506	0.539066	0.79763	0.429975	1.37063	0.738862	0.00263932	0.0470862	0.0401247	0.0235264	0.0506224	0.00263932	0.0539538	0.0969403	0.0247654	0.0123285	0.00263932	0.0718456	0.0279758	0.021767	0.103739	0.0223375	0.0289435	0.0125432	0.0703046	0.00263932	0.0618266	0.0211283	0.0164297	0.00263932	0.00263932	0.00263932
IPI00738806	Isoform 1 of Myosin-VIIb		2119	8	0.290268	1.50136e+06	0.107161	0.0577671	0.116252	0.0781838	0.13435	0.0737063	0.141898	0.0322788	0.258402	0.414707	0.223555	1.85506	0.539066	0.79763	0.429975	1.37063	0.738862	0.00263932	0.0470862	0.0401247	0.0235264	0.0506224	0.00263932	0.0539538	0.0969403	0.0247654	0.0123285	0.00263932	0.0718456	0.0279758	0.021767	0.103739	0.0223375	0.0289435	0.0125432	0.0703046	0.00263932	0.0618266	0.0211283	0.0164297	0.00263932	0.00263932	0.00263932
IPI00745581	Putative uncharacterized protein MYO7B		2359	8	0.290268	1.50136e+06	0.107161	0.0577671	0.116252	0.0781838	0.13435	0.0737063	0.141898	0.0322788	0.258402	0.414707	0.223555	1.85506	0.539066	0.79763	0.429975	1.37063	0.738862	0.00263932	0.0470862	0.0401247	0.0235264	0.0506224	0.00263932	0.0539538	0.0969403	0.0247654	0.0123285	0.00263932	0.0718456	0.0279758	0.021767	0.103739	0.0223375	0.0289435	0.0125432	0.0703046	0.00263932	0.0618266	0.0211283	0.0164297	0.00263932	0.00263932	0.00263932
IPI00789127	30 kDa protein		268	30	8.65778	7.91244e+06	0.158966	0.0934034	0.0488485	0.143458	0.113984	0.140112	0.128505	0.105503	0.0672189	2.36489	1.38954	1.70193	0.58757	1.39463	0.819442	1.1081	0.651084	0.0552996	0.041228	0.103236	0.0492323	0.0341254	0.0346269	0.0159093	0.00746062	0.0165594	0.0457547	0.0326332	0.0590155	0.0562656	0.0443587	0.0466447	0.0809259	0.0130552	0.0159602	0.0519165	0.0103531	0.0535288	0.0235898	0.0190184	0.0550409	0.0279057	0.00771893
IPI00514550	dynamin 2 isoform 2		870	8	1.53356	1155209	0.169271	0.116051	0.0314663	0.123639	0.120692	0.220395	0.182829	0.00461919	0.0310377	5.45374	3.73903	1.4586	0.68559	1.40251	0.961547	1.36908	0.938629	0.103433	0.107165	0.071005	0.0726444	0.0359327	0.0243788	0.0183185	0.00300711	0.0111059	0.0648949	0.00300711	0.0527213	0.105544	0.0273097	0.0406134	0.142285	0.00300711	0.00300711	0.113944	0.00300711	0.00300711	0.00300711	0.00300711	0.00300711	0.00300711	0.00300711
IPI00026665	Glutaminyl-tRNA synthetase		793	10	1.96392	907929	0.131164	0.120388	0.0523069	0.111863	0.130194	0.216134	0.159098	0.0740625	0.00478929	27.3869	25.137	1.08951	0.917846	1.00745	0.924682	1.17254	1.07621	0.0265486	0.0250099	0.0803675	0.0507988	0.0767257	0.0452511	0.0162357	0.00676309	0.0240004	0.0608303	0.00298507	0.0575901	0.0670153	0.078083	0.0825346	0.125937	0.00966814	0.00298507	0.0839234	0.00298507	0.0516108	0.0276616	0.00662889	0.0197659	0.00298507	0.00298507
IPI00033022	Isoform 1 of Dynamin-2		870	9	1.65026	1155209	0.178417	0.115656	0.0325774	0.124694	0.123974	0.218759	0.171667	0.00488704	0.0293686	6.07509	3.9381	1.54265	0.648237	1.43914	0.932906	1.43084	0.927522	0.109121	0.112496	0.0705916	0.0716847	0.0361609	0.0251605	0.0190962	0.00317967	0.0106846	0.0654858	0.00317967	0.053987	0.105994	0.0258905	0.0384652	0.141457	0.00317967	0.00317967	0.107045	0.00317967	0.00317967	0.00317967	0.00317967	0.00317967	0.00317967	0.00317967
IPI00646779	TUBB6 protein		447	31	8.89471	3.85055e+07	0.131686	0.121956	0.0462195	0.140667	0.133437	0.137217	0.135907	0.0633266	0.0895827	1.47	1.36138	1.07978	0.926114	0.986876	0.913959	0.936153	0.866984	0.0723881	0.0553048	0.0381055	0.0705786	0.0479557	0.0164193	0.0296168	0.0149878	0.00527528	0.0533833	0.0584836	0.0386851	0.0789118	0.0544646	0.0191076	0.0870343	0.0137397	0.0161672	0.091583	0.00675466	0.0162476	0.0328396	0.0235546	0.018212	0.0379562	0.00800263
IPI00911016	cDNA FLJ11352 fis clone HEMBA1000020 highly similar to Tubulin beta-2C chain		397	44	15.1455	3.85055e+07	0.142148	0.126422	0.0439492	0.151696	0.136071	0.13668	0.127639	0.0609726	0.0744244	1.90996	1.69866	1.12439	0.889369	1.04466	0.929087	0.937057	0.833389	0.0778366	0.0625319	0.0334652	0.0729709	0.0508129	0.0151082	0.0265724	0.0142695	0.00730958	0.0583218	0.0698303	0.0295376	0.0825107	0.0497071	0.0167121	0.0935	0.0136973	0.00362718	0.0836479	0.0119482	0.019451	0.0311097	0.0218853	0.0187736	0.0419107	0.00767283
IPI00909781	cDNA FLJ52536 highly similar to Tubulin beta-4 chain		236	25	6.89397	2.99761e+07	0.131752	0.124003	0.0474991	0.144196	0.148778	0.170374	0.132257	0.0527578	0.0483836	2.72306	2.56291	1.06249	0.941187	0.88556	0.833477	0.9137	0.859962	0.0844018	0.0622684	0.0319432	0.0786636	0.0490138	0.0151142	0.0287	0.0146608	0.00763121	0.0616253	0.0552027	0.0328826	0.0914585	0.062572	0.0159441	0.114505	0.0104674	0.00265571	0.0924929	0.00657478	0.00862597	0.030516	0.0182555	0.0181	0.0237201	0.00642826
IPI00292496	Tubulin beta-8 chain		444	23	7.04809	3.85055e+07	0.15018	0.119053	0.0450037	0.127796	0.136816	0.150908	0.132125	0.0617127	0.0764056	1.96557	1.55817	1.26146	0.792734	1.09768	0.870168	1.17516	0.931586	0.0798554	0.0648567	0.0382873	0.0680739	0.0435302	0.0117689	0.028043	0.0121388	0.00824996	0.0563869	0.0463537	0.0319485	0.0880917	0.0492301	0.0208218	0.105609	0.013281	0.00277277	0.0872408	0.011163	0.0143928	0.0297572	0.0206474	0.0194627	0.0424165	0.00704099
IPI00908770	cDNA FLJ53063 highly similar to Tubulin beta-7 chain		317	31	9.2089	2.99761e+07	0.138843	0.116605	0.0423827	0.163996	0.155568	0.155433	0.119041	0.0504757	0.0576546	2.40819	2.02248	1.19071	0.839834	0.892495	0.749548	0.846625	0.711025	0.0771806	0.0618613	0.030471	0.0717481	0.0437834	0.0154116	0.0264655	0.0117229	0.00627727	0.0579746	0.0815201	0.0288363	0.091989	0.0596389	0.0163372	0.104001	0.0152595	0.00255156	0.0800061	0.00888623	0.0189131	0.0226382	0.0181882	0.016001	0.0302855	0.00791533
IPI00514047	Novel protein similar to beta-tubulin 4Q		410	21	6.03641	3.85055e+07	0.152277	0.119322	0.0425368	0.133651	0.14083	0.164296	0.132894	0.0516719	0.0625207	2.43562	1.90852	1.27618	0.783586	1.08128	0.847276	1.13936	0.892786	0.0816785	0.0687662	0.0428467	0.0695259	0.0433502	0.0130001	0.0271384	0.0108758	0.00699172	0.0595206	0.0505615	0.0343042	0.0930942	0.0515772	0.0187379	0.114345	0.0129529	0.00286487	0.0913821	0.00565226	0.00992871	0.0258236	0.0172748	0.0153771	0.0325385	0.00549044
IPI00174849	Tubulin beta-8 chain B		444	21	6.03641	3.85055e+07	0.152277	0.119322	0.0425368	0.133651	0.14083	0.164296	0.132894	0.0516719	0.0625207	2.43562	1.90852	1.27618	0.783586	1.08128	0.847276	1.13936	0.892786	0.0816785	0.0687662	0.0428467	0.0695259	0.0433502	0.0130001	0.0271384	0.0108758	0.00699172	0.0595206	0.0505615	0.0343042	0.0930942	0.0515772	0.0187379	0.114345	0.0129529	0.00286487	0.0913821	0.00565226	0.00992871	0.0258236	0.0172748	0.0153771	0.0325385	0.00549044
IPI00018511	Putative tubulin beta-4q chain		434	17	5.19162	3.85055e+07	0.148903	0.113382	0.0479967	0.133533	0.125873	0.124918	0.138253	0.0740788	0.0930617	1.60005	1.21835	1.31329	0.761446	1.18296	0.90076	1.1151	0.849088	0.073445	0.0588459	0.0341269	0.0619188	0.0409636	0.0142208	0.031005	0.0141674	0.00675143	0.048727	0.0575991	0.033488	0.0751043	0.0496997	0.0252052	0.0852061	0.0159057	0.00282557	0.0879611	0.0143163	0.0176545	0.0349646	0.025082	0.0222587	0.0521099	0.00859125
IPI00007752	Tubulin beta-2C chain		445	59	19.4085	3.85055e+07	0.142933	0.133699	0.0430517	0.154125	0.132497	0.132287	0.118279	0.0601548	0.0829729	1.72265	1.61136	1.06906	0.935397	1.07877	1.00907	0.927382	0.867471	0.0750622	0.0593957	0.0439721	0.081307	0.0479171	0.0166401	0.0253912	0.0148342	0.0101809	0.0556506	0.0733774	0.0372013	0.0821709	0.0469795	0.0180717	0.0890092	0.015066	0.0115452	0.0771229	0.0121613	0.0211599	0.0300095	0.0229427	0.0200943	0.0438412	0.010033
IPI00013475	Tubulin beta-2A chain		445	51	15.9729	3.85055e+07	0.142772	0.134058	0.0436061	0.156697	0.127187	0.139682	0.118198	0.0600141	0.0777859	1.83545	1.72342	1.065	0.938968	1.12254	1.05402	0.91113	0.855522	0.0764995	0.0595242	0.0475167	0.0854201	0.0460396	0.0159089	0.0260261	0.0148979	0.0104752	0.0568313	0.0766769	0.0403725	0.0798551	0.0484063	0.0178386	0.0928992	0.0152442	0.0148264	0.0787919	0.00925508	0.0163906	0.0302197	0.0235385	0.0195675	0.0375997	0.0099356
IPI00031370	Tubulin beta-2B chain		445	51	15.9729	3.85055e+07	0.142772	0.134058	0.0436061	0.156697	0.127187	0.139682	0.118198	0.0600141	0.0777859	1.83545	1.72342	1.065	0.938968	1.12254	1.05402	0.91113	0.855522	0.0764995	0.0595242	0.0475167	0.0854201	0.0460396	0.0159089	0.0260261	0.0148979	0.0104752	0.0568313	0.0766769	0.0403725	0.0798551	0.0484063	0.0178386	0.0928992	0.0152442	0.0148264	0.0787919	0.00925508	0.0163906	0.0302197	0.0235385	0.0195675	0.0375997	0.0099356
IPI00888887	tubulin beta polypeptide 4 member Q		434	20	5.25003	3.85055e+07	0.12573	0.110788	0.0418048	0.130564	0.131551	0.172955	0.13034	0.0710664	0.0852007	1.4757	1.30032	1.13488	0.881154	0.955757	0.84217	0.962981	0.848535	0.0747608	0.0560485	0.0261648	0.0598461	0.0463282	0.0101089	0.0271574	0.0108529	0.0103518	0.0530316	0.0577982	0.0277676	0.083771	0.0435975	0.023342	0.114083	0.0286501	0.00542981	0.0793827	0.0116001	0.0186019	0.02827	0.0277776	0.0240421	0.0489823	0.00635254
IPI00643158	43 kDa protein		381	42	12.0803	3.85055e+07	0.134789	0.130408	0.0450144	0.14961	0.136412	0.162803	0.127839	0.059613	0.0535111	2.51889	2.43703	1.03359	0.967503	0.988099	0.955989	0.90093	0.871653	0.0844908	0.0633278	0.0374987	0.0785521	0.0500177	0.0165246	0.0278853	0.0115487	0.0083439	0.0708624	0.0482441	0.0418312	0.0876881	0.0534362	0.0188964	0.108428	0.0130462	0.00338083	0.0839244	0.00536491	0.011777	0.0338967	0.0216864	0.0209284	0.0213728	0.00494312
IPI00641706	46 kDa protein		409	32	9.44295	3.85055e+07	0.142214	0.141493	0.0436603	0.141782	0.137778	0.151905	0.131615	0.0522247	0.0573276	2.48072	2.46815	1.00509	0.994931	1.0322	1.02697	1.00305	0.997961	0.0833741	0.0710696	0.03642	0.0907757	0.053309	0.0157022	0.0270786	0.0128163	0.00753689	0.0671032	0.0500209	0.0357159	0.0890343	0.0546268	0.0157091	0.102861	0.0131329	0.00349718	0.0901473	0.00599364	0.0107887	0.0283165	0.0205174	0.0155054	0.0244904	0.00531889
IPI00398982	similar to tubulin beta 5		106	5	1.47961	21609326	0.151366	0.120347	0.06369	0.0984106	0.123555	0.141563	0.111372	0.107442	0.0822547	1.8402	1.4631	1.25774	0.795077	1.22509	0.974037	1.5381	1.22291	0.0694535	0.059934	0.0313525	0.0646863	0.0531472	0.0219235	0.0342154	0.0240407	0.00309226	0.0567719	0.0228837	0.0228893	0.0637026	0.046498	0.0178568	0.0949614	0.0226092	0.00430111	0.0703426	0.0143559	0.0178287	0.0548287	0.0439085	0.0328879	0.035709	0.00437134
IPI00908469	cDNA FLJ52712 highly similar to Tubulin beta-6 chain		418	33	9.39963	3.85055e+07	0.134675	0.133216	0.042377	0.144137	0.138056	0.154936	0.140133	0.0488422	0.0636284	2.11659	2.09366	1.01095	0.989167	0.975514	0.964946	0.934359	0.924237	0.0795048	0.0634612	0.0399093	0.0832083	0.0507696	0.0133867	0.0260236	0.0129111	0.00732196	0.0640145	0.0528225	0.0386613	0.0888328	0.0542753	0.0161592	0.100807	0.0111141	0.0152542	0.0948952	0.00596338	0.0139098	0.0268402	0.0187833	0.0156455	0.0202505	0.00532505
IPI00909140	cDNA FLJ53012 highly similar to Tubulin beta-7 chain		242	34	9.76905	2.99761e+07	0.115843	0.11588	0.0468358	0.169962	0.133137	0.138653	0.120074	0.0690661	0.0905493	1.27934	1.27975	0.999682	1.00032	0.870109	0.870385	0.681584	0.6818	0.0582739	0.0449417	0.0372465	0.072672	0.0446778	0.017552	0.0260088	0.0179728	0.00983491	0.0428654	0.109036	0.0352615	0.0756234	0.0491503	0.0175981	0.0878952	0.0173006	0.0182967	0.0770265	0.0113839	0.0256848	0.0322063	0.0271966	0.0225422	0.0426746	0.0123313
IPI00739915	Putative tubulin beta chain-like protein ENSP00000290377		372	16	4.76116	3.07876e+07	0.163961	0.124161	0.042822	0.105633	0.158984	0.180938	0.119598	0.0517621	0.0521408	3.14458	2.38126	1.32055	0.75726	1.0313	0.780963	1.55218	1.1754	0.0908252	0.0737944	0.0426409	0.0738325	0.0446268	0.0117315	0.0256567	0.0105883	0.00679021	0.0627273	0.0107735	0.034753	0.106286	0.0573835	0.0193501	0.125606	0.0116934	0.00250953	0.0863721	0.00479459	0.0103248	0.028651	0.0145726	0.0152355	0.0325265	0.00568604
IPI00152453	HCG2042771		797	31	9.28633	3.85055e+07	0.131071	0.112667	0.0524119	0.161963	0.129898	0.128398	0.125297	0.0729985	0.085296	1.53666	1.32089	1.16335	0.859588	1.00903	0.867347	0.809266	0.695635	0.067599	0.0572716	0.0364325	0.063746	0.0397326	0.0208049	0.0325806	0.0175079	0.00603531	0.0485871	0.0920716	0.0326559	0.0716213	0.0563796	0.0175072	0.0812684	0.0135542	0.00792696	0.082478	0.00969954	0.0133154	0.0363945	0.0243566	0.0224597	0.0449409	0.00966098
IPI00023598	Tubulin beta-4 chain		444	52	15.718	3.85055e+07	0.138824	0.128099	0.0450554	0.156755	0.134173	0.141304	0.121135	0.0563013	0.0783534	1.77177	1.63489	1.08372	0.922744	1.03467	0.954732	0.885615	0.817196	0.0739233	0.06098	0.042524	0.0802395	0.0459832	0.0168006	0.0261668	0.015217	0.0111358	0.0543908	0.0780556	0.0404782	0.0848286	0.048556	0.0179588	0.0937018	0.0130125	0.0119456	0.0797085	0.0114314	0.0172449	0.0292315	0.02111	0.019599	0.0391257	0.00947695
IPI00645452	Tubulin beta polypeptide		426	60	19.1068	3.85055e+07	0.135947	0.124135	0.0442994	0.164184	0.135248	0.138281	0.117822	0.058951	0.0811329	1.67561	1.53001	1.09516	0.913109	1.00517	0.917827	0.828019	0.756072	0.067312	0.0562899	0.044599	0.0749142	0.0440816	0.01758	0.0262001	0.0148447	0.00911503	0.0514301	0.0905694	0.03693	0.0827455	0.0489355	0.0172471	0.0909263	0.0149025	0.012155	0.0773805	0.0095188	0.0199602	0.0279818	0.0222934	0.0189022	0.041754	0.00945207
IPI00011654	Tubulin beta chain		444	60	19.1068	3.85055e+07	0.135947	0.124135	0.0442994	0.164184	0.135248	0.138281	0.117822	0.058951	0.0811329	1.67561	1.53001	1.09516	0.913109	1.00517	0.917827	0.828019	0.756072	0.067312	0.0562899	0.044599	0.0749142	0.0440816	0.01758	0.0262001	0.0148447	0.00911503	0.0514301	0.0905694	0.03693	0.0827455	0.0489355	0.0172471	0.0909263	0.0149025	0.012155	0.0773805	0.0095188	0.0199602	0.0279818	0.0222934	0.0189022	0.041754	0.00945207
IPI00290770	chaperonin containing TCP1 subunit 3 isoform b		544	26	8.33284	5.4604e+06	0.16186	0.14507	0.0512282	0.182661	0.140749	0.141531	0.0913694	0.0399669	0.0455642	3.55235	3.18386	1.11574	0.896269	1.14999	1.0307	0.886123	0.794204	0.0590737	0.0394947	0.0931341	0.0491682	0.0718535	0.0497065	0.0179853	0.00818197	0.0153598	0.0716232	0.0438872	0.0653607	0.0726423	0.0595919	0.0532527	0.0694565	0.0149271	0.00184939	0.0417489	0.00308425	0.0408881	0.0142835	0.010376	0.0191024	0.020489	0.00424406
IPI00553185	T-complex protein 1 subunit gamma		545	26	8.33284	5.4604e+06	0.16186	0.14507	0.0512282	0.182661	0.140749	0.141531	0.0913694	0.0399669	0.0455642	3.55235	3.18386	1.11574	0.896269	1.14999	1.0307	0.886123	0.794204	0.0590737	0.0394947	0.0931341	0.0491682	0.0718535	0.0497065	0.0179853	0.00818197	0.0153598	0.0716232	0.0438872	0.0653607	0.0726423	0.0595919	0.0532527	0.0694565	0.0149271	0.00184939	0.0417489	0.00308425	0.0408881	0.0142835	0.010376	0.0191024	0.020489	0.00424406
IPI00552715	chaperonin containing TCP1 subunit 3 isoform c		507	19	5.99344	5.4604e+06	0.165072	0.153055	0.0405887	0.200638	0.142818	0.15861	0.0862085	0.0221411	0.0308681	5.34767	4.95836	1.07852	0.927201	1.15582	1.07168	0.82274	0.762845	0.0549674	0.0416082	0.0980272	0.0528801	0.0726811	0.0612281	0.0149937	0.0030527	0.0112317	0.0760676	0.0525435	0.0730235	0.0711305	0.0640772	0.0582981	0.0773602	0.0160865	0.00202905	0.0419163	0.00202905	0.0347111	0.00963921	0.00563691	0.0112558	0.00692668	0.00202905
IPI00295851	Coatomer subunit beta		953	15	3.99058	6474557	0.177826	0.104739	0.0363617	0.0811321	0.121417	0.279623	0.157458	0.0218964	0.0195464	9.09761	5.3585	1.69779	0.589001	1.46459	0.862643	2.1918	1.29097	0.109695	0.109105	0.0876396	0.0579309	0.0482518	0.0141899	0.0210971	0.00303516	0.00618659	0.0545621	0.00202122	0.0332302	0.0887725	0.0374998	0.0311	0.163573	0.00202122	0.00202122	0.0978552	0.00202122	0.00516575	0.0119823	0.0106146	0.00447221	0.0179822	0.00202122
IPI00158615	THO complex 2 isoform 1		1593	5	0.851451	59825096	0.0390561	0.119724	0.0740158	0.078576	0.135264	0.122038	0.0970279	0.140353	0.193945	0.201378	0.617311	0.326217	3.06544	0.288739	0.885113	0.497049	1.52367	0.0106871	0.013031	0.0164739	0.0616274	0.0347115	0.0137483	0.0226816	0.0282132	0.0205491	0.0391795	0.00501212	0.0294475	0.0408337	0.0576537	0.0609422	0.0415485	0.0581435	0.0360785	0.0302749	0.0220618	0.0604796	0.0446596	0.0548745	0.0569297	0.0752129	0.0372016
IPI00301173	PRO1107		77	2	0	0	0	0	0	0	0	0	0	0	0	#DIV/0!	#DIV/0!	#DIV/0!	#DIV/0!	#DIV/0!	#DIV/0!	#DIV/0!	#DIV/0!	0	0	0	0	0	0	0	0	0	0	0	0	0	0	0	0	0	0	0	0	0	0	0	0	0	0
IPI00021954	Golgi-specific brefeldin A-resistance guanine nucleotide exchange factor 1		1859	5	1.11549	6.97674e+06	0.285603	0.149426	0.0466838	0.150226	0.0833924	0.116132	0.0921707	0.0418833	0.0344829	8.28244	4.33333	1.91133	0.523195	3.42481	1.79184	1.90115	0.994674	0.136432	0.203428	0.0677355	0.0884958	0.0326626	0.0301797	0.0176463	0.0178958	0.0282688	0.101364	0.0149104	0.0296667	0.0406343	0.0384389	0.044537	0.058812	0.0177357	0.0394671	0.0546511	0.0189683	0.0434449	0.0202089	0.0184327	0.0274632	0.022098	0.0156885
IPI00027626	T-complex protein 1 subunit zeta		531	26	6.42117	6.53424e+06	0.132921	0.118674	0.0315009	0.174819	0.147836	0.194065	0.115736	0.0566614	0.027787	4.78356	4.27082	1.12006	0.892812	0.899111	0.802737	0.760335	0.678836	0.0469629	0.0421188	0.091598	0.0453136	0.0576643	0.0451953	0.0160492	0.00642366	0.010127	0.0577289	0.070917	0.0522445	0.0700291	0.0702881	0.0600025	0.10349	0.00565611	0.00164653	0.0680357	0.00164653	0.0307821	0.0151119	0.00768829	0.0250117	0.00453259	0.00164653
IPI00917777	elongation factor Tu GTP binding domain containing 2 isoform b		937	9	1.41583	2.11444e+06	0.345565	0.116544	0.0268637	0.228471	0.112859	0.0718976	0.0445614	0.0342334	0.0190047	18.1831	6.13236	2.96511	0.337256	3.06191	1.03265	1.51251	0.510102	0.104819	0.083174	0.303303	0.0510671	0.0235687	0.0227973	0.014673	0.0114245	0.0106749	0.0797285	0.00930897	0.139387	0.025317	0.0240878	0.0497239	0.044879	0.0144905	0.00930897	0.0237695	0.00930897	0.0158267	0.00930897	0.0143167	0.0163209	0.00930897	0.00930897
IPI00003519	116 kDa U5 small nuclear ribonucleoprotein component		972	9	1.41583	2.11444e+06	0.345565	0.116544	0.0268637	0.228471	0.112859	0.0718976	0.0445614	0.0342334	0.0190047	18.1831	6.13236	2.96511	0.337256	3.06191	1.03265	1.51251	0.510102	0.104819	0.083174	0.303303	0.0510671	0.0235687	0.0227973	0.014673	0.0114245	0.0106749	0.0797285	0.00930897	0.139387	0.025317	0.0240878	0.0497239	0.044879	0.0144905	0.00930897	0.0237695	0.00930897	0.0158267	0.00930897	0.0143167	0.0163209	0.00930897	0.00930897
IPI00152653	Dynein heavy chain 5 axonemal		4624	6	1.16788	1.9144e+06	0.166311	0.182631	0.0340919	0.148556	0.128082	0.142829	0.115638	0.0590131	0.0228471	7.2793	7.99362	0.910638	1.09813	1.29847	1.4259	1.11952	1.22938	0.045007	0.0690672	0.0836547	0.0863293	0.0709957	0.0226948	0.0161505	0.00303496	0.0118419	0.078895	0.000939107	0.0582046	0.08831	0.0398876	0.032046	0.0807021	0.0168805	0.00816669	0.0708904	0.00684354	0.0265261	0.0276825	0.0223607	0.0184098	0.012005	0.00728523
IPI00479209	cDNA FLJ54590 highly similar to KH domain-containing RNA-binding signaltransduction-associated protein 1		423	9	2.42656	1.63526e+06	0.167058	0.0944481	0.031703	0.119763	0.111594	0.179095	0.149334	0.0708787	0.076127	2.19446	1.24067	1.76878	0.565361	1.49702	0.846356	1.39491	0.788625	0.069991	0.046915	0.112166	0.031426	0.0115032	0.0762164	0.0120992	0.00113192	0.00956123	0.0367398	0.00113192	0.0771114	0.0659351	0.0281427	0.0603487	0.0808288	0.00113192	0.0293651	0.0852768	0.00113192	0.0555845	0.0284973	0.00113192	0.0381996	0.0140764	0.01781
IPI00008575	Isoform 1 of KH domain-containing RNA-binding signal transduction-associated protein 1		443	9	2.42656	1.63526e+06	0.167058	0.0944481	0.031703	0.119763	0.111594	0.179095	0.149334	0.0708787	0.076127	2.19446	1.24067	1.76878	0.565361	1.49702	0.846356	1.39491	0.788625	0.069991	0.046915	0.112166	0.031426	0.0115032	0.0762164	0.0120992	0.00113192	0.00956123	0.0367398	0.00113192	0.0771114	0.0659351	0.0281427	0.0603487	0.0808288	0.00113192	0.0293651	0.0852768	0.00113192	0.0555845	0.0284973	0.00113192	0.0381996	0.0140764	0.01781
IPI00791920	13 kDa protein		122	51	15.519	2.98419e+07	0.149132	0.113993	0.0486524	0.141433	0.107368	0.127108	0.136247	0.0901197	0.0859478	1.73515	1.3263	1.30826	0.764373	1.38898	1.0617	1.05444	0.805982	0.0483522	0.0463159	0.0851556	0.0571909	0.0382061	0.0427851	0.0202504	0.00948513	0.0201474	0.0363704	0.0364987	0.060961	0.0561841	0.0343119	0.0410878	0.0669501	0.0210217	0.0272763	0.06396	0.0172266	0.0490567	0.0315218	0.0197491	0.046372	0.0431419	0.00720523
IPI00010153	60S ribosomal protein L23		140	10	1.38467	9.28736e+06	0.117391	0.103421	0.0417503	0.16464	0.107025	0.118891	0.168233	0.0477995	0.130848	0.897157	0.790388	1.13508	0.880992	1.09685	0.96632	0.713016	0.628162	0.0544707	0.058256	0.0507616	0.0779781	0.0248364	0.00818732	0.0254039	0.00758982	0.00605691	0.0534138	0.0677234	0.0267519	0.0768832	0.0376223	0.0225887	0.0707624	0.0250339	0.0181795	0.0909841	0.0150905	0.0335102	0.0289164	0.0146661	0.0134066	0.0636655	0.0129221
IPI00795751	10 kDa protein		91	17	4.4831	1.16615e+07	0.165388	0.109356	0.0490785	0.13084	0.100917	0.15419	0.178534	0.061233	0.0504646	3.27731	2.16698	1.51238	0.661208	1.63885	1.08362	1.26405	0.8358	0.072444	0.0625096	0.0827797	0.0553337	0.0444327	0.0359157	0.0247697	0.0136117	0.00734072	0.0547902	0.0127909	0.0479522	0.0631695	0.0321636	0.0291556	0.0811263	0.013724	0.0204454	0.108435	0.0188525	0.0265844	0.0226898	0.0229041	0.0170269	0.00764638	0.0107899
IPI00795408	Similar to ribosomal protein L23		140	10	1.38467	9.28736e+06	0.117391	0.103421	0.0417503	0.16464	0.107025	0.118891	0.168233	0.0477995	0.130848	0.897157	0.790388	1.13508	0.880992	1.09685	0.96632	0.713016	0.628162	0.0544707	0.058256	0.0507616	0.0779781	0.0248364	0.00818732	0.0254039	0.00758982	0.00605691	0.0534138	0.0677234	0.0267519	0.0768832	0.0376223	0.0225887	0.0707624	0.0250339	0.0181795	0.0909841	0.0150905	0.0335102	0.0289164	0.0146661	0.0134066	0.0636655	0.0129221
IPI00456970	Isoform 1 of Cell division cycle 2-like protein kinase 5		1512	2	0	0	0	0	0	0	0	0	0	0	0	#DIV/0!	#DIV/0!	#DIV/0!	#DIV/0!	#DIV/0!	#DIV/0!	#DIV/0!	#DIV/0!	0	0	0	0	0	0	0	0	0	0	0	0	0	0	0	0	0	0	0	0	0	0	0	0	0	0
IPI00010720	T-complex protein 1 subunit epsilon		541	17	4.15456	1.84924e+06	0.125618	0.131406	0.0527895	0.163719	0.136671	0.170045	0.104856	0.0594888	0.0554077	2.26716	2.37162	0.955954	1.04607	0.919129	0.961478	0.767281	0.802633	0.0322551	0.037697	0.105698	0.0435664	0.0667339	0.0490195	0.030792	0.011034	0.0109389	0.0659283	0.0411152	0.0510066	0.0736559	0.0693719	0.0477837	0.104118	0.00413105	0.00180683	0.0532979	0.00780705	0.0356756	0.00180683	0.0109326	0.034198	0.00180683	0.00559015
IPI00007765	Stress-70 protein mitochondrial		679	10	1.85574	513262	0.303834	0.172043	0.0524869	0.126153	0.182033	0.109915	0.039687	0.00692446	0.00692446	43.8784	24.8457	1.76604	0.56624	1.66912	0.945121	2.40846	1.36376	0.0381002	0.0572997	0.252616	0.0443774	0.059847	0.0973605	0.00929617	0.00347581	0.0234893	0.0578071	0.00347581	0.0354811	0.082347	0.0321161	0.105936	0.0694027	0.024054	0.00347581	0.0172082	0.00347581	0.00347581	0.00347581	0.00347581	0.00347581	0.00347581	0.00347581
IPI00872177	41 kDa protein		367	5	0.0131029	74596.9	0.308276	0.185919	0.0330604	0.307442	0.0330604	0.0330604	0.0330604	0.0330604	0.0330604	9.32462	5.62362	1.65812	0.603094	9.32462	5.62362	1.00271	0.604729	0.14887	0.193347	0.0183502	0.122675	0.0837138	0.0183502	0.0183502	0.0183502	0.0183502	0.111944	0.0183502	0.229348	0.0183502	0.0183502	0.0183502	0.0183502	0.0183502	0.0183502	0.0183502	0.0183502	0.0183502	0.0183502	0.0183502	0.0183502	0.0183502	0.0183502
IPI00894274	cDNA FLJ58972 highly similar to Serine/threonine-protein phosphatase PP1-beta catalytic subunit		179	2	0.0543928	74596.9	0.308276	0.185919	0.0330604	0.307442	0.0330604	0.0330604	0.0330604	0.0330604	0.0330604	9.32462	5.62362	1.65812	0.603094	9.32462	5.62362	1.00271	0.604729	0.14887	0.193347	0.0183502	0.122675	0.0837138	0.0183502	0.0183502	0.0183502	0.0183502	0.111944	0.0183502	0.229348	0.0183502	0.0183502	0.0183502	0.0183502	0.0183502	0.0183502	0.0183502	0.0183502	0.0183502	0.0183502	0.0183502	0.0183502	0.0183502	0.0183502
IPI00396540	Isoform 2 of Scavenger receptor class A member 3		466	2	0	0	0	0	0	0	0	0	0	0	0	#DIV/0!	#DIV/0!	#DIV/0!	#DIV/0!	#DIV/0!	#DIV/0!	#DIV/0!	#DIV/0!	0	0	0	0	0	0	0	0	0	0	0	0	0	0	0	0	0	0	0	0	0	0	0	0	0	0
IPI00872813	57 kDa protein		512	2	0	0	0	0	0	0	0	0	0	0	0	#DIV/0!	#DIV/0!	#DIV/0!	#DIV/0!	#DIV/0!	#DIV/0!	#DIV/0!	#DIV/0!	0	0	0	0	0	0	0	0	0	0	0	0	0	0	0	0	0	0	0	0	0	0	0	0	0	0
IPI00337584	Isoform 1 of Scavenger receptor class A member 3		606	2	0	0	0	0	0	0	0	0	0	0	0	#DIV/0!	#DIV/0!	#DIV/0!	#DIV/0!	#DIV/0!	#DIV/0!	#DIV/0!	#DIV/0!	0	0	0	0	0	0	0	0	0	0	0	0	0	0	0	0	0	0	0	0	0	0	0	0	0	0
IPI00871794	70 kDa protein		652	2	0	0	0	0	0	0	0	0	0	0	0	#DIV/0!	#DIV/0!	#DIV/0!	#DIV/0!	#DIV/0!	#DIV/0!	#DIV/0!	#DIV/0!	0	0	0	0	0	0	0	0	0	0	0	0	0	0	0	0	0	0	0	0	0	0	0	0	0	0
IPI00375441	Isoform 1 of Far upstream element-binding protein 1		644	5	0.749766	4.35309e+06	0.296443	0.128584	0.0304666	0.141692	0.119325	0.0593342	0.188873	0.0325276	0.00275371	107.652	46.6948	2.30545	0.433755	2.48433	1.07759	2.09217	0.907489	0.0848276	0.0652549	0.215096	0.050158	0.0576118	0.00123572	0.0137399	0.0120352	0.00893945	0.0441124	0.00123572	0.0759973	0.0538958	0.0422574	0.0529974	0.0300017	0.0146742	0.00123572	0.0925151	0.00942707	0.0460596	0.00857633	0.0109595	0.0174847	0.00123572	0.00123572
IPI00644386	Putative uncharacterized protein FUBP1		655	5	0.749766	4.35309e+06	0.296443	0.128584	0.0304666	0.141692	0.119325	0.0593342	0.188873	0.0325276	0.00275371	107.652	46.6948	2.30545	0.433755	2.48433	1.07759	2.09217	0.907489	0.0848276	0.0652549	0.215096	0.050158	0.0576118	0.00123572	0.0137399	0.0120352	0.00893945	0.0441124	0.00123572	0.0759973	0.0538958	0.0422574	0.0529974	0.0300017	0.0146742	0.00123572	0.0925151	0.00942707	0.0460596	0.00857633	0.0109595	0.0174847	0.00123572	0.00123572
IPI00873767	68 kDa protein		645	5	0.749766	4.35309e+06	0.296443	0.128584	0.0304666	0.141692	0.119325	0.0593342	0.188873	0.0325276	0.00275371	107.652	46.6948	2.30545	0.433755	2.48433	1.07759	2.09217	0.907489	0.0848276	0.0652549	0.215096	0.050158	0.0576118	0.00123572	0.0137399	0.0120352	0.00893945	0.0441124	0.00123572	0.0759973	0.0538958	0.0422574	0.0529974	0.0300017	0.0146742	0.00123572	0.0925151	0.00942707	0.0460596	0.00857633	0.0109595	0.0174847	0.00123572	0.00123572
IPI00853059	Isoform 2 of Far upstream element-binding protein 1		654	5	0.749766	4.35309e+06	0.296443	0.128584	0.0304666	0.141692	0.119325	0.0593342	0.188873	0.0325276	0.00275371	107.652	46.6948	2.30545	0.433755	2.48433	1.07759	2.09217	0.907489	0.0848276	0.0652549	0.215096	0.050158	0.0576118	0.00123572	0.0137399	0.0120352	0.00893945	0.0441124	0.00123572	0.0759973	0.0538958	0.0422574	0.0529974	0.0300017	0.0146742	0.00123572	0.0925151	0.00942707	0.0460596	0.00857633	0.0109595	0.0174847	0.00123572	0.00123572
IPI00555941	Ribosomal protein S5 variant (Fragment)		107	3	0.317428	2.28348e+06	0.200355	0.0983549	0.0331432	0.0744894	0.119069	0.1463	0.226186	0.0999249	0.00217742	92.0151	45.1704	2.03706	0.490903	1.68268	0.826031	2.68971	1.32039	0.117075	0.112008	0.0230956	0.0653077	0.0289826	0.0118959	0.0181374	0.00910751	0.00157764	0.0538918	0.00157764	0.00730803	0.10295	0.0438369	0.0137241	0.111092	0.00844597	0.00157764	0.174253	0.00157764	0.0124416	0.0731767	0.0154519	0.00972426	0.00157764	0.00157764
IPI00031410	FKBP12-rapamycin complex-associated protein		2549	6	0.797907	490588	0.371067	0.0940929	0.057227	0.123981	0.0693322	0.0883168	0.081529	0.057227	0.057227	6.48412	1.6442	3.94363	0.253574	5.35201	1.35713	2.99294	0.75893	0.309316	0.178181	0.0500945	0.0696195	0.05963	0.0500945	0.0500945	0.0500945	0.0500945	0.102181	0.0500945	0.0558899	0.0596642	0.0533194	0.0500945	0.0740045	0.0500945	0.0500945	0.0687792	0.0500945	0.0500945	0.0500945	0.0500945	0.0500945	0.0500945	0.0500945
IPI00306043	Isoform 1 of YTH domain family protein 2		579	4	0.159067	817628	0.0862008	0.0630059	0.0419611	0.114361	0.125118	0.153256	0.181987	0.0650654	0.169044	0.50993	0.372719	1.36814	0.730921	0.688957	0.503573	0.753758	0.550937	0.0670406	0.0537671	0.0211479	0.0334342	0.0409223	0.0300754	0.024389	0.00222413	0.0234277	0.0710261	0.00222413	0.00222413	0.102984	0.0794325	0.0244816	0.0979339	0.00222413	0.00222413	0.140367	0.00222413	0.0283918	0.0423238	0.0314338	0.00222413	0.0952515	0.00222413
IPI00396131	cDNA FLJ56221 highly similar to YTH domain protein 3		588	7	0.289898	1.58878e+06	0.101853	0.0813514	0.0200587	0.110854	0.0911534	0.150868	0.218098	0.111099	0.114665	0.888264	0.709471	1.25201	0.798717	1.11738	0.892467	0.9188	0.733861	0.06804	0.0382353	0.0230188	0.0384183	0.0387431	0.0234491	0.0101621	0.00705202	0.00664222	0.0535106	0.00204347	0.0285897	0.0548122	0.0475196	0.0187582	0.0768214	0.0387679	0.0227482	0.121754	0.0355834	0.032968	0.0165711	0.0413313	0.0603877	0.0838798	0.0286657
IPI00025091	40S ribosomal protein S11		158	6	2.38627	6474557	0.153021	0.0620149	0.0449641	0.0854099	0.127992	0.179387	0.157826	0.0590669	0.130318	1.17422	0.475875	2.46749	0.405271	1.19555	0.484521	1.7916	0.726085	0.0841975	0.0585776	0.0710933	0.0201147	0.037526	0.0108453	0.0325948	0.0113195	0.00649781	0.0524258	0.00051184	0.0203962	0.0827184	0.0610311	0.0235274	0.0944434	0.014702	0.0277475	0.0860999	0.00439594	0.0312032	0.0338289	0.0253247	0.0215237	0.0738599	0.00051184
IPI00887428	similar to hCG1639857		329	3	0.982883	2.67326e+06	0.155267	0.0730065	0.0418979	0.0949324	0.128982	0.158846	0.136423	0.0630723	0.147573	1.05214	0.494716	2.12676	0.470198	1.20379	0.56602	1.63556	0.769036	0.0849659	0.0704578	0.0574267	0.0321382	0.0384362	0.0160424	0.0340373	0.0123262	0.00562669	0.056656	0.000541192	0.0181666	0.083334	0.0491911	0.0248419	0.0945893	0.0315759	0.000541192	0.095979	0.00898464	0.0140199	0.0298879	0.0271847	0.0241508	0.0849867	0.000541192
IPI00018873	Isoform 1 of Nicotinamide phosphoribosyltransferase		491	12	1.74594	1.2321e+06	0.251918	0.273497	0.022121	0.12088	0.189305	0.0192913	0.061624	0.0112261	0.0501373	5.02457	5.45496	0.921101	1.08566	1.33075	1.44474	2.08403	2.26254	0.0226288	0.0210079	0.320415	0.0126051	0.00767743	0.220761	0.0080869	0.00612783	0.0151643	0.00965916	0.00458825	0.094314	0.0273314	0.00898104	0.132746	0.0127338	0.00779709	0.00458825	0.0142529	0.00458825	0.0467449	0.00754281	0.00643751	0.00671512	0.012711	0.00458825
IPI00472879	Novel protein similar to Pre-B cell enhancing factor		472	12	1.74594	1.2321e+06	0.251918	0.273497	0.022121	0.12088	0.189305	0.0192913	0.061624	0.0112261	0.0501373	5.02457	5.45496	0.921101	1.08566	1.33075	1.44474	2.08403	2.26254	0.0226288	0.0210079	0.320415	0.0126051	0.00767743	0.220761	0.0080869	0.00612783	0.0151643	0.00965916	0.00458825	0.094314	0.0273314	0.00898104	0.132746	0.0127338	0.00779709	0.00458825	0.0142529	0.00458825	0.0467449	0.00754281	0.00643751	0.00671512	0.012711	0.00458825
IPI00759715	Isoform Cytoplasmic of Fumarate hydratase mitochondrial		467	16	4.29183	2.2655e+06	0.491127	0.160382	0.0305252	0.129498	0.092804	0.0275691	0.0298769	0.031716	0.00650188	75.5361	24.6669	3.06224	0.326558	5.29209	1.72818	3.79254	1.23848	0.00792141	0.00804586	0.4281	0.0461202	0.0355887	0.118272	0.00901328	0.0066498	0.0209209	0.0153594	0.00461653	0.111867	0.0246579	0.0108446	0.100857	0.0172942	0.00559587	0.0133165	0.0171481	0.00461653	0.0234044	0.00492309	0.0112992	0.0166278	0.00545933	0.00461653
IPI00296053	Isoform Mitochondrial of Fumarate hydratase mitochondrial		510	16	4.29183	2.2655e+06	0.491127	0.160382	0.0305252	0.129498	0.092804	0.0275691	0.0298769	0.031716	0.00650188	75.5361	24.6669	3.06224	0.326558	5.29209	1.72818	3.79254	1.23848	0.00792141	0.00804586	0.4281	0.0461202	0.0355887	0.118272	0.00901328	0.0066498	0.0209209	0.0153594	0.00461653	0.111867	0.0246579	0.0108446	0.100857	0.0172942	0.00559587	0.0133165	0.0171481	0.00461653	0.0234044	0.00492309	0.0112992	0.0166278	0.00545933	0.00461653
IPI00908897	cDNA FLJ58626 highly similar to Endoplasmin		552	20	5.79064	4.61384e+06	0.330227	0.0916124	0.0447064	0.114273	0.0931613	0.0581279	0.113659	0.0990983	0.0551344	5.98949	1.66162	3.60461	0.277422	3.54468	0.983374	2.8898	0.801696	0.0124244	0.0157553	0.265368	0.0181701	0.0254971	0.103269	0.00741756	0.0058961	0.0243915	0.0208419	0.00167729	0.0914409	0.0463712	0.0373125	0.0673259	0.0341371	0.0153599	0.00428611	0.0217746	0.00785894	0.0648387	0.0107974	0.00830592	0.0650651	0.0153884	0.00417024
IPI00027230	Endoplasmin		803	32	9.99896	4.61384e+06	0.282161	0.0989356	0.0485759	0.135657	0.0933848	0.0555207	0.112457	0.105408	0.0678991	4.1556	1.4571	2.85197	0.350635	3.02149	1.05944	2.07996	0.729308	0.0172678	0.0160544	0.222589	0.0253833	0.0304609	0.0906616	0.00942907	0.00866178	0.0249822	0.0248197	0.0247959	0.0872056	0.0425011	0.0411886	0.0659213	0.0339063	0.0107783	0.00435395	0.023768	0.00572995	0.0663761	0.0117657	0.00931587	0.0677663	0.0108325	0.00311303
IPI00556482	Heat shock protein 94c		453	6	1.29111	2.09186e+06	0.223502	0.0640985	0.047829	0.106336	0.104067	0.0831226	0.138406	0.162066	0.0705722	3.167	0.908268	3.48686	0.286791	2.14768	0.615934	2.10186	0.602794	0.0447956	0.0357112	0.140005	0.0191266	0.0417718	0.0360506	0.00716709	0.00449178	0.028249	0.0390768	0.00153469	0.0711962	0.0531673	0.0546964	0.0687183	0.0512745	0.0212265	0.00153469	0.0249803	0.0107256	0.0625089	0.00720955	0.033241	0.100466	0.0171361	0.00153469
IPI00009328	Eukaryotic initiation factor 4A-III		411	12	3.79594	5.75748e+06	0.188508	0.112219	0.027158	0.14887	0.100422	0.143271	0.167313	0.065589	0.0466506	4.04085	2.40552	1.67983	0.5953	1.87716	1.11747	1.26626	0.753805	0.0543727	0.0525793	0.131199	0.0384168	0.0486928	0.0538161	0.0103204	0.00630332	0.00898639	0.0525769	0.0131124	0.0784774	0.0557165	0.0426909	0.0377401	0.0685636	0.0176463	0.00125429	0.0807642	0.0119502	0.0446719	0.0109475	0.00984254	0.03852	0.0195933	0.0077284
IPI00217966	Isoform 1 of L-lactate dehydrogenase A chain		332	20	6.59503	7.73058e+06	0.185822	0.0507395	0.0300535	0.202618	0.155352	0.026207	0.0826904	0.180004	0.0865135	2.14789	0.586492	3.66227	0.273055	1.19613	0.326609	0.917105	0.25042	0.0108169	0.0097375	0.22184	0.0218645	0.00412946	0.0489981	0.00284418	0.000918481	0.0235868	0.00533178	0.00357874	0.179358	0.00797713	0.00324246	0.134657	0.00721525	0.00275145	0.0227442	0.00764313	0.000741792	0.067942	0.00298924	0.00223083	0.146704	0.00575501	0.000741792
IPI00908791	cDNA FLJ52549 highly similar to L-lactate dehydrogenase A chain		305	18	5.67447	7.73058e+06	0.205176	0.0463345	0.0321949	0.201633	0.142318	0.0316437	0.0839213	0.176246	0.0805326	2.54774	0.575351	4.42814	0.225828	1.44167	0.32557	1.01757	0.229797	0.00990097	0.00924096	0.233267	0.021897	0.00476428	0.0403177	0.00322609	0.00100434	0.0250646	0.00618292	0.00387882	0.181109	0.00927156	0.00374503	0.125677	0.00841852	0.00311758	0.0274022	0.00885765	0.000797444	0.0692592	0.00336012	0.00253852	0.143538	0.00666218	0.000797444
IPI00297779	T-complex protein 1 subunit beta		535	25	6.93223	6.40607e+06	0.141304	0.120164	0.0523918	0.171377	0.145729	0.187938	0.0978517	0.0484854	0.0347597	4.06517	3.45698	1.17593	0.85039	0.969639	0.824572	0.824522	0.701166	0.0578289	0.046858	0.0729802	0.043948	0.053862	0.0559826	0.0212264	0.0124878	0.0164369	0.0695129	0.065189	0.0404353	0.0720599	0.0613649	0.049214	0.103217	0.0134113	0.00624374	0.0592499	0.00627968	0.0167916	0.0100861	0.0204535	0.0224781	0.0143814	0.00563628
IPI00607708	Isoform 2 of L-lactate dehydrogenase A chain		332	17	5.95166	7.73058e+06	0.189795	0.0461822	0.0304941	0.19477	0.153325	0.0242874	0.0874841	0.179425	0.0942368	2.01402	0.490065	4.1097	0.243327	1.23786	0.301204	0.974455	0.237111	0.0096538	0.0088316	0.219764	0.0214496	0.00379878	0.043368	0.00293629	0.00080918	0.0241441	0.00484642	0.00349885	0.176589	0.00789999	0.00330085	0.13512	0.00547173	0.00278027	0.0240118	0.00732291	0.000613396	0.0729225	0.00302971	0.00213966	0.147467	0.00609439	0.000613396
IPI00657936	Isoform 1 of Collagen alpha-1(XXVIII) chain		1125	3	0.237116	526748	0.146214	0.113512	0.00968633	0.119636	0.17977	0.169329	0.24248	0.00968633	0.00968633	15.0949	11.7188	1.2881	0.77634	0.813341	0.631429	1.22216	0.948814	0.134609	0.0887528	0.0376118	0.0901861	0.0789658	0.00728563	0.00728563	0.00728563	0.00728563	0.0898112	0.00728563	0.0374182	0.140046	0.00728563	0.00728563	0.114057	0.00728563	0.00728563	0.177964	0.00728563	0.00728563	0.00728563	0.00728563	0.00728563	0.00728563	0.00728563
IPI00235632	Isoform 2 of Collagen alpha-1(XXVIII) chain		713	2	0	0	0	0	0	0	0	0	0	0	0	#DIV/0!	#DIV/0!	#DIV/0!	#DIV/0!	#DIV/0!	#DIV/0!	#DIV/0!	#DIV/0!	0	0	0	0	0	0	0	0	0	0	0	0	0	0	0	0	0	0	0	0	0	0	0	0	0	0
IPI00879145	56 kDa protein		520	6	0.929071	946693	0.148492	0.152918	0.0177166	0.157448	0.232635	0.0511623	0.155862	0.0452036	0.0385619	3.85075	3.96553	0.971055	1.02981	0.638307	0.657333	0.943121	0.971233	0.120541	0.0320757	0.00775452	0.117869	0.092317	0.0692717	0.00775452	0.00775452	0.0130687	0.073122	0.00775452	0.110839	0.148449	0.00775452	0.0330148	0.0367357	0.00775452	0.00775452	0.104351	0.00775452	0.0205201	0.00775452	0.00775452	0.0333657	0.00775452	0.00775452
IPI00164610	TBC1 domain family member 1		1168	3	0	0	0	0	0	0	0	0	0	0	0	#DIV/0!	#DIV/0!	#DIV/0!	#DIV/0!	#DIV/0!	#DIV/0!	#DIV/0!	#DIV/0!	0	0	0	0	0	0	0	0	0	0	0	0	0	0	0	0	0	0	0	0	0	0	0	0	0	0
IPI00515097	Isoform 3 of Proto-oncogene tyrosine-protein kinase LCK		539	2	0	0	0	0	0	0	0	0	0	0	0	#DIV/0!	#DIV/0!	#DIV/0!	#DIV/0!	#DIV/0!	#DIV/0!	#DIV/0!	#DIV/0!	0	0	0	0	0	0	0	0	0	0	0	0	0	0	0	0	0	0	0	0	0	0	0	0	0	0
IPI00394952	cDNA FLJ56184 highly similar to Proto-oncogene tyrosine-protein kinase LCK		536	2	0	0	0	0	0	0	0	0	0	0	0	#DIV/0!	#DIV/0!	#DIV/0!	#DIV/0!	#DIV/0!	#DIV/0!	#DIV/0!	#DIV/0!	0	0	0	0	0	0	0	0	0	0	0	0	0	0	0	0	0	0	0	0	0	0	0	0	0	0
IPI00555672	Proto-oncogene tyrosine-protein kinase LCK		516	2	0	0	0	0	0	0	0	0	0	0	0	#DIV/0!	#DIV/0!	#DIV/0!	#DIV/0!	#DIV/0!	#DIV/0!	#DIV/0!	#DIV/0!	0	0	0	0	0	0	0	0	0	0	0	0	0	0	0	0	0	0	0	0	0	0	0	0	0	0
IPI00719821	Isoform 1 of Serine/threonine-protein phosphatase 6 regulatory subunit 3		873	3	0.525384	474785	0.282879	0.107392	0.0208851	0.15921	0.197912	0.166251	0.0371506	0.0141604	0.0141604	19.9767	7.58394	2.63408	0.379639	1.42931	0.542623	1.77677	0.674529	0.122938	0.0386193	0.260425	0.0378386	0.0405946	0.00878618	0.0133889	0.00878618	0.00878618	0.0706518	0.00878618	0.118083	0.124828	0.00878618	0.056905	0.0951865	0.00878618	0.00878618	0.0245219	0.00878618	0.00878618	0.00878618	0.00878618	0.00878618	0.00878618	0.00878618
IPI00719553	Isoform 2 of Serine/threonine-protein phosphatase 6 regulatory subunit 3		867	3	0.525384	474785	0.282879	0.107392	0.0208851	0.15921	0.197912	0.166251	0.0371506	0.0141604	0.0141604	19.9767	7.58394	2.63408	0.379639	1.42931	0.542623	1.77677	0.674529	0.122938	0.0386193	0.260425	0.0378386	0.0405946	0.00878618	0.0133889	0.00878618	0.00878618	0.0706518	0.00878618	0.118083	0.124828	0.00878618	0.056905	0.0951865	0.00878618	0.00878618	0.0245219	0.00878618	0.00878618	0.00878618	0.00878618	0.00878618	0.00878618	0.00878618
IPI00719345	Isoform 3 of Serine/threonine-protein phosphatase 6 regulatory subunit 3		791	2	0	0	0	0	0	0	0	0	0	0	0	#DIV/0!	#DIV/0!	#DIV/0!	#DIV/0!	#DIV/0!	#DIV/0!	#DIV/0!	#DIV/0!	0	0	0	0	0	0	0	0	0	0	0	0	0	0	0	0	0	0	0	0	0	0	0	0	0	0
IPI00871954	cDNA FLJ58466 highly similar to Leucyl-tRNA synthetase cytoplasmic		1130	16	4.06693	667986	0.185395	0.0997904	0.0401701	0.163739	0.180573	0.224562	0.0468931	0.0254938	0.0333841	5.55339	2.98916	1.85784	0.538258	1.0267	0.552632	1.13226	0.609449	0.0507166	0.0492264	0.165143	0.0379935	0.0356818	0.0473055	0.00861064	0.00665292	0.0205347	0.0599684	0.0040279	0.109622	0.0987505	0.0408693	0.080791	0.127358	0.00502222	0.0040279	0.0152038	0.0040279	0.0249446	0.0040279	0.00930914	0.0128991	0.0040279	0.0040279
IPI00103994	Leucyl-tRNA synthetase cytoplasmic		1176	17	4.30999	667986	0.180945	0.100399	0.0413815	0.160505	0.175286	0.217589	0.0524777	0.0242572	0.04716	3.83684	2.12891	1.80225	0.554861	1.03229	0.572776	1.12735	0.625524	0.0495013	0.0481297	0.161539	0.0395288	0.036177	0.0474484	0.0110217	0.00639329	0.0200025	0.0595903	0.00386978	0.106371	0.0961977	0.0403059	0.078453	0.124811	0.00624495	0.00386978	0.0193313	0.00386978	0.0263476	0.00386978	0.0087893	0.0122541	0.0103755	0.00386978
IPI00719725	Isoform 5 of Serine/threonine-protein phosphatase 6 regulatory subunit 3		879	3	0.525384	474785	0.282879	0.107392	0.0208851	0.15921	0.197912	0.166251	0.0371506	0.0141604	0.0141604	19.9767	7.58394	2.63408	0.379639	1.42931	0.542623	1.77677	0.674529	0.122938	0.0386193	0.260425	0.0378386	0.0405946	0.00878618	0.0133889	0.00878618	0.00878618	0.0706518	0.00878618	0.118083	0.124828	0.00878618	0.056905	0.0951865	0.00878618	0.00878618	0.0245219	0.00878618	0.00878618	0.00878618	0.00878618	0.00878618	0.00878618	0.00878618
IPI00438229	Isoform 1 of Transcription intermediary factor 1-beta		835	17	5.5013	1.47732e+06	0.123769	0.118232	0.0397404	0.165775	0.134427	0.153166	0.126834	0.0551549	0.0829017	1.49296	1.42617	1.04683	0.955261	0.920719	0.879527	0.746609	0.713206	0.0530734	0.0426772	0.0679894	0.0594092	0.0571747	0.032103	0.0252882	0.00297422	0.00705322	0.0612011	0.0146331	0.0776062	0.0827124	0.0585959	0.0437019	0.0930756	0.00739481	0.00182969	0.085209	0.00418584	0.0410042	0.00838809	0.00698782	0.033403	0.00182969	0.00182969
IPI00791613	Putative uncharacterized protein DKFZp686L04275		467	28	7.56935	3.23845e+07	0.141103	0.121908	0.0450734	0.18639	0.126729	0.128658	0.142014	0.0492337	0.058891	2.396	2.07006	1.15746	0.863962	1.11342	0.961955	0.757031	0.654046	0.0761982	0.056861	0.0350941	0.0699577	0.060264	0.0179795	0.0214624	0.0142772	0.0063012	0.0620601	0.0965569	0.0293951	0.0793864	0.0623637	0.0156644	0.0747813	0.0161124	0.00546788	0.0813382	0.00761785	0.0262621	0.0172388	0.0165693	0.0152277	0.0309989	0.00894889
IPI00884959	Isoform 4 of Dynein heavy chain 6 axonemal		2530	6	1.67441	1.72405e+06	0.164084	0.128712	0.024985	0.171818	0.155862	0.13878	0.172277	0.0203797	0.0231016	7.10271	5.57156	1.27481	0.784428	1.05275	0.825804	0.954984	0.749116	0.0848943	0.0853155	0.0937763	0.0819901	0.0623675	0.0111016	0.0197309	0.0109116	0.00452856	0.0921486	0.00318267	0.047141	0.0987192	0.0511116	0.0217038	0.0920835	0.00469973	0.00318267	0.110134	0.00318267	0.0226044	0.00789006	0.011164	0.00318267	0.00318267	0.00318267
IPI00884996	Isoform 1 of Dynein heavy chain 6 axonemal		4158	8	2.02628	1.72405e+06	0.156192	0.123395	0.0258444	0.166215	0.14402	0.136466	0.162301	0.0477738	0.0377932	4.1328	3.26499	1.26579	0.79002	1.08451	0.856787	0.939697	0.742379	0.0779943	0.0739573	0.0834535	0.0722505	0.0556085	0.0190743	0.0177958	0.0105703	0.00375366	0.0841485	0.00250424	0.0484414	0.0817947	0.048573	0.0288923	0.0818994	0.0124786	0.0113697	0.0911944	0.0135936	0.0304967	0.0140329	0.0240281	0.0125228	0.00823034	0.0111159
IPI00873427	Putative uncharacterized protein ENSP00000351411		437	27	7.33418	3.23845e+07	0.143294	0.123137	0.041727	0.172446	0.143573	0.116864	0.142537	0.0406548	0.0757674	1.89123	1.62519	1.1637	0.859331	0.998057	0.857661	0.830946	0.714058	0.079733	0.0543652	0.036275	0.069258	0.0557878	0.0247365	0.0230051	0.0158091	0.00728912	0.0588359	0.0842025	0.0277276	0.0895041	0.0627412	0.0208213	0.0735145	0.0129649	0.00488928	0.0837452	0.0116924	0.0228454	0.015897	0.0112337	0.0115257	0.0369238	0.0059428
IPI00807531	IGHG1 protein		475	5	0.656505	2.04049e+06	0.0994215	0.106305	0.1202	0.124874	0.129247	0.172953	0.163416	0.0825227	0.00106111	93.6959	100.183	0.935248	1.06923	0.769236	0.822494	0.796174	0.851297	0.0407055	0.0386459	0.0414096	0.0402854	0.0480684	0.0229958	0.0406821	0.000510099	0.0642573	0.0665989	0.000510099	0.0422186	0.0623102	0.0486932	0.0565991	0.079481	0.0132341	0.0452589	0.0752263	0.000510099	0.0671766	0.0555133	0.0182962	0.033915	0.000510099	0.000510099
IPI00384938	Putative uncharacterized protein DKFZp686N02209		482	5	0.656505	2.04049e+06	0.0994215	0.106305	0.1202	0.124874	0.129247	0.172953	0.163416	0.0825227	0.00106111	93.6959	100.183	0.935248	1.06923	0.769236	0.822494	0.796174	0.851297	0.0407055	0.0386459	0.0414096	0.0402854	0.0480684	0.0229958	0.0406821	0.000510099	0.0642573	0.0665989	0.000510099	0.0422186	0.0623102	0.0486932	0.0565991	0.079481	0.0132341	0.0452589	0.0752263	0.000510099	0.0671766	0.0555133	0.0182962	0.033915	0.000510099	0.000510099
IPI00423463	Putative uncharacterized protein DKFZp686O01196		480	5	0.656505	2.04049e+06	0.0994215	0.106305	0.1202	0.124874	0.129247	0.172953	0.163416	0.0825227	0.00106111	93.6959	100.183	0.935248	1.06923	0.769236	0.822494	0.796174	0.851297	0.0407055	0.0386459	0.0414096	0.0402854	0.0480684	0.0229958	0.0406821	0.000510099	0.0642573	0.0665989	0.000510099	0.0422186	0.0623102	0.0486932	0.0565991	0.079481	0.0132341	0.0452589	0.0752263	0.000510099	0.0671766	0.0555133	0.0182962	0.033915	0.000510099	0.000510099
IPI00816314	Putative uncharacterized protein DKFZp686I15196		466	5	0.656505	2.04049e+06	0.0994215	0.106305	0.1202	0.124874	0.129247	0.172953	0.163416	0.0825227	0.00106111	93.6959	100.183	0.935248	1.06923	0.769236	0.822494	0.796174	0.851297	0.0407055	0.0386459	0.0414096	0.0402854	0.0480684	0.0229958	0.0406821	0.000510099	0.0642573	0.0665989	0.000510099	0.0422186	0.0623102	0.0486932	0.0565991	0.079481	0.0132341	0.0452589	0.0752263	0.000510099	0.0671766	0.0555133	0.0182962	0.033915	0.000510099	0.000510099
IPI00784810	IGHV4-31 protein		470	5	0.656505	2.04049e+06	0.0994215	0.106305	0.1202	0.124874	0.129247	0.172953	0.163416	0.0825227	0.00106111	93.6959	100.183	0.935248	1.06923	0.769236	0.822494	0.796174	0.851297	0.0407055	0.0386459	0.0414096	0.0402854	0.0480684	0.0229958	0.0406821	0.000510099	0.0642573	0.0665989	0.000510099	0.0422186	0.0623102	0.0486932	0.0565991	0.079481	0.0132341	0.0452589	0.0752263	0.000510099	0.0671766	0.0555133	0.0182962	0.033915	0.000510099	0.000510099
IPI00876888	cDNA FLJ78387		472	6	1.1179	2.04049e+06	0.122483	0.119564	0.0884762	0.120063	0.146983	0.211575	0.135813	0.0535596	0.00148414	82.5277	80.5606	1.02442	0.976165	0.833316	0.813454	1.02016	0.99584	0.052999	0.0562078	0.0525041	0.0543515	0.0508365	0.0199402	0.0364074	0.00519811	0.0432769	0.0699984	0.000683896	0.0384364	0.0798604	0.0651459	0.0560501	0.0984338	0.00718416	0.0235446	0.0711929	0.000683896	0.0503446	0.0341004	0.0112755	0.0249257	0.000683896	0.000683896
IPI00645363	Putative uncharacterized protein DKFZp686P15220		472	5	0.656505	2.04049e+06	0.0994215	0.106305	0.1202	0.124874	0.129247	0.172953	0.163416	0.0825227	0.00106111	93.6959	100.183	0.935248	1.06923	0.769236	0.822494	0.796174	0.851297	0.0407055	0.0386459	0.0414096	0.0402854	0.0480684	0.0229958	0.0406821	0.000510099	0.0642573	0.0665989	0.000510099	0.0422186	0.0623102	0.0486932	0.0565991	0.079481	0.0132341	0.0452589	0.0752263	0.000510099	0.0671766	0.0555133	0.0182962	0.033915	0.000510099	0.000510099
IPI00472610	IGHM protein		478	5	0.656505	2.04049e+06	0.0994215	0.106305	0.1202	0.124874	0.129247	0.172953	0.163416	0.0825227	0.00106111	93.6959	100.183	0.935248	1.06923	0.769236	0.822494	0.796174	0.851297	0.0407055	0.0386459	0.0414096	0.0402854	0.0480684	0.0229958	0.0406821	0.000510099	0.0642573	0.0665989	0.000510099	0.0422186	0.0623102	0.0486932	0.0565991	0.079481	0.0132341	0.0452589	0.0752263	0.000510099	0.0671766	0.0555133	0.0182962	0.033915	0.000510099	0.000510099
IPI00031523	Putative heat shock protein HSP 90-alpha A2		343	21	7.16775	1.36736e+07	0.1632	0.123338	0.0433111	0.146654	0.131797	0.120484	0.122374	0.0662355	0.0826065	1.97563	1.49308	1.32319	0.755749	1.23827	0.935824	1.11282	0.841014	0.019366	0.0371083	0.1277	0.0339965	0.0699016	0.0478615	0.020209	0.00863679	0.0146343	0.0536145	0.0232744	0.0601564	0.0547714	0.0615397	0.0456046	0.0732087	0.0106948	0.0260785	0.0523537	0.00241645	0.049389	0.0154156	0.0142656	0.0326792	0.0136792	0.00135256
IPI00382470	heat shock protein 90kDa alpha (cytosolic) class A member 1 isoform 1		854	54	20.1965	7.05095e+07	0.16001	0.123083	0.0352068	0.144248	0.123676	0.130822	0.114942	0.0714251	0.0965881	1.65662	1.2743	1.30002	0.76922	1.29378	0.995199	1.10927	0.853272	0.0202509	0.027005	0.134038	0.0288656	0.0603944	0.0633333	0.0152221	0.00918472	0.0126369	0.0439801	0.0312851	0.0639492	0.0445765	0.0593641	0.0560681	0.0764192	0.00795666	0.0236273	0.0469482	0.00585009	0.0496909	0.0129921	0.0106489	0.0416067	0.0159398	0.00140588
IPI00030275	Heat shock protein 75 kDa mitochondrial		704	12	3.16367	9067037	0.165387	0.106198	0.0596723	0.0996864	0.113237	0.184425	0.160011	0.0446459	0.0667369	2.47819	1.5913	1.55734	0.642121	1.46054	0.937841	1.65907	1.06533	0.0630546	0.0486764	0.110408	0.0375983	0.0492758	0.0615379	0.0225761	0.0117202	0.0215909	0.0540423	0.00927661	0.0216578	0.0676009	0.0350582	0.0446615	0.0843378	0.0226151	0.0355044	0.0774294	0.0319946	0.027916	0.0107803	0.0112483	0.0222798	0.0125089	0.01692
IPI00305438	Isoform 1 of Vacuolar protein sorting-associated protein 16 homolog		839	2	0	0	0	0	0	0	0	0	0	0	0	#DIV/0!	#DIV/0!	#DIV/0!	#DIV/0!	#DIV/0!	#DIV/0!	#DIV/0!	#DIV/0!	0	0	0	0	0	0	0	0	0	0	0	0	0	0	0	0	0	0	0	0	0	0	0	0	0	0
IPI00430772	Vacuolar protein sorting 16		525	2	0	0	0	0	0	0	0	0	0	0	0	#DIV/0!	#DIV/0!	#DIV/0!	#DIV/0!	#DIV/0!	#DIV/0!	#DIV/0!	#DIV/0!	0	0	0	0	0	0	0	0	0	0	0	0	0	0	0	0	0	0	0	0	0	0	0	0	0	0
IPI00555565	Putative heat shock protein HSP 90-beta 4		505	11	4.25769	9.99357e+06	0.189696	0.129624	0.0333816	0.130043	0.135381	0.120861	0.110853	0.0616321	0.0885283	2.14277	1.46421	1.46343	0.683325	1.4012	0.957477	1.45872	0.996783	0.0286542	0.0279918	0.175055	0.0272932	0.0588635	0.062891	0.0165945	0.00736633	0.00821927	0.0534259	0.00231393	0.0521455	0.0426858	0.0597178	0.0566405	0.0740831	0.00830754	0.0261545	0.0496205	0.00309344	0.0521102	0.00818356	0.00751378	0.0376891	0.0168547	0.00032456
IPI00555614	Putative heat shock protein HSP 90-beta-3		597	20	8.02088	9067037	0.17821	0.128821	0.0392169	0.126195	0.125958	0.127101	0.115395	0.0644186	0.0946843	1.88215	1.36053	1.38339	0.722862	1.41484	1.02273	1.41217	1.02081	0.0286324	0.028613	0.159704	0.031497	0.0549406	0.0479841	0.0134003	0.00760803	0.0144067	0.0470275	0.023908	0.0534479	0.0457764	0.0586811	0.0531068	0.0742	0.00804394	0.0236794	0.0512193	0.00554871	0.0572442	0.00891553	0.00948482	0.0391072	0.0183734	0.000726529
IPI00414676	Heat shock protein HSP 90-beta		724	43	16.2728	7.05095e+07	0.162992	0.124916	0.0398274	0.143146	0.129325	0.125167	0.120667	0.0666346	0.0873252	1.8665	1.43047	1.30481	0.766393	1.26034	0.965912	1.13864	0.872649	0.027291	0.0350776	0.134309	0.033602	0.0587878	0.0458235	0.0150479	0.00836565	0.0152491	0.0452107	0.0417522	0.0521353	0.0494003	0.0607218	0.0517117	0.0730022	0.00950306	0.0217418	0.0508437	0.00467718	0.0548709	0.0104568	0.0134048	0.0366031	0.0162591	0.00113323
IPI00181824	Isoform 2 of Vacuolar protein sorting-associated protein 53 homolog		670	3	0.858558	8.52029e+06	0.198718	0.0873697	0.0496184	0.139361	0.149265	0.130467	0.109716	0.0475664	0.0879185	2.26025	0.993758	2.27445	0.439667	1.33131	0.585333	1.42592	0.62693	0.0323317	0.0450603	0.187695	0.0227346	0.0638231	0.00972472	0.0268378	0.00593153	0.000279477	0.07516	0.000279477	0.0471539	0.0502456	0.0723184	0.0689736	0.0714675	0.00301195	0.0279262	0.07497	0.00448509	0.0397392	0.00255191	0.0029843	0.0293172	0.000279477	0.000279477
IPI00656021	vacuolar protein sorting 53 isoform 1		832	3	0.858558	8.52029e+06	0.198718	0.0873697	0.0496184	0.139361	0.149265	0.130467	0.109716	0.0475664	0.0879185	2.26025	0.993758	2.27445	0.439667	1.33131	0.585333	1.42592	0.62693	0.0323317	0.0450603	0.187695	0.0227346	0.0638231	0.00972472	0.0268378	0.00593153	0.000279477	0.07516	0.000279477	0.0471539	0.0502456	0.0723184	0.0689736	0.0714675	0.00301195	0.0279262	0.07497	0.00448509	0.0397392	0.00255191	0.0029843	0.0293172	0.000279477	0.000279477
IPI00847977	Isoform 3 of Vacuolar protein sorting-associated protein 53 homolog		673	3	0.858558	8.52029e+06	0.198718	0.0873697	0.0496184	0.139361	0.149265	0.130467	0.109716	0.0475664	0.0879185	2.26025	0.993758	2.27445	0.439667	1.33131	0.585333	1.42592	0.62693	0.0323317	0.0450603	0.187695	0.0227346	0.0638231	0.00972472	0.0268378	0.00593153	0.000279477	0.07516	0.000279477	0.0471539	0.0502456	0.0723184	0.0689736	0.0714675	0.00301195	0.0279262	0.07497	0.00448509	0.0397392	0.00255191	0.0029843	0.0293172	0.000279477	0.000279477
IPI00218606	40S ribosomal protein S23		143	7	1.61266	3.11982e+06	0.106541	0.110962	0.0555624	0.13848	0.165302	0.148194	0.107609	0.0688961	0.0984533	1.08214	1.12705	0.960154	1.0415	0.64452	0.671267	0.769358	0.801287	0.0384593	0.0326749	0.0737046	0.0429282	0.052965	0.0446229	0.0356965	0.00240447	0.0163259	0.0303888	0.0483452	0.0507163	0.118054	0.0524496	0.0439466	0.0802717	0.00586206	0.00072024	0.0483037	0.00072024	0.0478719	0.0251021	0.0237929	0.0418181	0.0296958	0.00072024
IPI00793332	16 kDa protein		143	42	14.7047	2.88004e+07	0.177871	0.108232	0.0368591	0.138984	0.120629	0.151978	0.135254	0.0779179	0.0522757	3.40256	2.0704	1.64343	0.608483	1.47453	0.897228	1.2798	0.778734	0.0530643	0.0561031	0.108439	0.0511641	0.0406911	0.0378081	0.0202587	0.00887942	0.0110421	0.0526863	0.0149832	0.0563822	0.0660751	0.044702	0.0321569	0.0917429	0.0179768	0.00416448	0.0676857	0.0125921	0.0419824	0.0199701	0.0200158	0.0357154	0.0230759	0.00640339
IPI00747787	Condensin-2 complex subunit D3		1498	3	0.242982	5.82649e+06	0.0981016	0.0675801	0.0773465	0.216667	0.059345	0.204212	0.154741	0.0631736	0.0588337	1.66744	1.14866	1.45163	0.688879	1.65307	1.13877	0.452776	0.311908	0.0505041	0.039843	0.0134061	0.0304777	0.0272782	0.00665453	0.0277621	0.0103928	0.0263716	0.0284007	0.185787	0.01688	0.0305615	0.0218108	0.0169952	0.0816419	0.0169473	0.0682448	0.0994021	0.0380858	0.0478482	0.0309136	0.0183718	0.0134399	0.018781	0.0353542
IPI00796554	18 kDa protein		159	32	10.3584	64751176	0.188356	0.118898	0.0439942	0.114297	0.122034	0.155054	0.126783	0.0781915	0.0523926	3.59508	2.26937	1.58418	0.631243	1.54347	0.974307	1.64795	1.04026	0.0617192	0.0629469	0.0876465	0.049526	0.0468636	0.0454225	0.0187429	0.0102284	0.012882	0.0517932	0.00513369	0.0458348	0.0740434	0.0416142	0.0361268	0.0924073	0.0214148	0.0175036	0.0686935	0.0210416	0.0256323	0.0232498	0.0262937	0.0299166	0.0233306	0.00500741
IPI00013415	40S ribosomal protein S7		194	13	3.91132	3.75652e+06	0.164603	0.0948783	0.0376784	0.0826113	0.154172	0.184602	0.0736668	0.104642	0.103145	1.59584	0.919851	1.73489	0.576405	1.06766	0.615404	1.99251	1.14849	0.0452112	0.0424487	0.112919	0.0326044	0.030277	0.0619073	0.0242046	0.0170015	0.00714761	0.0492694	0.00502682	0.0206384	0.0963492	0.0750942	0.0172381	0.112259	0.0419901	0.000626538	0.0446985	0.00347793	0.00503526	0.0269388	0.0502862	0.0297886	0.0291261	0.0225511
IPI00063523	Putative uncharacterized protein FLJ40176		2452	2	0.128528	233208	0.0269172	0.0269172	0.0269172	0.0269172	0.784663	0.0269172	0.0269172	0.0269172	0.0269172	1	1	1	1	0.0343042	0.0343042	1	1	0.0150825	0.0150825	0.0150825	0.0150825	0.0150825	0.0150825	0.0150825	0.0150825	0.0150825	0.0150825	0.0150825	0.0150825	0.569811	0.309529	0.0150825	0.0150825	0.0150825	0.0150825	0.0150825	0.0150825	0.0150825	0.0150825	0.0150825	0.0150825	0.0150825	0.0150825
IPI00478287	Putative uncharacterized protein ENSP00000352132		194	11	3.06312	3.51818e+06	0.170448	0.0955597	0.0394079	0.0812358	0.139542	0.176791	0.0801651	0.101028	0.115821	1.47164	0.82506	1.78368	0.560639	1.22148	0.684807	2.09819	1.17633	0.0464322	0.0423397	0.119559	0.0313057	0.0334948	0.0644676	0.0286257	0.0175404	0.00581907	0.0479524	0.00050738	0.0211714	0.0811744	0.0690652	0.0163524	0.105754	0.0449794	0.00050738	0.0511985	0.00405671	0.00594842	0.0248622	0.0488748	0.0305889	0.0371643	0.0215543
IPI00398983	Novel protein similar to ribosomal protein L13a RPL13A		203	6	1.52685	4763878	0.157381	0.109963	0.018919	0.128027	0.149216	0.221122	0.120694	0.0162428	0.078436	2.00649	1.40194	1.43122	0.698704	1.05472	0.736936	1.22928	0.858904	0.086726	0.0743162	0.0493652	0.0712074	0.0447018	0.0175516	0.0176956	0.00578424	0.00410083	0.0766107	0.000919077	0.0233161	0.106541	0.0694737	0.0398497	0.13199	0.0158673	0.00247252	0.0846136	0.000919077	0.0133099	0.0100281	0.00993866	0.00337494	0.044142	0.00458841
IPI00873868	RPL13A protein		142	3	0.653481	4763878	0.165142	0.0865343	0.0277291	0.0873712	0.136137	0.135506	0.147489	0.0314297	0.182662	0.904083	0.47374	1.9084	0.524	1.21306	0.635642	1.89012	0.990421	0.0949304	0.0708055	0.0338744	0.0448024	0.0467494	0.0135882	0.028423	0.00670749	0.00428307	0.0574968	0.000411448	0.0118858	0.10456	0.0617858	0.0284001	0.102969	0.0335145	0.0036766	0.091482	0.000411448	0.00859178	0.0195576	0.0193696	0.00557339	0.101007	0.00812398
IPI00398949	17 kDa protein		142	27	7.93309	8.90173e+06	0.148834	0.0881863	0.0440101	0.183413	0.107495	0.131814	0.148104	0.0664718	0.0816721	1.82234	1.07976	1.68772	0.592514	1.38456	0.820372	0.81147	0.480807	0.0664507	0.0540619	0.0720127	0.0417809	0.03154	0.032927	0.0237465	0.00734053	0.0143957	0.0474404	0.0991913	0.0427036	0.0551069	0.0325944	0.035766	0.0672634	0.0192594	0.0145195	0.065247	0.00256652	0.0496704	0.0289362	0.020412	0.0259673	0.038192	0.00402388
IPI00304612	60S ribosomal protein L13a		203	6	1.52685	4763878	0.157381	0.109963	0.018919	0.128027	0.149216	0.221122	0.120694	0.0162428	0.078436	2.00649	1.40194	1.43122	0.698704	1.05472	0.736936	1.22928	0.858904	0.086726	0.0743162	0.0493652	0.0712074	0.0447018	0.0175516	0.0176956	0.00578424	0.00410083	0.0766107	0.000919077	0.0233161	0.106541	0.0694737	0.0398497	0.13199	0.0158673	0.00247252	0.0846136	0.000919077	0.0133099	0.0100281	0.00993866	0.00337494	0.044142	0.00458841
IPI00398964	similar to 23 kD highly basic protein		203	6	1.52685	4763878	0.157381	0.109963	0.018919	0.128027	0.149216	0.221122	0.120694	0.0162428	0.078436	2.00649	1.40194	1.43122	0.698704	1.05472	0.736936	1.22928	0.858904	0.086726	0.0743162	0.0493652	0.0712074	0.0447018	0.0175516	0.0176956	0.00578424	0.00410083	0.0766107	0.000919077	0.0233161	0.106541	0.0694737	0.0398497	0.13199	0.0158673	0.00247252	0.0846136	0.000919077	0.0133099	0.0100281	0.00993866	0.00337494	0.044142	0.00458841
IPI00024971	Isoform 1 of Oxysterol-binding protein 1		807	10	2.11342	1.39828e+06	0.161767	0.106762	0.00609069	0.085068	0.135805	0.215829	0.242175	0.0196215	0.0268813	6.01784	3.97161	1.51522	0.659972	1.19117	0.78614	1.90163	1.25502	0.130414	0.0801367	0.0467165	0.0483362	0.061215	0.0202545	0.00349962	0.00349962	0.00349962	0.0528336	0.00349962	0.0386133	0.104143	0.0484402	0.0263957	0.130878	0.00349962	0.00349962	0.158277	0.00349962	0.0251689	0.0110976	0.0118326	0.00349962	0.0157389	0.00349962
IPI00477759	Integrator complex subunit 2		1204	2	0	0	0	0	0	0	0	0	0	0	0	#DIV/0!	#DIV/0!	#DIV/0!	#DIV/0!	#DIV/0!	#DIV/0!	#DIV/0!	#DIV/0!	0	0	0	0	0	0	0	0	0	0	0	0	0	0	0	0	0	0	0	0	0	0	0	0	0	0
IPI00429191	Eukaryotic peptide chain release factor subunit 1		437	11	2.07684	540336	0.187186	0.136665	0.0830706	0.160773	0.280118	0.0578299	0.059906	0.0118263	0.0226252	8.27337	6.0404	1.36967	0.730102	0.668241	0.487884	1.16429	0.85005	0.064584	0.112842	0.124886	0.0754871	0.0764612	0.01034	0.0139928	0.00891282	0.0400167	0.0593595	0.00668175	0.0926976	0.168547	0.0446494	0.0383453	0.035761	0.00953463	0.00668175	0.0371615	0.00668175	0.0107122	0.00668175	0.00668175	0.00668175	0.00668175	0.00668175
IPI00301618	Isoform 1 of Serologically defined colon cancer antigen 1		1076	4	0.828964	664354	0.159594	0.119123	0.00427204	0.106145	0.111591	0.185259	0.305471	0.00427204	0.00427204	37.3579	27.8844	1.33974	0.746411	1.43018	1.0675	1.50355	1.12226	0.126479	0.0883693	0.0745637	0.0812158	0.0275268	0.00257929	0.00257929	0.00257929	0.00257929	0.0696232	0.00257929	0.0598757	0.101735	0.0479287	0.0171962	0.114657	0.00257929	0.00257929	0.185671	0.00257929	0.00257929	0.00257929	0.00257929	0.00257929	0.00257929	0.00257929
IPI00031583	Putative uncharacterized protein DKFZp451D234		973	16	3.65189	963965	0.200679	0.119619	0.0472913	0.082093	0.108062	0.179615	0.221793	0.0353136	0.00553455	36.2593	21.6132	1.67765	0.596073	1.85707	1.10695	2.44453	1.45712	0.125752	0.121752	0.0290555	0.0598678	0.0643017	0.0244294	0.0275223	0.0110437	0.0116344	0.0579451	0.00357458	0.0193908	0.0918416	0.0382207	0.0294524	0.109971	0.0147379	0.00357458	0.147404	0.00357458	0.0145408	0.00865964	0.0148953	0.00845504	0.00357458	0.00357458
IPI00010951	epiplakin 1		5090	12	1.18167	1850059	0.104743	0.11008	0.0438987	0.106175	0.104875	0.184748	0.160514	0.0797957	0.10517	0.995942	1.04669	0.951519	1.05095	0.998747	1.04963	0.986513	1.03678	0.049891	0.0552069	0.0349092	0.0448989	0.0484749	0.0246501	0.0146087	0.0126247	0.013562	0.0755671	0.00138601	0.0251851	0.0656417	0.0460444	0.0372899	0.105844	0.0145422	0.00999343	0.105213	0.0337685	0.0350392	0.0203618	0.0230751	0.040094	0.0431134	0.0220627
IPI00031820	Phenylalanyl-tRNA synthetase alpha chain		508	15	3.79392	1.84975e+06	0.14125	0.105858	0.0395864	0.101582	0.124487	0.221181	0.185567	0.0294998	0.0509896	2.77017	2.07607	1.33433	0.749437	1.13466	0.850353	1.3905	1.0421	0.0695981	0.081639	0.0508419	0.0527529	0.0569512	0.0175317	0.0166327	0.00378713	0.0111565	0.0639058	0.0025772	0.037223	0.0955626	0.0603642	0.0416158	0.150012	0.00744985	0.0025772	0.125941	0.0025772	0.0165417	0.0137604	0.012894	0.0117208	0.0208681	0.00684981
IPI00896377	p21-activated kinase 3 isoform c		565	2	0	0	0	0	0	0	0	0	0	0	0	#DIV/0!	#DIV/0!	#DIV/0!	#DIV/0!	#DIV/0!	#DIV/0!	#DIV/0!	#DIV/0!	0	0	0	0	0	0	0	0	0	0	0	0	0	0	0	0	0	0	0	0	0	0	0	0	0	0
IPI00219299	Talin-2		2542	6	0.608256	949708	0.0142212	0.0505891	0.0770379	0.0114555	0.393377	0.00427522	0.314172	0.0858029	0.0490693	0.289819	1.03097	0.281112	3.55731	0.0361515	0.128602	1.24143	4.41614	0.0148947	0.00928921	0.00355947	0.00962396	0.0428042	0.00355947	0.0355032	0.0174858	0.0473811	0.00971933	0.00355947	0.00355947	0.300983	0.0825452	0.00355947	0.00355947	0.00355947	0.00355947	0.0275635	0.0434246	0.236148	0.0415501	0.0252349	0.0564509	0.00355947	0.00355947
IPI00298994	Talin-1		2541	31	8.99453	2.89664e+07	0.177702	0.125271	0.0269113	0.137271	0.166239	0.10037	0.192113	0.0488617	0.0252602	7.03487	4.95925	1.41853	0.704953	1.06896	0.753564	1.29453	0.912583	0.115879	0.0925343	0.0691701	0.0677319	0.0619909	0.0220863	0.0112539	0.00690746	0.0104329	0.0685146	0.019123	0.0543107	0.117887	0.0175872	0.0205534	0.0658585	0.0136617	0.00435406	0.12503	0.00842106	0.0201842	0.00999968	0.0156299	0.018276	0.0105248	0.00695677
IPI00783559	Exocyst complex component 2		924	2	0	0	0	0	0	0	0	0	0	0	0	#DIV/0!	#DIV/0!	#DIV/0!	#DIV/0!	#DIV/0!	#DIV/0!	#DIV/0!	#DIV/0!	0	0	0	0	0	0	0	0	0	0	0	0	0	0	0	0	0	0	0	0	0	0	0	0	0	0
IPI00807708	Putative exonuclease		204	2	0	0	0	0	0	0	0	0	0	0	0	#DIV/0!	#DIV/0!	#DIV/0!	#DIV/0!	#DIV/0!	#DIV/0!	#DIV/0!	#DIV/0!	0	0	0	0	0	0	0	0	0	0	0	0	0	0	0	0	0	0	0	0	0	0	0	0	0	0
IPI00409671	Isoform 1 of ATP-dependent RNA helicase DDX42		938	6	0.703951	330437	0.17827	0.136079	0.00815072	0.172242	0.117336	0.19054	0.181082	0.00815072	0.00815072	21.8717	16.6953	1.31005	0.763331	1.51931	1.15974	1.035	0.790047	0.0858079	0.061802	0.117498	0.0713581	0.0651232	0.0282695	0.0043579	0.0043579	0.0043579	0.0593495	0.0043579	0.0954397	0.0701018	0.0621733	0.0494199	0.0999677	0.0043579	0.0043579	0.0932467	0.0043579	0.0389465	0.0043579	0.0043579	0.0043579	0.0043579	0.0043579
IPI00291540	Keratin type I cuticular Ha2		448	2	0	0	0	0	0	0	0	0	0	0	0	#DIV/0!	#DIV/0!	#DIV/0!	#DIV/0!	#DIV/0!	#DIV/0!	#DIV/0!	#DIV/0!	0	0	0	0	0	0	0	0	0	0	0	0	0	0	0	0	0	0	0	0	0	0	0	0	0	0
IPI00909703	cDNA FLJ51518 highly similar to Annexin A11		411	3	0.277547	29293046	0.191716	0.0570149	0.0234514	0.216957	0.0382506	0.133548	0.111567	0.177946	0.049549	3.86921	1.15068	3.36255	0.297393	5.0121	1.49056	0.883659	0.262794	0.0213018	0.0141333	0.177758	0.0269207	0.0222513	0.017133	0.00106114	0.00106114	0.0217525	0.0283224	0.00106114	0.180248	0.0192097	0.0209884	0.0182145	0.0218625	0.00106114	0.0856803	0.0192936	0.00106114	0.0877536	0.00106114	0.00106114	0.172302	0.00106114	0.00106114
IPI00414320	Annexin A11		505	3	0.277547	29293046	0.191716	0.0570149	0.0234514	0.216957	0.0382506	0.133548	0.111567	0.177946	0.049549	3.86921	1.15068	3.36255	0.297393	5.0121	1.49056	0.883659	0.262794	0.0213018	0.0141333	0.177758	0.0269207	0.0222513	0.017133	0.00106114	0.00106114	0.0217525	0.0283224	0.00106114	0.180248	0.0192097	0.0209884	0.0182145	0.0218625	0.00106114	0.0856803	0.0192936	0.00106114	0.0877536	0.00106114	0.00106114	0.172302	0.00106114	0.00106114
IPI00019927	26S proteasome non-ATPase regulatory subunit 7		324	8	1.89901	2.28029e+06	0.324572	0.165393	0.0603625	0.177148	0.0655102	0.0733494	0.0853544	0.0225991	0.0257113	12.6237	6.43271	1.96242	0.509574	4.95452	2.52469	1.8322	0.933644	0.0755868	0.0238949	0.236331	0.0797395	0.0557926	0.0813284	0.0069398	0.00510446	0.0322677	0.0706362	0.00510446	0.108626	0.0358351	0.0294079	0.0270375	0.0416598	0.00938588	0.00510446	0.0383479	0.00510446	0.0479691	0.00788101	0.00821601	0.00973076	0.00733922	0.00821603
IPI00456723	Isoform 5 of GTPase-activating Rap/Ran-GAP domain-like 1		2073	3	0.400353	3.20427e+06	0.232919	0.0987085	0.0136558	0.13474	0.0738849	0.154297	0.257901	0.032144	0.00174921	133.157	56.4302	2.35967	0.423788	3.15246	1.33598	1.72866	0.732585	0.119735	0.0238645	0.0865932	0.0683783	0.042512	0.0367253	0.00122233	0.00122233	0.00625796	0.0610387	0.00122233	0.0761085	0.0560128	0.0311195	0.0334539	0.107938	0.00122233	0.0143271	0.187833	0.00122233	0.011435	0.00684543	0.00468768	0.0306983	0.00122233	0.00122233
IPI00744251	Isoform 4 of GTPase-activating Rap/Ran-GAP domain-like 1		1961	3	0.400353	3.20427e+06	0.232919	0.0987085	0.0136558	0.13474	0.0738849	0.154297	0.257901	0.032144	0.00174921	133.157	56.4302	2.35967	0.423788	3.15246	1.33598	1.72866	0.732585	0.119735	0.0238645	0.0865932	0.0683783	0.042512	0.0367253	0.00122233	0.00122233	0.00625796	0.0610387	0.00122233	0.0761085	0.0560128	0.0311195	0.0334539	0.107938	0.00122233	0.0143271	0.187833	0.00122233	0.011435	0.00684543	0.00468768	0.0306983	0.00122233	0.00122233
IPI00472044	Isoform 1 of GTPase-activating Rap/Ran-GAP domain-like 1		2056	3	0.400353	3.20427e+06	0.232919	0.0987085	0.0136558	0.13474	0.0738849	0.154297	0.257901	0.032144	0.00174921	133.157	56.4302	2.35967	0.423788	3.15246	1.33598	1.72866	0.732585	0.119735	0.0238645	0.0865932	0.0683783	0.042512	0.0367253	0.00122233	0.00122233	0.00625796	0.0610387	0.00122233	0.0761085	0.0560128	0.0311195	0.0334539	0.107938	0.00122233	0.0143271	0.187833	0.00122233	0.011435	0.00684543	0.00468768	0.0306983	0.00122233	0.00122233
IPI00013452	Bifunctional aminoacyl-tRNA synthetase		1512	32	9.09105	3.76758e+06	0.186588	0.127371	0.0476023	0.174958	0.112438	0.15821	0.115067	0.0514636	0.0263032	7.09373	4.8424	1.46492	0.682631	1.65947	1.13281	1.06647	0.728008	0.0500344	0.0335899	0.141857	0.0503109	0.0544646	0.0516633	0.017661	0.00431045	0.0168408	0.0674714	0.00709634	0.0945848	0.067856	0.0557261	0.0397559	0.0847181	0.0137404	0.00488718	0.0536254	0.0106391	0.0527647	0.0108288	0.0115728	0.027345	0.00854193	0.00710857
IPI00413860	Isoform 2 of Spermatid perinuclear RNA-binding protein		658	6	0.882574	1.83282e+06	0.201469	0.171681	0.0445305	0.18456	0.106003	0.0863426	0.0681762	0.0756525	0.0615853	3.27139	2.78769	1.17351	0.852143	1.9006	1.61958	1.09162	0.930214	0.0550899	0.0329318	0.140793	0.0648544	0.0533427	0.0765692	0.0158621	0.00747121	0.024471	0.0629258	0.00108849	0.0812261	0.0558892	0.033559	0.0437251	0.0424959	0.00555417	0.0142132	0.030853	0.00567228	0.034809	0.0278929	0.0105599	0.0411628	0.0212341	0.00567385
IPI00169430	Isoform 1 of Spermatid perinuclear RNA-binding protein		672	6	0.882574	1.83282e+06	0.201469	0.171681	0.0445305	0.18456	0.106003	0.0863426	0.0681762	0.0756525	0.0615853	3.27139	2.78769	1.17351	0.852143	1.9006	1.61958	1.09162	0.930214	0.0550899	0.0329318	0.140793	0.0648544	0.0533427	0.0765692	0.0158621	0.00747121	0.024471	0.0629258	0.00108849	0.0812261	0.0558892	0.033559	0.0437251	0.0424959	0.00555417	0.0142132	0.030853	0.00567228	0.034809	0.0278929	0.0105599	0.0411628	0.0212341	0.00567385
IPI00409601	Isoform 1 of Protein KIAA1219		1494	4	0.166216	667548	0.165352	0.101224	0.0200399	0.186638	0.262635	0.104277	0.0620138	0.0777802	0.0200399	8.25114	5.0511	1.63353	0.61217	0.629589	0.385415	0.885953	0.542354	0.10253	0.0343693	0.0845738	0.0734834	0.0333718	0.016137	0.016137	0.016137	0.016137	0.121134	0.016137	0.151561	0.204057	0.0362423	0.0384171	0.0597922	0.016137	0.016137	0.0403605	0.016137	0.0354187	0.016137	0.016137	0.0460604	0.016137	0.016137
IPI00410120	Isoform 3 of Protein KIAA1219		1490	4	0.166216	667548	0.165352	0.101224	0.0200399	0.186638	0.262635	0.104277	0.0620138	0.0777802	0.0200399	8.25114	5.0511	1.63353	0.61217	0.629589	0.385415	0.885953	0.542354	0.10253	0.0343693	0.0845738	0.0734834	0.0333718	0.016137	0.016137	0.016137	0.016137	0.121134	0.016137	0.151561	0.204057	0.0362423	0.0384171	0.0597922	0.016137	0.016137	0.0403605	0.016137	0.0354187	0.016137	0.016137	0.0460604	0.016137	0.016137
IPI00410121	OTTHUMP00000030968		1491	4	0.166216	667548	0.165352	0.101224	0.0200399	0.186638	0.262635	0.104277	0.0620138	0.0777802	0.0200399	8.25114	5.0511	1.63353	0.61217	0.629589	0.385415	0.885953	0.542354	0.10253	0.0343693	0.0845738	0.0734834	0.0333718	0.016137	0.016137	0.016137	0.016137	0.121134	0.016137	0.151561	0.204057	0.0362423	0.0384171	0.0597922	0.016137	0.016137	0.0403605	0.016137	0.0354187	0.016137	0.016137	0.0460604	0.016137	0.016137
IPI00398777	plectin 1 isoform 8		4547	9	1.97231	1.17311e+07	0.113017	0.0887356	0.0951646	0.121324	0.0932105	0.138472	0.117438	0.115807	0.116831	0.967357	0.759521	1.27364	0.785151	1.2125	0.951992	0.931534	0.731395	0.0563366	0.0470951	0.0370244	0.0297327	0.0409986	0.0349503	0.0192141	0.0241115	0.0296587	0.0596996	0.00850714	0.0485382	0.036357	0.0475499	0.0330739	0.0598215	0.0356286	0.0248635	0.0462748	0.0268091	0.0546989	0.026801	0.0378948	0.0543623	0.0443345	0.0102019
IPI00014898	Isoform 1 of Plectin-1		4684	9	1.97231	1.17311e+07	0.113017	0.0887356	0.0951646	0.121324	0.0932105	0.138472	0.117438	0.115807	0.116831	0.967357	0.759521	1.27364	0.785151	1.2125	0.951992	0.931534	0.731395	0.0563366	0.0470951	0.0370244	0.0297327	0.0409986	0.0349503	0.0192141	0.0241115	0.0296587	0.0596996	0.00850714	0.0485382	0.036357	0.0475499	0.0330739	0.0598215	0.0356286	0.0248635	0.0462748	0.0268091	0.0546989	0.026801	0.0378948	0.0543623	0.0443345	0.0102019
IPI00420096	plectin 1 isoform 3		4525	9	1.97231	1.17311e+07	0.113017	0.0887356	0.0951646	0.121324	0.0932105	0.138472	0.117438	0.115807	0.116831	0.967357	0.759521	1.27364	0.785151	1.2125	0.951992	0.931534	0.731395	0.0563366	0.0470951	0.0370244	0.0297327	0.0409986	0.0349503	0.0192141	0.0241115	0.0296587	0.0596996	0.00850714	0.0485382	0.036357	0.0475499	0.0330739	0.0598215	0.0356286	0.0248635	0.0462748	0.0268091	0.0546989	0.026801	0.0378948	0.0543623	0.0443345	0.0102019
IPI00398779	Isoform 4 of Plectin-1		4547	9	1.97231	1.17311e+07	0.113017	0.0887356	0.0951646	0.121324	0.0932105	0.138472	0.117438	0.115807	0.116831	0.967357	0.759521	1.27364	0.785151	1.2125	0.951992	0.931534	0.731395	0.0563366	0.0470951	0.0370244	0.0297327	0.0409986	0.0349503	0.0192141	0.0241115	0.0296587	0.0596996	0.00850714	0.0485382	0.036357	0.0475499	0.0330739	0.0598215	0.0356286	0.0248635	0.0462748	0.0268091	0.0546989	0.026801	0.0378948	0.0543623	0.0443345	0.0102019
IPI00186711	Isoform 2 of Plectin-1		4574	9	1.97231	1.17311e+07	0.113017	0.0887356	0.0951646	0.121324	0.0932105	0.138472	0.117438	0.115807	0.116831	0.967357	0.759521	1.27364	0.785151	1.2125	0.951992	0.931534	0.731395	0.0563366	0.0470951	0.0370244	0.0297327	0.0409986	0.0349503	0.0192141	0.0241115	0.0296587	0.0596996	0.00850714	0.0485382	0.036357	0.0475499	0.0330739	0.0598215	0.0356286	0.0248635	0.0462748	0.0268091	0.0546989	0.026801	0.0378948	0.0543623	0.0443345	0.0102019
IPI00020567	cDNA FLJ60782 highly similar to Rho-GTPase-activating protein 1		458	4	0.901531	528988	0.468282	0.0693205	0.0598758	0.0665799	0.0683808	0.0736863	0.076569	0.0586527	0.0586527	7.98398	1.18188	6.75532	0.148032	6.84815	1.01374	7.03339	1.04116	0.290393	0.33388	0.0454643	0.0476407	0.0453077	0.0392563	0.0401333	0.0392563	0.0392563	0.0449606	0.0392563	0.0423454	0.0462168	0.0405211	0.0392563	0.0493647	0.0392563	0.0392563	0.0514619	0.0392563	0.0392563	0.0392563	0.0392563	0.0392563	0.0392563	0.0392563
IPI00220219	Coatomer subunit beta~		906	4	0.78373	402579	0.118963	0.111406	0.0172081	0.11881	0.131208	0.228607	0.261153	0.00632268	0.00632268	18.8152	17.62	1.06783	0.936477	0.90667	0.849075	1.00129	0.937683	0.0609663	0.0510854	0.10285	0.0568651	0.0607308	0.0037776	0.0037776	0.0037776	0.00960078	0.0655361	0.0037776	0.0745945	0.0860625	0.0262603	0.0322957	0.135818	0.0037776	0.0037776	0.171401	0.0037776	0.0664104	0.0037776	0.0037776	0.0037776	0.0037776	0.0037776
IPI00100160	Isoform 1 of Cullin-associated NEDD8-dissociated protein 1		1230	24	6.54487	3.34424e+06	0.164287	0.105599	0.0335961	0.111624	0.139324	0.202823	0.19526	0.0208264	0.0266619	6.16184	3.96065	1.55576	0.642771	1.17917	0.757936	1.47179	0.946021	0.116234	0.0768055	0.0711701	0.0624331	0.0429134	0.0311964	0.018701	0.0125652	0.00591948	0.07585	0.00513547	0.0517351	0.0962259	0.0515318	0.0175559	0.135775	0.0145204	0.00513547	0.12762	0.00513547	0.00666815	0.00760222	0.0113729	0.00568552	0.0122768	0.00513547
IPI00604431	Isoform 2 of Cullin-associated NEDD8-dissociated protein 1		1062	21	5.35722	3.34424e+06	0.149086	0.0937372	0.0391991	0.111869	0.153321	0.212028	0.184271	0.0245184	0.0319705	4.66322	2.93199	1.59046	0.628748	0.972377	0.61138	1.33268	0.837918	0.098943	0.0669905	0.0791206	0.0505808	0.0406604	0.0369637	0.0215789	0.0142165	0.00613352	0.0772571	0.00516099	0.0482551	0.103669	0.0583498	0.0180038	0.142343	0.0168846	0.00516099	0.122599	0.00516099	0.00706989	0.00825261	0.0130286	0.00585037	0.0140955	0.00516099
IPI00220301	Peroxiredoxin-6		224	26	8.08882	9549613	0.119738	0.112303	0.0589124	0.104063	0.147819	0.176946	0.176671	0.0405141	0.0630332	1.8996	1.78164	1.06621	0.937903	0.810029	0.759728	1.15063	1.07918	0.0624105	0.0540178	0.0360895	0.0599143	0.0541966	0.024905	0.0326286	0.0238881	0.00629515	0.037929	0.0539693	0.0188227	0.110186	0.0554472	0.0264969	0.108983	0.0179705	0.00341111	0.120372	0.00825888	0.009001	0.0237679	0.0122479	0.00853727	0.036483	0.00102469
IPI00020985	Histone acetyltransferase p300		2414	6	0.880659	6.97674e+06	0.248054	0.108674	0.0502665	0.0969141	0.118958	0.143288	0.135604	0.0704728	0.0277684	8.93296	3.91358	2.28256	0.438106	2.08523	0.91355	2.55953	1.12134	0.0585974	0.050188	0.160347	0.020002	0.0450972	0.031481	0.0173134	0.0162499	0.0205258	0.0406708	0.000142265	0.0290177	0.0288744	0.0398685	0.0585939	0.0639036	0.0183602	0.0505425	0.0617608	0.0160409	0.0692618	0.0178008	0.0163578	0.0409223	0.0148941	0.00173931
IPI00647650	Eukaryotic translation initiation factor 3 subunit 3 gamma 40kDa isoform CRA_b		366	8	1.63793	762623	0.174647	0.141229	0.0434926	0.112401	0.131622	0.213945	0.144376	0.0332972	0.0049902	34.998	28.3013	1.23662	0.808656	1.32688	1.07299	1.55379	1.25648	0.0491952	0.0393389	0.131008	0.0441587	0.0741338	0.0351609	0.0247844	0.0146322	0.00643991	0.0523423	0.00245438	0.0612509	0.0734414	0.0684778	0.0605517	0.109593	0.00245438	0.00245438	0.101697	0.00245438	0.0437578	0.00245438	0.00245438	0.0176458	0.00245438	0.00245438
IPI00017305	Ribosomal protein S6 kinase alpha-1		735	4	0.464147	626444	0.319118	0.132016	0.0507075	0.130205	0.209076	0.0673001	0.0674804	0.0120485	0.0120485	26.4862	10.9571	2.41726	0.413691	1.52633	0.631429	2.4509	1.01391	0.16284	0.146105	0.144429	0.0770137	0.0271499	0.0461112	0.00852061	0.00852061	0.0248743	0.0777848	0.00852061	0.0339098	0.156219	0.0207063	0.0233319	0.0318934	0.00852061	0.00852061	0.0400606	0.00852061	0.0238789	0.00852061	0.00852061	0.00852061	0.00852061	0.00852061
IPI00291783	Gem-associated protein 5		1508	3	0.256153	2.92488e+06	0.108735	0.124632	0.0920691	0.113348	0.105093	0.127144	0.125921	0.0649595	0.1381	0.787361	0.902472	0.872449	1.1462	1.03466	1.18592	0.959302	1.09955	0.0543878	0.0153058	0.0876998	0.0918013	0.0208922	0.0112018	0.0337099	0.0477383	0.0121376	0.0300083	0.0011342	0.0631773	0.0612158	0.0441818	0.0166694	0.065863	0.0358802	0.0011342	0.0854665	0.0221842	0.0274291	0.0422222	0.0232554	0.0106331	0.0615902	0.0011342
IPI00477982	ribosomal protein S6 kinase 90kDa polypeptide 1 isoform b		744	4	0.464147	626444	0.319118	0.132016	0.0507075	0.130205	0.209076	0.0673001	0.0674804	0.0120485	0.0120485	26.4862	10.9571	2.41726	0.413691	1.52633	0.631429	2.4509	1.01391	0.16284	0.146105	0.144429	0.0770137	0.0271499	0.0461112	0.00852061	0.00852061	0.0248743	0.0777848	0.00852061	0.0339098	0.156219	0.0207063	0.0233319	0.0318934	0.00852061	0.00852061	0.0400606	0.00852061	0.0238789	0.00852061	0.00852061	0.00852061	0.00852061	0.00852061
IPI00019981	Transcription initiation factor IIE subunit beta		291	3	0.170732	340781	0.133485	0.103041	0.163171	0.217468	0.320653	0.0155457	0.0155457	0.0155457	0.0155457	8.58661	6.62823	1.29546	0.771926	0.416292	0.321347	0.613816	0.473821	0.11703	0.102096	0.0130686	0.0920042	0.0283479	0.0130686	0.0130686	0.0130686	0.144737	0.0480717	0.0130686	0.182654	0.252054	0.0130686	0.0130686	0.0130686	0.0130686	0.0130686	0.0130686	0.0130686	0.0130686	0.0130686	0.0130686	0.0130686	0.0130686	0.0130686
IPI00307259	DnaJ homolog subfamily C member 13		2243	4	0.573307	5.21373e+06	0.0406666	0.0214541	0.0580295	0.0575876	0.163663	0.163455	0.15427	0.22987	0.111003	0.366356	0.193275	1.89552	0.527561	0.248477	0.131087	0.706168	0.372547	0.000375901	0.00315787	0.0445428	0.000375901	0.0112663	0.0072093	0.000375901	0.000375901	0.0501633	0.0229913	0.000375901	0.0416583	0.0136943	0.0216217	0.158516	0.0491641	0.000375901	0.125231	0.020812	0.00743934	0.150678	0.000375901	0.000375901	0.186647	0.000375901	0.000375901
IPI00024990	Methylmalonate-semialdehyde dehydrogenase [acylating] mitochondrial		535	6	0.911492	2.63365e+06	0.203615	0.136584	0.0411621	0.0795918	0.113922	0.100794	0.218037	0.0623006	0.0439937	4.62828	3.10461	1.49078	0.670792	1.78733	1.19892	2.55825	1.71605	0.0450646	0.102177	0.124545	0.010207	0.0710615	0.0929007	0.00211014	0.00211014	0.0245352	0.0350802	0.00211014	0.0408872	0.0702366	0.0483458	0.0468277	0.0693649	0.0205386	0.0105435	0.0641865	0.00410836	0.0705141	0.00211014	0.00211014	0.0365106	0.00211014	0.00211014
IPI00159652	Isoform 2 of Protein furry homolog-like		3013	5	1.10657	2.63365e+06	0.141006	0.0821069	0.0435693	0.107816	0.103517	0.146487	0.115152	0.169798	0.0905483	1.55725	0.906775	1.71735	0.582292	1.36216	0.793175	1.30784	0.761548	0.0369178	0.0392428	0.107148	0.0327661	0.0339057	0.0192358	0.0155244	0.00666586	0.010611	0.0447388	0.000619785	0.0621716	0.0425695	0.0434918	0.0662721	0.0794112	0.0182625	0.0236183	0.0491419	0.0375989	0.0586161	0.0132534	0.0269765	0.0921057	0.000619785	0.000619785
IPI00023711	Envoplakin		2033	4	0.0714206	16520183	0.0308618	0.00268595	0.0529775	0.0125046	0.00328016	0.106054	0.0133617	0.210781	0.567494	0.0543827	0.004733	11.4901	0.0870315	9.40862	0.818846	2.46803	0.214797	0.00710899	0.0149218	0.0464826	0.000203362	0.00198761	0.000203362	0.0572783	0.0211285	0.000203362	0.00312566	0.000203362	0.0153812	0.00242733	0.000203362	0.000203362	0.000203362	0.0784798	0.000203362	0.00763072	0.000203362	0.0121447	0.241708	0.0702481	0.000203362	0.419946	0.000203362
IPI00847501	Isoform 2 of Acetyl-CoA carboxylase 1		2288	6	1.01278	474785	0.299507	0.173178	0.074411	0.0700809	0.0777235	0.0822669	0.0943702	0.0731515	0.0553112	5.41495	3.13097	1.72948	0.578209	3.8535	2.22812	4.27374	2.47111	0.210514	0.21639	0.0523138	0.139666	0.0517205	0.0431244	0.0544957	0.0431244	0.0472142	0.0517681	0.0431244	0.0460128	0.0545373	0.0466588	0.0514125	0.0567068	0.0500112	0.0431244	0.0685243	0.0520638	0.047547	0.0535928	0.0480328	0.0431244	0.0431244	0.0431244
IPI00396015	Isoform 4 of Acetyl-CoA carboxylase 1		2383	6	1.01278	474785	0.299507	0.173178	0.074411	0.0700809	0.0777235	0.0822669	0.0943702	0.0731515	0.0553112	5.41495	3.13097	1.72948	0.578209	3.8535	2.22812	4.27374	2.47111	0.210514	0.21639	0.0523138	0.139666	0.0517205	0.0431244	0.0544957	0.0431244	0.0472142	0.0517681	0.0431244	0.0460128	0.0545373	0.0466588	0.0514125	0.0567068	0.0500112	0.0431244	0.0685243	0.0520638	0.047547	0.0535928	0.0480328	0.0431244	0.0431244	0.0431244
IPI00011569	Isoform 1 of Acetyl-CoA carboxylase 1		2346	6	1.01278	474785	0.299507	0.173178	0.074411	0.0700809	0.0777235	0.0822669	0.0943702	0.0731515	0.0553112	5.41495	3.13097	1.72948	0.578209	3.8535	2.22812	4.27374	2.47111	0.210514	0.21639	0.0523138	0.139666	0.0517205	0.0431244	0.0544957	0.0431244	0.0472142	0.0517681	0.0431244	0.0460128	0.0545373	0.0466588	0.0514125	0.0567068	0.0500112	0.0431244	0.0685243	0.0520638	0.047547	0.0535928	0.0480328	0.0431244	0.0431244	0.0431244
IPI00854642	Isoform 1 of Sister chromatid cohesion protein PDS5 homolog A		1337	10	1.18184	2.09902e+06	0.0892861	0.0779522	0.0557641	0.11625	0.124961	0.144396	0.137036	0.137116	0.117239	0.761576	0.664903	1.14539	0.873061	0.714513	0.623814	0.768051	0.670556	0.0415298	0.0407784	0.0163549	0.0327584	0.0337485	0.0170331	0.0244857	0.0241095	0.00677062	0.0454382	0.00125277	0.0700077	0.0639663	0.0612704	0.0312899	0.0352087	0.016679	0.103389	0.0232288	0.027165	0.0688605	0.0422483	0.0375584	0.0683008	0.0607833	0.0186607
IPI00024067	Isoform 1 of Clathrin heavy chain 1		1675	37	9.98898	3275914	0.132227	0.10628	0.0395635	0.1759	0.11821	0.150275	0.106775	0.0688021	0.101966	1.29678	1.04231	1.24414	0.803769	1.11858	0.89908	0.751717	0.604207	0.0526274	0.0295756	0.0871361	0.0439454	0.0572002	0.0327581	0.0196429	0.0131402	0.00958507	0.0639123	0.0335189	0.107669	0.0701102	0.063647	0.0265971	0.091941	0.0116385	0.00583017	0.0458852	0.0101939	0.0472836	0.0195264	0.0133738	0.0317557	0.018168	0.00693609
IPI00815732	phosphoribosylaminoimidazole carboxylase phosphoribosylaminoimidazole succinocarboxamide synthetase isoform 1		432	5	0.673236	639623	0.131018	0.184517	0.0558802	0.0992134	0.163981	0.343919	0.00715742	0.00715742	0.00715742	18.3052	25.7798	0.710058	1.40834	0.798984	1.12524	1.32057	1.8598	0.0610349	0.0821658	0.0371045	0.12743	0.120295	0.00481002	0.0381067	0.00481002	0.00481002	0.0764223	0.00481002	0.0566407	0.121242	0.0443794	0.00481002	0.228531	0.00481002	0.00481002	0.00481002	0.00481002	0.00481002	0.00481002	0.00481002	0.00481002	0.00481002	0.00481002
IPI00217223	Multifunctional protein ADE2		451	5	0.673236	639623	0.131018	0.184517	0.0558802	0.0992134	0.163981	0.343919	0.00715742	0.00715742	0.00715742	18.3052	25.7798	0.710058	1.40834	0.798984	1.12524	1.32057	1.8598	0.0610349	0.0821658	0.0371045	0.12743	0.120295	0.00481002	0.0381067	0.00481002	0.00481002	0.0764223	0.00481002	0.0566407	0.121242	0.0443794	0.00481002	0.228531	0.00481002	0.00481002	0.00481002	0.00481002	0.00481002	0.00481002	0.00481002	0.00481002	0.00481002	0.00481002
IPI00748256	proteasome activator subunit 1 isoform 2		250	7	0.792781	1.13646e+06	0.10855	0.0982207	0.0208682	0.245847	0.138931	0.131189	0.153098	0.0989625	0.00433415	25.0454	22.662	1.10517	0.904839	0.781329	0.706977	0.441538	0.39952	0.0512268	0.0230547	0.028972	0.0367512	0.0530296	0.0278619	0.0101325	0.00226302	0.00828461	0.0483326	0.175881	0.0274527	0.0579845	0.0807845	0.0390175	0.0748149	0.0148445	0.00226302	0.088637	0.0369791	0.0579038	0.00226302	0.0151319	0.0576673	0.00226302	0.00226302
IPI00479722	Proteasome activator complex subunit 1		249	8	1.05627	1.13646e+06	0.138011	0.094371	0.0168753	0.238384	0.144604	0.161086	0.123562	0.0782683	0.00483885	28.5215	19.5028	1.46243	0.683792	0.95441	0.652618	0.578946	0.395878	0.0566807	0.0380774	0.0574982	0.0379601	0.0498803	0.0211209	0.00821431	0.00248546	0.00686905	0.0504507	0.154997	0.0432107	0.0642989	0.0906665	0.0344513	0.0859378	0.0116445	0.00248546	0.0719423	0.0277581	0.0479182	0.00248546	0.0118538	0.0449452	0.00248546	0.00248546
IPI00386314	FLJ00064 protein (Fragment)		276	8	0.709629	2.41761e+06	0.546975	0.088358	0.00265195	0.173385	0.0771529	0.00265195	0.103521	0.00265195	0.00265195	206.254	33.3182	6.19044	0.161539	7.08949	1.14523	3.15469	0.509607	0.0275928	0.00183938	0.504847	0.0244762	0.0265857	0.0844412	0.00183938	0.00183938	0.00183938	0.00183938	0.00183938	0.11664	0.0496565	0.00183938	0.0304808	0.00183938	0.00183938	0.00183938	0.0324975	0.00183938	0.0991874	0.00183938	0.00183938	0.00183938	0.00183938	0.00183938
IPI00177728	Cytosolic non-specific dipeptidase		475	17	3.46292	4.30839e+06	0.420197	0.0848738	0.0239264	0.184191	0.088236	0.0237493	0.125641	0.0238076	0.0253776	16.5578	3.34444	4.95084	0.201986	4.76219	0.961895	2.2813	0.460791	0.0319546	0.0275298	0.39692	0.0164591	0.0154487	0.0806109	0.00502489	0.00626045	0.0168341	0.0114796	0.00373049	0.15453	0.019091	0.00714821	0.0701219	0.012085	0.00531585	0.00373049	0.0231049	0.00373049	0.0943435	0.00373049	0.00616964	0.0174286	0.00373049	0.00373049
IPI00300127	N-acetyltransferase 10		1025	2	0	0	0	0	0	0	0	0	0	0	0	#DIV/0!	#DIV/0!	#DIV/0!	#DIV/0!	#DIV/0!	#DIV/0!	#DIV/0!	#DIV/0!	0	0	0	0	0	0	0	0	0	0	0	0	0	0	0	0	0	0	0	0	0	0	0	0	0	0
IPI00329791	cDNA FLJ78679 highly similar to Homo sapiens DEAD (Asp-Glu-Ala-Asp) box polypeptide 46 (DDX46) mRNA		1032	26	6.18085	1.55704e+07	0.0943189	0.0869163	0.0527072	0.094799	0.118447	0.146784	0.168574	0.0678177	0.169636	0.556007	0.512369	1.08517	0.921515	0.796298	0.7338	0.994935	0.916848	0.0750533	0.0603079	0.0143667	0.0538669	0.0496005	0.00844724	0.0237039	0.00556492	0.0162369	0.0607202	0.00163978	0.0131554	0.10707	0.0293332	0.0189313	0.101303	0.0192593	0.0129669	0.113759	0.0131678	0.0198924	0.041821	0.0201175	0.0133707	0.102898	0.0142582
IPI00910754	L-lactate dehydrogenase A isoform 2		274	14	4.36232	7.73058e+06	0.165453	0.0550119	0.0268711	0.216969	0.168329	0.0161327	0.0707875	0.192639	0.0878056	1.88431	0.626519	3.00759	0.332492	0.982914	0.326811	0.762565	0.253547	0.00903439	0.00702778	0.203653	0.024187	0.00280629	0.0572447	0.0030106	0.000768475	0.0230398	0.00285491	0.00389947	0.193026	0.00369044	0.000768475	0.144716	0.00323311	0.00203189	0.0180111	0.0041211	0.000768475	0.0647171	0.00166648	0.00109427	0.163162	0.000768475	0.000768475
IPI00024279	HEAT repeat-containing protein 1		2144	3	0	0	0	0	0	0	0	0	0	0	0	#DIV/0!	#DIV/0!	#DIV/0!	#DIV/0!	#DIV/0!	#DIV/0!	#DIV/0!	#DIV/0!	0	0	0	0	0	0	0	0	0	0	0	0	0	0	0	0	0	0	0	0	0	0	0	0	0	0
IPI00059279	Exocyst complex component 4		974	2	0	0	0	0	0	0	0	0	0	0	0	#DIV/0!	#DIV/0!	#DIV/0!	#DIV/0!	#DIV/0!	#DIV/0!	#DIV/0!	#DIV/0!	0	0	0	0	0	0	0	0	0	0	0	0	0	0	0	0	0	0	0	0	0	0	0	0	0	0
IPI00297940	tubulin tyrosine ligase-like family member 6 isoform 1		891	3	0.289195	1.72245e+06	0.126489	0.098056	0.0588614	0.10007	0.136974	0.200857	0.188857	0.00308654	0.0867483	1.45812	1.13035	1.28997	0.775214	0.923453	0.715874	1.264	0.979871	0.0458992	0.055925	0.0841597	0.0558693	0.0420633	0.0173339	0.0425551	0.0200301	0.00143487	0.0471927	0.00143487	0.0483277	0.0780294	0.0671638	0.0545368	0.10052	0.00143487	0.00143487	0.151623	0.00143487	0.0425497	0.00143487	0.00143487	0.00143487	0.00143487	0.00143487
IPI00796660	tubulin tyrosine ligase-like family member 6 isoform 2		584	4	0.289195	1.72245e+06	0.126489	0.098056	0.0588614	0.10007	0.136974	0.200857	0.188857	0.00308654	0.0867483	1.45812	1.13035	1.28997	0.775214	0.923453	0.715874	1.264	0.979871	0.0458992	0.055925	0.0841597	0.0558693	0.0420633	0.0173339	0.0425551	0.0200301	0.00143487	0.0471927	0.00143487	0.0483277	0.0780294	0.0671638	0.0545368	0.10052	0.00143487	0.00143487	0.151623	0.00143487	0.0425497	0.00143487	0.00143487	0.00143487	0.00143487	0.00143487
IPI00376689	Isoform 1 of Protein KIAA1199		1361	6	2.06157	3.76812e+07	0.0625499	0.0832439	0.0821744	0.0748055	0.112549	0.0772998	0.168749	0.153225	0.185404	0.337371	0.448987	0.751406	1.33084	0.555759	0.739625	0.836167	1.1128	0.0214997	0.0217748	0.027424	0.0351076	0.0212795	0.0345666	0.0365626	0.0352169	0.0139576	0.0278697	0.000250238	0.0283782	0.0424885	0.0481133	0.0402174	0.0214858	0.0222388	0.0394489	0.0168137	0.0701722	0.0660827	0.0505402	0.0435879	0.0651119	0.0380169	0.089179
IPI00456758	60S ribosomal protein L27a		148	3	0.479935	2.89902e+06	0.0942897	0.0825439	0.0653545	0.176775	0.103834	0.144008	0.108308	0.0864501	0.138437	0.681102	0.596256	1.1423	0.875429	0.908082	0.794961	0.533389	0.466944	0.044696	0.00768264	0.0405888	0.0405439	0.0307003	0.000332507	0.0334416	0.00673646	0.00699908	0.0336731	0.148911	0.0326186	0.0532	0.0466258	0.0343937	0.0840004	0.0176435	0.00312788	0.0716141	0.0189334	0.0325123	0.0396718	0.0417788	0.0300594	0.0557413	0.00418725
IPI00874215	cDNA FLJ59298 highly similar to Eukaryotic translation initiation factor 4 gamma 3		1189	4	0.790018	1.7333e+06	0.0686584	0.0708847	0.0489509	0.079992	0.120881	0.103592	0.105545	0.0858134	0.315683	0.217492	0.224544	0.968593	1.03243	0.567985	0.586402	0.858316	0.886147	0.0560912	0.0418572	0.0225662	0.0409744	0.0352451	0.00349932	0.0160662	0.0216343	0.0127172	0.0354218	0.0410487	0.00318453	0.1037	0.05076	0.0228632	0.0558373	0.00645539	0.0154926	0.0664489	0.0161597	0.0314534	0.0427792	0.0153619	0.0273397	0.163182	0.0626525
IPI00328268	EIF4G3 protein		1305	4	0.790018	1.7333e+06	0.0686584	0.0708847	0.0489509	0.079992	0.120881	0.103592	0.105545	0.0858134	0.315683	0.217492	0.224544	0.968593	1.03243	0.567985	0.586402	0.858316	0.886147	0.0560912	0.0418572	0.0225662	0.0409744	0.0352451	0.00349932	0.0160662	0.0216343	0.0127172	0.0354218	0.0410487	0.00318453	0.1037	0.05076	0.0228632	0.0558373	0.00645539	0.0154926	0.0664489	0.0161597	0.0314534	0.0427792	0.0153619	0.0273397	0.163182	0.0626525
IPI00019912	Peroxisomal multifunctional enzyme type 2		736	2	0	0	0	0	0	0	0	0	0	0	0	#DIV/0!	#DIV/0!	#DIV/0!	#DIV/0!	#DIV/0!	#DIV/0!	#DIV/0!	#DIV/0!	0	0	0	0	0	0	0	0	0	0	0	0	0	0	0	0	0	0	0	0	0	0	0	0	0	0
IPI00909582	cDNA FLJ55431 highly similar to Peroxisomal multifunctional enzyme type 2		761	2	0	0	0	0	0	0	0	0	0	0	0	#DIV/0!	#DIV/0!	#DIV/0!	#DIV/0!	#DIV/0!	#DIV/0!	#DIV/0!	#DIV/0!	0	0	0	0	0	0	0	0	0	0	0	0	0	0	0	0	0	0	0	0	0	0	0	0	0	0
IPI00646377	Isoform 1 of Eukaryotic translation initiation factor 4 gamma 3		1585	4	0.790018	1.7333e+06	0.0686584	0.0708847	0.0489509	0.079992	0.120881	0.103592	0.105545	0.0858134	0.315683	0.217492	0.224544	0.968593	1.03243	0.567985	0.586402	0.858316	0.886147	0.0560912	0.0418572	0.0225662	0.0409744	0.0352451	0.00349932	0.0160662	0.0216343	0.0127172	0.0354218	0.0410487	0.00318453	0.1037	0.05076	0.0228632	0.0558373	0.00645539	0.0154926	0.0664489	0.0161597	0.0314534	0.0427792	0.0153619	0.0273397	0.163182	0.0626525
IPI00290020	Isoform 1 of Histone acetyltransferase HTATIP		513	2	0	0	0	0	0	0	0	0	0	0	0	#DIV/0!	#DIV/0!	#DIV/0!	#DIV/0!	#DIV/0!	#DIV/0!	#DIV/0!	#DIV/0!	0	0	0	0	0	0	0	0	0	0	0	0	0	0	0	0	0	0	0	0	0	0	0	0	0	0
IPI00394657	Isoform 3 of Histone acetyltransferase HTATIP		546	2	0	0	0	0	0	0	0	0	0	0	0	#DIV/0!	#DIV/0!	#DIV/0!	#DIV/0!	#DIV/0!	#DIV/0!	#DIV/0!	#DIV/0!	0	0	0	0	0	0	0	0	0	0	0	0	0	0	0	0	0	0	0	0	0	0	0	0	0	0
IPI00062419	Serine dehydratase-like		329	2	0.133394	238229	0.172902	0.121351	0.0794114	0.136092	0.134852	0.195132	0.147154	0.00655273	0.00655273	26.3863	18.5192	1.42481	0.701849	1.28216	0.899882	1.27048	0.891685	0.0745413	0.0551528	0.0850024	0.0487414	0.0576659	0.0442773	0.0334189	0.00271222	0.032319	0.0530674	0.00271222	0.0595916	0.0520985	0.0728587	0.042492	0.0917504	0.0697822	0.00271222	0.0712898	0.00271222	0.050526	0.00271222	0.00271222	0.00271222	0.00271222	0.00271222
IPI00007926	c-Myc-responsive protein Rcl		174	2	0	0	0	0	0	0	0	0	0	0	0	#DIV/0!	#DIV/0!	#DIV/0!	#DIV/0!	#DIV/0!	#DIV/0!	#DIV/0!	#DIV/0!	0	0	0	0	0	0	0	0	0	0	0	0	0	0	0	0	0	0	0	0	0	0	0	0	0	0
IPI00645201	Ribosomal protein S8		188	10	3.10517	4.0391e+06	0.105296	0.0950687	0.0464125	0.103773	0.123608	0.0942961	0.135123	0.0709046	0.225517	0.46691	0.421558	1.10758	0.902867	0.851854	0.769111	1.01468	0.916126	0.0342663	0.0270612	0.0753054	0.038327	0.0370135	0.0428175	0.0110051	0.00827584	0.0197531	0.0246962	0.000816859	0.067805	0.065314	0.0390816	0.0738315	0.0530743	0.00344298	0.0154348	0.057637	0.00220192	0.0823236	0.0137647	0.0133669	0.0425915	0.0780277	0.00342321
IPI00445108	cDNA FLJ44621 fis clone BRACE2016896 highly similar to Lysyl-tRNA synthetase		424	2	0	0	0	0	0	0	0	0	0	0	0	#DIV/0!	#DIV/0!	#DIV/0!	#DIV/0!	#DIV/0!	#DIV/0!	#DIV/0!	#DIV/0!	0	0	0	0	0	0	0	0	0	0	0	0	0	0	0	0	0	0	0	0	0	0	0	0	0	0
IPI00335449	beta isoform of regulatory subunit A protein phosphatase 2 isoform b		667	5	0.45369	1.9057e+06	0.115624	0.0485338	0.0446797	0.0839941	0.121039	0.150763	0.146503	0.14841	0.140454	0.823214	0.345549	2.38234	0.419756	0.955262	0.400977	1.37657	0.577824	0.0642002	0.0343417	0.0386625	0.0280696	0.021069	0.00074764	0.00074764	0.00074764	0.0197615	0.0185702	0.00074764	0.0564975	0.0634885	0.0441938	0.0632907	0.0481814	0.0593459	0.0257023	0.0309226	0.0290403	0.102984	0.0215502	0.0696626	0.077159	0.0479701	0.0308505
IPI00031517	DNA replication licensing factor MCM6		821	4	0.198699	1.60308e+07	0.0693115	0.0681211	0.0577288	0.473259	0.0555645	0.0913093	0.0557121	0.0757802	0.0532138	1.30251	1.28014	1.01747	0.982825	1.24741	1.22598	0.146456	0.143941	0.0471417	0.0582273	0.0606179	0.0470036	0.0599798	0.049789	0.0471604	0.047632	0.0582184	0.0593125	0.0470036	0.450692	0.0475716	0.0542617	0.0487528	0.0622727	0.0681015	0.0602569	0.0551504	0.0474373	0.0481638	0.0598026	0.0479235	0.0655077	0.0490164	0.0508249
IPI00216859	Isoform 4 of Basic fibroblast growth factor receptor 1		820	3	0.252161	760006	0.0979352	0.0910489	0.12065	0.119905	0.0902286	0.133723	0.114524	0.101109	0.130876	0.748306	0.695689	1.07563	0.929686	1.08541	1.00909	0.816773	0.759342	0.0264073	0.00193078	0.0577888	0.053737	0.0508574	0.0232278	0.11099	0.0388753	0.0276887	0.0566854	0.00193078	0.0730348	0.0516143	0.0440336	0.0507991	0.0527735	0.0254574	0.00193078	0.0599608	0.00193078	0.0278633	0.0680445	0.03415	0.00193078	0.00193078	0.00193078
IPI00643196	Phosphofructokinase platelet		776	8	1.10099	582958	0.232701	0.182362	0.0265876	0.197583	0.220265	0.0436897	0.042631	0.039298	0.014883	15.6354	12.2531	1.27604	0.783677	1.05646	0.827921	1.17774	0.922966	0.174734	0.100429	0.0379239	0.109376	0.100008	0.0366747	0.0169344	0.00950479	0.0121761	0.0170485	0.00950479	0.127399	0.144774	0.0186647	0.0689591	0.0219348	0.00950479	0.00950479	0.0232757	0.00950479	0.0196801	0.00950479	0.00950479	0.0200397	0.00950479	0.00950479
IPI00328245	Isoform 14 of Basic fibroblast growth factor receptor 1		820	3	0.252161	760006	0.0979352	0.0910489	0.12065	0.119905	0.0902286	0.133723	0.114524	0.101109	0.130876	0.748306	0.695689	1.07563	0.929686	1.08541	1.00909	0.816773	0.759342	0.0264073	0.00193078	0.0577888	0.053737	0.0508574	0.0232278	0.11099	0.0388753	0.0276887	0.0566854	0.00193078	0.0730348	0.0516143	0.0440336	0.0507991	0.0527735	0.0254574	0.00193078	0.0599608	0.00193078	0.0278633	0.0680445	0.03415	0.00193078	0.00193078	0.00193078
IPI00915400	Isoform 4 of Regulator of differentiation 1		558	3	0.200719	2.05005e+06	0.116699	0.0485792	0.0238178	0.135837	0.113728	0.146929	0.139492	0.157708	0.117209	0.995645	0.414464	2.40224	0.416277	1.02612	0.427152	0.859109	0.357628	0.000645561	0.0249896	0.0963787	0.0182013	0.0334127	0.000645561	0.000645561	0.000645561	0.015913	0.0207824	0.000645561	0.111999	0.0850568	0.0306455	0.0853283	0.0984091	0.000645561	0.000645561	0.0938474	0.000645561	0.0930815	0.00794791	0.00906496	0.0982198	0.000645561	0.000645561
IPI00384710	Isoform 2 of Regulator of differentiation 1		547	3	0.200719	2.05005e+06	0.116699	0.0485792	0.0238178	0.135837	0.113728	0.146929	0.139492	0.157708	0.117209	0.995645	0.414464	2.40224	0.416277	1.02612	0.427152	0.859109	0.357628	0.000645561	0.0249896	0.0963787	0.0182013	0.0334127	0.000645561	0.000645561	0.000645561	0.015913	0.0207824	0.000645561	0.111999	0.0850568	0.0306455	0.0853283	0.0984091	0.000645561	0.000645561	0.0938474	0.000645561	0.0930815	0.00794791	0.00906496	0.0982198	0.000645561	0.000645561
IPI00254162	cDNA FLJ55936 highly similar to Polypyrimidine tract-binding protein 2		548	3	0.322176	2.05005e+06	0.140459	0.0723105	0.0233573	0.102822	0.0961623	0.145521	0.139789	0.174506	0.105074	1.33677	0.688186	1.94245	0.514814	1.46065	0.751962	1.36605	0.70326	0.0309477	0.000710317	0.0983744	0.0335133	0.0375657	0.036668	0.00853907	0.000710317	0.0126322	0.0351252	0.000710317	0.0887525	0.0667117	0.0381332	0.0746644	0.0880895	0.000710317	0.000710317	0.0895496	0.000710317	0.0804592	0.000710317	0.000710317	0.110654	0.000710317	0.000710317
IPI00647067	Isoform 2 of Polypyrimidine tract-binding protein 2		532	3	0.322176	2.05005e+06	0.140459	0.0723105	0.0233573	0.102822	0.0961623	0.145521	0.139789	0.174506	0.105074	1.33677	0.688186	1.94245	0.514814	1.46065	0.751962	1.36605	0.70326	0.0309477	0.000710317	0.0983744	0.0335133	0.0375657	0.036668	0.00853907	0.000710317	0.0126322	0.0351252	0.000710317	0.0887525	0.0667117	0.0381332	0.0746644	0.0880895	0.000710317	0.000710317	0.0895496	0.000710317	0.0804592	0.000710317	0.000710317	0.110654	0.000710317	0.000710317
IPI00556141	Polypyrimidine tract binding protein 2 variant (Fragment)		177	2	0	0	0	0	0	0	0	0	0	0	0	#DIV/0!	#DIV/0!	#DIV/0!	#DIV/0!	#DIV/0!	#DIV/0!	#DIV/0!	#DIV/0!	0	0	0	0	0	0	0	0	0	0	0	0	0	0	0	0	0	0	0	0	0	0	0	0	0	0
IPI00179964	Isoform 1 of Polypyrimidine tract-binding protein 1		531	12	2.78436	2.05005e+06	0.163153	0.107939	0.033623	0.240602	0.12146	0.121696	0.0866034	0.0963673	0.0285569	5.71328	3.77978	1.51154	0.661579	1.34326	0.888675	0.678105	0.44862	0.0440137	0.0583988	0.110182	0.034725	0.0295034	0.0535102	0.00800375	0.00681542	0.01821	0.0735106	0.0589839	0.119849	0.0571905	0.0260185	0.0643362	0.0649692	0.00352054	0.00352054	0.0348098	0.00352054	0.0512118	0.0232858	0.0302755	0.0527128	0.00352054	0.00807263
IPI00556157	Polypyrimidine tract-binding protein 1 isoform c variant (Fragment)		329	6	1.11258	2.05005e+06	0.123542	0.0618341	0.026325	0.180821	0.116117	0.144134	0.121856	0.171786	0.0535852	2.30553	1.15394	1.99796	0.50051	1.06395	0.532516	0.683232	0.341964	0.0225191	0.0354426	0.0969081	0.0191496	0.0249364	0.029891	0.000824316	0.000824316	0.0153831	0.0294596	0.0331418	0.115502	0.0675881	0.0292749	0.0840536	0.0850868	0.000824316	0.000824316	0.0536542	0.000824316	0.0728362	0.00640245	0.0294452	0.117427	0.000824316	0.000824316
IPI00183626	polypyrimidine tract-binding protein 1 isoform a		557	12	2.78436	2.05005e+06	0.163153	0.107939	0.033623	0.240602	0.12146	0.121696	0.0866034	0.0963673	0.0285569	5.71328	3.77978	1.51154	0.661579	1.34326	0.888675	0.678105	0.44862	0.0440137	0.0583988	0.110182	0.034725	0.0295034	0.0535102	0.00800375	0.00681542	0.01821	0.0735106	0.0589839	0.119849	0.0571905	0.0260185	0.0643362	0.0649692	0.00352054	0.00352054	0.0348098	0.00352054	0.0512118	0.0232858	0.0302755	0.0527128	0.00352054	0.00807263
IPI00011253	40S ribosomal protein S3		243	19	6.94765	1.31316e+07	0.153131	0.111555	0.0342672	0.148788	0.113102	0.142582	0.158734	0.061086	0.0767549	1.99507	1.45339	1.3727	0.728493	1.35392	0.986324	1.02919	0.74976	0.0806963	0.0759814	0.0303357	0.0575529	0.039245	0.0152936	0.0204831	0.0107993	0.00350152	0.0495325	0.0732664	0.0150126	0.0729232	0.0406026	0.021602	0.0907466	0.0193221	0.00173901	0.111196	0.0173963	0.0133582	0.0324921	0.0199442	0.0196868	0.0577123	0.00597711
IPI00034049	Isoform 1 of Regulator of nonsense transcripts 1		1129	6	0.895039	6.21163e+06	0.0522603	0.0475339	0.106397	0.0633261	0.144809	0.0823736	0.117892	0.1887	0.196709	0.265673	0.241646	1.09943	0.90956	0.360892	0.328253	0.825257	0.75062	0.0190813	0.0175884	0.0107388	0.0203467	0.0148603	0.00973176	0.0366209	0.0480285	0.0283454	0.021081	0.000212032	0.0234127	0.027876	0.0926049	0.0374308	0.0288479	0.0200179	0.0392908	0.0253907	0.0675714	0.0347557	0.088969	0.0501286	0.0632746	0.0939011	0.0545791
IPI00399170	Isoform 2 of Regulator of nonsense transcripts 1		1118	6	0.895039	6.21163e+06	0.0522603	0.0475339	0.106397	0.0633261	0.144809	0.0823736	0.117892	0.1887	0.196709	0.265673	0.241646	1.09943	0.90956	0.360892	0.328253	0.825257	0.75062	0.0190813	0.0175884	0.0107388	0.0203467	0.0148603	0.00973176	0.0366209	0.0480285	0.0283454	0.021081	0.000212032	0.0234127	0.027876	0.0926049	0.0374308	0.0288479	0.0200179	0.0392908	0.0253907	0.0675714	0.0347557	0.088969	0.0501286	0.0632746	0.0939011	0.0545791
IPI00879848	12 kDa protein		117	14	3.95007	6.92018e+06	0.164969	0.14507	0.0522786	0.110658	0.1204	0.120382	0.16628	0.0746866	0.0452759	3.64363	3.20413	1.13717	0.879378	1.37017	1.2049	1.4908	1.31097	0.074469	0.0593918	0.0798796	0.0761499	0.026241	0.0346382	0.0221973	0.00699182	0.0134935	0.0529273	0.00983121	0.0473327	0.0823443	0.0439212	0.0259466	0.0831827	0.0167257	0.00327873	0.0903058	0.00937942	0.0386742	0.0364793	0.016745	0.0206499	0.0372138	0.00532307
IPI00395998	60S ribosomal protein L32		135	6	0.735468	710981	0.107381	0.151672	0.0953996	0.116093	0.153536	0.145296	0.158475	0.0330433	0.039105	2.74597	3.87858	0.707982	1.41247	0.699385	0.987858	0.924958	1.30647	0.0419253	0.0478281	0.0388429	0.0814644	0.0630646	0.0122374	0.0601215	0.00364752	0.0355339	0.0675269	0.00176272	0.0458257	0.0812593	0.0673986	0.0402441	0.075109	0.0173115	0.00176272	0.113428	0.00176272	0.0422817	0.0148605	0.0116825	0.0156223	0.0239559	0.00176272
IPI00005589	Putative uncharacterized protein ENSP00000275524		135	4	0.0626648	1.22043e+06	0.00456229	0.00456229	0.118706	0.0667883	0.00456229	0.0957013	0.695993	0.00456229	0.00456229	1	1	1	1	1	1	0.0683097	0.0683097	0.00456229	0.00456229	0.00456229	0.00456229	0.00456229	0.00456229	0.00456229	0.00456229	0.118706	0.0667883	0.00456229	0.00456229	0.00456229	0.00456229	0.00456229	0.00456229	0.0957013	0.00456229	0.695993	0.00456229	0.00456229	0.00456229	0.00456229	0.00456229	0.00456229	0.00456229
IPI00376817	similar to hCG1644323		163	2	0.00996704	8.9022e+06	0.465713	0.0665487	0.0153256	0.029056	0.113368	0.0191091	0.0287852	0.12364	0.138454	3.36365	0.480654	6.99808	0.142896	4.10798	0.587016	16.0281	2.29036	0.000196606	0.0260971	0.41146	0.0238106	0.000196606	0.0387148	0.0120352	0.00401997	0.00554341	0.0143901	0.000196606	0.0129093	0.0539214	0.016022	0.0898276	0.00781551	0.0101384	0.000196606	0.010002	0.000196606	0.017043	0.0312222	0.000196606	0.0849432	0.0603282	0.000196606
IPI00300074	Phenylalanyl-tRNA synthetase beta chain		589	10	3.3405	2.17793e+06	0.14115	0.111898	0.0276709	0.130117	0.145851	0.176015	0.213633	0.0304525	0.0232134	6.08051	4.82039	1.26141	0.792761	0.967764	0.767205	1.08479	0.859978	0.0611755	0.0682726	0.0739078	0.0447313	0.0575464	0.0283548	0.0132829	0.00361672	0.0136391	0.0609578	0.00235293	0.0508584	0.0831292	0.0632567	0.0504053	0.111592	0.0224631	0.00235293	0.116801	0.00235293	0.0512766	0.00381523	0.0139908	0.0117028	0.00235293	0.00235293
IPI00646493	Isoform 2 of Coatomer subunit alpha		1233	18	4.987	890098	0.189128	0.122692	0.0305731	0.129539	0.157115	0.166586	0.171918	0.0261755	0.00627414	30.144	19.5552	1.54149	0.648725	1.20376	0.780907	1.46	0.94714	0.0883636	0.0732695	0.108188	0.0597733	0.0543371	0.035419	0.0127696	0.00358301	0.0127507	0.0664702	0.00358301	0.0540756	0.101813	0.0497844	0.0275221	0.0959498	0.0147838	0.00358301	0.107	0.00660053	0.0286012	0.0134932	0.012044	0.00358301	0.00358301	0.00358301
IPI00295857	Isoform 1 of Coatomer subunit alpha		1224	18	4.987	890098	0.189128	0.122692	0.0305731	0.129539	0.157115	0.166586	0.171918	0.0261755	0.00627414	30.144	19.5552	1.54149	0.648725	1.20376	0.780907	1.46	0.94714	0.0883636	0.0732695	0.108188	0.0597733	0.0543371	0.035419	0.0127696	0.00358301	0.0127507	0.0664702	0.00358301	0.0540756	0.101813	0.0497844	0.0275221	0.0959498	0.0147838	0.00358301	0.107	0.00660053	0.0286012	0.0134932	0.012044	0.00358301	0.00358301	0.00358301
IPI00025329	60S ribosomal protein L19		196	7	2.28868	3.14834e+06	0.160031	0.0910431	0.044299	0.115565	0.116197	0.121491	0.131044	0.0722724	0.148058	1.08087	0.614915	1.75775	0.56891	1.37724	0.783526	1.38477	0.78781	0.0813174	0.0581503	0.0673972	0.0435086	0.0340578	0.0191854	0.0328983	0.0100207	0.00829025	0.0598264	0.000426047	0.0399669	0.0848486	0.0390822	0.0265069	0.0724752	0.0176437	0.000426047	0.0797415	0.00666294	0.0283237	0.0404052	0.030224	0.0177669	0.0880587	0.00593909
IPI00026781	Fatty acid synthase		2511	135	46.5701	7.81399e+07	0.233643	0.141445	0.0387244	0.1103	0.0905943	0.130365	0.156894	0.0529549	0.04508	5.18285	3.13763	1.65183	0.605388	2.579	1.5613	2.11825	1.28236	0.0705037	0.0639862	0.156147	0.0468003	0.0661277	0.0649859	0.0155254	0.0109048	0.015855	0.0292835	0.037814	0.0424304	0.036464	0.0421069	0.0358509	0.075022	0.0117504	0.0124266	0.0720276	0.0103297	0.0609387	0.00952845	0.0165599	0.0288462	0.00752029	0.00496799
IPI00385318	Isoform 5 of Myoferlin		1577	2	0	0	0	0	0	0	0	0	0	0	0	#DIV/0!	#DIV/0!	#DIV/0!	#DIV/0!	#DIV/0!	#DIV/0!	#DIV/0!	#DIV/0!	0	0	0	0	0	0	0	0	0	0	0	0	0	0	0	0	0	0	0	0	0	0	0	0	0	0
IPI00216269	Isoform 3 of Myoferlin		2051	2	0	0	0	0	0	0	0	0	0	0	0	#DIV/0!	#DIV/0!	#DIV/0!	#DIV/0!	#DIV/0!	#DIV/0!	#DIV/0!	#DIV/0!	0	0	0	0	0	0	0	0	0	0	0	0	0	0	0	0	0	0	0	0	0	0	0	0	0	0
IPI00829909	Isoform 8 of Myoferlin		419	1	0	0	0	0	0	0	0	0	0	0	0	#DIV/0!	#DIV/0!	#DIV/0!	#DIV/0!	#DIV/0!	#DIV/0!	#DIV/0!	#DIV/0!	0	0	0	0	0	0	0	0	0	0	0	0	0	0	0	0	0	0	0	0	0	0	0	0	0	0
IPI00645867	Isoform 6 of Myoferlin		2048	2	0	0	0	0	0	0	0	0	0	0	0	#DIV/0!	#DIV/0!	#DIV/0!	#DIV/0!	#DIV/0!	#DIV/0!	#DIV/0!	#DIV/0!	0	0	0	0	0	0	0	0	0	0	0	0	0	0	0	0	0	0	0	0	0	0	0	0	0	0
IPI00430472	Activating signal cointegrator 1 complex subunit 3		2202	3	0.916352	34503798	0.237531	0.124634	0.059164	0.121563	0.0995258	0.150595	0.154504	0.0381599	0.014324	16.5827	8.70101	1.90583	0.524705	2.38663	1.25227	1.95397	1.02526	0.0691062	0.0821784	0.139107	0.0279336	0.0435149	0.047517	0.0328211	0.0037529	0.0312295	0.0530576	0.000515268	0.0494977	0.058129	0.0264054	0.0423145	0.090437	0.00554942	0.0286939	0.0835047	0.00379742	0.0359993	0.0183286	0.00863305	0.017177	0.000515268	0.000515268
IPI00155475	BTB/POZ domain-containing protein KCTD19		926	1	0	0	0	0	0	0	0	0	0	0	0	#DIV/0!	#DIV/0!	#DIV/0!	#DIV/0!	#DIV/0!	#DIV/0!	#DIV/0!	#DIV/0!	0	0	0	0	0	0	0	0	0	0	0	0	0	0	0	0	0	0	0	0	0	0	0	0	0	0
IPI00179063	Isoform 4 of Partitioning defective 3 homolog		1319	2	0.0842643	940077	0.00223658	0.00223658	0.048626	0.0581202	0.101936	0.26282	0.161718	0.2438	0.118507	0.018873	0.018873	1	1	0.0219411	0.0219411	0.038482	0.038482	0.00106633	0.00106633	0.00106633	0.00106633	0.00106633	0.00106633	0.0252436	0.00106633	0.0211229	0.0139221	0.00106633	0.0414974	0.0631393	0.0535153	0.0291442	0.00106633	0.0224677	0.22814	0.00106633	0.0516341	0.10257	0.174612	0.0578585	0.00106633	0.0694563	0.0435438
IPI00877829	27 kDa protein		254	20	6.49185	2.88004e+07	0.169991	0.135114	0.0221255	0.134079	0.117218	0.135362	0.135931	0.0645083	0.0856716	1.98422	1.57711	1.25813	0.794829	1.45021	1.15267	1.26784	1.00771	0.0840367	0.0818003	0.0564508	0.0801938	0.0436394	0.0246338	0.0107741	0.00701305	0.00678646	0.0570713	0.0266573	0.0476512	0.0724999	0.0418898	0.0235647	0.07925	0.0247931	0.0134071	0.0759108	0.0161101	0.0243834	0.021395	0.0300017	0.0184174	0.0474982	0.00784708
IPI00045423	Isoform 7 of Partitioning defective 3 homolog		1273	2	0.0842643	940077	0.00223658	0.00223658	0.048626	0.0581202	0.101936	0.26282	0.161718	0.2438	0.118507	0.018873	0.018873	1	1	0.0219411	0.0219411	0.038482	0.038482	0.00106633	0.00106633	0.00106633	0.00106633	0.00106633	0.00106633	0.0252436	0.00106633	0.0211229	0.0139221	0.00106633	0.0414974	0.0631393	0.0535153	0.0291442	0.00106633	0.0224677	0.22814	0.00106633	0.0516341	0.10257	0.174612	0.0578585	0.00106633	0.0694563	0.0435438
IPI00301595	Isoform 2 of Partitioning defective 3 homolog		1353	2	0.0842643	940077	0.00223658	0.00223658	0.048626	0.0581202	0.101936	0.26282	0.161718	0.2438	0.118507	0.018873	0.018873	1	1	0.0219411	0.0219411	0.038482	0.038482	0.00106633	0.00106633	0.00106633	0.00106633	0.00106633	0.00106633	0.0252436	0.00106633	0.0211229	0.0139221	0.00106633	0.0414974	0.0631393	0.0535153	0.0291442	0.00106633	0.0224677	0.22814	0.00106633	0.0516341	0.10257	0.174612	0.0578585	0.00106633	0.0694563	0.0435438
IPI00294934	Par-3 partitioning defective 3 homolog		1001	1	0	0	0	0	0	0	0	0	0	0	0	#DIV/0!	#DIV/0!	#DIV/0!	#DIV/0!	#DIV/0!	#DIV/0!	#DIV/0!	#DIV/0!	0	0	0	0	0	0	0	0	0	0	0	0	0	0	0	0	0	0	0	0	0	0	0	0	0	0
IPI00163608	Isoform 5 of Partitioning defective 3 homolog		1244	2	0.0842643	940077	0.00223658	0.00223658	0.048626	0.0581202	0.101936	0.26282	0.161718	0.2438	0.118507	0.018873	0.018873	1	1	0.0219411	0.0219411	0.038482	0.038482	0.00106633	0.00106633	0.00106633	0.00106633	0.00106633	0.00106633	0.0252436	0.00106633	0.0211229	0.0139221	0.00106633	0.0414974	0.0631393	0.0535153	0.0291442	0.00106633	0.0224677	0.22814	0.00106633	0.0516341	0.10257	0.174612	0.0578585	0.00106633	0.0694563	0.0435438
IPI00166788	Conserved hypothetical protein		73	6	2.04826	5.06472e+06	0.0991864	0.118195	0.0341664	0.106252	0.11627	0.185541	0.154655	0.0980717	0.0876631	1.13145	1.34829	0.839177	1.19164	0.853071	1.01656	0.9335	1.1124	0.0505451	0.0419903	0.0373345	0.0482819	0.043881	0.020408	0.0137272	0.00964619	0.0107684	0.0517112	0.000844862	0.0281211	0.0566128	0.0600289	0.0316264	0.0624791	0.0659288	0.0468614	0.0510347	0.046508	0.04313	0.0334184	0.0477335	0.0249668	0.0369604	0.0386641
IPI00386521	CDNA FLJ25312 fis clone SYN01070		133	1	0	0	0	0	0	0	0	0	0	0	0	#DIV/0!	#DIV/0!	#DIV/0!	#DIV/0!	#DIV/0!	#DIV/0!	#DIV/0!	#DIV/0!	0	0	0	0	0	0	0	0	0	0	0	0	0	0	0	0	0	0	0	0	0	0	0	0	0	0
IPI00783874	Isoform 1 of Haloacid dehalogenase-like hydrolase domain-containing protein 2		259	1	0	0	0	0	0	0	0	0	0	0	0	#DIV/0!	#DIV/0!	#DIV/0!	#DIV/0!	#DIV/0!	#DIV/0!	#DIV/0!	#DIV/0!	0	0	0	0	0	0	0	0	0	0	0	0	0	0	0	0	0	0	0	0	0	0	0	0	0	0
IPI00299048	Isoform 1 of Ras GTPase-activating-like protein IQGAP2		1575	8	1.47422	975909	0.265972	0.139554	0.0329391	0.145625	0.193493	0.0696912	0.077964	0.0575948	0.0171667	15.4935	8.12935	1.90587	0.524694	1.37458	0.721234	1.82642	0.958312	0.15069	0.181207	0.0746526	0.0756251	0.0442194	0.034891	0.0119951	0.0119951	0.0192437	0.0912577	0.0119951	0.0530425	0.125705	0.0184946	0.024277	0.0389383	0.0165747	0.0227577	0.0440246	0.0119951	0.039836	0.0119951	0.0119951	0.0305748	0.0119951	0.0119951
IPI00871809	cDNA FLJ76812 highly similar to Homo sapiens IQ motif containing GTPase activating protein 2 (IQGAP2) mRNA		1575	8	1.47422	975909	0.265972	0.139554	0.0329391	0.145625	0.193493	0.0696912	0.077964	0.0575948	0.0171667	15.4935	8.12935	1.90587	0.524694	1.37458	0.721234	1.82642	0.958312	0.15069	0.181207	0.0746526	0.0756251	0.0442194	0.034891	0.0119951	0.0119951	0.0192437	0.0912577	0.0119951	0.0530425	0.125705	0.0184946	0.024277	0.0389383	0.0165747	0.0227577	0.0440246	0.0119951	0.039836	0.0119951	0.0119951	0.0305748	0.0119951	0.0119951
IPI00009342	Ras GTPase-activating-like protein IQGAP1		1657	11	1.75642	1.08585e+06	0.132359	0.107113	0.0620772	0.0948325	0.18076	0.214171	0.192877	0.00621388	0.00959681	13.792	11.1613	1.2357	0.809259	0.732234	0.592567	1.39571	1.12949	0.0687218	0.0470499	0.0817319	0.0446109	0.051569	0.0124957	0.0298586	0.016052	0.0308389	0.055981	0.00452302	0.0456707	0.145353	0.05509	0.0339257	0.141552	0.00869112	0.00452302	0.134882	0.00452302	0.022794	0.00452302	0.00452302	0.00452302	0.00452302	0.00452302
IPI00328905	Ras GTPase-activating-like protein IQGAP3		1631	4	0.620283	667548	0.161678	0.103743	0.00301449	0.124794	0.101515	0.228117	0.195597	0.0785284	0.00301449	53.6336	34.4147	1.55845	0.641663	1.59265	1.02194	1.29556	0.831314	0.0895408	0.0583162	0.126691	0.062707	0.0243035	0.00176339	0.00176339	0.00176339	0.00176339	0.0572911	0.00176339	0.0845353	0.0822209	0.0471426	0.0444888	0.132197	0.00176339	0.00176339	0.121302	0.00176339	0.0269804	0.00176339	0.00176339	0.0408979	0.00176339	0.00176339
IPI00871709	180 kDa protein		1573	7	1.07557	975909	0.236412	0.139994	0.0391992	0.13774	0.15689	0.0934985	0.105181	0.0744106	0.0166742	14.1783	8.39584	1.68873	0.592161	1.50686	0.892306	1.71637	1.01637	0.127884	0.151128	0.0967492	0.0562212	0.0440552	0.0442774	0.0115793	0.0115793	0.0219311	0.0813453	0.0115793	0.0656005	0.0991099	0.0218926	0.0298535	0.0515926	0.0181194	0.0269495	0.0587872	0.0115793	0.048262	0.0115793	0.0115793	0.0381133	0.0115793	0.0115793
IPI00479260	Isoform 1 of Structural maintenance of chromosomes protein 1B		1235	2	0	0	0	0	0	0	0	0	0	0	0	#DIV/0!	#DIV/0!	#DIV/0!	#DIV/0!	#DIV/0!	#DIV/0!	#DIV/0!	#DIV/0!	0	0	0	0	0	0	0	0	0	0	0	0	0	0	0	0	0	0	0	0	0	0	0	0	0	0
IPI00008603	Actin aortic smooth muscle		377	13	5.28662	2.89909e+07	0.194214	0.0950205	0.0341205	0.139345	0.105943	0.089483	0.136045	0.104216	0.101613	1.91131	0.935123	2.04392	0.489257	1.83319	0.896901	1.39376	0.681908	0.0437131	0.0556324	0.12333	0.0370837	0.0402769	0.017629	0.0182085	0.0106052	0.00973395	0.0372224	0.000181244	0.0691447	0.0408031	0.045946	0.0297632	0.0506455	0.020411	0.00601883	0.0486563	0.0300135	0.0655319	0.0213532	0.0255852	0.0614293	0.0389728	0.0167724
IPI00748022	Actin-like protein (Fragment)		103	5	1.63807	8.95086e+06	0.154685	0.117349	0.0411793	0.144347	0.0977884	0.0973484	0.143951	0.103477	0.099874	1.54881	1.17497	1.31816	0.758631	1.58184	1.20003	1.07162	0.812964	0.0345919	0.0417881	0.102073	0.0543418	0.0527382	0.00577613	0.0217367	0.0112439	0.0116663	0.0441071	0.0125923	0.0679818	0.0419395	0.0418867	0.0274756	0.0589287	0.0234665	0.0163708	0.033679	0.0220885	0.0832455	0.0270386	0.0276362	0.0502415	0.0287713	0.00805244
IPI00916212	cDNA FLJ51195 highly similar to Actin gamma-enteric smooth muscle		333	8	2.94169	2.89909e+07	0.188925	0.0914706	0.0377153	0.14112	0.105805	0.0797997	0.12789	0.0970905	0.130185	1.4512	0.702622	2.06541	0.484165	1.7856	0.864524	1.33875	0.648175	0.0463135	0.0576274	0.107292	0.0398662	0.0372998	0.0166436	0.0208333	0.011228	0.01041	0.0366057	0.000150949	0.0685546	0.0419704	0.0475747	0.0277113	0.0475533	0.019037	0.00577651	0.0458052	0.036784	0.0593436	0.0236024	0.0266359	0.0537751	0.0460619	0.0221414
IPI00878173	cDNA FLJ39583 fis clone SKMUS2004897 highly similar to ACTIN ALPHA SKELETAL MUSCLE		342	11	4.71276	2.89909e+07	0.20084	0.0966683	0.0340338	0.140388	0.10716	0.0874907	0.134478	0.102321	0.0966205	2.07865	1.00049	2.07762	0.48132	1.87421	0.902094	1.43061	0.68858	0.045492	0.0578913	0.12805	0.0377639	0.0414138	0.0166045	0.0183969	0.0102078	0.0100048	0.0389872	0.000194183	0.068826	0.04184	0.0449326	0.0310984	0.0501913	0.0200986	0.00673909	0.0479097	0.0288929	0.0650127	0.0209447	0.0237011	0.061133	0.0358391	0.0168549
IPI00025416	Actin gamma-enteric smooth muscle		376	13	5.28662	2.89909e+07	0.194214	0.0950205	0.0341205	0.139345	0.105943	0.089483	0.136045	0.104216	0.101613	1.91131	0.935123	2.04392	0.489257	1.83319	0.896901	1.39376	0.681908	0.0437131	0.0556324	0.12333	0.0370837	0.0402769	0.017629	0.0182085	0.0106052	0.00973395	0.0372224	0.000181244	0.0691447	0.0408031	0.045946	0.0297632	0.0506455	0.020411	0.00601883	0.0486563	0.0300135	0.0655319	0.0213532	0.0255852	0.0614293	0.0389728	0.0167724
IPI00739539	ANKRD26-like family C member 1B		1075	10	3.83093	2.89909e+07	0.197594	0.10047	0.0361037	0.144465	0.10898	0.109251	0.132255	0.100617	0.0702641	2.81217	1.42989	1.9667	0.508467	1.81312	0.921913	1.36777	0.695464	0.0424304	0.0569167	0.123204	0.0338384	0.0457971	0.017272	0.0185159	0.00947323	0.0112414	0.0457012	0.0118211	0.0630919	0.0382515	0.0444683	0.0316258	0.0569924	0.0235048	0.0142442	0.0457103	0.0269754	0.0641981	0.0201946	0.024406	0.0569067	0.0293042	0.0191814
IPI00021439	Actin cytoplasmic 1		375	22	8.45163	2.89909e+07	0.192798	0.103112	0.0356724	0.138694	0.102164	0.102624	0.130845	0.0961554	0.0979361	1.96861	1.05284	1.8698	0.534817	1.88715	1.00928	1.3901	0.743446	0.0464966	0.0545822	0.124345	0.041117	0.0468963	0.0209977	0.0181517	0.0116147	0.0108555	0.039091	0.0103311	0.0671503	0.0404466	0.043614	0.0293446	0.0563391	0.0196719	0.00942127	0.0431617	0.0250611	0.062996	0.0182603	0.0245324	0.0546249	0.0301614	0.0132968
IPI00894365	cDNA FLJ52842 highly similar to Actin cytoplasmic 1		351	20	7.76158	2.89909e+07	0.19327	0.102105	0.0358466	0.140064	0.105788	0.10373	0.130913	0.100062	0.0882217	2.19073	1.15736	1.89286	0.5283	1.82696	0.965182	1.37987	0.728987	0.0444683	0.0535206	0.120683	0.0397709	0.0454245	0.020306	0.0175772	0.0113916	0.0116138	0.0401816	0.0112392	0.0648759	0.0420029	0.0434396	0.0295772	0.0579214	0.0201019	0.0102098	0.0459951	0.0267734	0.0622329	0.0196945	0.0243041	0.0587029	0.0324052	0.0141447
IPI00740545	similar to protein expressed in prostate ovary testis and placenta 2 isoform 2		1075	9	3.41616	7.54219e+06	0.206937	0.113584	0.0307429	0.145754	0.108839	0.109626	0.134036	0.0985037	0.0519773	3.98129	2.18525	1.82189	0.54888	1.90131	1.04359	1.41977	0.779282	0.0419273	0.0562515	0.137046	0.0379102	0.0519508	0.0195302	0.0148354	0.00669016	0.0119	0.0456904	0.0131592	0.0650702	0.0427966	0.0415494	0.0288201	0.0587892	0.0221732	0.0158751	0.046114	0.0196673	0.0713809	0.0218782	0.0207349	0.0554846	0.0258555	0.00983716
IPI00003269	Beta-actin-like protein 2		376	6	1.99381	2.89909e+07	0.14267	0.0686522	0.0487361	0.136127	0.104982	0.0914371	0.135341	0.121662	0.150393	0.948648	0.456486	2.07815	0.481196	1.359	0.653946	1.04806	0.504325	0.0389429	0.0475692	0.0753754	0.0315811	0.030202	0.00897053	0.0273101	0.0179206	0.00995354	0.0362747	0.000136078	0.0667017	0.0316603	0.0538242	0.0341865	0.0576205	0.0209669	0.00691737	0.0455713	0.0417224	0.0617086	0.0194041	0.0365771	0.0724745	0.0338142	0.0280681
IPI00894498	Beta actin variant (Fragment)		375	22	8.45163	2.89909e+07	0.192798	0.103112	0.0356724	0.138694	0.102164	0.102624	0.130845	0.0961554	0.0979361	1.96861	1.05284	1.8698	0.534817	1.88715	1.00928	1.3901	0.743446	0.0464966	0.0545822	0.124345	0.041117	0.0468963	0.0209977	0.0181517	0.0116147	0.0108555	0.039091	0.0103311	0.0671503	0.0404466	0.043614	0.0293446	0.0563391	0.0196719	0.00942127	0.0431617	0.0250611	0.062996	0.0182603	0.0245324	0.0546249	0.0301614	0.0132968
IPI00479743	Isoform 1 of ANKRD26-like family C member 1A		1075	10	3.83093	2.89909e+07	0.197594	0.10047	0.0361037	0.144465	0.10898	0.109251	0.132255	0.100617	0.0702641	2.81217	1.42989	1.9667	0.508467	1.81312	0.921913	1.36777	0.695464	0.0424304	0.0569167	0.123204	0.0338384	0.0457971	0.017272	0.0185159	0.00947323	0.0112414	0.0457012	0.0118211	0.0630919	0.0382515	0.0444683	0.0316258	0.0569924	0.0235048	0.0142442	0.0457103	0.0269754	0.0641981	0.0201946	0.024406	0.0569067	0.0293042	0.0191814
IPI00555900	Kappa-actin		375	6	2.15373	2.89909e+07	0.189033	0.0936778	0.0416469	0.140176	0.103995	0.105026	0.134628	0.104749	0.0870692	2.17107	1.0759	2.01791	0.495563	1.81771	0.90079	1.34854	0.668288	0.0423895	0.0547733	0.101648	0.0327079	0.0387683	0.0165269	0.0212024	0.0107032	0.0122933	0.0441495	0.018917	0.0565878	0.037061	0.0441549	0.0281881	0.0539279	0.0220526	0.019171	0.0424215	0.0359998	0.0639013	0.026227	0.0287797	0.0554662	0.0304963	0.0243273
IPI00021440	Actin cytoplasmic 2		375	22	8.45163	2.89909e+07	0.192798	0.103112	0.0356724	0.138694	0.102164	0.102624	0.130845	0.0961554	0.0979361	1.96861	1.05284	1.8698	0.534817	1.88715	1.00928	1.3901	0.743446	0.0464966	0.0545822	0.124345	0.041117	0.0468963	0.0209977	0.0181517	0.0116147	0.0108555	0.039091	0.0103311	0.0671503	0.0404466	0.043614	0.0293446	0.0563391	0.0196719	0.00942127	0.0431617	0.0250611	0.062996	0.0182603	0.0245324	0.0546249	0.0301614	0.0132968
IPI00023006	Actin alpha cardiac muscle 1		377	14	5.78361	2.89909e+07	0.189769	0.0982488	0.0342898	0.141045	0.105594	0.0968733	0.133611	0.101588	0.0989811	1.91723	0.992602	1.93152	0.517728	1.79715	0.930438	1.34546	0.69658	0.0423255	0.052722	0.120912	0.0386414	0.0418299	0.0177889	0.0182337	0.00997178	0.0101382	0.0401712	0.00414561	0.0667295	0.0412614	0.0439672	0.0300134	0.0544658	0.0222402	0.00863019	0.0478048	0.0288431	0.0643414	0.0215679	0.0248996	0.0588703	0.038042	0.0165489
IPI00738655	similar to protein expressed in prostate ovary testis and placenta 2		1038	8	2.94511	7.54219e+06	0.197644	0.121331	0.0312846	0.146437	0.111516	0.118707	0.133351	0.0999802	0.0397487	4.97235	3.05245	1.62897	0.613885	1.77235	1.08802	1.34969	0.828556	0.040018	0.053706	0.133198	0.0398545	0.0546274	0.0209668	0.0151162	0.00722934	0.0117419	0.0484664	0.0148889	0.0636393	0.0432039	0.0415318	0.0308298	0.0647502	0.0256958	0.0179281	0.0470778	0.0157451	0.0726559	0.0194104	0.0208387	0.0578304	0.0210454	0.00749162
IPI00029468	Alpha-centractin		376	4	0.809716	2.70314e+06	0.185451	0.15472	0.0263924	0.154438	0.14383	0.125287	0.143711	0.0614499	0.00472069	39.2847	32.7749	1.19862	0.834291	1.28938	1.07571	1.20081	1.00183	0.0575774	0.0583249	0.123022	0.0615168	0.0465414	0.053539	0.0114051	0.00789509	0.0115161	0.0572818	0.00224882	0.0724984	0.0631128	0.0486732	0.0457868	0.0649779	0.00938703	0.00811192	0.046767	0.0119193	0.0881633	0.0229184	0.01305	0.0337847	0.00224882	0.00224882
IPI00908883	cDNA FLJ55002 highly similar to Alpha-centractin		334	4	0.809716	2.70314e+06	0.185451	0.15472	0.0263924	0.154438	0.14383	0.125287	0.143711	0.0614499	0.00472069	39.2847	32.7749	1.19862	0.834291	1.28938	1.07571	1.20081	1.00183	0.0575774	0.0583249	0.123022	0.0615168	0.0465414	0.053539	0.0114051	0.00789509	0.0115161	0.0572818	0.00224882	0.0724984	0.0631128	0.0486732	0.0457868	0.0649779	0.00938703	0.00811192	0.046767	0.0119193	0.0881633	0.0229184	0.01305	0.0337847	0.00224882	0.00224882
IPI00794753	Isoform 4 of CCR4-NOT transcription complex subunit 10		695	3	0.651135	7.38501e+06	0.218007	0.17906	0.0527789	0.184731	0.0845622	0.0678776	0.0785601	0.0956205	0.0388026	5.61838	4.61463	1.21751	0.821346	2.57807	2.11749	1.18013	0.969298	0.14563	0.115527	0.0590031	0.0800633	0.0708955	0.062095	0.0300635	0.0212971	0.0309737	0.0962613	0.0496092	0.0477004	0.0404688	0.0485963	0.0375246	0.0412608	0.0318789	0.0350944	0.0352624	0.0255865	0.0406673	0.041143	0.0367925	0.0610793	0.0276316	0.0231853
IPI00790411	Isoform 1 of CCR4-NOT transcription complex subunit 10		744	3	0.651135	7.38501e+06	0.218007	0.17906	0.0527789	0.184731	0.0845622	0.0678776	0.0785601	0.0956205	0.0388026	5.61838	4.61463	1.21751	0.821346	2.57807	2.11749	1.18013	0.969298	0.14563	0.115527	0.0590031	0.0800633	0.0708955	0.062095	0.0300635	0.0212971	0.0309737	0.0962613	0.0496092	0.0477004	0.0404688	0.0485963	0.0375246	0.0412608	0.0318789	0.0350944	0.0352624	0.0255865	0.0406673	0.041143	0.0367925	0.0610793	0.0276316	0.0231853
IPI00878368	Isoform 2 of CCR4-NOT transcription complex subunit 10		743	3	0.651135	7.38501e+06	0.218007	0.17906	0.0527789	0.184731	0.0845622	0.0678776	0.0785601	0.0956205	0.0388026	5.61838	4.61463	1.21751	0.821346	2.57807	2.11749	1.18013	0.969298	0.14563	0.115527	0.0590031	0.0800633	0.0708955	0.062095	0.0300635	0.0212971	0.0309737	0.0962613	0.0496092	0.0477004	0.0404688	0.0485963	0.0375246	0.0412608	0.0318789	0.0350944	0.0352624	0.0255865	0.0406673	0.041143	0.0367925	0.0610793	0.0276316	0.0231853
IPI00183508	twinfilin 1		384	4	0.758473	7.38501e+06	0.0415282	0.0516318	0.00889391	0.697062	0.051485	0.0660444	0.0625831	0.00892233	0.0118497	3.50459	4.35724	0.804313	1.2433	0.806607	1.00285	0.059576	0.0740707	0.02533	0.0179971	0.00290146	0.0370844	0.0272642	0.00183823	0.002305	0.00183823	0.00616445	0.00497203	0.70023	0.0106411	0.0389348	0.014718	0.00253253	0.033488	0.00412506	0.00501198	0.0434904	0.00552246	0.015888	0.00560762	0.00349139	0.00363789	0.00727909	0.00346008
IPI00009329	Utrophin		3433	5	0.641572	8.29889e+07	0.110347	0.0698791	0.0783363	0.154497	0.115818	0.187194	0.13735	0.0759929	0.0705859	1.5633	0.989987	1.57911	0.633267	0.952763	0.603353	0.714233	0.4523	0.0476493	0.0439877	0.0517637	0.0450332	0.0233927	0.00469312	0.0199856	0.0148454	0.0455899	0.058607	0.0549169	0.051029	0.0508256	0.0385504	0.0501977	0.0721191	0.0188432	0.0634904	0.0638007	0.0152105	0.0255774	0.0285332	0.0184517	0.0300429	0.0459768	0.0177355
IPI00742780	FLJ00279 protein (Fragment)		563	21	6.86827	8.54957e+07	0.169015	0.0974712	0.0433329	0.127252	0.0977166	0.101402	0.152197	0.134027	0.0775862	2.17841	1.2563	1.734	0.576703	1.72964	0.997488	1.32818	0.765967	0.0417422	0.0359908	0.157894	0.0403696	0.0224963	0.0561379	0.0190505	0.00443419	0.0195965	0.0388373	0.015424	0.070105	0.0487907	0.0245571	0.0548986	0.0487818	0.0121021	0.0127233	0.0410086	0.00616928	0.0842736	0.0115228	0.0107939	0.067789	0.0258989	0.0035689
IPI00019502	Isoform 1 of Myosin-9		1960	71	22.6855	8.54957e+07	0.195485	0.115292	0.0467411	0.140827	0.103104	0.086554	0.12015	0.0937797	0.0980666	1.99338	1.17565	1.69555	0.589778	1.896	1.11822	1.38812	0.818681	0.0388767	0.0401195	0.175085	0.0429763	0.0253687	0.0737054	0.0209992	0.00753674	0.0189724	0.0378928	0.0197233	0.0804592	0.0503449	0.0262938	0.0498641	0.0445023	0.0103351	0.00928065	0.0360112	0.00625265	0.0667917	0.0137616	0.0113224	0.0477944	0.0343165	0.00590713
IPI00375294	Laminin subunit alpha-1		3075	7	1.30275	1.36854e+07	0.0823205	0.0771761	0.0486826	0.108021	0.101862	0.137884	0.121619	0.169307	0.153128	0.537593	0.503997	1.06666	0.937507	0.808156	0.757652	0.762078	0.714454	0.0376175	0.0340457	0.0167984	0.0203301	0.0364879	0.0100474	0.031704	0.00958344	0.00567444	0.0226174	0.0448504	0.0260484	0.0564407	0.0338441	0.0291829	0.0156884	0.0488849	0.0635663	0.0303459	0.02845	0.0711879	0.0692909	0.0817637	0.0247385	0.0964645	0.0457758
IPI00420014	Isoform 1 of U5 small nuclear ribonucleoprotein 200 kDa helicase		2136	6	0.474508	9.45057e+06	0.132804	0.0312789	0.0305015	0.479915	0.0259833	0.0741559	0.0315054	0.0831055	0.110751	1.19913	0.282426	4.24581	0.235527	5.11112	1.20381	0.276724	0.0651759	0.0763242	0.017047	0.0290519	0.0180681	0.0185547	0.024691	0.0223173	0.0199189	0.0180073	0.117169	0.291622	0.140611	0.0183426	0.017047	0.0176715	0.0246127	0.0428676	0.0528818	0.022325	0.017047	0.0187589	0.0596072	0.0357129	0.037367	0.0784798	0.0353593
IPI00412224	Bromodomain and WD repeat-containing protein 2		1224	3	0.396784	1.37487e+06	0.322054	0.160271	0.0210154	0.269754	0.104568	0.05929	0.0210154	0.0210154	0.0210154	15.3247	7.62637	2.00943	0.497654	3.07984	1.53269	1.19388	0.594138	0.158788	0.0572874	0.197484	0.11522	0.0547277	0.0203426	0.0203426	0.0203426	0.0203426	0.184657	0.0203426	0.0859059	0.0203426	0.0713625	0.0394984	0.0470563	0.0257756	0.0203426	0.0203426	0.0203426	0.0203426	0.0203426	0.0203426	0.0203426	0.0203426	0.0203426
IPI00443983	cDNA FLJ45936 fis clone PLACE7004103 highly similar to Vigilin		847	6	0.772766	456765	0.20362	0.149117	0.0594952	0.151778	0.116782	0.134996	0.111151	0.0688479	0.00421339	48.327	35.3911	1.36551	0.732327	1.74359	1.27688	1.34157	0.982467	0.0748209	0.0573013	0.110322	0.0752931	0.0614481	0.0747036	0.0277258	0.00258322	0.00258322	0.0865637	0.00258322	0.0600154	0.0792096	0.0638034	0.0266075	0.0649639	0.00258322	0.00258322	0.0580265	0.00258322	0.0506187	0.00258322	0.00258322	0.0353903	0.00258322	0.00258322
IPI00894287	cDNA FLJ56889 moderately similar to Vigilin		1235	7	1.20484	456765	0.191993	0.141234	0.0593043	0.14253	0.117572	0.0911591	0.134841	0.117536	0.00382964	50.1335	36.8792	1.3594	0.73562	1.63298	1.20125	1.34704	0.990909	0.0576218	0.0610661	0.119976	0.0610669	0.060927	0.0803709	0.0341295	0.00209573	0.0080377	0.0737279	0.00209573	0.0444444	0.0662898	0.0656384	0.0385864	0.0442884	0.00209573	0.00209573	0.0605648	0.00209573	0.0700517	0.00209573	0.00209573	0.0577605	0.00209573	0.00209573
IPI00022228	Vigilin		1268	8	1.61687	456765	0.174278	0.145105	0.0663455	0.149012	0.124256	0.108702	0.142692	0.0844201	0.00519021	33.5782	27.9575	1.20104	0.832608	1.40256	1.16779	1.16956	0.973784	0.0447501	0.0476585	0.107557	0.067542	0.0610135	0.0884538	0.027396	0.00284351	0.0161289	0.059124	0.00284351	0.0575545	0.0655956	0.0847269	0.0376385	0.0551014	0.00284351	0.00284351	0.0643328	0.00284351	0.0805048	0.00284351	0.00284351	0.0417432	0.00284351	0.00284351
IPI00414057	Actin alpha 1 skeletal muscle protein		254	11	4.4543	8.28686e+06	0.210087	0.105678	0.0272941	0.145582	0.105313	0.0975568	0.133833	0.0937871	0.0808689	2.59787	1.30678	1.98799	0.503021	1.99488	1.00347	1.44308	0.725899	0.0433599	0.0538419	0.142287	0.0397668	0.0463118	0.0214924	0.0135855	0.00676872	0.00955472	0.0412029	0.00522918	0.0688886	0.0449785	0.0395525	0.0270893	0.0540129	0.0213897	0.00967842	0.0479415	0.0234315	0.0638004	0.0226147	0.0207526	0.0534723	0.0429849	0.0112923
IPI00917282	11 kDa protein		105	30	10.9026	7.61802e+06	0.169475	0.11297	0.0461969	0.126306	0.115169	0.12016	0.157543	0.0740266	0.0781549	2.16845	1.44546	1.50018	0.666589	1.47153	0.980908	1.34177	0.894411	0.0555626	0.0524874	0.103239	0.0516424	0.0361793	0.0378893	0.0208937	0.00808725	0.0193851	0.0413401	0.0192671	0.0524991	0.057437	0.0358008	0.0403082	0.0755191	0.0217149	0.0107589	0.072114	0.0113297	0.0559531	0.0271958	0.0195793	0.0345257	0.0301881	0.00936386
IPI00514530	Putative uncharacterized protein ACTA1		289	12	4.89516	2.89909e+07	0.200747	0.0957506	0.0322516	0.143647	0.106175	0.0992015	0.132386	0.0965973	0.0932439	2.15292	1.02688	2.09656	0.476971	1.89071	0.901816	1.3975	0.666568	0.0435631	0.0544244	0.129379	0.0361876	0.0418317	0.0192832	0.0169126	0.00923592	0.00914578	0.0414565	0.00471887	0.0664843	0.0409317	0.0425451	0.0297251	0.0533816	0.0229587	0.00879401	0.0476975	0.0292267	0.0585771	0.0207978	0.0239203	0.0554571	0.0442219	0.0189003
IPI00166528	Isoform 3 of Rapamycin-insensitive companion of mTOR		1732	5	2.01582	64751176	0.11613	0.103458	0.0506613	0.113901	0.0952849	0.136408	0.130616	0.157262	0.0962789	1.20618	1.07457	1.12248	0.890883	1.21877	1.08578	1.01957	0.908314	0.024772	0.0336679	0.072596	0.0235652	0.0423051	0.0348378	0.019935	0.0133511	0.0176476	0.0310819	0.000209906	0.0593794	0.0257036	0.0320379	0.0551542	0.0347021	0.0473304	0.0606805	0.0356297	0.0524942	0.0567084	0.0232314	0.0384453	0.0786292	0.022328	0.0327944
IPI00012535	DnaJ homolog subfamily A member 1		397	2	0	0	0	0	0	0	0	0	0	0	0	#DIV/0!	#DIV/0!	#DIV/0!	#DIV/0!	#DIV/0!	#DIV/0!	#DIV/0!	#DIV/0!	0	0	0	0	0	0	0	0	0	0	0	0	0	0	0	0	0	0	0	0	0	0	0	0	0	0
IPI00104050	Thyroid hormone receptor-associated protein 3		955	3	0	0	0	0	0	0	0	0	0	0	0	#DIV/0!	#DIV/0!	#DIV/0!	#DIV/0!	#DIV/0!	#DIV/0!	#DIV/0!	#DIV/0!	0	0	0	0	0	0	0	0	0	0	0	0	0	0	0	0	0	0	0	0	0	0	0	0	0	0
IPI00030880	Isoform Flop of Glutamate receptor 1		906	1	0	0	0	0	0	0	0	0	0	0	0	#DIV/0!	#DIV/0!	#DIV/0!	#DIV/0!	#DIV/0!	#DIV/0!	#DIV/0!	#DIV/0!	0	0	0	0	0	0	0	0	0	0	0	0	0	0	0	0	0	0	0	0	0	0	0	0	0	0
IPI00219124	Isoform Flip of Glutamate receptor 1		906	1	0	0	0	0	0	0	0	0	0	0	0	#DIV/0!	#DIV/0!	#DIV/0!	#DIV/0!	#DIV/0!	#DIV/0!	#DIV/0!	#DIV/0!	0	0	0	0	0	0	0	0	0	0	0	0	0	0	0	0	0	0	0	0	0	0	0	0	0	0
IPI00148061	L-lactate dehydrogenase A-like 6A		332	3	0.194938	4.16814e+06	0.236506	0.0238125	0.0897052	0.11566	0.0981789	0.100241	0.196401	0.0881439	0.0513516	4.60562	0.463715	9.932	0.100685	2.40893	0.242542	2.04484	0.205884	0.0146877	0.0120795	0.274497	0.0157464	0.00368925	0.0220511	0.000464838	0.000464838	0.0467819	0.0122963	0.000464838	0.104366	0.018216	0.0171447	0.0987935	0.0167643	0.0062797	0.106612	0.000464838	0.000464838	0.115705	0.000464838	0.0198185	0.0695736	0.000464838	0.000464838
IPI00014264	ARFGAP with coiled-coil ANK repeat and PH domain-containing protein 2		778	2	0	0	0	0	0	0	0	0	0	0	0	#DIV/0!	#DIV/0!	#DIV/0!	#DIV/0!	#DIV/0!	#DIV/0!	#DIV/0!	#DIV/0!	0	0	0	0	0	0	0	0	0	0	0	0	0	0	0	0	0	0	0	0	0	0	0	0	0	0
IPI00307257	Isoform 1 of TBC1 domain family member 9B		1250	3	0.0139267	152438	0.0192985	0.0192985	0.218386	0.0192985	0.367728	0.0192985	0.298095	0.0192985	0.0192985	1	1	1	1	0.0524804	0.0524804	1	1	0.0141099	0.0141099	0.0141099	0.0141099	0.0141099	0.0141099	0.0141099	0.0141099	0.15967	0.0141099	0.0141099	0.0141099	0.332547	0.205175	0.0141099	0.0141099	0.0141099	0.0141099	0.0141099	0.0141099	0.217949	0.0141099	0.0141099	0.0141099	0.0141099	0.0141099
IPI00640908	Isoform 2 of TBC1 domain family member 9B		1233	3	0.0139267	152438	0.0192985	0.0192985	0.218386	0.0192985	0.367728	0.0192985	0.298095	0.0192985	0.0192985	1	1	1	1	0.0524804	0.0524804	1	1	0.0141099	0.0141099	0.0141099	0.0141099	0.0141099	0.0141099	0.0141099	0.0141099	0.15967	0.0141099	0.0141099	0.0141099	0.332547	0.205175	0.0141099	0.0141099	0.0141099	0.0141099	0.0141099	0.0141099	0.217949	0.0141099	0.0141099	0.0141099	0.0141099	0.0141099
IPI00034006	Tyrosine-protein phosphatase non-receptor type 23		1636	4	0.405974	1.23897e+06	0.123748	0.0919411	0.0491631	0.163879	0.0999118	0.14093	0.218117	0.109442	0.00286748	43.1555	32.0634	1.34594	0.742974	1.23857	0.920223	0.755113	0.561029	0.0284454	0.0219191	0.118511	0.0538854	0.0438886	0.00154095	0.00154095	0.00154095	0.0261679	0.0610036	0.00154095	0.0814835	0.0713411	0.0391375	0.048893	0.0923103	0.024171	0.00154095	0.108452	0.00154095	0.125545	0.00154095	0.00154095	0.0572031	0.00154095	0.00154095
IPI00910156	cDNA FLJ58355 highly similar to Tyrosine-protein phosphatase non-receptor type 23		1253	3	0.329165	1.23897e+06	0.126769	0.0915589	0.048809	0.165212	0.0995038	0.139363	0.211529	0.11449	0.00276514	45.8453	33.1118	1.38456	0.722252	1.27401	0.920154	0.767309	0.554191	0.0296896	0.0228478	0.122634	0.0540781	0.0431883	0.0014848	0.0014848	0.0014848	0.0259523	0.0603799	0.0014848	0.0852911	0.0709603	0.0389463	0.0486495	0.0903238	0.0227016	0.0014848	0.103756	0.0014848	0.122975	0.0014848	0.0014848	0.0598372	0.0014848	0.0014848
IPI00015911	Dihydrolipoyl dehydrogenase mitochondrial		509	7	2.03081	659284	0.205498	0.141404	0.0504542	0.140886	0.158247	0.136875	0.134552	0.0250266	0.00705777	29.1166	20.0353	1.45327	0.688105	1.29859	0.893568	1.45862	1.00368	0.0713999	0.0800991	0.0974904	0.0564557	0.0647204	0.0624436	0.003581	0.003581	0.0254602	0.0793994	0.003581	0.0181322	0.0870823	0.0451108	0.0987304	0.0817014	0.0138143	0.003581	0.0751904	0.003581	0.0365072	0.003581	0.0136138	0.003581	0.003581	0.003581
IPI00062206	DEAD (Asp-Glu-Ala-Asp) box polypeptide 39 transcript variant		316	7	1.71602	2.88683e+06	0.159662	0.102016	0.0326228	0.150525	0.0888431	0.191433	0.172874	0.0242701	0.077755	2.05339	1.31201	1.56507	0.638949	1.79712	1.14827	1.0607	0.677734	0.0514	0.06222	0.111195	0.0571944	0.0398103	0.0403371	0.0175011	0.0030279	0.0079381	0.064196	0.00107465	0.0919785	0.0626676	0.0421684	0.0320307	0.111727	0.0073065	0.00107465	0.0962372	0.00107465	0.0306788	0.00498313	0.00694259	0.0175315	0.00107465	0.00107465
IPI00644431	cDNA FLJ55484 highly similar to ATP-dependent RNA helicase DDX39		470	10	2.72001	4.86633e+06	0.138971	0.0854612	0.0341137	0.165734	0.0881982	0.196247	0.138306	0.0314548	0.121513	1.14367	0.703307	1.62613	0.614957	1.57567	0.968968	0.838517	0.515652	0.050913	0.0496612	0.100318	0.0545295	0.0334768	0.0311601	0.024991	0.00973139	0.00734739	0.0528835	0.0393928	0.0905561	0.0529228	0.0381588	0.0378019	0.109765	0.00452936	0.000895899	0.0850916	0.000895899	0.0251431	0.00495052	0.00537765	0.0228895	0.00724074	0.000895899
IPI00166874	DEAD (Asp-Glu-Ala-Asp) box polypeptide 39 isoform CRA_c		322	8	2.22181	2.88683e+06	0.157868	0.0964003	0.0373041	0.153363	0.0913607	0.181079	0.159105	0.0371918	0.0863279	1.82871	1.11668	1.63763	0.610638	1.72797	1.05516	1.02938	0.628576	0.0552292	0.0556893	0.109137	0.0534694	0.0398126	0.0368554	0.0218235	0.00724143	0.00917	0.0598612	0.000872386	0.0935629	0.0619412	0.0411978	0.032688	0.100448	0.00543533	0.000872386	0.0852213	0.000872386	0.0370666	0.00433384	0.00840148	0.0273237	0.00844441	0.000872386
IPI00888698	similar to hCG1818434		2081	3	0.203217	763659	0.151154	0.0707014	0.0482695	0.0951492	0.140188	0.145192	0.134015	0.0677575	0.147573	1.02427	0.479096	2.13793	0.467743	1.07823	0.504332	1.5886	0.743058	0.0219372	0.0377677	0.130042	0.0224927	0.0377386	0.0191977	0.017207	0.0109062	0.0185304	0.0445239	0.00130943	0.041933	0.0865515	0.0454803	0.0577953	0.0477026	0.0545108	0.00130943	0.0496947	0.0580078	0.0458031	0.0311543	0.0262778	0.0333381	0.0658741	0.00130943
IPI00791086	Putative uncharacterized protein EIF3D		548	3	0.0141683	214609	0.011824	0.150638	0.011824	0.011824	0.208579	0.317193	0.264471	0.011824	0.011824	1	12.74	0.0784931	12.74	0.0566885	0.72221	1	12.74	0.011824	0.011824	0.011824	0.150638	0.011824	0.011824	0.011824	0.011824	0.011824	0.011824	0.011824	0.011824	0.208579	0.011824	0.011824	0.317193	0.011824	0.011824	0.264471	0.011824	0.011824	0.011824	0.011824	0.011824	0.011824	0.011824
IPI00006181	Eukaryotic translation initiation factor 3 subunit D		548	3	0.0141683	214609	0.011824	0.150638	0.011824	0.011824	0.208579	0.317193	0.264471	0.011824	0.011824	1	12.74	0.0784931	12.74	0.0566885	0.72221	1	12.74	0.011824	0.011824	0.011824	0.150638	0.011824	0.011824	0.011824	0.011824	0.011824	0.011824	0.011824	0.011824	0.208579	0.011824	0.011824	0.317193	0.011824	0.011824	0.264471	0.011824	0.011824	0.011824	0.011824	0.011824	0.011824	0.011824
IPI00896516	Isoform 1 of Mucin-19		6254	4	0.882812	763659	0.126474	0.078527	0.0558314	0.0929334	0.14192	0.147499	0.0878311	0.111835	0.15715	0.804796	0.499695	1.61058	0.620896	0.891162	0.553319	1.36091	0.844981	0.0220784	0.0484589	0.0817927	0.0109935	0.0403971	0.0249022	0.0334349	0.0149662	0.0153527	0.0345276	0.00125305	0.0450064	0.0750179	0.0530198	0.0540209	0.0528481	0.062932	0.0292475	0.0300347	0.0360088	0.031192	0.050942	0.031871	0.0575016	0.0408308	0.0275764
IPI00737886	similar to submaxillary apomucin		1509	3	0.203217	763659	0.151154	0.0707014	0.0482695	0.0951492	0.140188	0.145192	0.134015	0.0677575	0.147573	1.02427	0.479096	2.13793	0.467743	1.07823	0.504332	1.5886	0.743058	0.0219372	0.0377677	0.130042	0.0224927	0.0377386	0.0191977	0.017207	0.0109062	0.0185304	0.0445239	0.00130943	0.041933	0.0865515	0.0454803	0.0577953	0.0477026	0.0545108	0.00130943	0.0496947	0.0580078	0.0458031	0.0311543	0.0262778	0.0333381	0.0658741	0.00130943
IPI00219568	Phosphoglycerate kinase 2		417	7	1.23799	1.36582e+06	0.19744	0.455196	0.00926658	0.162823	0.0961057	0.0093029	0.0584783	0.00569337	0.00569337	34.679	79.9519	0.433748	2.30549	2.05441	4.73641	1.2126	2.79564	0.0784756	0.14053	0.026038	0.335534	0.0256422	0.0796695	0.00608252	0.00373961	0.00476618	0.0885305	0.00373961	0.0933555	0.0686142	0.00614013	0.0216093	0.00637102	0.00451193	0.00373961	0.0270651	0.00373961	0.00803881	0.00373961	0.00373961	0.00373961	0.00373961	0.00373961
IPI00916818	cDNA FLJ53125 highly similar to Phosphoglycerate kinase 1		327	13	3.2495	1.36582e+06	0.247619	0.443063	0.0125857	0.137747	0.0664917	0.0177211	0.0369001	0.0278103	0.0100618	24.6097	44.0341	0.558878	1.7893	3.72406	6.66344	1.79763	3.2165	0.135499	0.15741	0.0235384	0.358047	0.0193651	0.0331854	0.00872168	0.00840176	0.00834878	0.068517	0.00755705	0.103473	0.0448015	0.0114167	0.00974549	0.0114939	0.0101654	0.00971588	0.0192806	0.00945602	0.00755705	0.0182474	0.00930982	0.0097352	0.00755705	0.00755705
IPI00169383	Phosphoglycerate kinase 1		417	16	4.00902	1.36582e+06	0.238047	0.412466	0.0146365	0.141503	0.0714808	0.0204268	0.0506614	0.0410931	0.00968599	24.5765	42.5837	0.577133	1.7327	3.33023	5.7703	1.68228	2.9149	0.132749	0.152461	0.0230901	0.321241	0.0185455	0.0484698	0.00987348	0.00804661	0.00864174	0.0589852	0.00714865	0.102726	0.0465919	0.0129907	0.0177335	0.0132447	0.0105338	0.00944357	0.0286766	0.00916733	0.00987688	0.0191179	0.017829	0.00946411	0.00714865	0.00714865
IPI00293235	Isoform 1 of Bardet-Biedl syndrome 7 protein		715	2	0	0	0	0	0	0	0	0	0	0	0	#DIV/0!	#DIV/0!	#DIV/0!	#DIV/0!	#DIV/0!	#DIV/0!	#DIV/0!	#DIV/0!	0	0	0	0	0	0	0	0	0	0	0	0	0	0	0	0	0	0	0	0	0	0	0	0	0	0
IPI00640703	Isoform 1 of Exportin-5		1204	5	0.248382	648181	0.204919	0.186154	0.0348765	0.278541	0.0842911	0.0802227	0.0612422	0.0348765	0.0348765	5.87555	5.33752	1.1008	0.908429	2.43108	2.20847	0.735685	0.668318	0.172024	0.0428604	0.0794338	0.178134	0.0337156	0.0337156	0.0337156	0.0337156	0.0337156	0.24317	0.0337156	0.0662155	0.0554809	0.0417486	0.063317	0.058165	0.0337156	0.0337156	0.0536278	0.0337156	0.0422346	0.0337156	0.0337156	0.0337156	0.0337156	0.0337156
IPI00872800	cDNA FLJ13369 fis clone PLACE1000610 weakly similar to MSN5 PROTEIN		630	3	0.0154775	888552	0.071283	0.607778	0.00547208	0.00547208	0.288106	0.00547208	0.00547208	0.00547208	0.00547208	13.0267	111.069	0.117285	8.52628	0.247419	2.10956	13.0267	111.069	0.028185	0.0567232	0.00325901	0.138348	0.585602	0.00325901	0.00325901	0.00325901	0.00325901	0.00325901	0.00325901	0.00325901	0.171588	0.00325901	0.00325901	0.00325901	0.00325901	0.00325901	0.00325901	0.00325901	0.00325901	0.00325901	0.00325901	0.00325901	0.00325901	0.00325901
IPI00029012	Eukaryotic translation initiation factor 3 subunit A		1382	27	7.50715	1.67129e+06	0.156628	0.121023	0.044195	0.148296	0.142679	0.188697	0.153978	0.0218447	0.0226589	6.91243	5.3411	1.2942	0.772681	1.09777	0.848223	1.05618	0.816089	0.0680007	0.0496465	0.104095	0.0633596	0.0576875	0.0286338	0.0186621	0.00274087	0.00951636	0.0705979	0.0205815	0.050106	0.0864517	0.063289	0.0422031	0.101338	0.00811497	0.00667258	0.0956658	0.00978353	0.0310049	0.0104646	0.00742756	0.00960787	0.0106589	0.00544053
IPI00385794	Isoform 1 of ATP-dependent RNA helicase DQX1		717	3	0.503545	1.72245e+06	0.11732	0.100765	0.046149	0.0872569	0.126847	0.250131	0.200879	0.00285814	0.067794	1.73054	1.48634	1.16429	0.858889	0.924895	0.794382	1.34454	1.15481	0.0581696	0.0685419	0.0506495	0.0641381	0.041068	0.0230277	0.0333206	0.0158373	0.00140423	0.0428946	0.00140423	0.0441021	0.0748661	0.0857213	0.030414	0.12558	0.00140423	0.00140423	0.166249	0.00140423	0.0392538	0.00140423	0.00140423	0.00140423	0.00140423	0.00140423
IPI00739099	Collagen alpha-2(V) chain		1499	3	1.04868	8.08495e+06	0.134678	0.11088	0.0481371	0.184671	0.110977	0.122293	0.10895	0.115504	0.0639108	2.10728	1.73492	1.21462	0.823299	1.21357	0.999129	0.729285	0.60042	0.0625094	0.0387381	0.0504388	0.0247733	0.0504002	0.00190821	0.0207379	0.0148756	0.0179567	0.0817721	0.000114126	0.0573192	0.0396316	0.0466251	0.0393926	0.0375958	0.0513459	0.0502075	0.0302749	0.0464317	0.0471819	0.0378961	0.053516	0.0393341	0.0244266	0.0312273
IPI00004358	Glycogen phosphorylase brain form		843	6	0.982614	723789	0.682796	0.0556599	0.0176035	0.105218	0.0702144	0.022432	0.0153586	0.0153586	0.0153586	44.4569	3.62402	12.2673	0.0815176	9.72444	0.792713	6.48933	0.528995	0.180419	0.150679	0.384981	0.0221144	0.0196665	0.0443233	0.0116716	0.0105184	0.0115853	0.027207	0.0105184	0.101513	0.0128134	0.0105184	0.0528782	0.0140162	0.0105184	0.0105184	0.0105184	0.0105184	0.0105184	0.0105184	0.0105184	0.0105184	0.0105184	0.0105184
IPI00479058	40S ribosomal protein S15		145	7	1.23769	1.82434e+06	0.133856	0.0917164	0.0322777	0.127501	0.133815	0.157328	0.110994	0.12891	0.0836018	1.60112	1.09706	1.45946	0.685185	1.00031	0.685397	1.04985	0.719339	0.0517393	0.0565138	0.0564879	0.0319967	0.0354359	0.0322098	0.00925333	0.00611108	0.0165386	0.0506083	0.00120786	0.0691119	0.0784737	0.0346086	0.0603955	0.0824719	0.0217038	0.00120786	0.0293176	0.00732943	0.0487851	0.0339834	0.057073	0.053827	0.0571135	0.00679824
IPI00011107	Isocitrate dehydrogenase [NADP] mitochondrial		452	11	2.34195	771938	0.320856	0.234699	0.0233415	0.0907034	0.137748	0.0561975	0.112508	0.0119735	0.0119735	26.7972	19.6015	1.3671	0.731477	2.32929	1.70382	3.53742	2.58754	0.0750265	0.100673	0.237712	0.0491156	0.0277439	0.166888	0.0113831	0.00642447	0.0111643	0.0510566	0.00642447	0.0240483	0.0380317	0.0234789	0.0849548	0.0325051	0.0232864	0.00642447	0.0589496	0.00642447	0.0153329	0.00642447	0.00642447	0.00642447	0.00642447	0.00642447
IPI00479143	Pericentrin		3336	3	0.385712	4.65264e+06	0.170105	0.0467818	0.0494321	0.0881523	0.142304	0.026491	0.124783	0.159922	0.19203	0.885822	0.243617	3.63613	0.275018	1.19536	0.328746	1.92967	0.530693	0.0156774	0.0160184	0.163642	0.0307419	0.0159179	0.000928072	0.0119486	0.000928072	0.0372564	0.025225	0.000928072	0.0702517	0.0149214	0.0245859	0.123642	0.0205589	0.00604847	0.000928072	0.0314702	0.000928072	0.0923863	0.000928072	0.000928072	0.133048	0.000928072	0.000928072
IPI00015199	T-cell antigen CD7		240	1	0	0	0	0	0	0	0	0	0	0	0	#DIV/0!	#DIV/0!	#DIV/0!	#DIV/0!	#DIV/0!	#DIV/0!	#DIV/0!	#DIV/0!	0	0	0	0	0	0	0	0	0	0	0	0	0	0	0	0	0	0	0	0	0	0	0	0	0	0
IPI00910803	cDNA FLJ57491 moderately similar to T-cell antigen CD7		166	1	0	0	0	0	0	0	0	0	0	0	0	#DIV/0!	#DIV/0!	#DIV/0!	#DIV/0!	#DIV/0!	#DIV/0!	#DIV/0!	#DIV/0!	0	0	0	0	0	0	0	0	0	0	0	0	0	0	0	0	0	0	0	0	0	0	0	0	0	0
IPI00328603	F-box only protein 33		555	1	0	0	0	0	0	0	0	0	0	0	0	#DIV/0!	#DIV/0!	#DIV/0!	#DIV/0!	#DIV/0!	#DIV/0!	#DIV/0!	#DIV/0!	0	0	0	0	0	0	0	0	0	0	0	0	0	0	0	0	0	0	0	0	0	0	0	0	0	0
IPI00556376	collapsin response mediator protein 1 isoform 1		686	1	0	0	0	0	0	0	0	0	0	0	0	#DIV/0!	#DIV/0!	#DIV/0!	#DIV/0!	#DIV/0!	#DIV/0!	#DIV/0!	#DIV/0!	0	0	0	0	0	0	0	0	0	0	0	0	0	0	0	0	0	0	0	0	0	0	0	0	0	0
IPI00074230	cDNA FLJ56440 highly similar to Homeobox-containing protein 1		443	1	0	0	0	0	0	0	0	0	0	0	0	#DIV/0!	#DIV/0!	#DIV/0!	#DIV/0!	#DIV/0!	#DIV/0!	#DIV/0!	#DIV/0!	0	0	0	0	0	0	0	0	0	0	0	0	0	0	0	0	0	0	0	0	0	0	0	0	0	0
IPI00002265	Isoform 1 of Homeobox-containing protein 1		420	1	0	0	0	0	0	0	0	0	0	0	0	#DIV/0!	#DIV/0!	#DIV/0!	#DIV/0!	#DIV/0!	#DIV/0!	#DIV/0!	#DIV/0!	0	0	0	0	0	0	0	0	0	0	0	0	0	0	0	0	0	0	0	0	0	0	0	0	0	0
IPI00792043	cDNA FLJ53073 highly similar to Spliceosome RNA helicase Bat1		350	9	2.12407	4.86633e+06	0.14221	0.0787861	0.0518352	0.192836	0.0991641	0.139874	0.120749	0.0837484	0.0907977	1.56623	0.86771	1.80501	0.554013	1.43409	0.794502	0.737464	0.408565	0.0605	0.0411827	0.102613	0.0421455	0.0329196	0.0272608	0.0331765	0.00900339	0.0184685	0.0457311	0.0597517	0.096664	0.0552009	0.0401562	0.0421755	0.0709053	0.00357987	0.000876883	0.0594468	0.000876883	0.0519312	0.000876883	0.00666702	0.0486398	0.00954585	0.000876883
IPI00024539	Protein kinase C epsilon type		737	1	0	0	0	0	0	0	0	0	0	0	0	#DIV/0!	#DIV/0!	#DIV/0!	#DIV/0!	#DIV/0!	#DIV/0!	#DIV/0!	#DIV/0!	0	0	0	0	0	0	0	0	0	0	0	0	0	0	0	0	0	0	0	0	0	0	0	0	0	0
IPI00893580	HLA-B associated transcript 1		328	12	3.3065	4.86633e+06	0.142661	0.088509	0.0390546	0.17273	0.0884048	0.167795	0.124627	0.0615946	0.114624	1.2446	0.77217	1.61183	0.620414	1.61373	1.00118	0.825922	0.512413	0.0554241	0.0432603	0.104298	0.0534929	0.0333987	0.0333953	0.0260823	0.00836378	0.0133969	0.0492963	0.0380179	0.0958753	0.0502847	0.0398121	0.0390069	0.088783	0.00253405	0.000878483	0.0698758	0.000878483	0.0416287	0.00452077	0.00700378	0.0388538	0.00651073	0.000878483
IPI00910878	cDNA FLJ54033 highly similar to Spliceosome RNA helicase Bat1		243	4	0.905103	1.00079e+06	0.148561	0.0970273	0.0472982	0.174183	0.109947	0.133438	0.148553	0.071437	0.0695556	2.13586	1.39496	1.53112	0.653115	1.35121	0.882495	0.8529	0.557042	0.0571803	0.0541104	0.0940487	0.0541317	0.0378509	0.0289132	0.0229949	0.00116653	0.0209715	0.0581593	0.00116653	0.11442	0.0700902	0.049429	0.0410429	0.0769299	0.00571532	0.00116653	0.0716492	0.00116653	0.0587602	0.00116653	0.00815948	0.0382894	0.00116653	0.00116653
IPI00911054	HLA-B associated transcript 1 variant (Fragment)		310	6	1.62462	2.88683e+06	0.147721	0.100941	0.0343393	0.159294	0.0905556	0.162139	0.137658	0.0578842	0.109469	1.34943	0.922096	1.46344	0.683321	1.63127	1.11468	0.927349	0.633677	0.0541063	0.0488276	0.10395	0.0604314	0.0369035	0.0370739	0.0191074	0.0039203	0.0138855	0.0555866	0.00104813	0.10596	0.0537316	0.0440552	0.0380813	0.0904371	0.00391569	0.00104813	0.0762856	0.00104813	0.0453406	0.0067954	0.00845532	0.0362853	0.00104813	0.00104813
IPI00641829	Isoform 2 of Spliceosome RNA helicase BAT1		443	12	3.3065	4.86633e+06	0.142661	0.088509	0.0390546	0.17273	0.0884048	0.167795	0.124627	0.0615946	0.114624	1.2446	0.77217	1.61183	0.620414	1.61373	1.00118	0.825922	0.512413	0.0554241	0.0432603	0.104298	0.0534929	0.0333987	0.0333953	0.0260823	0.00836378	0.0133969	0.0492963	0.0380179	0.0958753	0.0502847	0.0398121	0.0390069	0.088783	0.00253405	0.000878483	0.0698758	0.000878483	0.0416287	0.00452077	0.00700378	0.0388538	0.00651073	0.000878483
IPI00848161	Isoform 1 of Spliceosome RNA helicase BAT1		428	12	3.3065	4.86633e+06	0.142661	0.088509	0.0390546	0.17273	0.0884048	0.167795	0.124627	0.0615946	0.114624	1.2446	0.77217	1.61183	0.620414	1.61373	1.00118	0.825922	0.512413	0.0554241	0.0432603	0.104298	0.0534929	0.0333987	0.0333953	0.0260823	0.00836378	0.0133969	0.0492963	0.0380179	0.0958753	0.0502847	0.0398121	0.0390069	0.088783	0.00253405	0.000878483	0.0698758	0.000878483	0.0416287	0.00452077	0.00700378	0.0388538	0.00651073	0.000878483
IPI00748642	Isoform 3 of Homeobox-containing protein 1		418	1	0	0	0	0	0	0	0	0	0	0	0	#DIV/0!	#DIV/0!	#DIV/0!	#DIV/0!	#DIV/0!	#DIV/0!	#DIV/0!	#DIV/0!	0	0	0	0	0	0	0	0	0	0	0	0	0	0	0	0	0	0	0	0	0	0	0	0	0	0
IPI00307162	Isoform 2 of Vinculin		1134	12	2.98499	6.66725e+06	0.616708	0.0840732	0.0278629	0.0487235	0.0673734	0.0416416	0.0630315	0.0250527	0.0255335	24.1529	3.29266	7.33537	0.136326	9.15358	1.24787	12.6573	1.72552	0.0289816	0.050043	0.587484	0.0457158	0.0477262	0.0203553	0.0203488	0.0202509	0.0217988	0.0314242	0.0201751	0.0350554	0.0401321	0.0591378	0.0421908	0.0324577	0.0202456	0.0201751	0.036786	0.0202558	0.0282581	0.0202292	0.0202049	0.0201899	0.0204132	0.0201751
IPI00910496	cDNA FLJ55698 highly similar to Vinculin		491	6	1.05209	313111	0.678176	0.0498565	0.0319097	0.0805091	0.0319097	0.0319097	0.0319097	0.0319097	0.0319097	21.253	1.56242	13.6026	0.0735156	21.253	1.56242	8.4236	0.619266	0.0519319	0.0282651	0.677047	0.0382455	0.0282651	0.0282651	0.0282651	0.0282651	0.0282651	0.0501575	0.0282651	0.060426	0.0282651	0.0282651	0.0282651	0.0282651	0.0282651	0.0282651	0.0282651	0.0282651	0.0282651	0.0282651	0.0282651	0.0282651	0.0282651	0.0282651
IPI00418313	interleukin enhancer binding factor 3 isoform d		898	14	3.1359	7.27279e+06	0.233909	0.151301	0.0595945	0.138275	0.0980092	0.102972	0.130251	0.0497937	0.0358949	6.51648	4.21511	1.54598	0.646839	2.3866	1.54374	1.69162	1.09421	0.0582092	0.0388307	0.186523	0.056222	0.0411279	0.0866402	0.0121359	0.0028482	0.0266357	0.0494591	0.00150378	0.0695795	0.0546364	0.0367554	0.0422883	0.0566443	0.0067629	0.00784409	0.0590697	0.00409903	0.0460386	0.014415	0.0119494	0.0266946	0.0103168	0.00150378
IPI00886911	similar to actin alpha 1 skeletal muscle protein		464	1	0	0	0	0	0	0	0	0	0	0	0	#DIV/0!	#DIV/0!	#DIV/0!	#DIV/0!	#DIV/0!	#DIV/0!	#DIV/0!	#DIV/0!	0	0	0	0	0	0	0	0	0	0	0	0	0	0	0	0	0	0	0	0	0	0	0	0	0	0
IPI00909344	cDNA FLJ51330 highly similar to Far upstream element-binding protein 2		364	7	1.88009	1.00804e+06	0.207488	0.178623	0.0584617	0.195484	0.149894	0.0248925	0.164606	0.0093887	0.0111622	18.5885	16.0026	1.1616	0.860884	1.38423	1.19167	1.06141	0.913749	0.061699	0.0424012	0.175495	0.0604334	0.0255946	0.115812	0.00500795	0.00455393	0.029845	0.0353318	0.00361634	0.135555	0.0681974	0.0125978	0.0821737	0.0101819	0.00529399	0.00895374	0.0566531	0.0075619	0.0709071	0.00423257	0.00399049	0.00526665	0.0052518	0.00584017
IPI00855957	Isoform 2 of Far upstream element-binding protein 2		710	8	2.2601	1.00804e+06	0.203295	0.175825	0.0594946	0.175897	0.136692	0.0413878	0.165518	0.029247	0.0126434	16.0792	13.9065	1.15623	0.864877	1.48725	1.28629	1.15576	0.999593	0.0556143	0.058992	0.156222	0.0575677	0.033997	0.110136	0.0052999	0.00463826	0.0289196	0.0358894	0.00327197	0.117818	0.0612312	0.0150447	0.0736544	0.0135337	0.0143477	0.0110499	0.0573356	0.00902165	0.0709628	0.00416996	0.0142795	0.0114758	0.00565524	0.00651265
IPI00479786	KH-type splicing regulatory protein		711	8	2.2601	1.00804e+06	0.203295	0.175825	0.0594946	0.175897	0.136692	0.0413878	0.165518	0.029247	0.0126434	16.0792	13.9065	1.15623	0.864877	1.48725	1.28629	1.15576	0.999593	0.0556143	0.058992	0.156222	0.0575677	0.033997	0.110136	0.0052999	0.00463826	0.0289196	0.0358894	0.00327197	0.117818	0.0612312	0.0150447	0.0736544	0.0135337	0.0143477	0.0110499	0.0573356	0.00902165	0.0709628	0.00416996	0.0142795	0.0114758	0.00565524	0.00651265
IPI00794194	Putative uncharacterized protein DRG2		343	3	0	0	0	0	0	0	0	0	0	0	0	#DIV/0!	#DIV/0!	#DIV/0!	#DIV/0!	#DIV/0!	#DIV/0!	#DIV/0!	#DIV/0!	0	0	0	0	0	0	0	0	0	0	0	0	0	0	0	0	0	0	0	0	0	0	0	0	0	0
IPI00022697	Developmentally-regulated GTP-binding protein 2		364	3	0	0	0	0	0	0	0	0	0	0	0	#DIV/0!	#DIV/0!	#DIV/0!	#DIV/0!	#DIV/0!	#DIV/0!	#DIV/0!	#DIV/0!	0	0	0	0	0	0	0	0	0	0	0	0	0	0	0	0	0	0	0	0	0	0	0	0	0	0
IPI00887638	similar to hCG1990955		129	4	0.756529	1.48102e+06	0.148725	0.146441	0.0661045	0.0981095	0.204624	0.160934	0.132418	0.0208805	0.0217631	6.8338	6.72886	1.0156	0.984644	0.726821	0.71566	1.51591	1.49263	0.051041	0.0393405	0.119232	0.0415698	0.0534327	0.073505	0.0370862	0.00108419	0.0221452	0.0393522	0.00108419	0.043073	0.146138	0.04355	0.0359114	0.0975751	0.010322	0.00108419	0.0549777	0.00108419	0.0550095	0.0104989	0.00887269	0.0132421	0.00108419	0.00108419
IPI00888094	similar to 40S ribosomal protein S23		124	4	0.756529	1.48102e+06	0.148725	0.146441	0.0661045	0.0981095	0.204624	0.160934	0.132418	0.0208805	0.0217631	6.8338	6.72886	1.0156	0.984644	0.726821	0.71566	1.51591	1.49263	0.051041	0.0393405	0.119232	0.0415698	0.0534327	0.073505	0.0370862	0.00108419	0.0221452	0.0393522	0.00108419	0.043073	0.146138	0.04355	0.0359114	0.0975751	0.010322	0.00108419	0.0549777	0.00108419	0.0550095	0.0104989	0.00887269	0.0132421	0.00108419	0.00108419
IPI00465022	Isoform 2 of Structural maintenance of chromosomes flexible hinge domain-containing protein 1		1917	5	0.847823	98807.2	0.400024	0.0774019	0.0354146	0.310086	0.0354146	0.0354146	0.0354146	0.0354146	0.0354146	11.2955	2.18559	5.16815	0.193493	11.2955	2.18559	1.29004	0.249614	0.0747979	0.0206911	0.392949	0.0454463	0.0206911	0.0206911	0.0206911	0.0206911	0.0206911	0.118773	0.0206911	0.243887	0.0206911	0.0206911	0.0206911	0.0206911	0.0206911	0.0206911	0.0206911	0.0206911	0.0206911	0.0206911	0.0206911	0.0206911	0.0206911	0.0206911
IPI00890837	Isoform 1 of Structural maintenance of chromosomes flexible hinge domain-containing protein 1		2005	5	0.847823	98807.2	0.400024	0.0774019	0.0354146	0.310086	0.0354146	0.0354146	0.0354146	0.0354146	0.0354146	11.2955	2.18559	5.16815	0.193493	11.2955	2.18559	1.29004	0.249614	0.0747979	0.0206911	0.392949	0.0454463	0.0206911	0.0206911	0.0206911	0.0206911	0.0206911	0.118773	0.0206911	0.243887	0.0206911	0.0206911	0.0206911	0.0206911	0.0206911	0.0206911	0.0206911	0.0206911	0.0206911	0.0206911	0.0206911	0.0206911	0.0206911	0.0206911
IPI00396468	36 kDa protein		338	2	0	0	0	0	0	0	0	0	0	0	0	#DIV/0!	#DIV/0!	#DIV/0!	#DIV/0!	#DIV/0!	#DIV/0!	#DIV/0!	#DIV/0!	0	0	0	0	0	0	0	0	0	0	0	0	0	0	0	0	0	0	0	0	0	0	0	0	0	0
IPI00470923	Putative uncharacterized protein DKFZp686L22104		283	4	0.560125	1.12323e+06	0.0955912	0.128823	0.0513417	0.0990881	0.164493	0.128018	0.208156	0.00512173	0.119367	0.800819	1.07922	0.742035	1.34765	0.581126	0.783151	0.964709	1.30009	0.0478397	0.0169265	0.0550845	0.100386	0.0423903	0.0329145	0.0329519	0.00134664	0.0156682	0.0542598	0.00134664	0.052833	0.138679	0.033729	0.0485694	0.0839893	0.011765	0.00134664	0.100754	0.00134664	0.0602035	0.00134664	0.00134664	0.00303329	0.00763012	0.00134664
IPI00218342	C-1-tetrahydrofolate synthase cytoplasmic		935	15	3.9034	1.04302e+06	0.186243	0.123584	0.0601682	0.110701	0.124021	0.143238	0.126355	0.0771769	0.0485139	3.83896	2.54738	1.50702	0.663561	1.50171	0.996477	1.6824	1.11637	0.0775375	0.0620403	0.0904614	0.0510832	0.0559282	0.0440906	0.0153027	0.011609	0.026922	0.0527579	0.00619675	0.0524289	0.0743333	0.0408281	0.0594497	0.0732445	0.018341	0.039226	0.072221	0.0208682	0.0358562	0.0141557	0.0414292	0.0242316	0.0163513	0.0106691
IPI00411633	Heat shock protein beta (Fragment)		130	8	2.32615	1.36736e+07	0.144545	0.155608	0.0573981	0.131378	0.134078	0.127001	0.126765	0.0627939	0.0604334	2.3918	2.57487	0.928902	1.07654	1.07806	1.16058	1.10022	1.18443	0.0177766	0.0395699	0.121771	0.0398054	0.0596791	0.0734923	0.0128598	0.00973404	0.0274478	0.0353202	0.0203217	0.0559361	0.0486094	0.0722009	0.0456063	0.0649967	0.0249531	0.0346324	0.0413583	0.0124118	0.0680693	0.00601476	0.0226019	0.0292102	0.00906883	0.001813
IPI00550021	60S ribosomal protein L3		403	18	4.6191	2.8941e+06	0.134283	0.0921846	0.0361923	0.18194	0.119685	0.155047	0.126696	0.0769536	0.0770185	1.74352	1.19691	1.45668	0.686494	1.12198	0.77023	0.738061	0.506675	0.0327272	0.0271521	0.104485	0.0407397	0.0282655	0.0366415	0.0177962	0.00233407	0.0123405	0.0471391	0.0559735	0.10071	0.0746278	0.0426226	0.0603871	0.090423	0.00276111	0.00472791	0.0583609	0.000880022	0.0538841	0.0102995	0.008801	0.0518389	0.0149686	0.000880022
IPI00877999	35 kDa protein		305	11	2.13558	2.06115e+06	0.129573	0.103986	0.0351528	0.204207	0.133121	0.174173	0.13405	0.0508059	0.0349307	3.70943	2.97693	1.24606	0.802531	0.973348	0.781141	0.634519	0.509221	0.0334654	0.0294737	0.103399	0.0537971	0.0291297	0.033584	0.0188041	0.00110727	0.00858902	0.058882	0.0269991	0.140001	0.0883659	0.0499481	0.0652321	0.0947341	0.00224186	0.00110727	0.0681949	0.00110727	0.0463448	0.00110727	0.00433347	0.033001	0.00110727	0.00110727
IPI00883989	Isoform 1 of Fer-1-like protein 5		2093	3	0.301075	4.80587e+06	0.0826524	0.137272	0.0491038	0.0920771	0.140985	0.129358	0.110662	0.115431	0.14246	0.580181	0.963582	0.602108	1.66083	0.58625	0.973661	0.897644	1.49083	0.0260016	0.0241726	0.0722483	0.0872383	0.0293528	0.00060048	0.0310429	0.00830155	0.00461332	0.0434538	0.00060048	0.0431857	0.107266	0.0442834	0.0327748	0.0836314	0.0159017	0.00476968	0.0819897	0.00948957	0.0332591	0.0600005	0.020733	0.0276113	0.104027	0.00871173
IPI00909786	cDNA FLJ56067 highly similar to Pumilio homolog 1		1127	2	0	0	0	0	0	0	0	0	0	0	0	#DIV/0!	#DIV/0!	#DIV/0!	#DIV/0!	#DIV/0!	#DIV/0!	#DIV/0!	#DIV/0!	0	0	0	0	0	0	0	0	0	0	0	0	0	0	0	0	0	0	0	0	0	0	0	0	0	0
IPI00911111	cDNA FLJ54549 highly similar to Pumilio homolog 1		1044	2	0	0	0	0	0	0	0	0	0	0	0	#DIV/0!	#DIV/0!	#DIV/0!	#DIV/0!	#DIV/0!	#DIV/0!	#DIV/0!	#DIV/0!	0	0	0	0	0	0	0	0	0	0	0	0	0	0	0	0	0	0	0	0	0	0	0	0	0	0
IPI00032355	Pumilio homolog 1		1224	2	0	0	0	0	0	0	0	0	0	0	0	#DIV/0!	#DIV/0!	#DIV/0!	#DIV/0!	#DIV/0!	#DIV/0!	#DIV/0!	#DIV/0!	0	0	0	0	0	0	0	0	0	0	0	0	0	0	0	0	0	0	0	0	0	0	0	0	0	0
IPI00397592	Isoform 4 of Serine/threonine-protein kinase WNK1		1975	4	0.218371	487677	0.239466	0.20838	0.0685289	0.145245	0.0455392	0.0456295	0.155539	0.0858445	0.00582748	41.0925	35.7581	1.14918	0.870184	5.25846	4.57583	1.6487	1.43467	0.0522903	0.0525878	0.284939	0.0181785	0.0361694	0.178557	0.00319026	0.00319026	0.0347423	0.0145771	0.00319026	0.10238	0.0226367	0.0363311	0.00319026	0.0295437	0.00319026	0.00319026	0.0840869	0.00319026	0.00319026	0.00319026	0.00319026	0.0561706	0.00319026	0.00319026
IPI00030328	Serine racemase		340	4	0.777792	553009	0.35287	0.179953	0.0372285	0.223465	0.0575694	0.0372285	0.0372285	0.0372285	0.0372285	9.47849	4.83376	1.96089	0.509972	6.12947	3.12585	1.57908	0.805286	0.255905	0.223937	0.0252924	0.129927	0.0830036	0.0252924	0.0252924	0.0252924	0.0252924	0.154796	0.0252924	0.0252924	0.0379106	0.0252924	0.0252924	0.0252924	0.0252924	0.0252924	0.0252924	0.0252924	0.0252924	0.0252924	0.0252924	0.0252924	0.0252924	0.0252924
IPI00419884	Histone H3-like		135	6	2.14158	64751176	0.157183	0.0571473	0.0411334	0.103613	0.150166	0.0592156	0.131423	0.19695	0.103169	1.52356	0.553922	2.75049	0.363571	1.04673	0.380561	1.51702	0.551544	0.00311439	0.00162207	0.17541	0.00438538	0.00115568	0.084136	0.000945828	0.000164401	0.0363855	0.00305429	0.000164401	0.110144	0.00093611	0.00140132	0.161829	0.00288136	0.000470774	0.0634887	0.00575847	0.000164401	0.124777	0.00168284	0.000441442	0.152426	0.000164401	0.000164401
IPI00455457	Histone H3		136	5	1.81792	64751176	0.148341	0.0612997	0.0327159	0.116559	0.160806	0.0616354	0.1201	0.196695	0.101847	1.45651	0.601877	2.41994	0.413234	0.922485	0.381202	1.27267	0.525911	0.00308371	0.00188741	0.167207	0.0046708	0.00100898	0.0914427	0.000931412	0.00018539	0.0313837	0.00307449	0.00018539	0.123669	0.000629197	0.00104661	0.164832	0.00278478	0.000310471	0.0663117	0.00629982	0.00018539	0.111429	0.00153144	0.000435177	0.152578	0.00018539	0.00018539
IPI00909530	cDNA FLJ52843 highly similar to Histone H3.3		113	7	2.61833	64751176	0.160346	0.0491967	0.0572441	0.0791633	0.127216	0.0773568	0.152536	0.183124	0.113817	1.4088	0.432243	3.25928	0.306816	1.26042	0.386717	2.02551	0.621459	0.00230223	0.00130638	0.17342	0.00333608	0.00127297	0.0720404	0.000935811	0.000115491	0.0463697	0.00271336	0.000115491	0.0838788	0.000767119	0.00166515	0.145127	0.00250617	0.000377111	0.0877737	0.00407442	0.000115491	0.152964	0.00190088	0.000416563	0.144892	0.000115491	0.000115491
IPI00465070	Histone H3.1		136	7	2.61833	64751176	0.160346	0.0491967	0.0572441	0.0791633	0.127216	0.0773568	0.152536	0.183124	0.113817	1.4088	0.432243	3.25928	0.306816	1.26042	0.386717	2.02551	0.621459	0.00230223	0.00130638	0.17342	0.00333608	0.00127297	0.0720404	0.000935811	0.000115491	0.0463697	0.00271336	0.000115491	0.0838788	0.000767119	0.00166515	0.145127	0.00250617	0.000377111	0.0877737	0.00407442	0.000115491	0.152964	0.00190088	0.000416563	0.144892	0.000115491	0.000115491
IPI00216402	Histone H3.1t		136	7	2.61833	64751176	0.160346	0.0491967	0.0572441	0.0791633	0.127216	0.0773568	0.152536	0.183124	0.113817	1.4088	0.432243	3.25928	0.306816	1.26042	0.386717	2.02551	0.621459	0.00230223	0.00130638	0.17342	0.00333608	0.00127297	0.0720404	0.000935811	0.000115491	0.0463697	0.00271336	0.000115491	0.0838788	0.000767119	0.00166515	0.145127	0.00250617	0.000377111	0.0877737	0.00407442	0.000115491	0.152964	0.00190088	0.000416563	0.144892	0.000115491	0.000115491
IPI00235724	similar to hCG1642908		193	3	1.15398	64751176	0.13786	0.0591447	0.0282001	0.141469	0.173293	0.0521377	0.0808921	0.241349	0.0856546	1.60948	0.690503	2.33089	0.429021	0.795531	0.341299	0.974486	0.418075	0.00284515	0.00206723	0.176083	0.00438248	0.000797959	0.0923356	0.000574903	0.000196399	0.025742	0.00284776	0.000196399	0.146644	0.000845547	0.000654372	0.177595	0.00255226	0.000404797	0.0579999	0.00622091	0.000196399	0.0820081	0.000196399	0.000196399	0.162192	0.000196399	0.000196399
IPI00477080	cDNA FLJ57905 moderately similar to Histone H3.3		123	5	1.75217	64751176	0.144248	0.0589389	0.04132	0.107088	0.158338	0.0638716	0.11386	0.214548	0.0977871	1.47512	0.602727	2.44741	0.408595	0.911012	0.372235	1.347	0.550377	0.00298822	0.00209907	0.177089	0.0047106	0.00116558	0.0909672	0.000528098	0.000182558	0.0337435	0.00318382	0.000182558	0.112216	0.000592467	0.00112141	0.158231	0.00293632	0.000314153	0.0714531	0.00599919	0.000182558	0.109042	0.000592105	0.000408641	0.15835	0.000182558	0.000182558
IPI00872463	50 kDa protein		446	20	5.04055	2.98802e+06	0.225181	0.148454	0.0425046	0.153223	0.104313	0.0806776	0.108932	0.0906842	0.0460314	4.8919	3.22506	1.51684	0.659265	2.15871	1.42316	1.46962	0.968872	0.0558601	0.0839119	0.141603	0.0571479	0.0585484	0.0686601	0.0122668	0.0113422	0.0183024	0.0521624	0.0263859	0.0760902	0.0394625	0.0335507	0.058174	0.0382873	0.0160311	0.00464981	0.037171	0.00855028	0.0633442	0.00564438	0.00763873	0.055868	0.00947838	0.00572427
IPI00301154	Polyadenylate-binding protein 3		631	13	2.05976	1.68343e+06	0.140644	0.131634	0.0351601	0.110558	0.139297	0.145084	0.113463	0.059094	0.125065	1.12456	1.05253	1.06844	0.935942	1.00966	0.944987	1.27212	1.19063	0.0812969	0.0529537	0.0683297	0.0934832	0.0344578	0.0247578	0.0211963	0.00970894	0.0142631	0.0574833	0.00218594	0.0491558	0.106387	0.0451671	0.028159	0.0991841	0.012499	0.00218594	0.0810731	0.00218594	0.014596	0.0382317	0.00869642	0.00482749	0.0723918	0.00218594
IPI00555957	Putative heat shock protein HSP 90-alpha A4		418	8	1.09588	1.36736e+07	0.233337	0.145576	0.0344379	0.134439	0.115042	0.13423	0.138426	0.0441823	0.0203296	11.4777	7.1608	1.60285	0.623887	2.02828	1.26542	1.73563	1.08284	0.0123454	0.0550181	0.15185	0.0446597	0.11313	0.0522726	0.00320173	0.00360084	0.0220057	0.0422504	0.0711617	0.0473958	0.0707783	0.0653426	0.0351544	0.0865118	0.00437142	0.00256652	0.0629168	0.00256652	0.0303687	0.00321104	0.0278626	0.00537835	0.004109	0.00256652
IPI00556575	Fibroblast growth factor receptor 3 isoform 1 variant (Fragment)		879	2	0	0	0	0	0	0	0	0	0	0	0	#DIV/0!	#DIV/0!	#DIV/0!	#DIV/0!	#DIV/0!	#DIV/0!	#DIV/0!	#DIV/0!	0	0	0	0	0	0	0	0	0	0	0	0	0	0	0	0	0	0	0	0	0	0	0	0	0	0
IPI00556067	Peptidyl-prolyl cis-trans isomerase (Fragment)		267	9	2.00788	2.27806e+06	0.384596	0.127535	0.00890033	0.0448277	0.0626639	0.0684203	0.276793	0.00968001	0.0165844	23.1902	7.69006	3.0156	0.331609	6.13744	2.03523	8.57943	2.84501	0.108553	0.10929	0.314788	0.0479721	0.0629344	0.0547726	0.00400381	0.00411649	0.00403212	0.0132434	0.00381183	0.0214783	0.0333143	0.00497801	0.00946519	0.0315177	0.005986	0.00381183	0.143522	0.00558613	0.0385166	0.0043897	0.00454791	0.00423477	0.00740149	0.00381183
IPI00218775	FK506-binding protein 5		457	19	5.27972	2.27806e+06	0.433029	0.112811	0.013516	0.0518801	0.0617587	0.0566775	0.22376	0.0123618	0.0342065	12.6593	3.29793	3.83855	0.260515	7.01162	1.82663	8.34672	2.17445	0.115684	0.126581	0.322327	0.0345366	0.0491122	0.0470802	0.00454516	0.003677	0.00543973	0.00979009	0.0032709	0.0239613	0.0325568	0.0158868	0.0157593	0.0265112	0.00652846	0.0032709	0.109399	0.00563602	0.0479138	0.00404119	0.00578624	0.00527518	0.0155436	0.0032709
IPI00022881	Isoform 1 of Clathrin heavy chain 2		1640	9	1.18331	925365	0.0979965	0.0639626	0.0294016	0.112912	0.135394	0.23156	0.0522503	0.0978464	0.178676	0.548459	0.357981	1.53209	0.652703	0.723785	0.472417	0.8679	0.566481	0.0271187	0.0229397	0.0763498	0.040256	0.0278062	0.01933	0.0147182	0.013079	0.00947505	0.0509313	0.00193555	0.0850899	0.083622	0.095721	0.0494182	0.145484	0.0140412	0.0115824	0.00193555	0.00193555	0.0314791	0.043572	0.0094676	0.0341965	0.025329	0.00193555
IPI00794961	CaM kinase II isoform		239	5	0.760552	14579870	0.0727934	0.068625	0.0644769	0.117626	0.120091	0.226854	0.149117	0.0783001	0.102117	0.71284	0.672021	1.06074	0.942737	0.606153	0.571443	0.618853	0.583416	0.0478319	0.030469	0.0451571	0.0189738	0.0150509	0.0351891	0.026655	0.0307397	0.0301642	0.0871313	0.00163922	0.0333638	0.0572651	0.0616966	0.0463055	0.119359	0.00913174	0.00163922	0.102781	0.00163922	0.016157	0.0703864	0.0172096	0.0208545	0.0759328	0.00163922
IPI00215888	Signal recognition particle 72 kDa protein		671	12	2.12827	14579870	0.136408	0.0840493	0.0773634	0.145443	0.0985629	0.182983	0.122091	0.0563311	0.096769	1.40963	0.868556	1.62296	0.61616	1.38397	0.852747	0.937883	0.577886	0.0710604	0.0592942	0.05935	0.0310231	0.0256167	0.0304426	0.0263748	0.0283342	0.0352701	0.0708175	0.0376903	0.0490761	0.047214	0.042058	0.0411737	0.0995264	0.0201841	0.00313297	0.0839174	0.00313297	0.0251903	0.0459303	0.015863	0.0121624	0.062716	0.00313297
IPI00021304	Keratin type II cytoskeletal 2 epidermal		645	21	5.95539	1.00361e+07	0.139187	0.162091	0.0760497	0.0906639	0.114314	0.0714462	0.124575	0.0957484	0.125926	1.10531	1.28719	0.858697	1.16456	1.21759	1.41795	1.5352	1.78782	0.0640417	0.0906147	0.0187412	0.0835403	0.0888983	0.0252322	0.042792	0.0101865	0.0200909	0.0529362	0.00717677	0.0338233	0.0880532	0.020488	0.0183455	0.0395502	0.0248374	0.0220609	0.0793065	0.0103072	0.0370025	0.0372233	0.0501532	0.0138081	0.0857324	0.0123136
IPI00009865	Keratin type I cytoskeletal 10		593	31	9.14177	1.19938e+08	0.151849	0.125075	0.0619081	0.153542	0.0934955	0.0748454	0.0992274	0.100273	0.139785	1.0863	0.894765	1.21407	0.823678	1.62413	1.33776	0.988972	0.814594	0.0641763	0.0783386	0.0428559	0.0558332	0.0565532	0.0301845	0.0346367	0.00611345	0.0135486	0.0516102	0.0804464	0.0323539	0.0640912	0.0222583	0.0171295	0.0387615	0.0287771	0.00831795	0.0571824	0.0115531	0.0276046	0.0282259	0.0554887	0.0170744	0.0746527	0.00718898
IPI00002557	Coatomer subunit gamma-2		871	5	0.749478	1706791	0.362033	0.122103	0.0326719	0.138162	0.0915952	0.0919304	0.0709091	0.0343014	0.0562949	6.431	2.16898	2.96499	0.337269	3.95253	1.33307	2.62036	0.883766	0.195702	0.0340121	0.144851	0.111093	0.0519888	0.029314	0.0308722	0.029314	0.0307541	0.03284	0.029314	0.12327	0.0696819	0.0591153	0.0811412	0.0743692	0.0304978	0.029314	0.0554674	0.029314	0.0566158	0.0323658	0.0309598	0.029314	0.0431302	0.029314
IPI00455210	Isoform 2 of Chromodomain-helicase-DNA-binding protein 4		1940	7	1.17031	1.08585e+06	0.0737286	0.0741787	0.126057	0.394069	0.0710837	0.066297	0.070574	0.066718	0.0572943	1.28684	1.2947	0.993933	1.0061	1.03721	1.04354	0.187096	0.188238	0.0662483	0.0641231	0.0641662	0.0666974	0.0637059	0.0635543	0.0609536	0.0569794	0.118214	0.0663417	0.0569794	0.383749	0.0651976	0.0625411	0.0583572	0.0617866	0.0569794	0.0569794	0.0640885	0.0569794	0.0626828	0.0569794	0.0613929	0.0569794	0.0569794	0.0569794
IPI00465222	chromodomain helicase DNA binding protein 3 isoform 3		2059	5	0.191233	1.08585e+06	0.157549	0.16785	0.0499633	0.149154	0.0995191	0.185529	0.0862068	0.101938	0.00229059	68.781	73.2781	0.938631	1.06538	1.5831	1.68661	1.05629	1.12535	0.096845	0.0543293	0.0527315	0.0835404	0.058619	0.00104458	0.012547	0.00104458	0.0180683	0.0783786	0.00104458	0.0526766	0.0372561	0.0578146	0.0442672	0.0863856	0.0320033	0.0164869	0.0490488	0.0190301	0.0299812	0.0208908	0.0499972	0.0511927	0.00104458	0.00104458
IPI00021840	40S ribosomal protein S6		249	9	2.15441	7223122	0.117354	0.116676	0.0513088	0.12347	0.121838	0.130001	0.194627	0.0656395	0.0790849	1.4839	1.47533	1.00581	0.994224	0.963201	0.957638	0.950468	0.944978	0.0741315	0.0465656	0.0386	0.0711636	0.0424057	0.0197783	0.026864	0.0103278	0.013439	0.049858	0.0343973	0.0399619	0.0941349	0.0412139	0.0288165	0.0885967	0.00786885	0.00407167	0.108447	0.00060284	0.0210311	0.0323057	0.0254191	0.0265294	0.0390349	0.00172105
IPI00028275	Isoform 1 of Cytoskeleton-associated protein 5		2032	5	1.20702	1.66032e+06	0.168454	0.0809393	0.0043989	0.121403	0.191207	0.302559	0.122241	0.0043989	0.0043989	38.2946	18.3999	2.08124	0.480483	0.881006	0.423308	1.38756	0.666699	0.0916835	0.0639716	0.0984518	0.0345435	0.0321336	0.0215361	0.00283112	0.00283112	0.00283112	0.0703678	0.00283112	0.0625527	0.109317	0.0521891	0.0734619	0.172245	0.00283112	0.00283112	0.0631901	0.00283112	0.0582698	0.00283112	0.00283112	0.00283112	0.00283112	0.00283112
IPI00472887	Isoform 2 of Cytoskeleton-associated protein 5		1972	5	1.20702	1.66032e+06	0.168454	0.0809393	0.0043989	0.121403	0.191207	0.302559	0.122241	0.0043989	0.0043989	38.2946	18.3999	2.08124	0.480483	0.881006	0.423308	1.38756	0.666699	0.0916835	0.0639716	0.0984518	0.0345435	0.0321336	0.0215361	0.00283112	0.00283112	0.00283112	0.0703678	0.00283112	0.0625527	0.109317	0.0521891	0.0734619	0.172245	0.00283112	0.00283112	0.0631901	0.00283112	0.0582698	0.00283112	0.00283112	0.00283112	0.00283112	0.00283112
IPI00299571	Isoform 2 of Protein disulfide-isomerase A6		492	7	0.879319	464584	0.0803877	0.18482	0.0676027	0.160022	0.174087	0.088156	0.207682	0.00855919	0.0286836	2.80257	6.44341	0.434951	2.29911	0.461769	1.06166	0.502354	1.15497	0.0226185	0.0164783	0.0939398	0.111953	0.0655426	0.0314195	0.0489056	0.00578748	0.0197887	0.03281	0.00578748	0.0923245	0.137121	0.0891282	0.0212605	0.0485608	0.00578748	0.00578748	0.035642	0.00578748	0.146698	0.00578748	0.00578748	0.00578748	0.00578748	0.00578748
IPI00644989	Isoform 1 of Protein disulfide-isomerase A6		440	7	0.879319	464584	0.0803877	0.18482	0.0676027	0.160022	0.174087	0.088156	0.207682	0.00855919	0.0286836	2.80257	6.44341	0.434951	2.29911	0.461769	1.06166	0.502354	1.15497	0.0226185	0.0164783	0.0939398	0.111953	0.0655426	0.0314195	0.0489056	0.00578748	0.0197887	0.03281	0.00578748	0.0923245	0.137121	0.0891282	0.0212605	0.0485608	0.00578748	0.00578748	0.035642	0.00578748	0.146698	0.00578748	0.00578748	0.00578748	0.00578748	0.00578748
IPI00155577	Isoform 2 of HEAT repeat-containing protein 3		594	4	0.511163	3.20427e+06	0.194327	0.10237	0.0337536	0.178373	0.0983271	0.0833127	0.103822	0.157723	0.047992	4.04916	2.13306	1.89828	0.526792	1.97633	1.04112	1.08944	0.573911	0.0387285	0.0366304	0.184228	0.0380168	0.0244915	0.0521408	0.000427647	0.000427647	0.0153116	0.0360152	0.000427647	0.122456	0.0398479	0.023871	0.0685224	0.0492683	0.00516262	0.0291892	0.048882	0.000427647	0.0434687	0.0060856	0.00391448	0.0895415	0.0265456	0.000427647
IPI00883671	66 kDa protein		594	4	0.511163	3.20427e+06	0.194327	0.10237	0.0337536	0.178373	0.0983271	0.0833127	0.103822	0.157723	0.047992	4.04916	2.13306	1.89828	0.526792	1.97633	1.04112	1.08944	0.573911	0.0387285	0.0366304	0.184228	0.0380168	0.0244915	0.0521408	0.000427647	0.000427647	0.0153116	0.0360152	0.000427647	0.122456	0.0398479	0.023871	0.0685224	0.0492683	0.00516262	0.0291892	0.048882	0.000427647	0.0434687	0.0060856	0.00391448	0.0895415	0.0265456	0.000427647
IPI00100984	Isoform 1 of HEAT repeat-containing protein 3		680	4	0.511163	3.20427e+06	0.194327	0.10237	0.0337536	0.178373	0.0983271	0.0833127	0.103822	0.157723	0.047992	4.04916	2.13306	1.89828	0.526792	1.97633	1.04112	1.08944	0.573911	0.0387285	0.0366304	0.184228	0.0380168	0.0244915	0.0521408	0.000427647	0.000427647	0.0153116	0.0360152	0.000427647	0.122456	0.0398479	0.023871	0.0685224	0.0492683	0.00516262	0.0291892	0.048882	0.000427647	0.0434687	0.0060856	0.00391448	0.0895415	0.0265456	0.000427647
IPI00304596	Non-POU domain-containing octamer-binding protein		471	8	1.35668	686046	0.183206	0.0951406	0.0334877	0.131661	0.0933904	0.125758	0.109432	0.211354	0.0165698	11.0566	5.74182	1.92563	0.519309	1.96172	1.01874	1.39149	0.722616	0.0338208	0.02241	0.162817	0.0468969	0.0401837	0.0750193	0.00178608	0.00178608	0.0209203	0.0483171	0.00178608	0.100604	0.0445595	0.0279505	0.0662665	0.0746366	0.00178608	0.00178608	0.0405893	0.00178608	0.0693607	0.00178608	0.00178608	0.119634	0.00178608	0.00178608
IPI00217030	40S ribosomal protein S4 X isoform		263	20	8.21932	24629406	0.147348	0.09774	0.03602	0.0834686	0.0918935	0.142361	0.161278	0.0807908	0.159101	0.92613	0.614328	1.50755	0.663328	1.60346	1.06362	1.76531	1.17098	0.092175	0.0691713	0.0214624	0.0604535	0.0271985	0.0135206	0.0274885	0.00874749	0.00622005	0.0418622	0.0175041	0.013746	0.0742836	0.0282671	0.0186336	0.103026	0.036716	0.00188321	0.101311	0.0144353	0.00979839	0.0565577	0.0300958	0.0115203	0.102175	0.0126267
IPI00102069	Eukaryotic translation initiation factor 3 subunit M		374	5	0.360248	351790	0.0161125	0.177995	0.0161125	0.0796754	0.484022	0.177746	0.0161125	0.0161125	0.0161125	1	11.047	0.0905221	11.047	0.0332887	0.367741	0.202226	2.234	0.0134164	0.0134164	0.0134164	0.136876	0.162163	0.0134164	0.0134164	0.0134164	0.0134164	0.0134164	0.0134164	0.0695913	0.408026	0.0134164	0.0134164	0.156263	0.0134164	0.0134164	0.0134164	0.0134164	0.0134164	0.0134164	0.0134164	0.0134164	0.0134164	0.0134164
IPI00641421	Isoform 2 of WD repeat-containing protein 64		914	5	1.40364	2.6961e+08	0.189732	0.0861949	0.0748887	0.0847693	0.112398	0.102052	0.0946443	0.125912	0.129408	1.46615	0.66607	2.2012	0.454298	1.68804	0.766873	2.23822	1.01682	0.0728074	0.05004	0.0924017	0.0261691	0.0291671	0.0381764	0.0286704	0.0256275	0.0244594	0.0411824	0.00315629	0.0352562	0.0525723	0.0401815	0.0423431	0.0470407	0.0198114	0.0309107	0.0370564	0.0165247	0.0374473	0.0324779	0.0325594	0.0574117	0.0605466	0.0138104
IPI00909060	cDNA FLJ55760 highly similar to Squalene synthetase		474	3	0	0	0	0	0	0	0	0	0	0	0	#DIV/0!	#DIV/0!	#DIV/0!	#DIV/0!	#DIV/0!	#DIV/0!	#DIV/0!	#DIV/0!	0	0	0	0	0	0	0	0	0	0	0	0	0	0	0	0	0	0	0	0	0	0	0	0	0	0
IPI00100460	Aspartyl-tRNA synthetase mitochondrial		645	2	0	0	0	0	0	0	0	0	0	0	0	#DIV/0!	#DIV/0!	#DIV/0!	#DIV/0!	#DIV/0!	#DIV/0!	#DIV/0!	#DIV/0!	0	0	0	0	0	0	0	0	0	0	0	0	0	0	0	0	0	0	0	0	0	0	0	0	0	0
IPI00480208	Isoform 1 of WD repeat-containing protein 64		1081	5	1.40364	2.6961e+08	0.189732	0.0861949	0.0748887	0.0847693	0.112398	0.102052	0.0946443	0.125912	0.129408	1.46615	0.66607	2.2012	0.454298	1.68804	0.766873	2.23822	1.01682	0.0728074	0.05004	0.0924017	0.0261691	0.0291671	0.0381764	0.0286704	0.0256275	0.0244594	0.0411824	0.00315629	0.0352562	0.0525723	0.0401815	0.0423431	0.0470407	0.0198114	0.0309107	0.0370564	0.0165247	0.0374473	0.0324779	0.0325594	0.0574117	0.0605466	0.0138104
IPI00029764	Splicing factor 3A subunit 3		501	4	0.173807	482365	0.159038	0.220149	0.00958633	0.127572	0.0425353	0.044614	0.377333	0.00958633	0.00958633	16.5901	22.9649	0.722408	1.38426	3.73895	5.17568	1.24665	1.72568	0.0784923	0.0265563	0.170889	0.167114	0.0210401	0.00704303	0.00704303	0.00704303	0.00704303	0.0302177	0.00704303	0.0934736	0.0315659	0.00704303	0.0180129	0.0235702	0.0282477	0.00704303	0.316577	0.00704303	0.00704303	0.00704303	0.00704303	0.00704303	0.00704303	0.00704303
IPI00871908	Putative uncharacterized protein ENSP00000260536 (Fragment)		272	10	3.16171	2.01333e+06	0.184975	0.100044	0.0466681	0.145396	0.14207	0.159065	0.120937	0.0617549	0.0390903	4.732	2.55931	1.84894	0.540852	1.302	0.704187	1.27222	0.68808	0.0713887	0.0385491	0.130494	0.0476541	0.0387748	0.0347225	0.0252621	0.00416869	0.00921575	0.0662594	0.0198043	0.0699024	0.0734749	0.0451539	0.0778932	0.0846908	0.00362084	0.0104935	0.0645314	0.00149822	0.0268942	0.00725794	0.00904354	0.0312226	0.0109255	0.00149822
IPI00887446	similar to hCG2040259		117	2	0	0	0	0	0	0	0	0	0	0	0	#DIV/0!	#DIV/0!	#DIV/0!	#DIV/0!	#DIV/0!	#DIV/0!	#DIV/0!	#DIV/0!	0	0	0	0	0	0	0	0	0	0	0	0	0	0	0	0	0	0	0	0	0	0	0	0	0	0
IPI00878826	29 kDa protein		246	15	3.65254	1.16615e+07	0.184113	0.119621	0.0592697	0.112608	0.135057	0.136201	0.115012	0.0747813	0.0633372	2.90688	1.88863	1.53914	0.649712	1.36323	0.885704	1.63499	1.06227	0.0786347	0.0604078	0.115217	0.0611409	0.0482454	0.031941	0.0278196	0.00898007	0.0121625	0.0504604	0.00344079	0.0587966	0.0662433	0.0397307	0.0751345	0.0705221	0.0169921	0.0177254	0.0682439	0.0108821	0.0199764	0.014336	0.0178679	0.0323496	0.0273366	0.00661829
IPI00144171	hypothetical protein LOC648000		259	8	2.21678	2.01333e+06	0.181126	0.0983927	0.059513	0.157159	0.141145	0.155029	0.114789	0.0633778	0.029468	6.14651	3.33897	1.84084	0.543229	1.28326	0.697102	1.1525	0.62607	0.0760693	0.0432586	0.13048	0.0500679	0.0352256	0.0314559	0.0318743	0.00493018	0.011408	0.0679642	0.0260671	0.0752931	0.0722176	0.0463581	0.0725879	0.0789586	0.00132011	0.0118738	0.0671428	0.00132011	0.0249633	0.00335955	0.00570442	0.0296677	0.00132011	0.00132011
IPI00796861	WUGSC:H_RG054D04.1 protein		247	9	2.32817	2.01333e+06	0.199758	0.104284	0.0531333	0.144685	0.13057	0.151649	0.105616	0.057947	0.0523583	3.81521	1.99173	1.91553	0.522049	1.5299	0.798682	1.38065	0.720765	0.0725993	0.0339822	0.136582	0.0488587	0.0452355	0.0322411	0.0330678	0.00521594	0.00841004	0.0657099	0.026265	0.0704698	0.0745675	0.0401545	0.0646208	0.0828339	0.00455759	0.00355169	0.0559334	0.00162088	0.0270361	0.00953338	0.0119391	0.0310058	0.0146638	0.00162088
IPI00871827	Putative uncharacterized protein RPL7 (Fragment)		272	11	3.28339	2.01333e+06	0.189278	0.100368	0.0459821	0.14598	0.142078	0.157871	0.11944	0.0603835	0.0386203	4.90099	2.59883	1.88585	0.530266	1.33221	0.706428	1.2966	0.687543	0.0723445	0.0379646	0.13298	0.0475098	0.0391211	0.0350471	0.0247269	0.00414468	0.00921014	0.0667981	0.0193342	0.0706487	0.0741004	0.0446251	0.0775155	0.0843256	0.00367469	0.0102818	0.063662	0.00155039	0.0263932	0.00727044	0.00900659	0.0305966	0.0109851	0.00155039
IPI00828021	cDNA FLJ55529 highly similar to Heat shock 70 kDa protein 4L		868	2	0.0655737	2.38932e+06	0.0673513	0.0906311	0.0772336	0.0901525	0.195584	0.174061	0.17554	0.0705527	0.058894	1.1436	1.53889	0.743137	1.34565	0.344359	0.463386	0.747082	1.00531	0.0198298	0.0104584	0.0405842	0.0353697	0.0443681	0.0156314	0.0368222	0.0104943	0.0339549	0.0448541	0.000229699	0.0183896	0.0559355	0.059255	0.090619	0.137951	0.0163669	0.0288425	0.0668045	0.00364887	0.114264	0.0113235	0.00511989	0.0577977	0.0187212	0.000229699
IPI00295485	Heat shock 70 kDa protein 4L		839	2	0.0655737	2.38932e+06	0.0673513	0.0906311	0.0772336	0.0901525	0.195584	0.174061	0.17554	0.0705527	0.058894	1.1436	1.53889	0.743137	1.34565	0.344359	0.463386	0.747082	1.00531	0.0198298	0.0104584	0.0405842	0.0353697	0.0443681	0.0156314	0.0368222	0.0104943	0.0339549	0.0448541	0.000229699	0.0183896	0.0559355	0.059255	0.090619	0.137951	0.0163669	0.0288425	0.0668045	0.00364887	0.114264	0.0113235	0.00511989	0.0577977	0.0187212	0.000229699
IPI00798155	Ubiquitin C splice variant		106	4	0.0618064	610649	0.452791	0.196607	0.00593193	0.177282	0.00593193	0.00593193	0.14366	0.00593193	0.00593193	76.3311	33.1439	2.30302	0.434213	76.3311	33.1439	2.55407	1.10901	0.0646355	0.232544	0.263406	0.118591	0.0436845	0.00244804	0.00244804	0.00244804	0.00244804	0.0700833	0.00244804	0.0762415	0.00244804	0.00244804	0.00244804	0.00244804	0.00244804	0.00244804	0.0661049	0.00244804	0.052469	0.00244804	0.00244804	0.00244804	0.00244804	0.00244804
IPI00179330	ubiquitin and ribosomal protein S27a precursor		156	4	0.0618064	610649	0.452791	0.196607	0.00593193	0.177282	0.00593193	0.00593193	0.14366	0.00593193	0.00593193	76.3311	33.1439	2.30302	0.434213	76.3311	33.1439	2.55407	1.10901	0.0646355	0.232544	0.263406	0.118591	0.0436845	0.00244804	0.00244804	0.00244804	0.00244804	0.0700833	0.00244804	0.0762415	0.00244804	0.00244804	0.00244804	0.00244804	0.00244804	0.00244804	0.0661049	0.00244804	0.052469	0.00244804	0.00244804	0.00244804	0.00244804	0.00244804
IPI00397808	similar to ubiquitin		156	3	0.0151295	610649	0.452791	0.196607	0.00593193	0.177282	0.00593193	0.00593193	0.14366	0.00593193	0.00593193	76.3311	33.1439	2.30302	0.434213	76.3311	33.1439	2.55407	1.10901	0.0646355	0.232544	0.263406	0.118591	0.0436845	0.00244804	0.00244804	0.00244804	0.00244804	0.0700833	0.00244804	0.0762415	0.00244804	0.00244804	0.00244804	0.00244804	0.00244804	0.00244804	0.0661049	0.00244804	0.052469	0.00244804	0.00244804	0.00244804	0.00244804	0.00244804
IPI00418813	Similar to Ribosomal protein S27a		224	4	0.0618064	610649	0.452791	0.196607	0.00593193	0.177282	0.00593193	0.00593193	0.14366	0.00593193	0.00593193	76.3311	33.1439	2.30302	0.434213	76.3311	33.1439	2.55407	1.10901	0.0646355	0.232544	0.263406	0.118591	0.0436845	0.00244804	0.00244804	0.00244804	0.00244804	0.0700833	0.00244804	0.0762415	0.00244804	0.00244804	0.00244804	0.00244804	0.00244804	0.00244804	0.0661049	0.00244804	0.052469	0.00244804	0.00244804	0.00244804	0.00244804	0.00244804
IPI00456429	ubiquitin and ribosomal protein L40 precursor		128	5	0.352003	2.486e+06	0.0804896	0.109821	0.1137	0.0594808	0.0795728	0.186878	0.175939	0.125725	0.0683937	1.17686	1.60571	0.732918	1.36441	1.01152	1.38013	1.3532	1.84632	0.0470838	0.0320017	0.0129213	0.0242499	0.0677401	0.0113546	0.0261344	0.00593354	0.0704198	0.0299106	0.00171765	0.0158489	0.0524226	0.0509713	0.00902797	0.109649	0.0847065	0.00171765	0.0736859	0.0274821	0.0710345	0.0807148	0.0235177	0.0167008	0.0548059	0.0123398
IPI00794205	26 kDa protein		229	19	4.46816	2.02009e+07	0.197635	0.113781	0.0527038	0.168451	0.108663	0.0701715	0.08937	0.105233	0.0939916	2.10269	1.21055	1.73698	0.575712	1.8188	1.0471	1.17325	0.675454	0.0485696	0.0489596	0.15496	0.0562445	0.0443342	0.0260492	0.0167	0.00690419	0.025681	0.0319302	0.0121767	0.116894	0.0527022	0.0350392	0.0538052	0.0411192	0.0129468	0.005762	0.034585	0.00726213	0.0363647	0.0276609	0.0188569	0.0609258	0.0200853	0.0116382
IPI00414860	60S ribosomal protein L37a		92	4	0.525155	6.63891e+06	0.0728294	0.0292108	0.0673168	0.0986111	0.174738	0.191886	0.163253	0.129139	0.0730147	0.997463	0.400067	2.49324	0.401085	0.416792	0.167169	0.738552	0.296222	0.000608785	0.0364724	0.0136553	0.021308	0.00847122	0.00147894	0.0338135	0.0096739	0.00698232	0.0495856	0.000608785	0.0417126	0.148431	0.0434823	0.0429544	0.106313	0.0498165	0.0357811	0.0778689	0.0337316	0.0534124	0.0292048	0.0637174	0.0375362	0.037561	0.0169507
IPI00031420	UDP-glucose 6-dehydrogenase		494	6	0.226482	4.26047e+06	0.0771892	0.0809977	0.00558867	0.0741349	0.114848	0.353128	0.149358	0.0834581	0.0612968	1.25927	1.3214	0.952981	1.04934	0.672096	0.705257	1.0412	1.09257	0.0432946	0.0425498	0.0522619	0.0329817	0.0436764	0.0563857	0.00297224	0.00118434	0.0026223	0.0443702	0.00118434	0.039838	0.0640705	0.0499019	0.0350145	0.112247	0.0407762	0.115438	0.0901531	0.0043681	0.00407595	0.00118434	0.0506837	0.0251096	0.00118434	0.0318667
IPI00027223	Isocitrate dehydrogenase [NADP] cytoplasmic		414	14	3.12744	5.72901e+06	0.181525	0.0981346	0.0351287	0.158876	0.119614	0.0368912	0.217049	0.0700613	0.08272	2.19445	1.18635	1.84976	0.540611	1.51759	0.820426	1.14256	0.617682	0.014547	0.0235063	0.185647	0.01389	0.0097282	0.104333	0.00679848	0.00669357	0.0257558	0.01484	0.00246872	0.132231	0.00584236	0.0190402	0.101306	0.020508	0.00282725	0.00246872	0.00384985	0.0187408	0.178193	0.00246872	0.00246872	0.0598109	0.0192688	0.00246872
IPI00853069	Cystic fibrosis transmembrane conductance regulator ATP-binding cassette subfamily C member 7		1438	2	0	0	0	0	0	0	0	0	0	0	0	#DIV/0!	#DIV/0!	#DIV/0!	#DIV/0!	#DIV/0!	#DIV/0!	#DIV/0!	#DIV/0!	0	0	0	0	0	0	0	0	0	0	0	0	0	0	0	0	0	0	0	0	0	0	0	0	0	0
IPI00816790	Isoform 2 of Cystic fibrosis transmembrane conductance regulator		1419	2	0	0	0	0	0	0	0	0	0	0	0	#DIV/0!	#DIV/0!	#DIV/0!	#DIV/0!	#DIV/0!	#DIV/0!	#DIV/0!	#DIV/0!	0	0	0	0	0	0	0	0	0	0	0	0	0	0	0	0	0	0	0	0	0	0	0	0	0	0
IPI00815998	Isoform 1 of Cystic fibrosis transmembrane conductance regulator		1480	2	0	0	0	0	0	0	0	0	0	0	0	#DIV/0!	#DIV/0!	#DIV/0!	#DIV/0!	#DIV/0!	#DIV/0!	#DIV/0!	#DIV/0!	0	0	0	0	0	0	0	0	0	0	0	0	0	0	0	0	0	0	0	0	0	0	0	0	0	0
IPI00302383	Cystic fibrosis transmembrane conductance regulator ATP-binding cassette sub-family C member 7		1480	3	0.178799	948785	0.208358	0.0363603	0.00308246	0.194905	0.153485	0.0409265	0.149273	0.138999	0.0746105	2.79262	0.487336	5.73038	0.174509	1.35752	0.236899	1.06903	0.186554	0.0282578	0.0173238	0.222148	0.0196168	0.019402	0.00251686	0.00251686	0.00251686	0.00251686	0.020267	0.00251686	0.179047	0.0250164	0.0229379	0.151515	0.0321462	0.0115358	0.00251686	0.0314283	0.00251686	0.121295	0.00251686	0.00251686	0.0719195	0.00251686	0.00251686
IPI00008570	Isoform 1 of KH domain-containing RNA-binding signal transduction-associated protein 3		346	2	0	0	0	0	0	0	0	0	0	0	0	#DIV/0!	#DIV/0!	#DIV/0!	#DIV/0!	#DIV/0!	#DIV/0!	#DIV/0!	#DIV/0!	0	0	0	0	0	0	0	0	0	0	0	0	0	0	0	0	0	0	0	0	0	0	0	0	0	0
IPI00166708	KH domain-containing RNA-binding signal transduction-associated protein 2		349	3	0.765471	566803	0.193623	0.106908	0.0407652	0.143307	0.0960404	0.157926	0.199449	0.0589153	0.00306632	63.145	34.8654	1.81111	0.552148	2.01605	1.11316	1.35111	0.746011	0.107118	0.0503532	0.11655	0.0367274	0.00956246	0.074089	0.00144614	0.00144614	0.0192608	0.0471063	0.00144614	0.0874499	0.0567931	0.0213058	0.0573518	0.0744584	0.00144614	0.00144614	0.116141	0.00144614	0.0716708	0.0152268	0.00144614	0.0390532	0.00144614	0.00144614
IPI00879359	28 kDa protein		245	17	3.7069	2.26776e+06	0.217397	0.131791	0.0413879	0.10712	0.119588	0.107729	0.145554	0.0721148	0.0573186	3.79279	2.29927	1.64956	0.606222	1.81788	1.10204	2.02948	1.23031	0.102929	0.094724	0.118154	0.0541107	0.0493226	0.0241465	0.0137345	0.00961536	0.0107587	0.0499625	0.00221967	0.0559105	0.0715304	0.0271411	0.0399329	0.0629422	0.0223087	0.00645851	0.0688063	0.00221967	0.0230014	0.0284562	0.0168562	0.0297381	0.0102631	0.00221967
IPI00216318	Isoform Long of 14-3-3 protein beta/alpha		246	7	0.936092	4.80587e+06	0.142726	0.15596	0.0382989	0.0934016	0.130093	0.134684	0.103125	0.0481147	0.153597	0.929224	1.01539	0.915144	1.09272	1.09711	1.19884	1.52809	1.66978	0.0695707	0.0463297	0.0904752	0.103019	0.0454225	0.00551568	0.016564	0.0191609	0.0163044	0.0662272	0.00551568	0.027225	0.0971306	0.0338128	0.0290118	0.085851	0.022084	0.00796509	0.0669659	0.010738	0.0107031	0.0404132	0.0173435	0.00790315	0.099311	0.010281
IPI00216319	14-3-3 protein eta		246	6	0.797934	4.80587e+06	0.113052	0.123304	0.0616799	0.0972308	0.121036	0.170905	0.101648	0.0744774	0.136666	0.827212	0.902228	0.916855	1.09069	0.934041	1.01874	1.16272	1.26816	0.0391829	0.0399906	0.0724799	0.0720296	0.0380086	0.0109099	0.0220928	0.0216615	0.0262502	0.0524561	0.000828904	0.0284587	0.0767176	0.0346732	0.0285746	0.0808464	0.0434199	0.002681	0.0480934	0.03624	0.020691	0.0369745	0.0274075	0.0222323	0.082336	0.00443218
IPI00013890	Isoform 1 of 14-3-3 protein sigma		248	4	0.439827	4.80587e+06	0.0902218	0.138669	0.051727	0.0647183	0.145603	0.173173	0.049608	0.0589076	0.227373	0.396801	0.609876	0.650626	1.53698	0.619644	0.952381	1.39407	2.14266	0.0274718	0.023503	0.0862271	0.0850652	0.0390635	0.00113885	0.0162504	0.023252	0.019084	0.0419198	0.00113885	0.0183396	0.116832	0.0228838	0.0255696	0.104348	0.0134343	0.00448907	0.0430612	0.00828179	0.00823398	0.0488705	0.0173166	0.00440435	0.141922	0.00765675
IPI00411765	Isoform 2 of 14-3-3 protein sigma		216	4	0.439827	4.80587e+06	0.0902218	0.138669	0.051727	0.0647183	0.145603	0.173173	0.049608	0.0589076	0.227373	0.396801	0.609876	0.650626	1.53698	0.619644	0.952381	1.39407	2.14266	0.0274718	0.023503	0.0862271	0.0850652	0.0390635	0.00113885	0.0162504	0.023252	0.019084	0.0419198	0.00113885	0.0183396	0.116832	0.0228838	0.0255696	0.104348	0.0134343	0.00448907	0.0430612	0.00828179	0.00823398	0.0488705	0.0173166	0.00440435	0.141922	0.00765675
IPI00759832	Isoform Short of 14-3-3 protein beta/alpha		244	7	0.936092	4.80587e+06	0.142726	0.15596	0.0382989	0.0934016	0.130093	0.134684	0.103125	0.0481147	0.153597	0.929224	1.01539	0.915144	1.09272	1.09711	1.19884	1.52809	1.66978	0.0695707	0.0463297	0.0904752	0.103019	0.0454225	0.00551568	0.016564	0.0191609	0.0163044	0.0662272	0.00551568	0.027225	0.0971306	0.0338128	0.0290118	0.085851	0.022084	0.00796509	0.0669659	0.010738	0.0107031	0.0404132	0.0173435	0.00790315	0.099311	0.010281
IPI00021263	14-3-3 protein zeta/delta		245	7	1.29463	760114	0.357045	0.227124	0.0417013	0.150422	0.0706551	0.0373085	0.0747523	0.0332409	0.00775025	46.0689	29.3055	1.57202	0.636122	5.05336	3.21455	2.37363	1.50992	0.148023	0.197356	0.174888	0.106714	0.0396309	0.0156771	0.00705657	0.0215487	0.00676328	0.0799383	0.0038098	0.067489	0.0336559	0.0151556	0.0122251	0.0199072	0.0154314	0.0101698	0.0339225	0.0038098	0.0038098	0.0038098	0.0171551	0.0038098	0.0038098	0.0038098
IPI00018146	14-3-3 protein theta		245	7	0.80967	4.80587e+06	0.114486	0.143547	0.0399938	0.0744607	0.138711	0.141499	0.0888371	0.0534829	0.204982	0.558516	0.700288	0.797553	1.25384	0.825354	1.03486	1.53753	1.92782	0.0393423	0.031746	0.0991607	0.0895254	0.0377218	0.00136905	0.0149604	0.0173738	0.0139189	0.0458388	0.00136905	0.028985	0.107122	0.0296963	0.0246363	0.0886654	0.0177882	0.00438223	0.0608589	0.0077934	0.0077504	0.0442989	0.0159193	0.00430603	0.113924	0.00723124
IPI00220642	14-3-3 protein gamma		247	8	1.10461	4.80587e+06	0.119908	0.127787	0.0556384	0.0950218	0.121427	0.164063	0.119614	0.0685378	0.128004	0.936747	0.998301	0.938342	1.06571	0.987485	1.05237	1.26189	1.34481	0.0423863	0.0445384	0.0770901	0.0753552	0.0397945	0.00963046	0.0202911	0.0196211	0.0233892	0.0508879	0.000890726	0.0295777	0.0771252	0.0372612	0.0295862	0.0808016	0.0420479	0.00271047	0.0585549	0.0320468	0.0185635	0.0352771	0.0249667	0.0196551	0.0778567	0.00443107
IPI00219873	Isoform 1C of Catenin delta-1		919	2	0.125669	44453.1	0.409883	0.0737646	0.0737646	0.0737646	0.0737646	0.0737646	0.0737646	0.0737646	0.0737646	5.55664	1	5.55664	0.179965	5.55664	1	5.55664	1	0.280025	0.301418	0.0523197	0.0523197	0.0523197	0.0523197	0.0523197	0.0523197	0.0523197	0.0523197	0.0523197	0.0523197	0.0523197	0.0523197	0.0523197	0.0523197	0.0523197	0.0523197	0.0523197	0.0523197	0.0523197	0.0523197	0.0523197	0.0523197	0.0523197	0.0523197
IPI00219870	Isoform 1A of Catenin delta-1		933	2	0.125669	44453.1	0.409883	0.0737646	0.0737646	0.0737646	0.0737646	0.0737646	0.0737646	0.0737646	0.0737646	5.55664	1	5.55664	0.179965	5.55664	1	5.55664	1	0.280025	0.301418	0.0523197	0.0523197	0.0523197	0.0523197	0.0523197	0.0523197	0.0523197	0.0523197	0.0523197	0.0523197	0.0523197	0.0523197	0.0523197	0.0523197	0.0523197	0.0523197	0.0523197	0.0523197	0.0523197	0.0523197	0.0523197	0.0523197	0.0523197	0.0523197
IPI00219868	Isoform 1AC of Catenin delta-1		939	2	0.125669	44453.1	0.409883	0.0737646	0.0737646	0.0737646	0.0737646	0.0737646	0.0737646	0.0737646	0.0737646	5.55664	1	5.55664	0.179965	5.55664	1	5.55664	1	0.280025	0.301418	0.0523197	0.0523197	0.0523197	0.0523197	0.0523197	0.0523197	0.0523197	0.0523197	0.0523197	0.0523197	0.0523197	0.0523197	0.0523197	0.0523197	0.0523197	0.0523197	0.0523197	0.0523197	0.0523197	0.0523197	0.0523197	0.0523197	0.0523197	0.0523197
IPI00845519	Isoform 1 of Catenin delta-1		913	2	0.125669	44453.1	0.409883	0.0737646	0.0737646	0.0737646	0.0737646	0.0737646	0.0737646	0.0737646	0.0737646	5.55664	1	5.55664	0.179965	5.55664	1	5.55664	1	0.280025	0.301418	0.0523197	0.0523197	0.0523197	0.0523197	0.0523197	0.0523197	0.0523197	0.0523197	0.0523197	0.0523197	0.0523197	0.0523197	0.0523197	0.0523197	0.0523197	0.0523197	0.0523197	0.0523197	0.0523197	0.0523197	0.0523197	0.0523197	0.0523197	0.0523197
IPI00877726	cDNA FLJ50967 highly similar to Creatine kinase ubiquitous mitochondrial		448	3	0.106502	584455	0.133896	0.193772	0.0476308	0.189405	0.172496	0.00445988	0.00445988	0.139909	0.113972	1.17482	1.70018	0.690995	1.44719	0.776225	1.12334	0.706929	1.02306	0.0549923	0.011019	0.110276	0.0638772	0.0448778	0.241028	0.00302567	0.00302567	0.0322306	0.00302567	0.00302567	0.128431	0.0221777	0.00302567	0.121079	0.00302567	0.00302567	0.00302567	0.00302567	0.00302567	0.00302567	0.00302567	0.00302567	0.0946564	0.00302567	0.00302567
IPI00031522	Trifunctional enzyme subunit alpha mitochondrial		763	9	1.75647	453370	0.530128	0.0846972	0.0501121	0.0371902	0.177668	0.0323074	0.0339715	0.0269632	0.0269632	19.6612	3.14122	6.25909	0.159768	2.98382	0.476717	14.2545	2.27741	0.026038	0.050605	0.550524	0.0284617	0.0580381	0.0286479	0.0236607	0.0236607	0.039924	0.0317495	0.0236607	0.0299419	0.0269475	0.0236607	0.161064	0.0263202	0.0236607	0.0236607	0.0271483	0.0236607	0.0236607	0.0236607	0.0236607	0.0236607	0.0236607	0.0236607
IPI00011200	D-3-phosphoglycerate dehydrogenase		533	22	8.08694	1.23997e+08	0.119322	0.0907681	0.0488906	0.102289	0.132875	0.167318	0.230496	0.0638193	0.0442237	2.69815	2.05247	1.31458	0.760698	0.898005	0.683111	1.16652	0.887373	0.0813905	0.0476338	0.0312129	0.0510792	0.0381563	0.0166287	0.0321913	0.0177446	0.00623993	0.0592785	0.0114105	0.0170352	0.088237	0.056241	0.0252974	0.123777	0.0175496	0.00565296	0.14343	0.00925561	0.0113618	0.0350612	0.0281401	0.0186338	0.016706	0.00443993
IPI00909366	cDNA FLJ60058 highly similar to Myosin light chain 1 slow-twitch muscle A isoform		223	2	0.125804	2.74652e+06	0.157733	0.0707133	0.0317682	0.117793	0.109428	0.132891	0.177757	0.0730411	0.128875	1.22392	0.548695	2.2306	0.448309	1.44144	0.646209	1.33907	0.600317	0.0510088	0.0353232	0.107389	0.0363092	0.00331136	0.0472265	0.0200805	0.0086851	0.0102508	0.0462999	0.000211966	0.0501459	0.0490874	0.0331321	0.0521753	0.0861917	0.0226156	0.000211966	0.0817523	0.000211966	0.0637898	0.0217888	0.0201332	0.047784	0.0793015	0.000211966
IPI00019534	Isoform 1 of Acyl-coenzyme A oxidase-like protein		547	1	0	0	0	0	0	0	0	0	0	0	0	#DIV/0!	#DIV/0!	#DIV/0!	#DIV/0!	#DIV/0!	#DIV/0!	#DIV/0!	#DIV/0!	0	0	0	0	0	0	0	0	0	0	0	0	0	0	0	0	0	0	0	0	0	0	0	0	0	0
IPI00016621	Isoform 2 of AP-2 complex subunit alpha-2		940	7	0.639729	664911	0.131523	0.09859	0.0437367	0.118185	0.0566179	0.201295	0.0952563	0.185392	0.0694039	1.89503	1.42053	1.33404	0.749604	2.32299	1.74132	1.11285	0.834198	0.0715834	0.0617699	0.0510659	0.024764	0.0404696	0.0516146	0.0148227	0.00624315	0.0129477	0.06381	0.00624315	0.0404501	0.0223766	0.0256136	0.0314699	0.0271502	0.0529613	0.148953	0.0272927	0.0452871	0.038335	0.00624315	0.0547852	0.117937	0.00624315	0.0368565
IPI00914938	Isoform 1 of AP-2 complex subunit alpha-2		939	7	0.639729	664911	0.131523	0.09859	0.0437367	0.118185	0.0566179	0.201295	0.0952563	0.185392	0.0694039	1.89503	1.42053	1.33404	0.749604	2.32299	1.74132	1.11285	0.834198	0.0715834	0.0617699	0.0510659	0.024764	0.0404696	0.0516146	0.0148227	0.00624315	0.0129477	0.06381	0.00624315	0.0404501	0.0223766	0.0256136	0.0314699	0.0271502	0.0529613	0.148953	0.0272927	0.0452871	0.038335	0.00624315	0.0547852	0.117937	0.00624315	0.0368565
IPI00307665	Isoform 1 of Zinc finger protein 518A		1483	2	0.117181	2.62968e+06	0.266725	0.192997	0.0495797	0.206903	0.0940823	0.0610731	0.0495857	0.0438894	0.0351656	7.58481	5.48822	1.38202	0.72358	2.83502	2.05136	1.28913	0.932788	0.129559	0.111103	0.0560439	0.0763979	0.0762324	0.0620602	0.0197292	0.0107816	0.024642	0.114558	0.000300879	0.038882	0.0438701	0.0396987	0.0210889	0.0271575	0.0181346	0.000300879	0.0172883	0.00941779	0.0284533	0.0154381	0.0171932	0.0161914	0.0209525	0.000300879
IPI00409555	Isoform 3 of HEAT repeat-containing protein 3		314	3	0.423289	3.20427e+06	0.192879	0.101789	0.0341058	0.176638	0.098232	0.0810759	0.102933	0.162087	0.0502608	3.83757	2.02522	1.89489	0.527736	1.9635	1.03621	1.09194	0.576257	0.0381804	0.0360218	0.18417	0.0368441	0.024021	0.0546235	0.000436759	0.000436759	0.0155102	0.0352687	0.000436759	0.122099	0.039424	0.0237393	0.0693152	0.0477333	0.00539822	0.0292142	0.0473384	0.000436759	0.0444769	0.00578187	0.00373079	0.0907547	0.027804	0.000436759
IPI00784020	Isoform 1 of Ankyrin repeat domain-containing protein 17		2603	3	0.35913	3.20427e+06	0.192009	0.155462	0.0721567	0.186313	0.0639862	0.116107	0.119998	0.0417545	0.0522126	3.67744	2.97749	1.23508	0.809664	3.00078	2.42962	1.03057	0.834413	0.0702055	0.0303117	0.172932	0.113197	0.0219394	0.00130828	0.00130828	0.0495217	0.00764747	0.0318664	0.00130828	0.12775	0.0334347	0.0186715	0.0317862	0.0823174	0.00166697	0.0178054	0.0883926	0.00130828	0.0141647	0.00974424	0.0060937	0.0384147	0.00130828	0.00130828
IPI00868922	Isoform 4 of Ankyrin repeat domain-containing protein 17		2010	3	0.35913	3.20427e+06	0.192009	0.155462	0.0721567	0.186313	0.0639862	0.116107	0.119998	0.0417545	0.0522126	3.67744	2.97749	1.23508	0.809664	3.00078	2.42962	1.03057	0.834413	0.0702055	0.0303117	0.172932	0.113197	0.0219394	0.00130828	0.00130828	0.0495217	0.00764747	0.0318664	0.00130828	0.12775	0.0334347	0.0186715	0.0317862	0.0823174	0.00166697	0.0178054	0.0883926	0.00130828	0.0141647	0.00974424	0.0060937	0.0384147	0.00130828	0.00130828
IPI00886992	similar to 60S acidic ribosomal protein P1		69	2	0	0	0	0	0	0	0	0	0	0	0	#DIV/0!	#DIV/0!	#DIV/0!	#DIV/0!	#DIV/0!	#DIV/0!	#DIV/0!	#DIV/0!	0	0	0	0	0	0	0	0	0	0	0	0	0	0	0	0	0	0	0	0	0	0	0	0	0	0
IPI00783865	Putative uncharacterized protein DKFZp566D133 (Fragment)		381	1	0	0	0	0	0	0	0	0	0	0	0	#DIV/0!	#DIV/0!	#DIV/0!	#DIV/0!	#DIV/0!	#DIV/0!	#DIV/0!	#DIV/0!	0	0	0	0	0	0	0	0	0	0	0	0	0	0	0	0	0	0	0	0	0	0	0	0	0	0
IPI00872093	21 kDa protein		176	14	3.69005	2.3153e+06	0.14203	0.120587	0.0439146	0.115612	0.113595	0.183509	0.142486	0.0770431	0.0612228	2.31989	1.96964	1.17782	0.849024	1.25032	1.06155	1.22851	1.04303	0.055048	0.0465768	0.0832754	0.0513798	0.0522931	0.0439197	0.0211552	0.0047804	0.0173258	0.0619399	0.00138629	0.0434051	0.0685595	0.0563205	0.0392149	0.105891	0.0148062	0.00138629	0.0742265	0.0050317	0.0508996	0.0330594	0.0127132	0.0252744	0.0292263	0.00441421
IPI00026202	60S ribosomal protein L18a		176	7	1.773	1.27894e+06	0.189364	0.153814	0.0290694	0.15874	0.154496	0.193278	0.0923006	0.024503	0.00443513	42.6964	34.6808	1.23113	0.812265	1.22569	0.995582	1.19292	0.968967	0.0879816	0.0519984	0.113579	0.0865062	0.060981	0.03758	0.0138616	0.00245427	0.00245427	0.0857409	0.00245427	0.0725708	0.100577	0.0487775	0.0372983	0.0958527	0.00245427	0.00245427	0.0600529	0.00245427	0.023947	0.0115999	0.0099227	0.01124	0.00245427	0.00245427
IPI00739109	similar to ribosomal protein L18a isoform 2		166	7	1.773	1.27894e+06	0.189364	0.153814	0.0290694	0.15874	0.154496	0.193278	0.0923006	0.024503	0.00443513	42.6964	34.6808	1.23113	0.812265	1.22569	0.995582	1.19292	0.968967	0.0879816	0.0519984	0.113579	0.0865062	0.060981	0.03758	0.0138616	0.00245427	0.00245427	0.0857409	0.00245427	0.0725708	0.100577	0.0487775	0.0372983	0.0958527	0.00245427	0.00245427	0.0600529	0.00245427	0.023947	0.0115999	0.0099227	0.01124	0.00245427	0.00245427
IPI00472864	similar to ribosomal protein L18a isoform 1		176	7	1.773	1.27894e+06	0.189364	0.153814	0.0290694	0.15874	0.154496	0.193278	0.0923006	0.024503	0.00443513	42.6964	34.6808	1.23113	0.812265	1.22569	0.995582	1.19292	0.968967	0.0879816	0.0519984	0.113579	0.0865062	0.060981	0.03758	0.0138616	0.00245427	0.00245427	0.0857409	0.00245427	0.0725708	0.100577	0.0487775	0.0372983	0.0958527	0.00245427	0.00245427	0.0600529	0.00245427	0.023947	0.0115999	0.0099227	0.01124	0.00245427	0.00245427
IPI00025721	COP9 signalosome complex subunit 3		423	3	0.419648	338978	0.0805881	0.125038	0.0758249	0.0696771	0.172212	0.276534	0.184175	0.00797518	0.00797518	10.1049	15.6784	0.644508	1.55157	0.467958	0.72607	1.15659	1.79454	0.0424911	0.034574	0.0453438	0.0645389	0.0767763	0.038526	0.0316677	0.00491718	0.0186089	0.0434641	0.00491718	0.0273573	0.155439	0.081808	0.0706061	0.167444	0.00491718	0.00491718	0.111547	0.00491718	0.00491718	0.00491718	0.00491718	0.00491718	0.00491718	0.00491718
IPI00028392	Isoform 1 of Specifically androgen-regulated gene protein		601	6	1.04347	824110	0.19675	0.0913222	0.0324932	0.0539924	0.0763934	0.0930516	0.281229	0.0600347	0.114733	1.71485	0.795954	2.15446	0.464153	2.57549	1.19542	3.64404	1.69139	0.0574517	0.132654	0.0398214	0.0557724	0.0502047	0.0472264	0.00374344	0.00374344	0.0235116	0.0273148	0.00374344	0.0279708	0.0508544	0.0310705	0.0157986	0.0703143	0.0296949	0.00374344	0.212108	0.00374344	0.00374344	0.0224307	0.0302873	0.0119606	0.0904412	0.00374344
IPI00909207	cDNA FLJ60461 highly similar to Peroxiredoxin-2		183	11	2.94504	3.7387e+06	0.195333	0.104973	0.0366046	0.145561	0.112629	0.0999266	0.105089	0.123603	0.0762803	2.56073	1.37615	1.86079	0.537406	1.7343	0.932026	1.34194	0.721166	0.0240529	0.0167278	0.187044	0.0329642	0.041046	0.0522313	0.0181808	0.00310581	0.0138388	0.0364246	0.025509	0.0779789	0.0337087	0.0341919	0.0774831	0.064509	0.0124385	0.0165759	0.0251471	0.00322122	0.067174	0.000421687	0.019189	0.082324	0.000421687	0.000421687
IPI00375401	peroxiredoxin 2 isoform c		142	3	0.386575	3.45362e+06	0.309687	0.0955097	0.0276	0.18097	0.0911872	0.0831434	0.0954584	0.0714492	0.0449958	6.88257	2.12264	3.24246	0.308408	3.39616	1.0474	1.71126	0.527766	0.0350813	0.0103174	0.255471	0.0265913	0.0404441	0.0521425	0.0052522	0.00442103	0.0121984	0.0391792	0.0686145	0.0803004	0.0295568	0.036515	0.0481969	0.0498205	0.00922228	0.027966	0.0272007	0.00816627	0.0618035	0.000573477	0.0174323	0.0402986	0.000573477	0.000573477
IPI00027350	Peroxiredoxin-2		198	11	2.94504	3.7387e+06	0.195333	0.104973	0.0366046	0.145561	0.112629	0.0999266	0.105089	0.123603	0.0762803	2.56073	1.37615	1.86079	0.537406	1.7343	0.932026	1.34194	0.721166	0.0240529	0.0167278	0.187044	0.0329642	0.041046	0.0522313	0.0181808	0.00310581	0.0138388	0.0364246	0.025509	0.0779789	0.0337087	0.0341919	0.0774831	0.064509	0.0124385	0.0165759	0.0251471	0.00322122	0.067174	0.000421687	0.019189	0.082324	0.000421687	0.000421687
IPI00794777	Putative uncharacterized protein PRDX2		136	8	1.6797	3.7387e+06	0.244534	0.113723	0.0348341	0.151249	0.109999	0.110979	0.0792247	0.101463	0.0539941	4.52891	2.10621	2.15026	0.46506	2.22306	1.03385	1.61677	0.751894	0.0279561	0.0134414	0.225548	0.0259681	0.0348519	0.0795715	0.0211961	0.00329838	0.0112244	0.0354518	0.0400625	0.0726301	0.0255662	0.0289922	0.0794796	0.0665434	0.0101813	0.0155749	0.0233034	0.00488501	0.0449962	0.000466419	0.0167597	0.0709412	0.000466419	0.000466419
IPI00640741	19 kDa protein		171	39	13.4784	8501012	0.124413	0.108909	0.0607272	0.158468	0.114071	0.144911	0.137258	0.0700724	0.0811697	1.53276	1.34174	1.14236	0.875379	1.09066	0.954744	0.785099	0.68726	0.0470838	0.0430447	0.0660917	0.045775	0.0536088	0.0274849	0.0199186	0.0104599	0.0254679	0.0558603	0.0595656	0.0447798	0.0714829	0.0553128	0.0299291	0.0821636	0.0135482	0.00891115	0.074868	0.00654081	0.040154	0.0297096	0.0282588	0.0179568	0.0241745	0.00409868
IPI00000874	Peroxiredoxin-1		199	12	3.98721	4.48896e+06	0.132757	0.121838	0.0467635	0.160291	0.127562	0.171332	0.122252	0.0565904	0.0606133	2.19024	2.01009	1.08962	0.917751	1.04073	0.955129	0.828225	0.760104	0.0469283	0.0407344	0.0749743	0.0471131	0.0735094	0.0113344	0.022126	0.0160201	0.01189	0.0700568	0.0297056	0.0466555	0.0716492	0.0734343	0.0203764	0.107398	0.0147015	0.00164004	0.070994	0.0121733	0.029395	0.0235692	0.021755	0.0222571	0.0105324	0.0066069
IPI00006376	Uncharacterized protein C3orf32		353	2	0	0	0	0	0	0	0	0	0	0	0	#DIV/0!	#DIV/0!	#DIV/0!	#DIV/0!	#DIV/0!	#DIV/0!	#DIV/0!	#DIV/0!	0	0	0	0	0	0	0	0	0	0	0	0	0	0	0	0	0	0	0	0	0	0	0	0	0	0
IPI00449049	Poly [ADP-ribose] polymerase 1		1014	12	2.43866	1.06298e+07	0.141912	0.132	0.027609	0.110727	0.116496	0.207702	0.107362	0.0454786	0.110714	1.28179	1.19226	1.07509	0.930153	1.21817	1.13309	1.28165	1.19213	0.0545271	0.0230196	0.0908637	0.0808072	0.0670385	0.0446488	0.0120324	0.00293069	0.0120509	0.07218	0.0117334	0.0286795	0.0871683	0.0556839	0.0300884	0.12255	0.00422064	0.00266552	0.0669298	0.00371627	0.0166826	0.00977109	0.027136	0.00972826	0.0809807	0.00178905
IPI00399142	Surfeit 4		188	2	0	0	0	0	0	0	0	0	0	0	0	#DIV/0!	#DIV/0!	#DIV/0!	#DIV/0!	#DIV/0!	#DIV/0!	#DIV/0!	#DIV/0!	0	0	0	0	0	0	0	0	0	0	0	0	0	0	0	0	0	0	0	0	0	0	0	0	0	0
IPI00005737	Isoform 1 of Surfeit locus protein 4		269	3	0.560496	362778	0.402929	0.126621	0.0188042	0.219419	0.0524803	0.0648174	0.0773204	0.0188042	0.0188042	21.4276	6.73364	3.18217	0.314251	7.67773	2.41273	1.83635	0.577075	0.179073	0.0143986	0.126921	0.0769416	0.0342602	0.082458	0.0143986	0.0143986	0.0143986	0.12602	0.0143986	0.191865	0.0349128	0.03754	0.0342013	0.0433006	0.0143986	0.0143986	0.0143986	0.0143986	0.0511541	0.0143986	0.0143986	0.0143986	0.0143986	0.0143986
IPI00384420	P67		591	7	1.83089	857330	0.2934	0.162186	0.00628724	0.149547	0.1512	0.110114	0.0998643	0.021115	0.00628724	46.6659	25.7961	1.80903	0.552782	1.94048	1.07266	1.96193	1.08452	0.0207777	0.0386859	0.247908	0.0496914	0.0877904	0.105698	0.0036476	0.0036476	0.0036476	0.0496162	0.0036476	0.0913592	0.0874343	0.0416154	0.0369823	0.0617576	0.0036476	0.0036476	0.0591631	0.0036476	0.0131941	0.0036476	0.00764521	0.012127	0.0036476	0.0036476
IPI00012268	26S proteasome non-ATPase regulatory subunit 2		908	17	4.34258	2.22045e+06	0.252102	0.155758	0.0205377	0.12998	0.144957	0.130806	0.122552	0.0340389	0.00926782	27.2019	16.8064	1.61854	0.617839	1.73915	1.07451	1.93954	1.19833	0.0312311	0.0374833	0.210792	0.0393568	0.0772004	0.0997629	0.00502879	0.00789324	0.00870401	0.054338	0.00412731	0.0668978	0.0817186	0.0644325	0.0386816	0.0691162	0.00481498	0.00412731	0.0623609	0.00412731	0.0410598	0.00516786	0.00671298	0.018113	0.00533457	0.00474791
IPI00816452	Isoform 3 of Myosin-VI		1294	14	3.64867	2.41704e+06	0.278695	0.186957	0.0186487	0.188271	0.100384	0.0767632	0.0745955	0.0521378	0.0235476	11.8354	7.93954	1.49069	0.67083	2.77628	1.86241	1.48029	0.993022	0.0301073	0.0254954	0.241751	0.0388187	0.0208333	0.130654	0.0103782	0.00794624	0.0117931	0.048285	0.00794624	0.15414	0.0658745	0.0179693	0.0746107	0.0518308	0.0125646	0.00937067	0.0170178	0.00952502	0.0583018	0.00933349	0.0104466	0.0332525	0.0118663	0.00794624
IPI00069126	Isoform 1 of Myosin-VI		1285	14	3.64867	2.41704e+06	0.278695	0.186957	0.0186487	0.188271	0.100384	0.0767632	0.0745955	0.0521378	0.0235476	11.8354	7.93954	1.49069	0.67083	2.77628	1.86241	1.48029	0.993022	0.0301073	0.0254954	0.241751	0.0388187	0.0208333	0.130654	0.0103782	0.00794624	0.0117931	0.048285	0.00794624	0.15414	0.0658745	0.0179693	0.0746107	0.0518308	0.0125646	0.00937067	0.0170178	0.00952502	0.0583018	0.00933349	0.0104466	0.0332525	0.0118663	0.00794624
IPI00844172	Myosin		1253	15	3.99736	2.41704e+06	0.256149	0.173501	0.0225102	0.178517	0.101651	0.0839318	0.0789072	0.06547	0.0393623	6.50748	4.4078	1.47636	0.677343	2.51989	1.70683	1.43487	0.971902	0.0279434	0.0229632	0.217915	0.0425897	0.0225128	0.115824	0.0125499	0.00715023	0.0109603	0.0504973	0.00715023	0.143259	0.0641567	0.0219255	0.07583	0.0540864	0.0136349	0.0091503	0.0190789	0.00936703	0.0615092	0.00909809	0.0106611	0.0404205	0.0210032	0.00715023
IPI00869068	Similar to Heterogeneous nuclear ribonucleoprotein A1		278	2	0	0	0	0	0	0	0	0	0	0	0	#DIV/0!	#DIV/0!	#DIV/0!	#DIV/0!	#DIV/0!	#DIV/0!	#DIV/0!	#DIV/0!	0	0	0	0	0	0	0	0	0	0	0	0	0	0	0	0	0	0	0	0	0	0	0	0	0	0
IPI00032827	Pre-mRNA branch site protein p14		125	2	0	0	0	0	0	0	0	0	0	0	0	#DIV/0!	#DIV/0!	#DIV/0!	#DIV/0!	#DIV/0!	#DIV/0!	#DIV/0!	#DIV/0!	0	0	0	0	0	0	0	0	0	0	0	0	0	0	0	0	0	0	0	0	0	0	0	0	0	0
IPI00008240	Methionyl-tRNA synthetase cytoplasmic		900	7	1.61783	665588	0.197227	0.142882	0.00438083	0.134861	0.122415	0.168766	0.148993	0.0632647	0.0172095	11.4603	8.30253	1.38034	0.724458	1.61113	1.1672	1.46244	1.05948	0.0605509	0.0612967	0.154409	0.0579149	0.0606638	0.0723681	0.00217123	0.00217123	0.00217123	0.0604613	0.00217123	0.0698706	0.0763188	0.051141	0.0474872	0.0849778	0.00217123	0.00217123	0.0570963	0.00217123	0.0456228	0.00217123	0.00903107	0.023012	0.00217123	0.00217123
IPI00910687	cDNA FLJ53309 highly similar to Methionyl-tRNA synthetase		635	4	0.840661	665588	0.201442	0.117106	0.00295997	0.150704	0.100995	0.18697	0.148142	0.0778034	0.0138776	14.5157	8.43853	1.72017	0.58134	1.99457	1.15952	1.33667	0.77706	0.0684276	0.067333	0.155882	0.0544219	0.0512037	0.0637261	0.00147921	0.00147921	0.00147921	0.0691075	0.00147921	0.0797	0.0585242	0.0427791	0.0437113	0.0943813	0.00147921	0.00147921	0.0796002	0.00147921	0.0245846	0.00147921	0.00147921	0.0379844	0.00147921	0.00147921
IPI00910882	TBC1 domain family member 5 isoform a		817	3	0	0	0	0	0	0	0	0	0	0	0	#DIV/0!	#DIV/0!	#DIV/0!	#DIV/0!	#DIV/0!	#DIV/0!	#DIV/0!	#DIV/0!	0	0	0	0	0	0	0	0	0	0	0	0	0	0	0	0	0	0	0	0	0	0	0	0	0	0
IPI00022450	TBC1 domain family member 5		795	3	0	0	0	0	0	0	0	0	0	0	0	#DIV/0!	#DIV/0!	#DIV/0!	#DIV/0!	#DIV/0!	#DIV/0!	#DIV/0!	#DIV/0!	0	0	0	0	0	0	0	0	0	0	0	0	0	0	0	0	0	0	0	0	0	0	0	0	0	0
IPI00022078	Protein NDRG1		394	15	4.57903	6.50771e+06	0.301548	0.0964149	0.0376941	0.0667245	0.063077	0.112645	0.278482	0.023704	0.0197109	15.2985	4.89146	3.1276	0.319734	4.78063	1.52853	4.5193	1.44497	0.12546	0.115191	0.146578	0.0424007	0.0380701	0.0351893	0.0143001	0.00462345	0.0104946	0.0289639	0.00339499	0.0213898	0.0405506	0.0236612	0.0118846	0.0575523	0.0156125	0.00225418	0.167056	0.0205833	0.0474753	0.00662639	0.00999512	0.00664642	0.00619785	0.00333117
IPI00903138	cDNA FLJ39243 fis clone OCBBF2008283 highly similar to Protein NDRG1		356	15	4.57903	6.50771e+06	0.301548	0.0964149	0.0376941	0.0667245	0.063077	0.112645	0.278482	0.023704	0.0197109	15.2985	4.89146	3.1276	0.319734	4.78063	1.52853	4.5193	1.44497	0.12546	0.115191	0.146578	0.0424007	0.0380701	0.0351893	0.0143001	0.00462345	0.0104946	0.0289639	0.00339499	0.0213898	0.0405506	0.0236612	0.0118846	0.0575523	0.0156125	0.00225418	0.167056	0.0205833	0.0474753	0.00662639	0.00999512	0.00664642	0.00619785	0.00333117
IPI00003918	60S ribosomal protein L4		427	9	2.28124	2.35978e+06	0.146698	0.120635	0.0458512	0.157327	0.117209	0.137342	0.123083	0.06527	0.0865846	1.69427	1.39326	1.21605	0.822334	1.25159	1.02923	0.93244	0.766777	0.0536054	0.0368086	0.104667	0.0497514	0.0299636	0.0722217	0.0219106	0.0152402	0.0111712	0.0564298	0.02606	0.0761739	0.0641644	0.0474637	0.0441771	0.0659357	0.0134295	0.000648529	0.0585666	0.008268	0.0441768	0.0158679	0.00575935	0.0315193	0.00697421	0.000648529
IPI00302925	59 kDa protein		547	25	8.41673	4.63006e+06	0.130707	0.132112	0.0321579	0.17452	0.121449	0.175315	0.108751	0.0668237	0.0581647	2.24719	2.27134	0.989369	1.01074	1.07623	1.08779	0.748952	0.756999	0.0507588	0.0290768	0.0820534	0.0479155	0.0667961	0.0487224	0.0184952	0.00602116	0.00948806	0.0757878	0.044105	0.0637735	0.0729305	0.0539374	0.0443168	0.0972683	0.0157468	0.00224501	0.0566342	0.0025398	0.0400708	0.00596153	0.0116155	0.0317029	0.00816611	0.00262707
IPI00014424	Elongation factor 1-alpha 2		463	19	5.27625	3.15928e+07	0.14575	0.119541	0.0343808	0.126412	0.159788	0.147465	0.11153	0.0653229	0.0898108	1.62286	1.33103	1.21925	0.820176	0.912149	0.748122	1.15298	0.945645	0.0394457	0.0608779	0.060392	0.0496941	0.0629974	0.0181482	0.0195778	0.0105916	0.00835334	0.0508056	0.0347367	0.0348387	0.102107	0.0657999	0.0179948	0.100216	0.00803308	0.00915638	0.0700584	0.0154529	0.0279907	0.0334359	0.0210885	0.0190274	0.0551637	0.00631006
IPI00180730	Similar to Elongation factor 1-alpha 1		462	30	8.09349	2.22466e+07	0.20437	0.154804	0.025923	0.123543	0.135452	0.112475	0.115284	0.0505357	0.077612	2.63323	1.99459	1.32019	0.757469	1.5088	1.14287	1.65424	1.25304	0.0626518	0.0924873	0.0838887	0.0841781	0.0701855	0.0101842	0.0145979	0.00830249	0.0079738	0.0463181	0.0336111	0.0409596	0.0915444	0.0420149	0.0174126	0.0696554	0.00739591	0.0139304	0.0701153	0.00924555	0.0313713	0.0260536	0.0186713	0.0167539	0.0510715	0.00513846
IPI00472724	Putative elongation factor 1-alpha-like 3		462	33	10.7638	7.04003e+07	0.180243	0.130998	0.0330104	0.135915	0.13186	0.120474	0.126501	0.0563421	0.0846568	2.1291	1.5474	1.37592	0.726786	1.36693	0.993463	1.32614	0.96382	0.0589271	0.0816195	0.0677633	0.0596388	0.0683212	0.0127104	0.0172333	0.0095408	0.00687643	0.0501435	0.0468373	0.0346419	0.0873628	0.0471345	0.0186499	0.0751548	0.00919608	0.0111261	0.0763721	0.0101843	0.0289696	0.0253129	0.0195565	0.0191954	0.0536989	0.00519556
IPI00556204	Eukaryotic translation elongation factor 1 alpha 2 variant (Fragment)		340	16	3.50229	3.15928e+07	0.117625	0.13133	0.0332501	0.0945239	0.171599	0.16108	0.119651	0.0668805	0.104061	1.13035	1.26205	0.895647	1.11651	0.685467	0.765331	1.2444	1.38938	0.0297841	0.0519769	0.0511251	0.0558007	0.0729217	0.0167139	0.0199706	0.00958907	0.00914336	0.048891	0.00751377	0.0330508	0.118659	0.0723174	0.0172041	0.106073	0.00787176	0.00913616	0.0744443	0.0171861	0.0302011	0.0364801	0.0236821	0.0183443	0.0622938	0.00584873
IPI00396485	Elongation factor 1-alpha 1		462	33	10.7638	7.04003e+07	0.180243	0.130998	0.0330104	0.135915	0.13186	0.120474	0.126501	0.0563421	0.0846568	2.1291	1.5474	1.37592	0.726786	1.36693	0.993463	1.32614	0.96382	0.0589271	0.0816195	0.0677633	0.0596388	0.0683212	0.0127104	0.0172333	0.0095408	0.00687643	0.0501435	0.0468373	0.0346419	0.0873628	0.0471345	0.0186499	0.0751548	0.00919608	0.0111261	0.0763721	0.0101843	0.0289696	0.0253129	0.0195565	0.0191954	0.0536989	0.00519556
IPI00175212	similar to ribosomal protein L19		196	5	1.71699	3.14834e+06	0.167322	0.0859326	0.0379624	0.117057	0.119826	0.122539	0.127414	0.0617455	0.160202	1.04444	0.536403	1.94713	0.513577	1.39637	0.717143	1.4294	0.734109	0.086785	0.062754	0.0714079	0.0554973	0.0326774	0.0116396	0.029402	0.00582474	0.00831611	0.0628991	0.000459922	0.0407943	0.0904218	0.0387068	0.0296484	0.0720876	0.0175158	0.000459922	0.0728329	0.000459922	0.0263158	0.0348616	0.0224016	0.0198549	0.097131	0.00732067
IPI00246058	PDCD6IP protein		873	11	2.25599	1.09353e+07	0.179206	0.11416	0.0483031	0.135805	0.145948	0.161757	0.143462	0.0361541	0.0352052	5.09032	3.2427	1.56978	0.637033	1.22787	0.782197	1.31959	0.84062	0.0577793	0.0352721	0.117579	0.0442337	0.0568142	0.0737977	0.0264381	0.00187652	0.0181061	0.0579018	0.00173875	0.0661201	0.104883	0.040892	0.0286547	0.0871331	0.00945164	0.00173875	0.0850081	0.00402445	0.0317221	0.0133687	0.0154097	0.0162188	0.00173875	0.00703236
IPI00011937	Peroxiredoxin-4		271	3	0.692685	2637126	0.0922697	0.142337	0.0994043	0.129487	0.14062	0.213652	0.123788	0.0157569	0.0426853	2.16163	3.33456	0.64825	1.54261	0.656164	1.01221	0.712579	1.09924	0.0195513	0.0343089	0.0590623	0.0702774	0.0436292	0.00928134	0.0189767	0.0157262	0.0434864	0.040449	0.00293317	0.0564327	0.0693237	0.0850533	0.0495205	0.102082	0.0405087	0.0614067	0.0748871	0.0338907	0.0520452	0.00761755	0.00746053	0.00541921	0.00293317	0.00293317
IPI00001485	Bone morphogenetic protein 15		392	2	0	0	0	0	0	0	0	0	0	0	0	#DIV/0!	#DIV/0!	#DIV/0!	#DIV/0!	#DIV/0!	#DIV/0!	#DIV/0!	#DIV/0!	0	0	0	0	0	0	0	0	0	0	0	0	0	0	0	0	0	0	0	0	0	0	0	0	0	0
IPI00334599	cDNA FLJ31305 fis clone LIVER1000104 highly similar to Homo sapiens acyl-CoA synthetase medium-chain family member 2 (ACSM2) nuclear gene encoding mitochondrial protein mRNA		349	1	0	0	0	0	0	0	0	0	0	0	0	#DIV/0!	#DIV/0!	#DIV/0!	#DIV/0!	#DIV/0!	#DIV/0!	#DIV/0!	#DIV/0!	0	0	0	0	0	0	0	0	0	0	0	0	0	0	0	0	0	0	0	0	0	0	0	0	0	0
IPI00886738	similar to putative protein product of HYST1046 isoform 1		576	1	0	0	0	0	0	0	0	0	0	0	0	#DIV/0!	#DIV/0!	#DIV/0!	#DIV/0!	#DIV/0!	#DIV/0!	#DIV/0!	#DIV/0!	0	0	0	0	0	0	0	0	0	0	0	0	0	0	0	0	0	0	0	0	0	0	0	0	0	0
IPI00644771	Acyl-coenzyme A synthetase ACSM2A mitochondrial		577	1	0	0	0	0	0	0	0	0	0	0	0	#DIV/0!	#DIV/0!	#DIV/0!	#DIV/0!	#DIV/0!	#DIV/0!	#DIV/0!	#DIV/0!	0	0	0	0	0	0	0	0	0	0	0	0	0	0	0	0	0	0	0	0	0	0	0	0	0	0
IPI00329444	Acyl-coenzyme A synthetase ACSM2B mitochondrial		577	1	0	0	0	0	0	0	0	0	0	0	0	#DIV/0!	#DIV/0!	#DIV/0!	#DIV/0!	#DIV/0!	#DIV/0!	#DIV/0!	#DIV/0!	0	0	0	0	0	0	0	0	0	0	0	0	0	0	0	0	0	0	0	0	0	0	0	0	0	0
IPI00888013	hypothetical LOC389901		859	18	3.33612	2.96279e+06	0.15563	0.0950874	0.057265	0.234249	0.102504	0.0669261	0.078128	0.100815	0.109395	1.42264	0.869209	1.63671	0.610984	1.51828	0.927644	0.664379	0.405925	0.0290138	0.0274255	0.164651	0.0446047	0.0283477	0.061937	0.0196358	0.0114789	0.0305366	0.0312927	0.00846771	0.197104	0.0332135	0.030896	0.0817928	0.0403338	0.00990495	0.0118459	0.0373667	0.00846771	0.0445929	0.0196895	0.0175144	0.0641761	0.0140549	0.00846771
IPI00889791	X-ray repair complementing defective repair in Chinese hamster cells 6 (Ku autoantigen 70kDa) isoform CRA_b		568	17	3.68982	2.96279e+06	0.146507	0.0944477	0.0562247	0.221347	0.103091	0.0624037	0.0821424	0.123459	0.110378	1.32733	0.855678	1.5512	0.644663	1.42114	0.916159	0.66189	0.426696	0.0280152	0.0255995	0.155242	0.040931	0.0269496	0.0671734	0.017142	0.00966122	0.0296916	0.0296161	0.00700824	0.18477	0.033479	0.0303909	0.0840305	0.037018	0.00940919	0.0139317	0.036067	0.00700824	0.048645	0.0171809	0.0152924	0.0735813	0.0181896	0.00700824
IPI00893062	X-ray repair complementing defective repair in Chinese hamster cells 6		559	18	3.90858	2.96279e+06	0.164347	0.094587	0.0543552	0.219728	0.10282	0.0628908	0.0783749	0.117395	0.105502	1.55777	0.896546	1.73753	0.575531	1.5984	0.919929	0.747959	0.430473	0.0284542	0.0268748	0.174318	0.0402991	0.0277569	0.065961	0.0168903	0.00987699	0.0288261	0.0294249	0.00736989	0.183746	0.0328223	0.0293391	0.0833691	0.0372447	0.00966244	0.0139515	0.034689	0.00736989	0.0465081	0.0169334	0.015144	0.0699572	0.0180667	0.00736989
IPI00644712	ATP-dependent DNA helicase 2 subunit 1		609	18	3.90858	2.96279e+06	0.164347	0.094587	0.0543552	0.219728	0.10282	0.0628908	0.0783749	0.117395	0.105502	1.55777	0.896546	1.73753	0.575531	1.5984	0.919929	0.747959	0.430473	0.0284542	0.0268748	0.174318	0.0402991	0.0277569	0.065961	0.0168903	0.00987699	0.0288261	0.0294249	0.00736989	0.183746	0.0328223	0.0293391	0.0833691	0.0372447	0.00966244	0.0139515	0.034689	0.00736989	0.0465081	0.0169334	0.015144	0.0699572	0.0180667	0.00736989
IPI00002606	Isoform 1 of Adseverin		715	2	0	0	0	0	0	0	0	0	0	0	0	#DIV/0!	#DIV/0!	#DIV/0!	#DIV/0!	#DIV/0!	#DIV/0!	#DIV/0!	#DIV/0!	0	0	0	0	0	0	0	0	0	0	0	0	0	0	0	0	0	0	0	0	0	0	0	0	0	0
IPI00220527	Isoform 1A of Sorting nexin-1		457	3	0.785114	1.66875e+06	0.121674	0.117557	0.0418823	0.197093	0.109361	0.121551	0.170803	0.0270589	0.0930193	1.30805	1.2638	1.03501	0.96617	1.11258	1.07494	0.61734	0.596456	0.0440798	0.0480752	0.0744578	0.0297165	0.0744714	0.047257	0.024845	0.0034483	0.0091435	0.0921196	0.000908284	0.0926215	0.0533068	0.0446311	0.0516849	0.0796968	0.0130827	0.000908284	0.0720787	0.000908284	0.0552263	0.0106996	0.0111055	0.0110333	0.0356268	0.000908284
IPI00183530	cDNA FLJ46302 fis clone TESTI4036048 highly similar to Sorting nexin 1		557	3	0.785114	1.66875e+06	0.121674	0.117557	0.0418823	0.197093	0.109361	0.121551	0.170803	0.0270589	0.0930193	1.30805	1.2638	1.03501	0.96617	1.11258	1.07494	0.61734	0.596456	0.0440798	0.0480752	0.0744578	0.0297165	0.0744714	0.047257	0.024845	0.0034483	0.0091435	0.0921196	0.000908284	0.0926215	0.0533068	0.0446311	0.0516849	0.0796968	0.0130827	0.000908284	0.0720787	0.000908284	0.0552263	0.0106996	0.0111055	0.0110333	0.0356268	0.000908284
IPI00556082	Sorting nexin 1 isoform a variant		134	2	0.104425	1.66875e+06	0.147838	0.130349	0.0366582	0.101226	0.12256	0.128706	0.11327	0.0710841	0.148308	0.996832	0.878909	1.13417	0.881702	1.20625	1.06355	1.46047	1.2877	0.0721081	0.0505334	0.0541639	0.0424292	0.0600686	0.0533919	0.0278507	0.00738232	0.00860797	0.0555248	0.000283433	0.025182	0.0735791	0.0272261	0.0457693	0.0889741	0.013642	0.000283433	0.0680164	0.000283433	0.0222931	0.0276483	0.0287829	0.0285811	0.0973155	0.000283433
IPI00183274	sorting nexin 1 isoform c		474	3	0.785114	1.66875e+06	0.121674	0.117557	0.0418823	0.197093	0.109361	0.121551	0.170803	0.0270589	0.0930193	1.30805	1.2638	1.03501	0.96617	1.11258	1.07494	0.61734	0.596456	0.0440798	0.0480752	0.0744578	0.0297165	0.0744714	0.047257	0.024845	0.0034483	0.0091435	0.0921196	0.000908284	0.0926215	0.0533068	0.0446311	0.0516849	0.0796968	0.0130827	0.000908284	0.0720787	0.000908284	0.0552263	0.0106996	0.0111055	0.0110333	0.0356268	0.000908284
IPI00909951	PDHA1/LOC79064 protein (Fragment)		302	4	0.740803	843503	0.142073	0.0770722	0.0361226	0.145098	0.124413	0.210451	0.258863	0.00295362	0.00295362	48.1014	26.0942	1.84338	0.542483	1.14195	0.619487	0.979156	0.531175	0.0875958	0.0882302	0.0549141	0.0445151	0.063841	0.00200667	0.0197719	0.00200667	0.00200667	0.0949082	0.00200667	0.0435471	0.0989266	0.0235101	0.0226823	0.17285	0.0180228	0.00200667	0.168914	0.00200667	0.00200667	0.00200667	0.00200667	0.00200667	0.00200667	0.00200667
IPI00478002	Putative uncharacterized protein ENSP00000353405		296	8	2.5656	7.91244e+06	0.180891	0.115233	0.0439709	0.12951	0.108411	0.141208	0.142882	0.0791473	0.058748	3.0791	1.96147	1.56979	0.637028	1.66856	1.06292	1.39674	0.889762	0.0705997	0.0730334	0.0757237	0.059631	0.0402181	0.0373303	0.0190394	0.01237	0.00909859	0.0590355	0.000490723	0.0473366	0.0569478	0.0484198	0.0243677	0.0771491	0.0228733	0.00397242	0.0789076	0.0134778	0.0316645	0.0283606	0.0250281	0.0346762	0.0307719	0.00674463
IPI00165486	hypothetical protein isoform 1		293	12	3.67806	7.91244e+06	0.175549	0.111799	0.0446898	0.12543	0.114647	0.159964	0.13189	0.0782614	0.0577703	3.03873	1.93524	1.57021	0.636856	1.53121	0.975162	1.39957	0.891327	0.0766369	0.0766521	0.0757225	0.0567709	0.0415919	0.0422376	0.0182909	0.0123956	0.0132103	0.0605183	0.00198826	0.0426665	0.0631206	0.0506127	0.023624	0.091845	0.0241676	0.00463421	0.0738813	0.0115692	0.0258179	0.0266648	0.0281534	0.0343062	0.0238831	0.00650967
IPI00871956	Similar to Ribosomal protein S2		184	7	1.76712	2.93854e+06	0.125093	0.107859	0.032376	0.127775	0.132888	0.176556	0.177718	0.0593803	0.0603546	2.07263	1.78709	1.15978	0.862232	0.941341	0.811654	0.979006	0.84413	0.0693541	0.0587603	0.055367	0.0680735	0.0451501	0.020692	0.020896	0.00802662	0.00921833	0.065667	0.000588623	0.0383047	0.0836305	0.0699336	0.029372	0.0949694	0.00815537	0.00338644	0.0999785	0.000588623	0.0269953	0.0271602	0.0205117	0.0286977	0.0300955	0.00312923
IPI00013485	40S ribosomal protein S2		293	12	3.67806	7.91244e+06	0.175549	0.111799	0.0446898	0.12543	0.114647	0.159964	0.13189	0.0782614	0.0577703	3.03873	1.93524	1.57021	0.636856	1.53121	0.975162	1.39957	0.891327	0.0766369	0.0766521	0.0757225	0.0567709	0.0415919	0.0422376	0.0182909	0.0123956	0.0132103	0.0605183	0.00198826	0.0426665	0.0631206	0.0506127	0.023624	0.091845	0.0241676	0.00463421	0.0738813	0.0115692	0.0258179	0.0266648	0.0281534	0.0343062	0.0238831	0.00650967
IPI00386445	Ribosomal protein S2 isoform CRA_b		203	8	2.23181	7.91244e+06	0.19056	0.103348	0.0457091	0.128019	0.100543	0.191965	0.126886	0.0833725	0.0295968	6.43852	3.49187	1.84386	0.542341	1.8953	1.0279	1.48853	0.807289	0.0790059	0.0804099	0.0882869	0.0463368	0.0357544	0.0445537	0.0165201	0.0148368	0.0137061	0.0632705	0.00167058	0.037862	0.0511847	0.0472452	0.0246695	0.115603	0.0292235	0.0021398	0.0735257	0.0155986	0.0154616	0.0255676	0.0315071	0.0415103	0.00826987	0.00613119
IPI00479366	Putative uncharacterized protein ENSP00000351543 (Fragment)		290	7	2.18949	2.93854e+06	0.158269	0.100418	0.0306384	0.117792	0.113573	0.208535	0.166585	0.0769217	0.0272678	5.80425	3.68267	1.5761	0.634478	1.39355	0.884175	1.34363	0.852507	0.0746017	0.066936	0.0716052	0.0538536	0.035351	0.0313776	0.0165942	0.0110746	0.0093982	0.0593417	0.000601898	0.034916	0.0627096	0.0617113	0.0292214	0.116972	0.0200475	0.00184992	0.0993898	0.00656206	0.0205478	0.0277498	0.0270879	0.0414525	0.0104769	0.00227938
IPI00339320	KN motif and ankyrin repeat domain-containing protein 1		1352	1	0	0	0	0	0	0	0	0	0	0	0	#DIV/0!	#DIV/0!	#DIV/0!	#DIV/0!	#DIV/0!	#DIV/0!	#DIV/0!	#DIV/0!	0	0	0	0	0	0	0	0	0	0	0	0	0	0	0	0	0	0	0	0	0	0	0	0	0	0
IPI00551051	KN motif and ankyrin repeat domains 1		330	1	0	0	0	0	0	0	0	0	0	0	0	#DIV/0!	#DIV/0!	#DIV/0!	#DIV/0!	#DIV/0!	#DIV/0!	#DIV/0!	#DIV/0!	0	0	0	0	0	0	0	0	0	0	0	0	0	0	0	0	0	0	0	0	0	0	0	0	0	0
IPI00795697	IQ domain-containing protein F3		154	1	0	0	0	0	0	0	0	0	0	0	0	#DIV/0!	#DIV/0!	#DIV/0!	#DIV/0!	#DIV/0!	#DIV/0!	#DIV/0!	#DIV/0!	0	0	0	0	0	0	0	0	0	0	0	0	0	0	0	0	0	0	0	0	0	0	0	0	0	0
IPI00643565	Isoform 3 of Splicing factor arginine/serine-rich 17A		446	1	0	0	0	0	0	0	0	0	0	0	0	#DIV/0!	#DIV/0!	#DIV/0!	#DIV/0!	#DIV/0!	#DIV/0!	#DIV/0!	#DIV/0!	0	0	0	0	0	0	0	0	0	0	0	0	0	0	0	0	0	0	0	0	0	0	0	0	0	0
IPI00024024	Isoform 1 of Splicing factor arginine/serine-rich 17A		695	1	0	0	0	0	0	0	0	0	0	0	0	#DIV/0!	#DIV/0!	#DIV/0!	#DIV/0!	#DIV/0!	#DIV/0!	#DIV/0!	#DIV/0!	0	0	0	0	0	0	0	0	0	0	0	0	0	0	0	0	0	0	0	0	0	0	0	0	0	0
IPI00411614	WD repeat and HMG-box DNA-binding protein 1		1129	1	0	0	0	0	0	0	0	0	0	0	0	#DIV/0!	#DIV/0!	#DIV/0!	#DIV/0!	#DIV/0!	#DIV/0!	#DIV/0!	#DIV/0!	0	0	0	0	0	0	0	0	0	0	0	0	0	0	0	0	0	0	0	0	0	0	0	0	0	0
IPI00166521	Zinc finger protein 786		1581	3	0.649559	2.02861e+06	0.0825506	0.113657	0.0761927	0.167379	0.128438	0.184417	0.243182	0.00209166	0.00209166	39.4665	54.3382	0.726311	1.37682	0.642727	0.88492	0.493196	0.679042	0.0392399	0.0518365	0.0418731	0.037985	0.0256946	0.0810484	0.0106592	0.028756	0.0400155	0.103028	0.00108508	0.0709087	0.0704115	0.015708	0.056149	0.0775161	0.0517749	0.0589475	0.0569068	0.0710867	0.0145162	0.00108508	0.00108508	0.00108508	0.00108508	0.00108508
IPI00743654	Putative uncharacterized protein NEB		2625	3	0.32736	2.01809e+06	0.10134	0.100042	0.0562846	0.0994943	0.143061	0.158945	0.260641	0.07855	0.0016423	61.706	60.9158	1.01297	0.987194	0.70837	0.699299	1.01855	1.00551	0.0655118	0.0480443	0.0814959	0.0709068	0.00919899	0.00107665	0.0117536	0.00107665	0.0261804	0.0650104	0.00107665	0.0633874	0.123161	0.0212173	0.0687775	0.10729	0.00107665	0.0187383	0.0779617	0.00107665	0.0915989	0.00107665	0.00107665	0.0526891	0.00107665	0.00107665
IPI00914847	Nebulin		6669	8	1.39923	2.01809e+06	0.109054	0.107301	0.0498625	0.122765	0.147759	0.175709	0.225885	0.0584373	0.00322702	33.7942	33.2509	1.01634	0.983924	0.738055	0.72619	0.888316	0.874035	0.062907	0.0534319	0.0615643	0.0746826	0.033704	0.00238762	0.0243866	0.00637775	0.0192132	0.0552409	0.00238762	0.0728941	0.115587	0.0290102	0.0463204	0.117954	0.015453	0.0103452	0.108418	0.00238762	0.0581864	0.0116257	0.0102276	0.0344793	0.00238762	0.00238762
IPI00795298	cDNA FLJ61510 highly similar to Kinetochore-associated protein 1		1134	2	0	0	0	0	0	0	0	0	0	0	0	#DIV/0!	#DIV/0!	#DIV/0!	#DIV/0!	#DIV/0!	#DIV/0!	#DIV/0!	#DIV/0!	0	0	0	0	0	0	0	0	0	0	0	0	0	0	0	0	0	0	0	0	0	0	0	0	0	0
IPI00001458	Kinetochore-associated protein 1		2209	4	0	0	0	0	0	0	0	0	0	0	0	#DIV/0!	#DIV/0!	#DIV/0!	#DIV/0!	#DIV/0!	#DIV/0!	#DIV/0!	#DIV/0!	0	0	0	0	0	0	0	0	0	0	0	0	0	0	0	0	0	0	0	0	0	0	0	0	0	0
IPI00414836	Osteoclast-stimulating factor 1		214	1	0	0	0	0	0	0	0	0	0	0	0	#DIV/0!	#DIV/0!	#DIV/0!	#DIV/0!	#DIV/0!	#DIV/0!	#DIV/0!	#DIV/0!	0	0	0	0	0	0	0	0	0	0	0	0	0	0	0	0	0	0	0	0	0	0	0	0	0	0
IPI00220523	Isoform 3 of DNA repair protein RAD51 homolog 2		350	1	0	0	0	0	0	0	0	0	0	0	0	#DIV/0!	#DIV/0!	#DIV/0!	#DIV/0!	#DIV/0!	#DIV/0!	#DIV/0!	#DIV/0!	0	0	0	0	0	0	0	0	0	0	0	0	0	0	0	0	0	0	0	0	0	0	0	0	0	0
IPI00395987	Isoform 1 of DNA repair protein RAD51 homolog 2		384	1	0	0	0	0	0	0	0	0	0	0	0	#DIV/0!	#DIV/0!	#DIV/0!	#DIV/0!	#DIV/0!	#DIV/0!	#DIV/0!	#DIV/0!	0	0	0	0	0	0	0	0	0	0	0	0	0	0	0	0	0	0	0	0	0	0	0	0	0	0
IPI00903255	cDNA FLJ75699 highly similar to Homo sapiens osteoclast stimulating factor 1 (OSTF1) mRNA		214	1	0	0	0	0	0	0	0	0	0	0	0	#DIV/0!	#DIV/0!	#DIV/0!	#DIV/0!	#DIV/0!	#DIV/0!	#DIV/0!	#DIV/0!	0	0	0	0	0	0	0	0	0	0	0	0	0	0	0	0	0	0	0	0	0	0	0	0	0	0
IPI00097257	Uncharacterized protein C20orf152		576	1	0	0	0	0	0	0	0	0	0	0	0	#DIV/0!	#DIV/0!	#DIV/0!	#DIV/0!	#DIV/0!	#DIV/0!	#DIV/0!	#DIV/0!	0	0	0	0	0	0	0	0	0	0	0	0	0	0	0	0	0	0	0	0	0	0	0	0	0	0
IPI00218448	Histone H2A.Z		128	7	1.90793	2.04745e+07	0.161814	0.100619	0.0585657	0.190819	0.0866137	0.094557	0.112682	0.117142	0.0771882	2.09636	1.30355	1.60819	0.621818	1.86823	1.1617	0.847999	0.527301	0.037972	0.0274524	0.155781	0.0201209	0.00907637	0.0874112	0.0105507	0.00676313	0.0414273	0.0104932	0.00599763	0.151282	0.0171757	0.00907088	0.0801128	0.0135259	0.00646275	0.0846997	0.0135658	0.00673449	0.0929406	0.0117767	0.0102582	0.114628	0.0150744	0.00641977
IPI00398806	H2A histone family member V isoform 5		90	3	0.954469	2.04745e+07	0.18955	0.143954	0.0593669	0.159405	0.0901139	0.0789209	0.103564	0.120499	0.054626	3.46997	2.63526	1.31674	0.75945	2.10346	1.59747	1.18911	0.903073	0.0549345	0.0366862	0.170544	0.0187812	0.0021017	0.12816	0.0037428	0.00129885	0.0367382	0.005176	0.00042302	0.109738	0.0143412	0.00244307	0.0769395	0.00658802	0.000955181	0.0726942	0.00973255	0.00126608	0.0823169	0.00720245	0.00546877	0.108364	0.0102115	0.000906006
IPI00887678	similar to peptidylprolyl isomerase A-like		223	6	1.52719	1.4924e+06	0.0783613	0.0943714	0.0922499	0.111107	0.0917763	0.114768	0.125848	0.262598	0.0289203	2.70956	3.26316	0.830349	1.20431	0.853829	1.02828	0.705278	0.849374	0.0389167	0.0437574	0.0230352	0.0660413	0.00804192	0.0191665	0.0173668	0.0553168	0.0303504	0.0428024	0.033746	0.0251322	0.04257	0.0542475	0.00825014	0.0223416	0.03016	0.0436925	0.05869	0.0568116	0.0274499	0.178702	0.0567129	0.00118432	0.00873997	0.0170631
IPI00479307	Isoform 2 of Myosin-10		1992	19	4.68169	3.96367e+06	0.179182	0.114637	0.0620055	0.160979	0.107806	0.0984755	0.145801	0.0809594	0.0501536	3.57267	2.28573	1.56303	0.639782	1.66208	1.06337	1.11308	0.712127	0.0378498	0.0477839	0.130549	0.053952	0.0300588	0.0566998	0.0252909	0.00558917	0.0235375	0.0477964	0.0132123	0.0969145	0.0435044	0.0394315	0.0603502	0.0565118	0.0188346	0.0097926	0.063846	0.0117296	0.0710392	0.0099854	0.0244767	0.0282583	0.0309458	0.00596471
IPI00397526	Isoform 1 of Myosin-10		1976	19	4.68169	3.96367e+06	0.179182	0.114637	0.0620055	0.160979	0.107806	0.0984755	0.145801	0.0809594	0.0501536	3.57267	2.28573	1.56303	0.639782	1.66208	1.06337	1.11308	0.712127	0.0378498	0.0477839	0.130549	0.053952	0.0300588	0.0566998	0.0252909	0.00558917	0.0235375	0.0477964	0.0132123	0.0969145	0.0435044	0.0394315	0.0603502	0.0565118	0.0188346	0.0097926	0.063846	0.0117296	0.0710392	0.0099854	0.0244767	0.0282583	0.0309458	0.00596471
IPI00790503	Isoform 3 of Myosin-10		1997	19	4.68169	3.96367e+06	0.179182	0.114637	0.0620055	0.160979	0.107806	0.0984755	0.145801	0.0809594	0.0501536	3.57267	2.28573	1.56303	0.639782	1.66208	1.06337	1.11308	0.712127	0.0378498	0.0477839	0.130549	0.053952	0.0300588	0.0566998	0.0252909	0.00558917	0.0235375	0.0477964	0.0132123	0.0969145	0.0435044	0.0394315	0.0603502	0.0565118	0.0188346	0.0097926	0.063846	0.0117296	0.0710392	0.0099854	0.0244767	0.0282583	0.0309458	0.00596471
IPI00171903	Isoform 1 of Heterogeneous nuclear ribonucleoprotein M		730	26	7.20574	3.18253e+06	0.13719	0.0932748	0.038743	0.14628	0.115979	0.112752	0.121917	0.0747231	0.159142	0.862062	0.586112	1.47082	0.679895	1.18289	0.804241	0.937859	0.637645	0.0480942	0.0346902	0.100111	0.0411778	0.0158138	0.0397121	0.0108493	0.00149765	0.0164416	0.0399191	0.0176262	0.0839761	0.0644196	0.013089	0.0661879	0.0565636	0.00876539	0.0257753	0.0636672	0.00462657	0.0584403	0.0235113	0.00886432	0.0426446	0.0963447	0.00267316
IPI00332371	Isoform 1 of 6-phosphofructokinase liver type		780	5	0.997298	743393	0.336472	0.185674	0.0213739	0.187666	0.184118	0.0179027	0.0201917	0.00889977	0.0377025	8.92441	4.9247	1.81217	0.551824	1.82748	1.00845	1.79294	0.989385	0.123008	0.124313	0.205345	0.0801645	0.0748231	0.064774	0.00402516	0.00402516	0.0092518	0.0647773	0.0455379	0.0772484	0.0853895	0.00851693	0.0088365	0.00779735	0.00402516	0.00402516	0.00773468	0.00402516	0.00977818	0.00402516	0.00402516	0.00402516	0.00402516	0.00402516
IPI00784216	6-phosphofructokinase liver type (EC 2.7.1.11) (Phosphofructokinase 1) (Phosphohexokinase) (Phosphofructo-1-kinase isozyme B) (PFK-B). Isoform 2		830	4	0.8716	307265	0.371112	0.187417	0.0104645	0.177532	0.211616	0.0104645	0.0104645	0.0104645	0.0104645	35.464	17.9099	1.98013	0.505016	1.7537	0.885649	2.09039	1.05568	0.124587	0.143967	0.236338	0.0874412	0.0819567	0.048143	0.00476782	0.00476782	0.00476782	0.0730638	0.00476782	0.0866619	0.0967292	0.00476782	0.00476782	0.00476782	0.00476782	0.00476782	0.00476782	0.00476782	0.00476782	0.00476782	0.00476782	0.00476782	0.00476782	0.00476782
IPI00853220	Isoform 6 of Protein transport protein Sec31A		1067	5	0.650869	597801	0.0672495	0.106558	0.0142121	0.0726988	0.200489	0.285169	0.226806	0.011317	0.0155	4.33868	6.87473	0.631105	1.58452	0.335427	0.531492	0.925042	1.46575	0.0557165	0.0317678	0.0438783	0.00842693	0.095181	0.00668378	0.00668378	0.00668378	0.00974059	0.0509445	0.00668378	0.0422144	0.163322	0.0687302	0.00818375	0.241311	0.00850517	0.00842311	0.181366	0.00843753	0.0114858	0.00668378	0.00901863	0.00786266	0.0128712	0.00776657
IPI00445429	Isoform 7 of Protein transport protein Sec31A		969	5	0.650869	597801	0.0672495	0.106558	0.0142121	0.0726988	0.200489	0.285169	0.226806	0.011317	0.0155	4.33868	6.87473	0.631105	1.58452	0.335427	0.531492	0.925042	1.46575	0.0557165	0.0317678	0.0438783	0.00842693	0.095181	0.00668378	0.00668378	0.00668378	0.00974059	0.0509445	0.00668378	0.0422144	0.163322	0.0687302	0.00818375	0.241311	0.00850517	0.00842311	0.181366	0.00843753	0.0114858	0.00668378	0.00901863	0.00786266	0.0128712	0.00776657
IPI00852741	Isoform 8 of Protein transport protein Sec31A		1233	5	0.650869	597801	0.0672495	0.106558	0.0142121	0.0726988	0.200489	0.285169	0.226806	0.011317	0.0155	4.33868	6.87473	0.631105	1.58452	0.335427	0.531492	0.925042	1.46575	0.0557165	0.0317678	0.0438783	0.00842693	0.095181	0.00668378	0.00668378	0.00668378	0.00974059	0.0509445	0.00668378	0.0422144	0.163322	0.0687302	0.00818375	0.241311	0.00850517	0.00842311	0.181366	0.00843753	0.0114858	0.00668378	0.00901863	0.00786266	0.0128712	0.00776657
IPI00795507	Isoform 2 of Protein transport protein Sec31A		1205	5	0.650869	597801	0.0672495	0.106558	0.0142121	0.0726988	0.200489	0.285169	0.226806	0.011317	0.0155	4.33868	6.87473	0.631105	1.58452	0.335427	0.531492	0.925042	1.46575	0.0557165	0.0317678	0.0438783	0.00842693	0.095181	0.00668378	0.00668378	0.00668378	0.00974059	0.0509445	0.00668378	0.0422144	0.163322	0.0687302	0.00818375	0.241311	0.00850517	0.00842311	0.181366	0.00843753	0.0114858	0.00668378	0.00901863	0.00786266	0.0128712	0.00776657
IPI00305152	Isoform 3 of Protein transport protein Sec31A		1106	5	0.650869	597801	0.0672495	0.106558	0.0142121	0.0726988	0.200489	0.285169	0.226806	0.011317	0.0155	4.33868	6.87473	0.631105	1.58452	0.335427	0.531492	0.925042	1.46575	0.0557165	0.0317678	0.0438783	0.00842693	0.095181	0.00668378	0.00668378	0.00668378	0.00974059	0.0509445	0.00668378	0.0422144	0.163322	0.0687302	0.00818375	0.241311	0.00850517	0.00842311	0.181366	0.00843753	0.0114858	0.00668378	0.00901863	0.00786266	0.0128712	0.00776657
IPI00515103	Isoform 4 of Protein transport protein Sec31A		1181	5	0.650869	597801	0.0672495	0.106558	0.0142121	0.0726988	0.200489	0.285169	0.226806	0.011317	0.0155	4.33868	6.87473	0.631105	1.58452	0.335427	0.531492	0.925042	1.46575	0.0557165	0.0317678	0.0438783	0.00842693	0.095181	0.00668378	0.00668378	0.00668378	0.00974059	0.0509445	0.00668378	0.0422144	0.163322	0.0687302	0.00818375	0.241311	0.00850517	0.00842311	0.181366	0.00843753	0.0114858	0.00668378	0.00901863	0.00786266	0.0128712	0.00776657
IPI00014068	Isoform 1 of Serine/threonine-protein kinase PAK 4		591	4	0	0	0	0	0	0	0	0	0	0	0	#DIV/0!	#DIV/0!	#DIV/0!	#DIV/0!	#DIV/0!	#DIV/0!	#DIV/0!	#DIV/0!	0	0	0	0	0	0	0	0	0	0	0	0	0	0	0	0	0	0	0	0	0	0	0	0	0	0
IPI00012493	40S ribosomal protein S20		119	4	1.03512	9.83738e+06	0.165908	0.163534	0.0425298	0.109166	0.14686	0.111361	0.13196	0.057812	0.0708693	2.34103	2.30754	1.01451	0.985693	1.1297	1.11353	1.51977	1.49803	0.0720205	0.0745284	0.0452237	0.0677269	0.0681371	0.0250692	0.023769	0.00996573	0.00977966	0.0570137	0.000242474	0.0293197	0.103288	0.0506295	0.0176086	0.0703549	0.0222357	0.00464694	0.0909205	0.0158202	0.0238216	0.0319978	0.0255019	0.00999729	0.0377224	0.00897193
IPI00794659	cDNA FLJ58953 highly similar to 40S ribosomal protein S20		142	4	1.03512	9.83738e+06	0.165908	0.163534	0.0425298	0.109166	0.14686	0.111361	0.13196	0.057812	0.0708693	2.34103	2.30754	1.01451	0.985693	1.1297	1.11353	1.51977	1.49803	0.0720205	0.0745284	0.0452237	0.0677269	0.0681371	0.0250692	0.023769	0.00996573	0.00977966	0.0570137	0.000242474	0.0293197	0.103288	0.0506295	0.0176086	0.0703549	0.0222357	0.00464694	0.0909205	0.0158202	0.0238216	0.0319978	0.0255019	0.00999729	0.0377224	0.00897193
IPI00791752	7 kDa protein		59	5	1.36964	9.83738e+06	0.154688	0.167581	0.0602879	0.125954	0.140179	0.135623	0.152665	0.0314136	0.0316072	4.89409	5.30199	0.923067	1.08335	1.1035	1.19547	1.22813	1.33049	0.0574588	0.0626858	0.0561459	0.0631183	0.0745851	0.00366417	0.0304959	0.00412205	0.0372699	0.0432372	0.00121042	0.0560299	0.11021	0.0583717	0.0297443	0.0761492	0.017116	0.00460189	0.0917204	0.0109287	0.0542582	0.0167795	0.0154391	0.00632689	0.0207517	0.00793215
IPI00909470	cDNA FLJ60588 highly similar to Protein arginine N-methyltransferase 1		293	2	0.122382	9.87455e+06	0.123175	0.047787	0.105093	0.194064	0.144496	0.184067	0.0927743	0.0505481	0.0579967	2.12382	0.82396	2.57757	0.387962	0.852445	0.330716	0.634711	0.246244	0.0573151	0.0537167	0.0399297	0.00144839	0.0135809	0.043538	0.0178383	0.0680291	6.42305e-05	0.0735974	6.42305e-05	0.0849643	6.42305e-05	0.0971347	0.0209267	0.0879858	0.0337641	0.10384	0.0757796	0.0354933	0.00243024	0.00553459	0.0357662	6.42305e-05	6.42305e-05	0.0212354
IPI00018522	HMT1 hnRNP methyltransferase-like 2 isoform 1		371	2	0.122382	9.87455e+06	0.123175	0.047787	0.105093	0.194064	0.144496	0.184067	0.0927743	0.0505481	0.0579967	2.12382	0.82396	2.57757	0.387962	0.852445	0.330716	0.634711	0.246244	0.0573151	0.0537167	0.0399297	0.00144839	0.0135809	0.043538	0.0178383	0.0680291	6.42305e-05	0.0735974	6.42305e-05	0.0849643	6.42305e-05	0.0971347	0.0209267	0.0879858	0.0337641	0.10384	0.0757796	0.0354933	0.00243024	0.00553459	0.0357662	6.42305e-05	6.42305e-05	0.0212354
IPI00647907	Isoform 18 of Fibroblast growth factor receptor 2		820	3	0.573542	760006	0.164539	0.0767953	0.0627765	0.107262	0.0995283	0.238771	0.166346	0.00254086	0.0814399	2.02038	0.942969	2.14257	0.466729	1.65319	0.771593	1.53399	0.715958	0.0997945	0.0450835	0.0772479	0.0542772	0.03728	0.0404117	0.0471632	0.0109919	0.00953064	0.0524857	0.00136414	0.0642097	0.0609531	0.0633264	0.0342473	0.128355	0.00136414	0.00136414	0.10779	0.00136414	0.0188489	0.00136414	0.00136414	0.00136414	0.00136414	0.00136414
IPI00218424	fibroblast growth factor receptor 2 isoform 2 precursor		841	4	1.21559	760006	0.194613	0.0578834	0.0725333	0.108724	0.112583	0.255807	0.158861	0.00273784	0.0362574	5.36754	1.59646	3.36215	0.297428	1.72862	0.514139	1.78997	0.532386	0.123448	0.073165	0.0751673	0.0325205	0.0284114	0.0310655	0.0510262	0.0171773	0.00483541	0.0551834	0.00136595	0.0542898	0.0562305	0.0706883	0.040438	0.127732	0.00136595	0.00136595	0.107361	0.00136595	0.0300806	0.00136595	0.00136595	0.00136595	0.00136595	0.00136595
IPI00216605	Isoform 9 of Fibroblast growth factor receptor 2		819	4	1.21559	760006	0.194613	0.0578834	0.0725333	0.108724	0.112583	0.255807	0.158861	0.00273784	0.0362574	5.36754	1.59646	3.36215	0.297428	1.72862	0.514139	1.78997	0.532386	0.123448	0.073165	0.0751673	0.0325205	0.0284114	0.0310655	0.0510262	0.0171773	0.00483541	0.0551834	0.00136595	0.0542898	0.0562305	0.0706883	0.040438	0.127732	0.00136595	0.00136595	0.107361	0.00136595	0.0300806	0.00136595	0.00136595	0.00136595	0.00136595	0.00136595
IPI00218416	Isoform 10 of Fibroblast growth factor receptor 2		819	4	1.21559	760006	0.194613	0.0578834	0.0725333	0.108724	0.112583	0.255807	0.158861	0.00273784	0.0362574	5.36754	1.59646	3.36215	0.297428	1.72862	0.514139	1.78997	0.532386	0.123448	0.073165	0.0751673	0.0325205	0.0284114	0.0310655	0.0510262	0.0171773	0.00483541	0.0551834	0.00136595	0.0542898	0.0562305	0.0706883	0.040438	0.127732	0.00136595	0.00136595	0.107361	0.00136595	0.0300806	0.00136595	0.00136595	0.00136595	0.00136595	0.00136595
IPI00218421	Isoform 15 of Fibroblast growth factor receptor 2		705	2	0	0	0	0	0	0	0	0	0	0	0	#DIV/0!	#DIV/0!	#DIV/0!	#DIV/0!	#DIV/0!	#DIV/0!	#DIV/0!	#DIV/0!	0	0	0	0	0	0	0	0	0	0	0	0	0	0	0	0	0	0	0	0	0	0	0	0	0	0
IPI00553043	Isoform 1 of LIM and calponin homology domains-containing protein 1		1083	3	0.0155673	601597	0.417388	0.358668	0.0055504	0.190641	0.0055504	0.0055504	0.0055504	0.0055504	0.0055504	75.1997	64.6203	1.16372	0.859316	75.1997	64.6203	2.18939	1.88138	0.311785	0.207769	0.162907	0.195483	0.00302511	0.00302511	0.00302511	0.00302511	0.00302511	0.00302511	0.00302511	0.103904	0.00302511	0.00302511	0.00302511	0.00302511	0.00302511	0.00302511	0.00302511	0.00302511	0.00302511	0.00302511	0.00302511	0.00302511	0.00302511	0.00302511
IPI00853044	Isoform 2 of LIM and calponin homology domains-containing protein 1		1057	3	0.0155673	601597	0.417388	0.358668	0.0055504	0.190641	0.0055504	0.0055504	0.0055504	0.0055504	0.0055504	75.1997	64.6203	1.16372	0.859316	75.1997	64.6203	2.18939	1.88138	0.311785	0.207769	0.162907	0.195483	0.00302511	0.00302511	0.00302511	0.00302511	0.00302511	0.00302511	0.00302511	0.103904	0.00302511	0.00302511	0.00302511	0.00302511	0.00302511	0.00302511	0.00302511	0.00302511	0.00302511	0.00302511	0.00302511	0.00302511	0.00302511	0.00302511
IPI00910530	cDNA FLJ61222 highly similar to Fibroblast growth factor receptor 2		726	2	0	0	0	0	0	0	0	0	0	0	0	#DIV/0!	#DIV/0!	#DIV/0!	#DIV/0!	#DIV/0!	#DIV/0!	#DIV/0!	#DIV/0!	0	0	0	0	0	0	0	0	0	0	0	0	0	0	0	0	0	0	0	0	0	0	0	0	0	0
IPI00643986	42 kDa protein		371	20	6.69141	2.88004e+07	0.143703	0.142313	0.0340389	0.114966	0.111818	0.132316	0.124767	0.0806294	0.115449	1.24473	1.23269	1.00977	0.990329	1.28515	1.27272	1.24996	1.23787	0.0576193	0.0511234	0.0653783	0.0734305	0.0456163	0.0500514	0.0183192	0.00862571	0.00746935	0.0398623	0.000900897	0.057265	0.0589369	0.0330935	0.0366009	0.0633494	0.0178323	0.0229499	0.067976	0.0192463	0.0338867	0.0322534	0.0285122	0.0320518	0.0484155	0.0109047
IPI00003881	Heterogeneous nuclear ribonucleoprotein F		415	13	3.50671	2.7559e+06	0.13357	0.100498	0.0511424	0.116722	0.108374	0.123192	0.102198	0.105358	0.158946	0.840351	0.63228	1.32908	0.752399	1.2325	0.927328	1.14434	0.861002	0.0530071	0.0469648	0.0791455	0.0443623	0.033609	0.0443879	0.0157874	0.0012093	0.0230631	0.0441991	0.0012093	0.0732591	0.0655758	0.0416855	0.0512103	0.071586	0.0075943	0.0012093	0.0613855	0.00358168	0.0387651	0.0339004	0.0205396	0.0386649	0.0476757	0.0012093
IPI00027270	60S ribosomal protein L26		145	7	2.21958	3.68877e+06	0.0979933	0.093845	0.0636243	0.112404	0.1148	0.122019	0.150237	0.138798	0.106278	0.922045	0.883012	1.0442	0.957667	0.853597	0.817462	0.871798	0.834892	0.035422	0.0314278	0.0454138	0.0333189	0.0325269	0.0435071	0.028484	0.0101346	0.0140859	0.0392199	0.000647433	0.0529599	0.0667017	0.0465953	0.0310329	0.0723341	0.0185551	0.0238333	0.0531197	0.0287818	0.0693897	0.0515533	0.033674	0.0736043	0.0393635	0.00548701
IPI00658052	Isoform 1 of Sarcalumenin		932	2	0	0	0	0	0	0	0	0	0	0	0	#DIV/0!	#DIV/0!	#DIV/0!	#DIV/0!	#DIV/0!	#DIV/0!	#DIV/0!	#DIV/0!	0	0	0	0	0	0	0	0	0	0	0	0	0	0	0	0	0	0	0	0	0	0	0	0	0	0
IPI00299573	60S ribosomal protein L7a		266	8	1.63937	4.82322e+06	0.135358	0.125416	0.0427664	0.14788	0.128517	0.12677	0.144579	0.0488844	0.0998288	1.3559	1.25632	1.07927	0.926556	1.05323	0.975876	0.915322	0.848097	0.0677787	0.0379133	0.0497789	0.0471959	0.056152	0.0512022	0.0130331	0.0115567	0.0145838	0.08906	0.00116376	0.0311445	0.100098	0.0302196	0.0392952	0.0663948	0.0254926	0.0234579	0.0751632	0.0152337	0.0384952	0.0200198	0.0166148	0.0213494	0.0395677	0.00710621
IPI00887325	similar to ribosomal protein L7a		266	8	1.63937	4.82322e+06	0.135358	0.125416	0.0427664	0.14788	0.128517	0.12677	0.144579	0.0488844	0.0998288	1.3559	1.25632	1.07927	0.926556	1.05323	0.975876	0.915322	0.848097	0.0677787	0.0379133	0.0497789	0.0471959	0.056152	0.0512022	0.0130331	0.0115567	0.0145838	0.08906	0.00116376	0.0311445	0.100098	0.0302196	0.0392952	0.0663948	0.0254926	0.0234579	0.0751632	0.0152337	0.0384952	0.0200198	0.0166148	0.0213494	0.0395677	0.00710621
IPI00642454	Ribosomal protein L7a		151	8	1.63937	4.82322e+06	0.135358	0.125416	0.0427664	0.14788	0.128517	0.12677	0.144579	0.0488844	0.0998288	1.3559	1.25632	1.07927	0.926556	1.05323	0.975876	0.915322	0.848097	0.0677787	0.0379133	0.0497789	0.0471959	0.056152	0.0512022	0.0130331	0.0115567	0.0145838	0.08906	0.00116376	0.0311445	0.100098	0.0302196	0.0392952	0.0663948	0.0254926	0.0234579	0.0751632	0.0152337	0.0384952	0.0200198	0.0166148	0.0213494	0.0395677	0.00710621
IPI00782992	Isoform 1 of Serine/arginine repetitive matrix protein 2		2752	13	2.73448	2.54394e+06	0.0992655	0.101722	0.0465234	0.112986	0.106216	0.140551	0.147069	0.106777	0.138891	0.714702	0.732392	0.975846	1.02475	0.934567	0.957699	0.878565	0.900311	0.0418043	0.0235	0.0284876	0.0349399	0.0477506	0.029079	0.0188802	0.0200941	0.0137397	0.0649862	0.00103956	0.0248281	0.0803352	0.0552457	0.0233186	0.0878837	0.0225201	0.030325	0.0887539	0.034967	0.026405	0.0564316	0.0291575	0.0199049	0.0818608	0.0173759
IPI00478114	Putative uncharacterized protein ENSP00000352682		135	3	0.383481	4.26664e+06	0.0851089	0.113598	0.0360393	0.0912291	0.1541	0.166298	0.118895	0.136104	0.0986284	0.862925	1.15177	0.749214	1.33473	0.552296	0.737167	0.932914	1.24519	0.0417898	0.0299508	0.034106	0.0692104	0.0384346	0.0117584	0.0290726	0.00851039	0.0104879	0.0479899	0.000855523	0.030612	0.112643	0.0460354	0.0317718	0.0963749	0.0247892	0.000855523	0.0721551	0.0146724	0.039628	0.0608304	0.0594792	0.0137543	0.0627685	0.0175573
IPI00221093	40S ribosomal protein S17		135	8	1.5913	7.61802e+06	0.0715901	0.131189	0.0330362	0.189492	0.146229	0.123828	0.148182	0.0924025	0.0640518	1.11769	2.04817	0.545703	1.8325	0.489575	0.897146	0.3778	0.692319	0.0358498	0.0349302	0.0282562	0.0918885	0.0410077	0.023277	0.0259821	0.0108513	0.0110185	0.0582066	0.105238	0.0625063	0.105533	0.0260362	0.0239717	0.0846752	0.0244765	0.00809969	0.0837608	0.0114358	0.0389485	0.0322273	0.0447843	0.021535	0.0336166	0.0168617
IPI00414603	similar to 40S ribosomal protein S17		135	8	1.5913	7.61802e+06	0.0715901	0.131189	0.0330362	0.189492	0.146229	0.123828	0.148182	0.0924025	0.0640518	1.11769	2.04817	0.545703	1.8325	0.489575	0.897146	0.3778	0.692319	0.0358498	0.0349302	0.0282562	0.0918885	0.0410077	0.023277	0.0259821	0.0108513	0.0110185	0.0582066	0.105238	0.0625063	0.105533	0.0260362	0.0239717	0.0846752	0.0244765	0.00809969	0.0837608	0.0114358	0.0389485	0.0322273	0.0447843	0.021535	0.0336166	0.0168617
IPI00219894	40S ribosomal protein S4 Y isoform 2		263	9	3.50808	24629406	0.13181	0.101678	0.0322695	0.0730858	0.0998246	0.144232	0.163026	0.0896398	0.164434	0.8016	0.618351	1.29635	0.771396	1.32042	1.01856	1.8035	1.39121	0.0778637	0.0629438	0.0200067	0.0571933	0.0253144	0.0136378	0.0265551	0.00995869	0.003293	0.0431622	0.000217718	0.0108756	0.0810642	0.0267698	0.019376	0.103369	0.036287	0.00238922	0.104033	0.0157352	0.0111272	0.0633175	0.0291025	0.0144545	0.124832	0.0150038
IPI00302740	40S ribosomal protein S4 Y isoform 1		263	9	3.6885	1.04267e+07	0.153939	0.0991401	0.0361172	0.0754828	0.0968225	0.150535	0.156588	0.0973719	0.134004	1.14876	0.739829	1.55274	0.644023	1.58991	1.02394	2.03939	1.31341	0.0838567	0.0723018	0.0286794	0.0547202	0.0305653	0.0213358	0.0289028	0.00880907	0.00409225	0.0431235	0.000184588	0.0147909	0.0732381	0.0289042	0.0185987	0.098349	0.0322905	0.00224445	0.0952629	0.0185715	0.0114288	0.0633865	0.0328489	0.0130301	0.10331	0.0138452
IPI00643830	Ribosomal protein S4 Y-linked 1		263	9	3.6885	1.04267e+07	0.153939	0.0991401	0.0361172	0.0754828	0.0968225	0.150535	0.156588	0.0973719	0.134004	1.14876	0.739829	1.55274	0.644023	1.58991	1.02394	2.03939	1.31341	0.0838567	0.0723018	0.0286794	0.0547202	0.0305653	0.0213358	0.0289028	0.00880907	0.00409225	0.0431235	0.000184588	0.0147909	0.0732381	0.0289042	0.0185987	0.098349	0.0322905	0.00224445	0.0952629	0.0185715	0.0114288	0.0633865	0.0328489	0.0130301	0.10331	0.0138452
IPI00903278	P37 AUF1		286	4	0.159804	1.00089e+06	0.0636724	0.127326	0.105718	0.0943517	0.117936	0.165616	0.119204	0.055297	0.150879	0.422011	0.8439	0.500072	1.99971	0.539889	1.07962	0.674841	1.34949	0.0332712	0.0233566	0.0322731	0.0391237	0.0371647	0.0736174	0.0444125	0.00198572	0.043625	0.0495907	0.00198572	0.0425909	0.0665551	0.0507841	0.0554762	0.065973	0.0144226	0.107973	0.0498292	0.00198572	0.0346982	0.0230747	0.0199078	0.0342724	0.00198572	0.00198572
IPI00915340	31 kDa protein		281	17	3.52593	2.88004e+07	0.149768	0.250274	0.0320232	0.101843	0.117732	0.0919672	0.103782	0.0542483	0.0983623	1.52261	2.54441	0.598415	1.67108	1.27211	2.1258	1.47058	2.45745	0.0585533	0.0737352	0.0457403	0.154448	0.0747082	0.0621309	0.0178858	0.00276256	0.0106246	0.0308038	0.00245247	0.048452	0.0732907	0.0277342	0.0314618	0.0486112	0.022566	0.0228826	0.0581523	0.0170697	0.0239739	0.0217385	0.0292076	0.0119689	0.0461959	0.00283113
IPI00220685	Isoform 4 of Heterogeneous nuclear ribonucleoprotein D0		287	4	0.159804	1.00089e+06	0.0636724	0.127326	0.105718	0.0943517	0.117936	0.165616	0.119204	0.055297	0.150879	0.422011	0.8439	0.500072	1.99971	0.539889	1.07962	0.674841	1.34949	0.0332712	0.0233566	0.0322731	0.0391237	0.0371647	0.0736174	0.0444125	0.00198572	0.043625	0.0495907	0.00198572	0.0425909	0.0665551	0.0507841	0.0554762	0.065973	0.0144226	0.107973	0.0498292	0.00198572	0.0346982	0.0230747	0.0199078	0.0342724	0.00198572	0.00198572
IPI00220683	Isoform 2 of Heterogeneous nuclear ribonucleoprotein D0		336	4	0.159804	1.00089e+06	0.0636724	0.127326	0.105718	0.0943517	0.117936	0.165616	0.119204	0.055297	0.150879	0.422011	0.8439	0.500072	1.99971	0.539889	1.07962	0.674841	1.34949	0.0332712	0.0233566	0.0322731	0.0391237	0.0371647	0.0736174	0.0444125	0.00198572	0.043625	0.0495907	0.00198572	0.0425909	0.0665551	0.0507841	0.0554762	0.065973	0.0144226	0.107973	0.0498292	0.00198572	0.0346982	0.0230747	0.0199078	0.0342724	0.00198572	0.00198572
IPI00022744	Isoform 1 of Exportin-2		971	14	3.37687	17431822	0.107346	0.0914988	0.0471197	0.123438	0.121853	0.20408	0.207612	0.0417544	0.0552967	1.94128	1.65469	1.1732	0.852369	0.88095	0.750894	0.869636	0.74125	0.0755596	0.0437818	0.042233	0.0607719	0.0550902	0.0246569	0.0311326	0.0166005	0.0137691	0.0747395	0.0141554	0.0380707	0.0864873	0.0395185	0.0351089	0.12716	0.016881	0.00190416	0.127876	0.0113959	0.00947847	0.0145704	0.0220062	0.00716689	0.0190384	0.00190416
IPI00795769	52 kDa protein		460	2	0	0	0	0	0	0	0	0	0	0	0	#DIV/0!	#DIV/0!	#DIV/0!	#DIV/0!	#DIV/0!	#DIV/0!	#DIV/0!	#DIV/0!	0	0	0	0	0	0	0	0	0	0	0	0	0	0	0	0	0	0	0	0	0	0	0	0	0	0
IPI00032063	Similar to Candidate tumor suppressor protein		4636	6	1.8921	4.95857e+06	0.13287	0.114615	0.0504396	0.125043	0.105541	0.14828	0.109508	0.0849746	0.12873	1.03216	0.890351	1.15927	0.862609	1.25895	1.08598	1.06259	0.916599	0.0354874	0.0511928	0.0617998	0.0370214	0.0596211	0.0342086	0.0187076	0.00923002	0.0298621	0.0497232	0.000640538	0.0461199	0.0398776	0.0516322	0.0476624	0.0743128	0.0314181	0.0392526	0.0449992	0.0262621	0.0442131	0.0170981	0.0247227	0.0434527	0.0307947	0.0241585
IPI00012772	60S ribosomal protein L8		257	7	2.80268	4.37728e+06	0.165097	0.143238	0.0230622	0.154253	0.112032	0.159099	0.13758	0.042077	0.0635621	2.59742	2.25352	1.1526	0.867601	1.47366	1.27855	1.0703	0.928596	0.0849645	0.0668481	0.0751717	0.0754874	0.0529244	0.0186651	0.0155217	0.00448578	0.00615007	0.0782147	0.0140799	0.0567795	0.0811862	0.03663	0.0348535	0.0848667	0.0111486	0.00081225	0.0754607	0.00081225	0.0358596	0.0147823	0.0158066	0.0180036	0.0399368	0.00365592
IPI00290239	Isoform 1 of Calcium/calmodulin-dependent protein kinase kinase 2		588	3	0.522777	1.00361e+07	0.273175	0.191516	0.0481739	0.0633998	0.0864824	0.069471	0.0896958	0.0894692	0.0886164	3.08267	2.16118	1.42638	0.701074	3.15874	2.21451	4.30877	3.02077	0.134473	0.20271	0.0290918	0.10661	0.0571981	0.0377258	0.0365443	0.0211264	0.0191002	0.034745	0.0263976	0.0308541	0.0647418	0.0268341	0.0235034	0.0334556	0.0350236	0.0295888	0.0629059	0.0228982	0.0324887	0.0417201	0.048393	0.0279529	0.0681435	0.0238138
IPI00292156	Isoform 4 of Calcium/calmodulin-dependent protein kinase kinase 2		545	3	0.522777	1.00361e+07	0.273175	0.191516	0.0481739	0.0633998	0.0864824	0.069471	0.0896958	0.0894692	0.0886164	3.08267	2.16118	1.42638	0.701074	3.15874	2.21451	4.30877	3.02077	0.134473	0.20271	0.0290918	0.10661	0.0571981	0.0377258	0.0365443	0.0211264	0.0191002	0.034745	0.0263976	0.0308541	0.0647418	0.0268341	0.0235034	0.0334556	0.0350236	0.0295888	0.0629059	0.0228982	0.0324887	0.0417201	0.048393	0.0279529	0.0681435	0.0238138
IPI00172426	Isoform 5 of Calcium/calmodulin-dependent protein kinase kinase 2		498	4	0.826484	1.00361e+07	0.216578	0.169651	0.0592258	0.0627707	0.089263	0.0704947	0.105715	0.121714	0.104588	2.07077	1.62208	1.27661	0.783324	2.42629	1.90057	3.4503	2.7027	0.0987097	0.14588	0.0266599	0.0844995	0.0560742	0.0353308	0.0389878	0.0202745	0.0174283	0.0297853	0.0194342	0.0278662	0.0598	0.0225456	0.0205598	0.0286551	0.031007	0.0278528	0.0688855	0.0221442	0.0322608	0.0633166	0.0496439	0.0269767	0.0725519	0.0262203
IPI00170509	Isoform 3 of Calcium/calmodulin-dependent protein kinase kinase 2		541	4	0.826484	1.00361e+07	0.216578	0.169651	0.0592258	0.0627707	0.089263	0.0704947	0.105715	0.121714	0.104588	2.07077	1.62208	1.27661	0.783324	2.42629	1.90057	3.4503	2.7027	0.0987097	0.14588	0.0266599	0.0844995	0.0560742	0.0353308	0.0389878	0.0202745	0.0174283	0.0297853	0.0194342	0.0278662	0.0598	0.0225456	0.0205598	0.0286551	0.031007	0.0278528	0.0688855	0.0221442	0.0322608	0.0633166	0.0496439	0.0269767	0.0725519	0.0262203
IPI00181728	Brix domain-containing protein 2		353	2	0	0	0	0	0	0	0	0	0	0	0	#DIV/0!	#DIV/0!	#DIV/0!	#DIV/0!	#DIV/0!	#DIV/0!	#DIV/0!	#DIV/0!	0	0	0	0	0	0	0	0	0	0	0	0	0	0	0	0	0	0	0	0	0	0	0	0	0	0
IPI00646500	Isoform 3 of Replication protein A 32 kDa subunit		358	3	1.13481	474785	0.158195	0.114383	0.0227917	0.156073	0.157648	0.200415	0.181879	0.00430732	0.00430732	36.727	26.5556	1.38302	0.723053	1.00347	0.725564	1.01359	0.732883	0.099556	0.0422903	0.0813145	0.066597	0.0304583	0.00238091	0.0150326	0.00238091	0.00238091	0.0861088	0.00238091	0.0740711	0.103641	0.0604475	0.044187	0.125269	0.0149097	0.00238091	0.112372	0.00238091	0.0451725	0.00238091	0.00238091	0.00238091	0.00238091	0.00238091
IPI00789435	eukaryotic translation elongation factor 1 delta isoform 3		646	5	0.545805	1.42511e+06	0.128973	0.220223	0.0665601	0.10895	0.146571	0.104105	0.093978	0.0437514	0.0868892	1.48434	2.53453	0.585646	1.70752	0.879935	1.5025	1.18378	2.02133	0.0586166	0.0566433	0.0869044	0.0710355	0.072146	0.0881779	0.0409563	0.00633556	0.0233234	0.0553111	0.000870721	0.0550642	0.0782732	0.0380334	0.0362639	0.0543013	0.000870721	0.000870721	0.0537832	0.000870721	0.0459653	0.000870721	0.0274197	0.000870721	0.0545696	0.000870721
IPI00654614	Epidermal type I keratin (Fragment)		157	10	1.90766	3.06552e+06	0.102188	0.193626	0.0657937	0.0894463	0.11337	0.0739533	0.0701789	0.0887835	0.202659	0.504236	0.955427	0.52776	1.8948	0.901364	1.70791	1.14245	2.16472	0.0652871	0.0758068	0.0254441	0.177636	0.0710047	0.016648	0.0473763	0.0116326	0.0073687	0.0373632	0.00650312	0.0660366	0.07166	0.00988822	0.0123914	0.0440687	0.0206593	0.0175145	0.0503356	0.00650312	0.0291439	0.0376515	0.0579383	0.00650312	0.119539	0.0105497
IPI00178440	Elongation factor 1-beta		225	2	0	0	0	0	0	0	0	0	0	0	0	#DIV/0!	#DIV/0!	#DIV/0!	#DIV/0!	#DIV/0!	#DIV/0!	#DIV/0!	#DIV/0!	0	0	0	0	0	0	0	0	0	0	0	0	0	0	0	0	0	0	0	0	0	0	0	0	0	0
IPI00384444	Keratin type I cytoskeletal 14		472	24	7.16203	2.98419e+07	0.123383	0.171299	0.0373084	0.121677	0.106259	0.0990195	0.0988541	0.0986192	0.143581	0.859324	1.19304	0.720278	1.38835	1.16115	1.61208	1.01402	1.40781	0.0528507	0.0673569	0.037854	0.120097	0.0589159	0.0353206	0.0241147	0.00665236	0.00623157	0.0355293	0.0367188	0.0516441	0.0619928	0.0205708	0.0222929	0.0554292	0.0273859	0.0238205	0.0573738	0.011506	0.0292456	0.0299724	0.0494665	0.0210541	0.0845724	0.00858417
IPI00217963	Keratin type I cytoskeletal 16		473	23	7.0646	2.98419e+07	0.129107	0.217208	0.0354571	0.098689	0.105295	0.0779078	0.0852121	0.0861824	0.164942	0.782742	1.31688	0.594391	1.68239	1.22614	2.06286	1.30822	2.20094	0.0598168	0.0825738	0.0195893	0.165734	0.0688964	0.0306939	0.024265	0.00824027	0.00681647	0.0343732	0.0182852	0.0463887	0.0749103	0.0200982	0.0131523	0.0484485	0.030483	0.0153009	0.0535311	0.0131429	0.0265831	0.0296201	0.0520735	0.00985426	0.103207	0.00663347
IPI00642971	eukaryotic translation elongation factor 1 delta isoform 1		647	5	0.545805	1.42511e+06	0.128973	0.220223	0.0665601	0.10895	0.146571	0.104105	0.093978	0.0437514	0.0868892	1.48434	2.53453	0.585646	1.70752	0.879935	1.5025	1.18378	2.02133	0.0586166	0.0566433	0.0869044	0.0710355	0.072146	0.0881779	0.0409563	0.00633556	0.0233234	0.0553111	0.000870721	0.0550642	0.0782732	0.0380334	0.0362639	0.0543013	0.000870721	0.000870721	0.0537832	0.000870721	0.0459653	0.000870721	0.0274197	0.000870721	0.0545696	0.000870721
IPI00450768	Keratin type I cytoskeletal 17		432	16	4.55367	2.88004e+07	0.123769	0.258948	0.0281957	0.0968159	0.104647	0.0820611	0.087059	0.0738108	0.144693	0.855387	1.78964	0.477967	2.09219	1.18272	2.47448	1.27839	2.67465	0.0589785	0.0716426	0.0371423	0.198015	0.0730123	0.0464845	0.0226445	0.0107383	0.010237	0.0334211	0.00721044	0.0551275	0.0602776	0.017281	0.0244243	0.0416898	0.0265517	0.0261891	0.0566099	0.0160501	0.0274963	0.02831	0.0432362	0.0205593	0.0850547	0.01218
IPI00747707	Radiated keratinocyte mRNA 266		349	13	3.56889	4887635	0.0993489	0.272911	0.0328388	0.0877741	0.0985308	0.0637712	0.0775756	0.0884832	0.178767	0.555746	1.52663	0.364034	2.747	1.0083	2.7698	1.13187	3.10924	0.0540368	0.0666889	0.0239645	0.221517	0.0800981	0.0420026	0.0271753	0.0125034	0.0127122	0.0316929	0.00913548	0.0535553	0.0667741	0.0145427	0.0182882	0.0403344	0.0256713	0.0197836	0.0586925	0.00913548	0.0294885	0.0351767	0.0535524	0.0235489	0.105893	0.0105096
IPI00794731	15 kDa protein		134	29	7.86999	11703756	0.121922	0.150466	0.0477449	0.0846388	0.121651	0.107439	0.114591	0.112088	0.139459	0.874253	1.07893	0.8103	1.23411	1.00223	1.23686	1.4405	1.77774	0.0548967	0.0561874	0.0509293	0.105257	0.0486824	0.0260464	0.030661	0.0122107	0.00959259	0.0399658	0.0159128	0.0291386	0.0914551	0.0405777	0.0225294	0.0657342	0.0251387	0.0158158	0.0721848	0.0124289	0.0214883	0.0439014	0.049888	0.0212105	0.0831785	0.0135485
IPI00796284	cDNA FLJ57946 highly similar to Elongation factor 1-delta		274	3	0	0	0	0	0	0	0	0	0	0	0	#DIV/0!	#DIV/0!	#DIV/0!	#DIV/0!	#DIV/0!	#DIV/0!	#DIV/0!	#DIV/0!	0	0	0	0	0	0	0	0	0	0	0	0	0	0	0	0	0	0	0	0	0	0	0	0	0	0
IPI00412752	signal transducer and activator of transcription 3 isoform 3		722	5	0.515989	743634	0.20121	0.231933	0.0602173	0.0644341	0.0814164	0.13805	0.126048	0.0324477	0.0642433	3.132	3.61023	0.867536	1.15269	2.47137	2.84872	3.12273	3.59953	0.189366	0.0693068	0.0482289	0.145944	0.042868	0.1313	0.0455823	0.0312528	0.0350926	0.0565411	0.0312528	0.0475796	0.0637768	0.0312528	0.0312528	0.0785764	0.0312528	0.0821276	0.0937513	0.0312528	0.0312528	0.0312528	0.0312528	0.0312528	0.0312528	0.0507538
IPI00784414	Isoform 1 of Signal transducer and activator of transcription 3		770	5	0.515989	743634	0.20121	0.231933	0.0602173	0.0644341	0.0814164	0.13805	0.126048	0.0324477	0.0642433	3.132	3.61023	0.867536	1.15269	2.47137	2.84872	3.12273	3.59953	0.189366	0.0693068	0.0482289	0.145944	0.042868	0.1313	0.0455823	0.0312528	0.0350926	0.0565411	0.0312528	0.0475796	0.0637768	0.0312528	0.0312528	0.0785764	0.0312528	0.0821276	0.0937513	0.0312528	0.0312528	0.0312528	0.0312528	0.0312528	0.0312528	0.0507538
IPI00306436	Isoform Del-701 of Signal transducer and activator of transcription 3		769	5	0.515989	743634	0.20121	0.231933	0.0602173	0.0644341	0.0814164	0.13805	0.126048	0.0324477	0.0642433	3.132	3.61023	0.867536	1.15269	2.47137	2.84872	3.12273	3.59953	0.189366	0.0693068	0.0482289	0.145944	0.042868	0.1313	0.0455823	0.0312528	0.0350926	0.0565411	0.0312528	0.0475796	0.0637768	0.0312528	0.0312528	0.0785764	0.0312528	0.0821276	0.0937513	0.0312528	0.0312528	0.0312528	0.0312528	0.0312528	0.0312528	0.0507538
IPI00014878	Putative uncharacterized protein PRKD1		875	12	3.24657	1.9999e+06	0.131664	0.100011	0.0331456	0.107241	0.146134	0.182158	0.126288	0.0033597	0.17	0.774494	0.588299	1.3165	0.759591	0.900983	0.684378	1.22774	0.932579	0.0810272	0.0562342	0.0573394	0.0740932	0.0511522	0.0184301	0.0145371	0.00245629	0.00944303	0.0831291	0.00245629	0.0154436	0.126979	0.0309615	0.0131843	0.120073	0.00245629	0.0283623	0.0984841	0.00245629	0.0135953	0.00245629	0.00245629	0.00245629	0.122181	0.00245629
IPI00782950	Protein kinase D1		914	13	3.53144	1.9999e+06	0.136261	0.0989114	0.0306184	0.109516	0.153744	0.210526	0.118135	0.00358827	0.138699	0.982424	0.713136	1.37761	0.725895	0.886287	0.643351	1.24421	0.903168	0.0847453	0.0575651	0.0499521	0.0713272	0.050184	0.0165438	0.0135467	0.00263501	0.00900734	0.0859442	0.00263501	0.0158664	0.136154	0.0340898	0.0128591	0.130269	0.00263501	0.041479	0.0935423	0.00263501	0.0131603	0.00263501	0.00263501	0.00263501	0.100053	0.00263501
IPI00215780	40S ribosomal protein S19		145	12	3.4875	5.90245e+06	0.104535	0.0937656	0.051077	0.0647748	0.117531	0.148278	0.138446	0.120984	0.160608	0.650868	0.583816	1.11485	0.896981	0.889419	0.797792	1.61382	1.44756	0.0658979	0.0555325	0.0105754	0.0510987	0.0390747	0.0111734	0.0323716	0.00946509	0.00226053	0.046637	0.000380094	0.0120007	0.074365	0.0526341	0.00627194	0.0860265	0.057608	0.000380094	0.0805294	0.0311207	0.000985479	0.0599054	0.0522954	0.00656574	0.120177	0.0320181
IPI00910438	cDNA FLJ54574 highly similar to Staphylococcal nuclease domain-containing protein 1		889	8	1.4672	491466	0.620122	0.0932498	0.0159493	0.123481	0.0714455	0.0159493	0.0279049	0.0159493	0.0159493	38.8807	5.84662	6.65011	0.150373	8.67965	1.30519	5.022	0.755176	0.0233253	0.0265248	0.64698	0.0244559	0.0142921	0.0753815	0.0142921	0.0142921	0.0142921	0.0196565	0.0142921	0.0932614	0.0225325	0.0142921	0.0566449	0.0142921	0.0142921	0.0142921	0.0217878	0.0142921	0.0142921	0.0142921	0.0142921	0.0142921	0.0142921	0.0142921
IPI00140420	Staphylococcal nuclease domain-containing protein 1		910	8	1.4672	491466	0.620122	0.0932498	0.0159493	0.123481	0.0714455	0.0159493	0.0279049	0.0159493	0.0159493	38.8807	5.84662	6.65011	0.150373	8.67965	1.30519	5.022	0.755176	0.0233253	0.0265248	0.64698	0.0244559	0.0142921	0.0753815	0.0142921	0.0142921	0.0142921	0.0196565	0.0142921	0.0932614	0.0225325	0.0142921	0.0566449	0.0142921	0.0142921	0.0142921	0.0217878	0.0142921	0.0142921	0.0142921	0.0142921	0.0142921	0.0142921	0.0142921
IPI00855751	58 kDa protein		520	3	0.371888	1.84975e+06	0.110536	0.0905734	0.0319563	0.0328832	0.118001	0.255818	0.321557	0.0349282	0.00374553	29.5116	24.1817	1.22041	0.819398	0.936742	0.767565	3.36149	2.7544	0.0908591	0.0810139	0.0335348	0.0637279	0.0379061	0.00311739	0.0323055	0.00311739	0.00949185	0.0263793	0.00311739	0.0165865	0.0916904	0.0457837	0.0279909	0.178583	0.00311739	0.00311739	0.253876	0.00311739	0.00311739	0.00311739	0.0227718	0.00311739	0.00311739	0.00311739
IPI00747877	Zinc finger protein 768		540	3	0.371888	1.84975e+06	0.110536	0.0905734	0.0319563	0.0328832	0.118001	0.255818	0.321557	0.0349282	0.00374553	29.5116	24.1817	1.22041	0.819398	0.936742	0.767565	3.36149	2.7544	0.0908591	0.0810139	0.0335348	0.0637279	0.0379061	0.00311739	0.0323055	0.00311739	0.00949185	0.0263793	0.00311739	0.0165865	0.0916904	0.0457837	0.0279909	0.178583	0.00311739	0.00311739	0.253876	0.00311739	0.00311739	0.00311739	0.0227718	0.00311739	0.00311739	0.00311739
IPI00291006	Malate dehydrogenase mitochondrial		338	4	0.274076	86924.1	0.188694	0.443112	0.0457814	0.0935062	0.0457814	0.0457814	0.0457814	0.0457814	0.0457814	4.12163	9.67886	0.425838	2.34831	4.12163	9.67886	2.01798	4.73885	0.0806768	0.103241	0.185396	0.387225	0.0397449	0.0397449	0.0397449	0.0397449	0.0397449	0.0675824	0.0397449	0.0397449	0.0397449	0.0397449	0.0397449	0.0397449	0.0397449	0.0397449	0.0397449	0.0397449	0.0397449	0.0397449	0.0397449	0.0397449	0.0397449	0.0397449
IPI00915384	cDNA FLJ52880 highly similar to Malate dehydrogenase mitochondrial		296	3	0	0	0	0	0	0	0	0	0	0	0	#DIV/0!	#DIV/0!	#DIV/0!	#DIV/0!	#DIV/0!	#DIV/0!	#DIV/0!	#DIV/0!	0	0	0	0	0	0	0	0	0	0	0	0	0	0	0	0	0	0	0	0	0	0	0	0	0	0
IPI00884187	cDNA FLJ61047 weakly similar to Homo sapiens RAS and EF-hand domain containing (RASEF) mRNA		731	2	0.164215	1.16615e+07	0.0658736	0.0980859	0.109268	0.0863774	0.0586785	0.123069	0.188775	0.164497	0.105376	0.625131	0.930822	0.671591	1.489	1.12262	1.67158	0.762625	1.13555	0.0284908	0.0242079	0.0205218	0.0265224	0.0527858	0.0297173	0.0350628	0.0459068	4.79824e-05	0.0229453	4.79824e-05	0.0410621	0.0167293	0.0143558	0.0341379	0.0387192	0.0271133	0.070963	0.115228	0.0683159	0.0262854	0.0595546	0.0590468	0.0642421	4.79824e-05	0.0291989
IPI00002894	DNA polymerase delta catalytic subunit		1107	3	0.68613	3.7592e+06	0.219342	0.170064	0.0137711	0.140151	0.112918	0.0989628	0.199687	0.0319261	0.0131771	16.6457	12.906	1.28976	0.775338	1.94249	1.50609	1.56504	1.21344	0.0296917	0.0186851	0.157738	0.0871998	0.0850601	0.0335502	0.00285393	0.00164783	0.00497024	0.0884939	0.00164783	0.0631127	0.0763616	0.0210289	0.0425904	0.0767815	0.0249815	0.00335583	0.103993	0.00354091	0.0446048	0.00804408	0.0107077	0.0219513	0.00634829	0.00164783
IPI00655631	DNA polymerase		1133	3	0.68613	3.7592e+06	0.219342	0.170064	0.0137711	0.140151	0.112918	0.0989628	0.199687	0.0319261	0.0131771	16.6457	12.906	1.28976	0.775338	1.94249	1.50609	1.56504	1.21344	0.0296917	0.0186851	0.157738	0.0871998	0.0850601	0.0335502	0.00285393	0.00164783	0.00497024	0.0884939	0.00164783	0.0631127	0.0763616	0.0210289	0.0425904	0.0767815	0.0249815	0.00335583	0.103993	0.00354091	0.0446048	0.00804408	0.0107077	0.0219513	0.00634829	0.00164783
IPI00012837	Kinesin-1 heavy chain		963	5	0.499493	2.41704e+06	0.157556	0.145475	0.0288546	0.115549	0.167976	0.128463	0.126866	0.0477442	0.0815156	1.93283	1.78463	1.08304	0.923325	0.937966	0.866047	1.36354	1.25899	0.080127	0.0126845	0.131984	0.0924676	0.0418015	0.00878281	0.0169974	0.00878281	0.00878281	0.0270299	0.00878281	0.080172	0.122521	0.0280419	0.0552429	0.080881	0.0464994	0.0204157	0.0851914	0.0216763	0.0344147	0.0201121	0.0292028	0.027288	0.0407969	0.00878281
IPI00872028	NUMA1 variant protein		2115	7	0.946305	2.41704e+06	0.0507445	0.0807418	0.0687107	0.464183	0.0744686	0.0715074	0.0720055	0.0558171	0.0618218	0.820818	1.30604	0.628478	1.59115	0.681421	1.08424	0.10932	0.173944	0.0487875	0.0494812	0.0494658	0.0558338	0.0625501	0.0662366	0.0644917	0.0487875	0.0571697	0.052032	0.0487875	0.449631	0.0633787	0.0522119	0.0540049	0.0506714	0.0655308	0.0508559	0.0584088	0.05108	0.0683585	0.0508019	0.0524183	0.0520779	0.0544798	0.0487875
IPI00292771	Isoform 1 of Nuclear mitotic apparatus protein 1		2115	7	0.946305	2.41704e+06	0.0507445	0.0807418	0.0687107	0.464183	0.0744686	0.0715074	0.0720055	0.0558171	0.0618218	0.820818	1.30604	0.628478	1.59115	0.681421	1.08424	0.10932	0.173944	0.0487875	0.0494812	0.0494658	0.0558338	0.0625501	0.0662366	0.0644917	0.0487875	0.0571697	0.052032	0.0487875	0.449631	0.0633787	0.0522119	0.0540049	0.0506714	0.0655308	0.0508559	0.0584088	0.05108	0.0683585	0.0508019	0.0524183	0.0520779	0.0544798	0.0487875
IPI00006196	Isoform 2 of Nuclear mitotic apparatus protein 1		2101	7	0.946305	2.41704e+06	0.0507445	0.0807418	0.0687107	0.464183	0.0744686	0.0715074	0.0720055	0.0558171	0.0618218	0.820818	1.30604	0.628478	1.59115	0.681421	1.08424	0.10932	0.173944	0.0487875	0.0494812	0.0494658	0.0558338	0.0625501	0.0662366	0.0644917	0.0487875	0.0571697	0.052032	0.0487875	0.449631	0.0633787	0.0522119	0.0540049	0.0506714	0.0655308	0.0508559	0.0584088	0.05108	0.0683585	0.0508019	0.0524183	0.0520779	0.0544798	0.0487875
IPI00335069	Putative uncharacterized protein PSMD12		436	8	1.23092	1.95559e+06	0.175492	0.116918	0.0349841	0.151507	0.0868134	0.222453	0.142238	0.0477552	0.0218396	8.03548	5.35348	1.50098	0.66623	2.02148	1.34677	1.15831	0.771698	0.0617679	0.0325036	0.120999	0.0496415	0.0597441	0.0463775	0.0188103	0.00251359	0.0128832	0.0581436	0.00251359	0.0850542	0.0390626	0.0200583	0.0522032	0.0962364	0.0354838	0.00251359	0.0720583	0.032598	0.0531819	0.0072648	0.0286424	0.0214387	0.00920167	0.00251359
IPI00185374	26S proteasome non-ATPase regulatory subunit 12		456	10	1.87653	1.95559e+06	0.146917	0.101662	0.0292944	0.15117	0.0880758	0.204457	0.139383	0.0778841	0.0611573	2.40229	1.6623	1.44516	0.691964	1.66808	1.15425	0.971869	0.672499	0.0464307	0.0299266	0.110043	0.0382955	0.0468543	0.0491095	0.011858	0.00169082	0.0106107	0.0438121	0.0437314	0.0758963	0.0405843	0.0319701	0.0485984	0.0863085	0.0335424	0.00169082	0.0526206	0.0307545	0.0587746	0.00628083	0.0357249	0.0410697	0.0342808	0.00169082
IPI00443474	cDNA FLJ46716 fis clone TRACH3018108 highly similar to 51 kDa FK506-binding protein		456	7	1.73182	1.2211e+06	0.533943	0.0797913	0.0176871	0.0526838	0.0625104	0.0501249	0.181793	0.0107332	0.0107332	49.7469	7.43408	6.69174	0.149438	8.54165	1.27645	10.1349	1.51453	0.142147	0.154921	0.361709	0.0175216	0.0323037	0.0289503	0.00762376	0.0045217	0.00654761	0.009013	0.0045217	0.0242561	0.0300563	0.0223901	0.0184839	0.022634	0.0045217	0.0045217	0.0854134	0.0045217	0.0535292	0.0045217	0.0045217	0.0045217	0.0045217	0.0045217
IPI00514561	Heterogeneous nuclear ribonucleoprotein K		428	18	6.59733	1.27349e+07	0.128828	0.105683	0.0386112	0.136662	0.1252	0.10946	0.134299	0.0977369	0.12352	1.04298	0.855592	1.21901	0.820338	1.02898	0.844114	0.942676	0.773313	0.0413603	0.0351761	0.074127	0.0317504	0.039332	0.0525522	0.017275	0.00740985	0.0141175	0.0379078	0.0255855	0.0533495	0.0595326	0.0432533	0.0471082	0.0663985	0.00955108	0.00599115	0.0651446	0.00697044	0.0500765	0.0304034	0.0220363	0.0610216	0.0470177	0.00734442
IPI00910458	cDNA FLJ54552 highly similar to Heterogeneous nuclear ribonucleoprotein K		439	18	6.59733	1.27349e+07	0.128828	0.105683	0.0386112	0.136662	0.1252	0.10946	0.134299	0.0977369	0.12352	1.04298	0.855592	1.21901	0.820338	1.02898	0.844114	0.942676	0.773313	0.0413603	0.0351761	0.074127	0.0317504	0.039332	0.0525522	0.017275	0.00740985	0.0141175	0.0379078	0.0255855	0.0533495	0.0595326	0.0432533	0.0471082	0.0663985	0.00955108	0.00599115	0.0651446	0.00697044	0.0500765	0.0304034	0.0220363	0.0610216	0.0470177	0.00734442
IPI00807545	Isoform 3 of Heterogeneous nuclear ribonucleoprotein K		440	18	6.59733	1.27349e+07	0.128828	0.105683	0.0386112	0.136662	0.1252	0.10946	0.134299	0.0977369	0.12352	1.04298	0.855592	1.21901	0.820338	1.02898	0.844114	0.942676	0.773313	0.0413603	0.0351761	0.074127	0.0317504	0.039332	0.0525522	0.017275	0.00740985	0.0141175	0.0379078	0.0255855	0.0533495	0.0595326	0.0432533	0.0471082	0.0663985	0.00955108	0.00599115	0.0651446	0.00697044	0.0500765	0.0304034	0.0220363	0.0610216	0.0470177	0.00734442
IPI00454695	Putative histone H2B type 2-C		193	4	0.173915	4.26716e+06	0.286636	0.0738322	0.0497133	0.247519	0.0480598	0.0141171	0.0825168	0.193581	0.00402407	71.2305	18.3476	3.88227	0.257581	5.96416	1.53626	1.15804	0.298289	0.000823663	0.000823663	0.227555	0.0133682	0.0120245	0.150358	0.000823663	0.000823663	0.0398768	0.000823663	0.000823663	0.197534	0.0139587	0.0114866	0.0859722	0.00613644	0.0162724	0.000823663	0.000823663	0.000823663	0.0662233	0.000823663	0.000823663	0.155507	0.000823663	0.000823663
IPI00220403	Histone H2B type 1-B		126	19	4.29455	102879096	0.104926	0.0588573	0.0363563	0.143424	0.103737	0.0325411	0.090026	0.252446	0.177687	0.590513	0.331241	1.78273	0.560938	1.01147	0.567373	0.731584	0.410374	0.00404508	0.00327838	0.108878	0.00546944	0.00551853	0.0609344	0.00139716	0.00106722	0.0310386	0.00448798	0.000722017	0.143716	0.00793355	0.00304849	0.110795	0.00618258	0.00243684	0.0230093	0.00409332	0.000722017	0.0777429	0.00811284	0.00185053	0.244091	0.0235767	0.000722017
IPI00646240	cDNA FLJ56787 highly similar to Histone H2B type 2-F		166	19	4.32093	102879096	0.107436	0.0591897	0.0373179	0.117939	0.106442	0.0492682	0.092018	0.247442	0.182947	0.587254	0.323535	1.81512	0.550928	1.00934	0.556076	0.910949	0.501867	0.00486359	0.00391915	0.108683	0.00498468	0.00452618	0.0627397	0.00128177	0.000955867	0.0303641	0.00482201	0.000615953	0.116175	0.00678109	0.00213495	0.112932	0.00787474	0.00151051	0.0527455	0.00473368	0.000615953	0.0807041	0.00824655	0.00174081	0.232492	0.024297	0.000615953
IPI00847241	Putative uncharacterized protein LARP5		743	3	0.448926	436669	0.327071	0.177307	0.0229494	0.204986	0.0990654	0.0229494	0.0997732	0.0229494	0.0229494	14.2518	7.72598	1.84466	0.542106	3.30156	1.7898	1.59558	0.864972	0.101638	0.174473	0.105484	0.0715931	0.016485	0.0675577	0.016485	0.016485	0.016485	0.117013	0.016485	0.111013	0.0433107	0.0504042	0.104233	0.016485	0.016485	0.016485	0.016485	0.016485	0.0664428	0.016485	0.016485	0.016485	0.016485	0.016485
IPI00216237	60S ribosomal protein L36		105	4	1.08257	1.08292e+06	0.130011	0.10784	0.0426952	0.127869	0.123452	0.197005	0.158834	0.0769579	0.0353342	3.67946	3.05201	1.20559	0.829471	1.05313	0.873538	1.01675	0.843362	0.0581139	0.0287305	0.069114	0.0400498	0.0488816	0.031267	0.0210883	0.00651431	0.0174473	0.0764454	0.000923763	0.059445	0.0845662	0.0530079	0.053706	0.101171	0.0353096	0.000923763	0.0782391	0.0339815	0.0195246	0.0140662	0.00855638	0.0462528	0.000923763	0.000923763
IPI00013871	Ribonucleoside-diphosphate reductase large subunit		792	7	1.97628	1.09534e+06	0.165557	0.132557	0.0290525	0.163114	0.117	0.222761	0.126724	0.0231087	0.0201247	8.22656	6.58678	1.24895	0.800673	1.41502	1.13297	1.01498	0.812663	0.0476241	0.0257347	0.101923	0.0818544	0.0769022	0.0255786	0.0151553	0.010874	0.0161998	0.0948722	0.00418561	0.0807985	0.0781469	0.0431859	0.0364872	0.139186	0.0141766	0.0163632	0.0695423	0.014311	0.0184933	0.0112058	0.00418561	0.0100118	0.00753178	0.0113642
IPI00069693	Putative uncharacterized protein RPL14L		215	7	2.53888	7.1312e+07	0.14404	0.117308	0.0336246	0.132283	0.126669	0.15074	0.11882	0.0986393	0.0778763	1.8496	1.50634	1.22787	0.814416	1.13714	0.926104	1.08888	0.886798	0.0638457	0.0399277	0.0693566	0.0373217	0.0470285	0.0114431	0.01034	0.00680199	0.013158	0.0684437	0.0201032	0.0461855	0.0633695	0.0451942	0.0521008	0.0605325	0.0284804	0.0440037	0.0533047	0.014997	0.047882	0.025168	0.0263982	0.0522658	0.0320116	0.0116904
IPI00555744	Ribosomal protein L14 variant		220	6	2.06349	7.1312e+07	0.138818	0.117606	0.0357511	0.13415	0.117526	0.146635	0.109209	0.0988349	0.10147	1.36807	1.15902	1.18037	0.847194	1.18117	1.00068	1.0348	0.876676	0.0648636	0.0397692	0.0631189	0.0322571	0.0488557	0.0048548	0.0102856	0.0080154	0.0139628	0.0692464	0.0289427	0.0463965	0.059891	0.046249	0.046803	0.0592917	0.0312369	0.0379767	0.0463278	0.0168752	0.0493538	0.025824	0.0306115	0.0520825	0.0419374	0.0130004
IPI00909383	cDNA FLJ56021 highly similar to Bifunctional aminoacyl-tRNA synthetase[Includes: Glutamyl-tRNA synthetase (Fragment)		988	24	6.71895	3.76758e+06	0.173861	0.128802	0.0451189	0.173262	0.117123	0.173017	0.117345	0.0458131	0.0256576	6.77622	5.02006	1.34983	0.740835	1.48443	1.09972	1.00346	0.743398	0.0462996	0.0321451	0.128031	0.053935	0.0522993	0.0540485	0.0173479	0.0039471	0.0160766	0.0694924	0.00731658	0.0906681	0.0696518	0.0598219	0.0396764	0.0913136	0.0157546	0.0045649	0.0600455	0.0121673	0.0469164	0.0108333	0.011856	0.0216056	0.00636812	0.00745735
IPI00873344	N8 protein long isoform (Fragment)		248	8	1.74823	3.18253e+06	0.0946575	0.0829449	0.0687207	0.103048	0.152738	0.203888	0.180271	0.0261764	0.0875554	1.08111	0.947341	1.14121	0.876263	0.619739	0.543055	0.918576	0.804914	0.0501675	0.0440639	0.0568497	0.0470986	0.0395008	0.0306345	0.0202469	0.0219938	0.00829403	0.0682941	0.00105523	0.0490641	0.093629	0.0819873	0.00791433	0.124962	0.00758148	0.00105523	0.140839	0.00395286	0.0393349	0.0157666	0.00269105	0.00105523	0.00105523	0.00105523
IPI00619958	Isoform 1 of Tumor protein D52		224	7	1.32599	3.18253e+06	0.0915632	0.07156	0.0585754	0.0919528	0.142068	0.221585	0.180367	0.0326514	0.109678	0.834839	0.652458	1.27953	0.781537	0.644503	0.503703	0.995763	0.778226	0.0623979	0.0422896	0.0560977	0.0393741	0.0354653	0.037166	0.0123148	0.0256693	0.0103338	0.0574709	0.00105126	0.050122	0.0846327	0.0841351	0.0101352	0.126707	0.00105126	0.00105126	0.145067	0.00434442	0.0345117	0.0196487	0.00291037	0.00105126	0.00105126	0.00105126
IPI00792642	25 kDa protein		210	28	7.79756	1.16615e+07	0.12654	0.122298	0.0581742	0.128968	0.119867	0.128325	0.0828434	0.112956	0.120029	1.05425	1.0189	1.03469	0.966476	1.05568	1.02028	0.981178	0.948285	0.0429559	0.0371623	0.0731257	0.0476277	0.0595084	0.0530536	0.0274458	0.00785517	0.0170419	0.0404492	0.0609847	0.0338571	0.0735891	0.0460904	0.03491	0.0750687	0.0229439	0.0136345	0.0515809	0.0112669	0.0152798	0.0263582	0.055516	0.012692	0.0585362	0.00561474
IPI00009867	Keratin type II cytoskeletal 5		590	20	5.02629	7.42511e+06	0.0952214	0.190979	0.0500448	0.0754632	0.105794	0.0805112	0.103723	0.111271	0.186992	0.509228	1.02133	0.498595	2.00564	0.900063	1.8052	1.26182	2.53076	0.0453909	0.0530261	0.0290897	0.134542	0.0765243	0.0361494	0.0325155	0.0153507	0.0121606	0.0318983	0.00661987	0.0459645	0.0754621	0.0264551	0.0237548	0.0391983	0.0282357	0.0232665	0.0528284	0.0283942	0.0309636	0.0397363	0.0643961	0.0158337	0.115256	0.0154721
IPI00005859	cDNA FLJ60809 highly similar to Homo sapiens cytokeratin type II (K6HF) mRNA		605	9	2.00111	4.00944e+06	0.10258	0.133611	0.058262	0.0864075	0.107845	0.0957253	0.0905216	0.0932674	0.231781	0.442573	0.576453	0.767752	1.3025	0.951179	1.23891	1.18716	1.54628	0.0485097	0.0616733	0.0294217	0.0718127	0.06449	0.0526794	0.0445218	0.0137146	0.0108639	0.029039	0.00111824	0.054685	0.0744306	0.0231036	0.0175442	0.053466	0.0244194	0.00178243	0.0575518	0.00111824	0.0253801	0.0336605	0.0510518	0.00411524	0.152763	0.00111824
IPI00299145	Keratin type II cytoskeletal 6C		564	30	8.69321	7.42511e+06	0.100367	0.201846	0.0519868	0.10914	0.109017	0.0776892	0.0874032	0.109631	0.152919	0.656341	1.31995	0.497248	2.01107	0.920658	1.85151	0.919618	1.84941	0.0442199	0.0581802	0.0279253	0.13527	0.0814462	0.038224	0.0297857	0.0146994	0.0160848	0.033837	0.00544316	0.0655849	0.0775025	0.0254309	0.0219808	0.0391107	0.0236276	0.0223594	0.0435262	0.020149	0.0329442	0.035112	0.0639454	0.0156595	0.0958568	0.0109005
IPI00554648	Keratin type II cytoskeletal 8		483	13	3.03433	7.42511e+06	0.111024	0.15337	0.0616885	0.0764851	0.120928	0.118527	0.139924	0.102139	0.115914	0.957814	1.32313	0.7239	1.38141	0.918106	1.26828	1.45158	2.00523	0.0410066	0.046881	0.0435906	0.0763411	0.0719964	0.0534211	0.0287011	0.00250179	0.0144937	0.0326053	0.00122218	0.0365776	0.0900502	0.0300857	0.0392479	0.0622241	0.022155	0.0201749	0.0824634	0.0205107	0.0250425	0.0273998	0.0495162	0.0169755	0.0661484	0.00523582
IPI00293665	Keratin type II cytoskeletal 6B		564	28	8.01021	7.42511e+06	0.101315	0.206996	0.0513115	0.103113	0.1105	0.0735187	0.086646	0.109671	0.156929	0.645609	1.31904	0.489453	2.0431	0.91688	1.87327	0.982563	2.00747	0.0449877	0.0600186	0.0266234	0.140561	0.083013	0.0390392	0.0297943	0.0149647	0.0161683	0.0319337	0.0056742	0.0645885	0.0798073	0.0253872	0.0206815	0.037687	0.0235744	0.0212212	0.0455826	0.0177981	0.0324832	0.0366885	0.063981	0.0139159	0.0981916	0.0094608
IPI00220327	Keratin type II cytoskeletal 1		644	44	13.622	1.44036e+07	0.120093	0.133179	0.0605063	0.0934077	0.121568	0.067222	0.110232	0.129055	0.164736	0.729005	0.80844	0.901743	1.10896	0.987869	1.09551	1.28569	1.42578	0.0501238	0.0727744	0.018651	0.0687288	0.0672939	0.0309859	0.0415284	0.00911407	0.00609731	0.0306644	0.031651	0.0302265	0.0978789	0.0262153	0.00954175	0.0350213	0.0235111	0.0140751	0.0642814	0.00570936	0.0255941	0.0632007	0.0659388	0.0124632	0.111406	0.0106928
IPI00376379	keratin 77		578	5	1.14779	1.00361e+07	0.142231	0.151773	0.0419266	0.124118	0.0996845	0.0910093	0.101931	0.100361	0.146966	0.967779	1.03271	0.937129	1.06709	1.42681	1.52254	1.14594	1.22282	0.0659829	0.0742255	0.0263977	0.0862522	0.0640419	0.0268805	0.0321176	0.00430494	0.00329999	0.028538	0.0761629	0.0242224	0.0770309	0.0116158	0.0137433	0.0404933	0.0348817	0.00942176	0.0703753	0.0084052	0.0227359	0.0402438	0.0470008	0.0122782	0.0873797	0.00449767
IPI00008359	Keratin type II cytoskeletal 2 oral		638	6	0.535647	3.82719e+06	0.110074	0.149843	0.0298954	0.0595476	0.0988268	0.17008	0.132963	0.0434999	0.20527	0.536241	0.729978	0.734599	1.36129	1.11381	1.51621	1.84851	2.51635	0.0467667	0.0608803	0.041688	0.0897949	0.0736896	0.0749877	0.0279146	0.00328818	0.00809679	0.0341992	0.000859089	0.0281687	0.059923	0.0380795	0.0474572	0.0982264	0.0236996	0.000859089	0.0836682	0.000859089	0.0119991	0.0193741	0.021638	0.000859089	0.110347	0.000859089
IPI00909059	cDNA FLJ53910 highly similar to Keratin type II cytoskeletal 6A		535	28	8.20567	7.42511e+06	0.101728	0.201398	0.0520623	0.0984636	0.108536	0.0757348	0.0896622	0.11186	0.160556	0.633598	1.25438	0.505108	1.97977	0.937267	1.85558	1.03315	2.0454	0.0437959	0.0585125	0.0260696	0.133278	0.08072	0.0381121	0.0289097	0.0138438	0.0156452	0.0325183	0.00407987	0.0558173	0.0768382	0.024257	0.0203349	0.0368939	0.0232999	0.0218043	0.0438884	0.0195087	0.0329291	0.0351096	0.0647253	0.014669	0.0998843	0.00985415
IPI00290857	Keratin type II cytoskeletal 3		629	10	1.1875	3.82719e+06	0.151519	0.208419	0.0250552	0.0883027	0.104181	0.101539	0.0863066	0.0619189	0.172758	0.877059	1.20642	0.726993	1.37553	1.45438	2.00054	1.71591	2.36028	0.0424958	0.0610898	0.0764504	0.130679	0.0867382	0.0807207	0.0205629	0.00410714	0.00358901	0.027437	0.000612969	0.0520678	0.0741298	0.0267011	0.021535	0.0562036	0.0254762	0.00138014	0.0546023	0.000612969	0.0153837	0.0246964	0.0306498	0.000612969	0.0863086	0.000612969
IPI00300725	Keratin type II cytoskeletal 6A		564	28	8.20567	7.42511e+06	0.101728	0.201398	0.0520623	0.0984636	0.108536	0.0757348	0.0896622	0.11186	0.160556	0.633598	1.25438	0.505108	1.97977	0.937267	1.85558	1.03315	2.0454	0.0437959	0.0585125	0.0260696	0.133278	0.08072	0.0381121	0.0289097	0.0138438	0.0156452	0.0325183	0.00407987	0.0558173	0.0768382	0.024257	0.0203349	0.0368939	0.0232999	0.0218043	0.0438884	0.0195087	0.0329291	0.0351096	0.0647253	0.014669	0.0998843	0.00985415
IPI00748057	Pseudogene candidate		99	6	1.18707	7.42511e+06	0.125162	0.177007	0.057307	0.0684442	0.11621	0.0805842	0.0935305	0.122546	0.159209	0.786149	1.11179	0.7071	1.41423	1.07704	1.52317	1.82867	2.58616	0.0543965	0.0432202	0.0580827	0.0989843	0.0578658	0.023439	0.0255644	0.0014362	0.0253709	0.0281367	0.000322072	0.0380019	0.107248	0.0348028	0.0158088	0.0443617	0.0142329	0.00817682	0.0622848	0.000322072	0.0259848	0.050384	0.0591636	0.0298502	0.0909542	0.000322072
IPI00514501	Chromosome 1 open reading frame 57		228	9	1.84178	2.874e+06	0.197088	0.143791	0.0449316	0.0821238	0.13408	0.110203	0.129464	0.0537575	0.104561	1.88491	1.37519	1.37065	0.729579	1.46992	1.07242	2.39989	1.75091	0.156056	0.0801268	0.0117917	0.107854	0.0776647	0.00479089	0.0325245	0.00628693	0.00697154	0.0559754	0.00479089	0.00982025	0.130959	0.037706	0.0137682	0.0840292	0.0133366	0.00479089	0.0832533	0.00479089	0.00479089	0.0446866	0.0213799	0.00479089	0.0641518	0.00479089
IPI00031570	Nucleoside-triphosphatase C1orf57		190	9	1.84178	2.874e+06	0.197088	0.143791	0.0449316	0.0821238	0.13408	0.110203	0.129464	0.0537575	0.104561	1.88491	1.37519	1.37065	0.729579	1.46992	1.07242	2.39989	1.75091	0.156056	0.0801268	0.0117917	0.107854	0.0776647	0.00479089	0.0325245	0.00628693	0.00697154	0.0559754	0.00479089	0.00982025	0.130959	0.037706	0.0137682	0.0840292	0.0133366	0.00479089	0.0832533	0.00479089	0.00479089	0.0446866	0.0213799	0.00479089	0.0641518	0.00479089
IPI00245940	Immunoglobulin superfamily member 5		407	1	0	0	0	0	0	0	0	0	0	0	0	#DIV/0!	#DIV/0!	#DIV/0!	#DIV/0!	#DIV/0!	#DIV/0!	#DIV/0!	#DIV/0!	0	0	0	0	0	0	0	0	0	0	0	0	0	0	0	0	0	0	0	0	0	0	0	0	0	0
IPI00794105	113 kDa protein		1023	1	0	0	0	0	0	0	0	0	0	0	0	#DIV/0!	#DIV/0!	#DIV/0!	#DIV/0!	#DIV/0!	#DIV/0!	#DIV/0!	#DIV/0!	0	0	0	0	0	0	0	0	0	0	0	0	0	0	0	0	0	0	0	0	0	0	0	0	0	0
IPI00465387	Isoform 1 of Cell division cycle-associated protein 2		1024	1	0	0	0	0	0	0	0	0	0	0	0	#DIV/0!	#DIV/0!	#DIV/0!	#DIV/0!	#DIV/0!	#DIV/0!	#DIV/0!	#DIV/0!	0	0	0	0	0	0	0	0	0	0	0	0	0	0	0	0	0	0	0	0	0	0	0	0	0	0
IPI00021298	Keratin type I cytoskeletal 20		424	3	0	0	0	0	0	0	0	0	0	0	0	#DIV/0!	#DIV/0!	#DIV/0!	#DIV/0!	#DIV/0!	#DIV/0!	#DIV/0!	#DIV/0!	0	0	0	0	0	0	0	0	0	0	0	0	0	0	0	0	0	0	0	0	0	0	0	0	0	0
IPI00018402	Tubulin-specific chaperone E		527	2	0	0	0	0	0	0	0	0	0	0	0	#DIV/0!	#DIV/0!	#DIV/0!	#DIV/0!	#DIV/0!	#DIV/0!	#DIV/0!	#DIV/0!	0	0	0	0	0	0	0	0	0	0	0	0	0	0	0	0	0	0	0	0	0	0	0	0	0	0
IPI00029818	Isoform 5 of Myosin-14		1478	5	0.669543	23935274	0.187627	0.0433588	0.0920272	0.0246105	0.0625442	0.0467788	0.136008	0.316054	0.0909917	2.06202	0.476514	4.3273	0.231091	2.9999	0.69325	7.62385	1.7618	0.0175056	0.00977404	0.217721	0.0115487	0.0105401	0.0430403	0.0119145	0.00646126	0.0604891	0.011264	0.000241315	0.0168143	0.00856563	0.00366381	0.0960727	0.0093489	0.00288227	0.0553311	0.0149719	0.000241315	0.14382	0.000241315	0.000241315	0.175331	0.000241315	0.0161849
IPI00000494	60S ribosomal protein L5		297	9	2.58354	23935274	0.154684	0.0547181	0.0408733	0.151027	0.0958922	0.0547978	0.131535	0.133261	0.183212	0.844287	0.29866	2.82692	0.353742	1.6131	0.570621	1.02421	0.362307	0.0225289	0.018423	0.141305	0.021933	0.0131694	0.026672	0.00264927	0.000800961	0.0259631	0.0250843	0.0318105	0.119627	0.035814	0.0141104	0.0964879	0.0296866	0.00367356	0.0233849	0.0336496	0.000800961	0.10635	0.00378288	0.00258125	0.0892984	0.0270392	0.000800961
IPI00739106	similar to MSTP030 isoform 1		247	4	1.04249	23935274	0.157152	0.0547442	0.0561473	0.116741	0.110642	0.0681223	0.147176	0.167467	0.121809	1.29015	0.449426	2.87066	0.348352	1.42036	0.494787	1.34616	0.468939	0.0205226	0.0194785	0.153548	0.0151193	0.0147353	0.0358575	0.00450906	0.000516588	0.0339367	0.0206673	0.000516588	0.097312	0.0249271	0.00739005	0.118472	0.0317021	0.00576274	0.0514502	0.0311142	0.000516588	0.120403	0.00685388	0.00430011	0.11968	0.000516588	0.000516588
IPI00003783	Dual specificity mitogen-activated protein kinase kinase 2		400	7	1.54254	1.08585e+06	0.167678	0.116486	0.052736	0.114951	0.101371	0.181004	0.191021	0.0517798	0.0229734	7.29878	5.07045	1.43947	0.694698	1.6541	1.1491	1.45869	1.01335	0.0949695	0.0883667	0.0567775	0.0647169	0.0525617	0.050137	0.0282772	0.0022306	0.0185795	0.0585336	0.0022306	0.0307941	0.0591281	0.0589506	0.0296321	0.0911863	0.0171526	0.0335702	0.101908	0.0173627	0.0151274	0.0093574	0.0282105	0.0022306	0.0022306	0.00982617
IPI00419792	LOC407835 protein		380	5	0.922967	911407	0.209666	0.128912	0.0433482	0.121388	0.0969659	0.135387	0.225392	0.034092	0.00484899	43.2391	26.5853	1.62643	0.614844	2.16226	1.32946	1.72723	1.06198	0.130501	0.11434	0.0651982	0.0766133	0.0586495	0.0550172	0.0265247	0.00268863	0.0106573	0.0606018	0.00268863	0.0227539	0.0635282	0.0537796	0.0237697	0.0859888	0.0141668	0.00268863	0.124106	0.00268863	0.00268863	0.00268863	0.0201773	0.00268863	0.00268863	0.00268863
IPI00219604	Dual specificity mitogen-activated protein kinase kinase 1		393	7	1.1095	1.14238e+06	0.148212	0.0946697	0.03757	0.0905287	0.101445	0.17732	0.224429	0.0993882	0.0264372	5.6062	3.58093	1.56557	0.638745	1.461	0.933207	1.63718	1.04574	0.0921469	0.0776993	0.0699802	0.0583722	0.0466411	0.0387486	0.021404	0.00426811	0.00345692	0.054017	0.00133246	0.0437733	0.0581169	0.048214	0.0416766	0.0966273	0.00133246	0.00133246	0.11918	0.0170313	0.0184085	0.00924127	0.011028	0.0508096	0.00749869	0.0153489
IPI00186290	Elongation factor 2		858	30	8.68677	1.60559e+07	0.223054	0.119527	0.0295712	0.17252	0.15237	0.137357	0.101334	0.0454275	0.0188382	11.8405	6.34492	1.86614	0.535865	1.4639	0.784451	1.29292	0.69283	0.0444493	0.0447882	0.163246	0.0428052	0.0679192	0.0370871	0.0124683	0.00796653	0.0107977	0.0571496	0.0164216	0.0925341	0.049021	0.100982	0.0300013	0.065578	0.0150868	0.0173109	0.0349188	0.0124245	0.0444529	0.00956637	0.0187535	0.0126984	0.00442594	0.00502035
IPI00328840	THO complex subunit 4		264	5	0.891805	1.15405e+06	0.130437	0.133005	0.106906	0.115587	0.106311	0.248191	0.130257	0.0273391	0.00196775	66.2873	67.5923	0.980693	1.01969	1.22694	1.2511	1.12848	1.15069	0.0661083	0.033175	0.0733437	0.0705659	0.0828189	0.0526555	0.0604879	0.00107628	0.0355024	0.0797109	0.00107628	0.0480287	0.0625456	0.0363055	0.0497473	0.13607	0.00107628	0.00827802	0.082105	0.00107628	0.00967333	0.0147609	0.00107628	0.00107628	0.00107628	0.00107628
IPI00299033	Importin subunit alpha-3		521	2	0	0	0	0	0	0	0	0	0	0	0	#DIV/0!	#DIV/0!	#DIV/0!	#DIV/0!	#DIV/0!	#DIV/0!	#DIV/0!	#DIV/0!	0	0	0	0	0	0	0	0	0	0	0	0	0	0	0	0	0	0	0	0	0	0	0	0	0	0
IPI00290566	T-complex protein 1 subunit alpha		556	18	5.61479	3.02098e+06	0.1295	0.15626	0.0353293	0.190096	0.141029	0.195725	0.0970454	0.0342902	0.020725	6.24847	7.53969	0.828744	1.20665	0.918245	1.108	0.681231	0.822005	0.0449702	0.0407269	0.0800586	0.0434622	0.0625332	0.0804372	0.0176321	0.00402114	0.00947982	0.0740325	0.0773077	0.0362263	0.062561	0.060022	0.0565551	0.105782	0.00790131	0.00267739	0.0542971	0.00667804	0.0317927	0.00869459	0.0114394	0.0167579	0.00761582	0.00182476
IPI00012578	Importin subunit alpha-4		521	3	0	0	0	0	0	0	0	0	0	0	0	#DIV/0!	#DIV/0!	#DIV/0!	#DIV/0!	#DIV/0!	#DIV/0!	#DIV/0!	#DIV/0!	0	0	0	0	0	0	0	0	0	0	0	0	0	0	0	0	0	0	0	0	0	0	0	0	0	0
IPI00869000	chromosome 12 open reading frame 51		3996	10	1.35691	3.59287e+06	0.0953708	0.0972614	0.0405662	0.110385	0.158492	0.223084	0.14738	0.0341248	0.0933357	1.0218	1.04206	0.980562	1.01982	0.60174	0.613668	0.86398	0.881107	0.0621724	0.0463604	0.0315009	0.0614001	0.0375506	0.00727807	0.029917	0.00547133	0.0130019	0.0769214	0.00235138	0.037347	0.0804928	0.0670387	0.0582518	0.143101	0.00706133	0.00235138	0.0944519	0.00852409	0.0500682	0.00923019	0.00945566	0.0196166	0.0481746	0.00798131
IPI00555610	Putative uncharacterized protein AHNAK		2960	12	3.00744	3.27784e+06	0.142633	0.107275	0.0434685	0.0517115	0.120619	0.151652	0.262467	0.0178136	0.102361	1.39342	1.048	1.3296	0.752107	1.18251	0.889374	2.75824	2.07449	0.100966	0.085676	0.00886954	0.082858	0.034063	0.00129044	0.0279188	0.00264072	0.00415123	0.0416997	0.00129044	0.0125068	0.0853073	0.0230021	0.00865457	0.101866	0.00546541	0.00129044	0.23728	0.00309595	0.041113	0.0132766	0.00788185	0.00381965	0.0764613	0.00129044
IPI00021812	Neuroblast differentiation-associated protein AHNAK		5890	16	4.25965	3.27784e+06	0.142047	0.109663	0.0390446	0.0609271	0.118558	0.128742	0.218141	0.0506667	0.132211	1.07439	0.829458	1.2953	0.772024	1.19812	0.924976	2.33142	1.79991	0.080453	0.0841679	0.0165319	0.0651788	0.0484841	0.00279853	0.0246596	0.00599956	0.00435867	0.0436427	0.00130617	0.0141652	0.075812	0.0334333	0.0180028	0.087987	0.012602	0.00554773	0.169867	0.0202428	0.0469563	0.0200836	0.0224073	0.00856822	0.0893909	0.00838544
IPI00103467	Aldehyde dehydrogenase X mitochondrial		517	3	0.0140509	222071	0.356374	0.226742	0.0694781	0.102893	0.193161	0.0128382	0.0128382	0.0128382	0.0128382	27.7589	17.6616	1.57171	0.636249	1.84496	1.17385	3.46354	2.20368	0.0637959	0.0649514	0.372564	0.038043	0.00601982	0.174596	0.00601982	0.00601982	0.0325783	0.0482464	0.00601982	0.00601982	0.115362	0.00601982	0.0657842	0.00601982	0.00601982	0.00601982	0.00601982	0.00601982	0.00601982	0.00601982	0.00601982	0.00601982	0.00601982	0.00601982
IPI00217413	Putative ATP-dependent RNA helicase DHX29		1369	2	0	0	0	0	0	0	0	0	0	0	0	#DIV/0!	#DIV/0!	#DIV/0!	#DIV/0!	#DIV/0!	#DIV/0!	#DIV/0!	#DIV/0!	0	0	0	0	0	0	0	0	0	0	0	0	0	0	0	0	0	0	0	0	0	0	0	0	0	0
IPI00440493	ATP synthase subunit alpha mitochondrial		553	11	1.79017	896550	0.271111	0.232129	0.0381403	0.0818247	0.178295	0.105535	0.0836506	0.0046568	0.0046568	58.2184	49.8475	1.16793	0.856214	1.52058	1.30194	3.31332	2.83691	0.0598805	0.0721792	0.200232	0.0233981	0.0293151	0.157788	0.0166233	0.0142849	0.0124151	0.0340649	0.0032641	0.0444466	0.0678952	0.0212539	0.138752	0.0708026	0.00465859	0.0032641	0.0493712	0.0032641	0.0032641	0.0032641	0.0032641	0.0032641	0.0032641	0.0032641
IPI00031397	Long-chain-fatty-acid--CoA ligase 3		720	5	0.7151	580615	0.213511	0.0850983	0.0879205	0.0240553	0.118972	0.170467	0.280146	0.00991533	0.00991533	21.5334	8.5825	2.50899	0.398567	1.79462	0.715278	8.87582	3.53761	0.0736241	0.058633	0.197397	0.0445611	0.0217765	0.0408156	0.0639385	0.00715997	0.00715997	0.00715997	0.00715997	0.0174522	0.0830592	0.00715997	0.0232892	0.102779	0.00715997	0.00715997	0.204598	0.00715997	0.083254	0.00715997	0.00715997	0.00715997	0.00715997	0.00715997
IPI00008530	60S acidic ribosomal protein P0		317	11	3.47914	4.48305e+06	0.139755	0.0880034	0.0237241	0.132684	0.128794	0.177967	0.146048	0.0970058	0.0660184	2.11692	1.33301	1.58807	0.629696	1.08511	0.68329	1.05329	0.663255	0.0423885	0.024881	0.125705	0.0366415	0.0278546	0.0562639	0.0128493	0.00565836	0.00807011	0.0524905	0.0212284	0.0601955	0.0549402	0.0467187	0.0716587	0.0966655	0.00842984	0.0193459	0.0758624	0.00655998	0.0461271	0.0145407	0.00956635	0.0433519	0.00422984	0.00179711
IPI00794884	24 kDa protein		220	27	8.63085	2.98419e+07	0.137675	0.104485	0.0343164	0.133328	0.115155	0.150967	0.140249	0.0883605	0.0954636	1.44218	1.0945	1.31766	0.758923	1.19556	0.907338	1.0326	0.783667	0.0671248	0.0496189	0.0710924	0.0576838	0.0368938	0.0368844	0.016879	0.00916592	0.0133342	0.0535742	0.0404135	0.041252	0.0662281	0.0392193	0.0471347	0.0851383	0.0184422	0.0130126	0.0757638	0.0159183	0.0377126	0.0216906	0.0164928	0.0272203	0.0409305	0.0023696
IPI00102300	Isoform 3 of Platelet glycoprotein VI		620	3	1.07321	865850	0.169076	0.0826504	0.0179291	0.154648	0.108277	0.191601	0.25423	0.018594	0.00299451	56.4621	27.6006	2.04568	0.488835	1.56151	0.763322	1.0933	0.534442	0.0920237	0.0742817	0.102127	0.0506178	0.042741	0.0193493	0.006796	0.00160265	0.0100971	0.0985623	0.00160265	0.0644283	0.0690898	0.0554248	0.0472809	0.102517	0.0139272	0.00160265	0.121058	0.00160265	0.0171077	0.00160265	0.0098884	0.00761411	0.00160265	0.00160265
IPI00886969	similar to hCG2011852		5904	5	0.832909	2.542e+07	0.0714997	0.0648515	0.076279	0.0733341	0.130323	0.198042	0.121866	0.138979	0.124826	0.572797	0.519537	1.10251	0.907018	0.548634	0.497621	0.974986	0.884329	0.0255027	0.0343311	0.0325518	0.0316383	0.0246608	0.0167667	0.0318691	0.00386969	0.0386816	0.0339621	0.000401931	0.0288942	0.0600468	0.056847	0.0310149	0.0743262	0.0246603	0.0177666	0.060076	0.0364625	0.0583359	0.0663442	0.0566757	0.0250363	0.067298	0.0365166
IPI00887002	similar to hCG2041308		435	2	0	0	0	0	0	0	0	0	0	0	0	#DIV/0!	#DIV/0!	#DIV/0!	#DIV/0!	#DIV/0!	#DIV/0!	#DIV/0!	#DIV/0!	0	0	0	0	0	0	0	0	0	0	0	0	0	0	0	0	0	0	0	0	0	0	0	0	0	0
IPI00604504	Putative uncharacterized protein		218	14	4.18778	4.16375e+06	0.101356	0.0694417	0.0540726	0.109762	0.107831	0.159461	0.12242	0.128423	0.147232	0.688413	0.47165	1.45958	0.685126	0.939953	0.643986	0.923414	0.632655	0.0531613	0.0436391	0.0323132	0.0390623	0.0183054	0.0132641	0.0202694	0.0149785	0.0240371	0.0404809	0.0176446	0.0321038	0.072361	0.041108	0.0240757	0.0652937	0.0257697	0.0316603	0.0624124	0.0260393	0.0414231	0.0831547	0.0320883	0.0236786	0.0763371	0.0166734
IPI00455423	similar to nucleophosmin		186	3	0.900775	4.16375e+06	0.127098	0.0870698	0.061036	0.10128	0.104441	0.203187	0.13744	0.110297	0.0681504	1.86496	1.27761	1.45973	0.68506	1.21694	0.833674	1.25492	0.859695	0.0757329	0.0451224	0.0328646	0.0464566	0.0250297	0.0167224	0.0345272	0.00854287	0.0110858	0.0532522	0.000553848	0.0280396	0.0660734	0.0353955	0.0285078	0.103208	0.0306843	0.0280288	0.0791757	0.0376265	0.0349782	0.0451152	0.0482006	0.0298613	0.0444864	0.00713161
IPI00220740	Isoform 2 of Nucleophosmin		265	9	2.65698	5944301	0.0858034	0.0675139	0.0498284	0.0901871	0.120041	0.171614	0.10255	0.124016	0.188445	0.455322	0.358267	1.2709	0.786844	0.714784	0.562423	0.951394	0.748598	0.0506876	0.0313387	0.0271346	0.0435197	0.0183869	0.017351	0.0271874	0.0100034	0.0163046	0.0488712	0.000435672	0.028571	0.0837135	0.0463617	0.0296706	0.0999716	0.0145062	0.0108281	0.0559533	0.0153975	0.0371076	0.0741095	0.0398541	0.0324576	0.11608	0.0045239
IPI00549248	Isoform 1 of Nucleophosmin		294	9	2.65698	5944301	0.0858034	0.0675139	0.0498284	0.0901871	0.120041	0.171614	0.10255	0.124016	0.188445	0.455322	0.358267	1.2709	0.786844	0.714784	0.562423	0.951394	0.748598	0.0506876	0.0313387	0.0271346	0.0435197	0.0183869	0.017351	0.0271874	0.0100034	0.0163046	0.0488712	0.000435672	0.028571	0.0837135	0.0463617	0.0296706	0.0999716	0.0145062	0.0108281	0.0559533	0.0153975	0.0371076	0.0741095	0.0398541	0.0324576	0.11608	0.0045239
IPI00893013	cDNA FLJ55480 highly similar to Exportin-1		1070	17	3.49531	2.34145e+06	0.206364	0.0741579	0.0391117	0.169611	0.131648	0.175509	0.114293	0.0490461	0.0402603	5.12574	1.84196	2.78276	0.359355	1.56754	0.563305	1.21669	0.437224	0.166209	0.0822125	0.0471064	0.0550766	0.0326173	0.0174911	0.0165096	0.0283265	0.0160745	0.114812	0.0375394	0.0432373	0.100386	0.0339319	0.0308418	0.115143	0.0128954	0.0208681	0.079054	0.0179153	0.0287156	0.0192835	0.018427	0.0303712	0.0177309	0.0128954
IPI00419185	Solute carrier family 22 member 25		547	1	0	0	0	0	0	0	0	0	0	0	0	#DIV/0!	#DIV/0!	#DIV/0!	#DIV/0!	#DIV/0!	#DIV/0!	#DIV/0!	#DIV/0!	0	0	0	0	0	0	0	0	0	0	0	0	0	0	0	0	0	0	0	0	0	0	0	0	0	0
IPI00006510	Tubulin beta-1 chain		451	7	2.30488	3.07876e+07	0.17753	0.101761	0.0499926	0.109028	0.154182	0.16315	0.118295	0.0666964	0.0593655	2.99045	1.71415	1.74457	0.573208	1.15143	0.660009	1.6283	0.933354	0.0850747	0.0709733	0.0472748	0.0587401	0.0326295	0.018024	0.0313391	0.0141752	0.00311169	0.0555585	0.0136169	0.0388584	0.0871588	0.064132	0.0270936	0.105631	0.0168108	0.00251898	0.0838854	0.00680054	0.0111911	0.0350745	0.018292	0.0204572	0.0368224	0.00850441
IPI00827736	Putative uncharacterized protein (Fragment)		151	8	2.28495	3.85055e+07	0.150923	0.114315	0.0452037	0.160767	0.129905	0.102537	0.140021	0.0665243	0.0898047	1.68056	1.27293	1.32023	0.757442	1.1618	0.879993	0.938766	0.711061	0.0656595	0.0574589	0.0392537	0.059535	0.0427655	0.00863706	0.0287499	0.0127594	0.00374384	0.0511092	0.100217	0.027081	0.0872388	0.0465176	0.0172278	0.0756867	0.0142009	0.00325368	0.0946384	0.00627686	0.0153316	0.0305562	0.0240883	0.0148583	0.0504651	0.00487835
IPI00848150	Similar to Tubulin beta1		229	27	7.584	3.85055e+07	0.126713	0.113918	0.046681	0.175642	0.117904	0.119514	0.118863	0.067831	0.112933	1.12202	1.00872	1.11232	0.899023	1.07471	0.966191	0.721429	0.648581	0.0546745	0.0462259	0.0533182	0.0656648	0.0413138	0.0215865	0.027156	0.0180762	0.0121927	0.0411743	0.118266	0.0416565	0.0701784	0.0388318	0.0198564	0.0749875	0.0168446	0.0223255	0.074177	0.012583	0.0227859	0.0289655	0.0263394	0.0218142	0.0541244	0.0146199
IPI00383707	Talin-related protein (Fragment)		195	2	0	0	0	0	0	0	0	0	0	0	0	#DIV/0!	#DIV/0!	#DIV/0!	#DIV/0!	#DIV/0!	#DIV/0!	#DIV/0!	#DIV/0!	0	0	0	0	0	0	0	0	0	0	0	0	0	0	0	0	0	0	0	0	0	0	0	0	0	0
IPI00853161	ribosomal protein L10		214	5	1.08287	2.15285e+06	0.165418	0.103269	0.0453431	0.11011	0.104568	0.204904	0.162671	0.0589117	0.0448048	3.69196	2.30487	1.60181	0.624294	1.58191	0.987576	1.5023	0.937877	0.0958625	0.0686525	0.081089	0.0622551	0.046169	0.0398525	0.0251246	0.000457473	0.000457473	0.0579564	0.000457473	0.0518469	0.0783731	0.0416927	0.0351995	0.104505	0.000593221	0.000457473	0.102197	0.000457473	0.0308594	0.0315151	0.00660779	0.0144137	0.00164887	0.000457473
IPI00398057	similar to QM protein isoform 6		214	2	0	0	0	0	0	0	0	0	0	0	0	#DIV/0!	#DIV/0!	#DIV/0!	#DIV/0!	#DIV/0!	#DIV/0!	#DIV/0!	#DIV/0!	0	0	0	0	0	0	0	0	0	0	0	0	0	0	0	0	0	0	0	0	0	0	0	0	0	0
IPI00374260	similar to QM protein isoform 1		214	4	0.515206	2.15285e+06	0.129709	0.0781353	0.0689402	0.0952099	0.0955051	0.2013	0.153507	0.0737588	0.103936	1.24797	0.751764	1.66005	0.602391	1.35813	0.818128	1.36234	0.820664	0.0903508	0.0509039	0.0769855	0.0544545	0.0333624	0.032698	0.0392861	0.000566868	0.000566868	0.0480976	0.000566868	0.0584259	0.0687451	0.0411272	0.0468825	0.114304	0.00156969	0.000566868	0.102813	0.000566868	0.0343531	0.0434145	0.000566868	0.000566868	0.0093682	0.000566868
IPI00887162	similar to QM protein isoform 2		167	4	0.515206	2.15285e+06	0.129709	0.0781353	0.0689402	0.0952099	0.0955051	0.2013	0.153507	0.0737588	0.103936	1.24797	0.751764	1.66005	0.602391	1.35813	0.818128	1.36234	0.820664	0.0903508	0.0509039	0.0769855	0.0544545	0.0333624	0.032698	0.0392861	0.000566868	0.000566868	0.0480976	0.000566868	0.0584259	0.0687451	0.0411272	0.0468825	0.114304	0.00156969	0.000566868	0.102813	0.000566868	0.0343531	0.0434145	0.000566868	0.000566868	0.0093682	0.000566868
IPI00887598	similar to Q1Z 7F5 isoform 2		167	4	0.515206	2.15285e+06	0.129709	0.0781353	0.0689402	0.0952099	0.0955051	0.2013	0.153507	0.0737588	0.103936	1.24797	0.751764	1.66005	0.602391	1.35813	0.818128	1.36234	0.820664	0.0903508	0.0509039	0.0769855	0.0544545	0.0333624	0.032698	0.0392861	0.000566868	0.000566868	0.0480976	0.000566868	0.0584259	0.0687451	0.0411272	0.0468825	0.114304	0.00156969	0.000566868	0.102813	0.000566868	0.0343531	0.0434145	0.000566868	0.000566868	0.0093682	0.000566868
IPI00887928	similar to Q1Z 7F5 isoform 1		214	4	0.515206	2.15285e+06	0.129709	0.0781353	0.0689402	0.0952099	0.0955051	0.2013	0.153507	0.0737588	0.103936	1.24797	0.751764	1.66005	0.602391	1.35813	0.818128	1.36234	0.820664	0.0903508	0.0509039	0.0769855	0.0544545	0.0333624	0.032698	0.0392861	0.000566868	0.000566868	0.0480976	0.000566868	0.0584259	0.0687451	0.0411272	0.0468825	0.114304	0.00156969	0.000566868	0.102813	0.000566868	0.0343531	0.0434145	0.000566868	0.000566868	0.0093682	0.000566868
IPI00554723	60S ribosomal protein L10		214	5	1.08287	2.15285e+06	0.165418	0.103269	0.0453431	0.11011	0.104568	0.204904	0.162671	0.0589117	0.0448048	3.69196	2.30487	1.60181	0.624294	1.58191	0.987576	1.5023	0.937877	0.0958625	0.0686525	0.081089	0.0622551	0.046169	0.0398525	0.0251246	0.000457473	0.000457473	0.0579564	0.000457473	0.0518469	0.0783731	0.0416927	0.0351995	0.104505	0.000593221	0.000457473	0.102197	0.000457473	0.0308594	0.0315151	0.00660779	0.0144137	0.00164887	0.000457473
IPI00646899	Ribosomal protein L10		230	5	1.08287	2.15285e+06	0.165418	0.103269	0.0453431	0.11011	0.104568	0.204904	0.162671	0.0589117	0.0448048	3.69196	2.30487	1.60181	0.624294	1.58191	0.987576	1.5023	0.937877	0.0958625	0.0686525	0.081089	0.0622551	0.046169	0.0398525	0.0251246	0.000457473	0.000457473	0.0579564	0.000457473	0.0518469	0.0783731	0.0416927	0.0351995	0.104505	0.000593221	0.000457473	0.102197	0.000457473	0.0308594	0.0315151	0.00660779	0.0144137	0.00164887	0.000457473
IPI00011289	Sodium/nucleoside cotransporter 1		649	1	0	0	0	0	0	0	0	0	0	0	0	#DIV/0!	#DIV/0!	#DIV/0!	#DIV/0!	#DIV/0!	#DIV/0!	#DIV/0!	#DIV/0!	0	0	0	0	0	0	0	0	0	0	0	0	0	0	0	0	0	0	0	0	0	0	0	0	0	0
IPI00027462	Protein S100-A9		114	2	0	0	0	0	0	0	0	0	0	0	0	#DIV/0!	#DIV/0!	#DIV/0!	#DIV/0!	#DIV/0!	#DIV/0!	#DIV/0!	#DIV/0!	0	0	0	0	0	0	0	0	0	0	0	0	0	0	0	0	0	0	0	0	0	0	0	0	0	0
IPI00456919	Isoform 1 of E3 ubiquitin-protein ligase HUWE1		4374	16	4.25798	4.0391e+06	0.232698	0.135298	0.0379435	0.153679	0.11867	0.128309	0.123962	0.0406419	0.0287987	8.08016	4.69806	1.71989	0.581431	1.96088	1.14012	1.51417	0.880389	0.168365	0.0736079	0.0613292	0.0773773	0.0606532	0.0381019	0.0245329	0.0169981	0.0194022	0.111676	0.0129219	0.0446015	0.0740944	0.0391452	0.0330627	0.0831595	0.0202452	0.0184967	0.0759726	0.0173158	0.0337273	0.0229073	0.0188018	0.0212694	0.0203815	0.0143416
IPI00179298	482 kDa protein		4376	16	4.25798	4.0391e+06	0.232698	0.135298	0.0379435	0.153679	0.11867	0.128309	0.123962	0.0406419	0.0287987	8.08016	4.69806	1.71989	0.581431	1.96088	1.14012	1.51417	0.880389	0.168365	0.0736079	0.0613292	0.0773773	0.0606532	0.0381019	0.0245329	0.0169981	0.0194022	0.111676	0.0129219	0.0446015	0.0740944	0.0391452	0.0330627	0.0831595	0.0202452	0.0184967	0.0759726	0.0173158	0.0337273	0.0229073	0.0188018	0.0212694	0.0203815	0.0143416
IPI00746059	HECT UBA and WWE domain containing 1		3408	14	3.81716	4.0391e+06	0.220223	0.128026	0.0381914	0.146117	0.127609	0.137508	0.133566	0.0408824	0.0278762	7.90006	4.59268	1.72014	0.581347	1.72577	1.00327	1.50717	0.876187	0.154178	0.0772706	0.0551968	0.0702171	0.0644314	0.0392854	0.0242192	0.0158817	0.0185494	0.1021	0.0113766	0.0409315	0.0791808	0.0404077	0.0338035	0.0886762	0.0194636	0.0174573	0.0814126	0.0161934	0.0343481	0.0223192	0.0178173	0.0204816	0.0195131	0.0129251
IPI00903046	Putative uncharacterized protein ENSP00000384045 (Fragment)		260	5	1.64143	1.39174e+06	0.174784	0.10455	0.0335007	0.132125	0.134122	0.155495	0.128995	0.103592	0.0328372	5.32273	3.18388	1.67177	0.598167	1.30317	0.779512	1.32287	0.791297	0.0611784	0.036954	0.128746	0.0472652	0.0398115	0.0387266	0.0188784	0.00113126	0.00862489	0.0640038	0.00113126	0.0626661	0.0655159	0.0430328	0.0816337	0.083661	0.00509601	0.0184047	0.065727	0.00113126	0.0402593	0.00907169	0.00916701	0.0534366	0.0187401	0.00113126
IPI00007074	Tyrosyl-tRNA synthetase cytoplasmic		528	16	4.55104	3.51216e+06	0.141097	0.12655	0.0322241	0.165741	0.125845	0.248766	0.115504	0.0235522	0.0207206	6.8095	6.10744	1.11495	0.896899	1.1212	1.0056	0.851308	0.763537	0.0578886	0.0397913	0.0862286	0.0552513	0.069423	0.030065	0.0174241	0.00331653	0.00516317	0.0796566	0.00236558	0.100232	0.0921908	0.0530489	0.0297745	0.129963	0.0180452	0.00466166	0.0714284	0.0052943	0.0337126	0.00446344	0.00838036	0.0117487	0.00471703	0.00416581
IPI00888879	similar to hCG1805148		393	2	0	0	0	0	0	0	0	0	0	0	0	#DIV/0!	#DIV/0!	#DIV/0!	#DIV/0!	#DIV/0!	#DIV/0!	#DIV/0!	#DIV/0!	0	0	0	0	0	0	0	0	0	0	0	0	0	0	0	0	0	0	0	0	0	0	0	0	0	0
IPI00166010	Isoform 1 of CCR4-NOT transcription complex subunit 1		2376	5	0.745058	949668	0.180914	0.117998	0.0321745	0.0630165	0.148756	0.163931	0.197506	0.0508204	0.0448837	4.03072	2.62898	1.53319	0.652235	1.21618	0.793234	2.87089	1.8725	0.0976158	0.0712346	0.0862975	0.0797835	0.0203846	0.00554568	0.0110796	0.0134483	0.0131204	0.0360335	0.00554568	0.0212455	0.115156	0.0355182	0.0425324	0.124168	0.0138471	0.00554568	0.134931	0.00554568	0.0291352	0.0306025	0.0197764	0.0212882	0.0278479	0.00554568
IPI00410157	Isoform 4 of CCR4-NOT transcription complex subunit 1		1551	4	0.601614	949668	0.165235	0.109806	0.0239118	0.0581423	0.129125	0.185747	0.225157	0.0547709	0.0481046	3.4349	2.28265	1.50479	0.664545	1.27965	0.850383	2.8419	1.88857	0.091993	0.046649	0.0976988	0.0707201	0.0210474	0.00438494	0.0105989	0.0132587	0.00438494	0.0306041	0.00438494	0.0220141	0.100347	0.0380407	0.0391645	0.140634	0.0137065	0.00438494	0.154035	0.00438494	0.0308733	0.0325208	0.0203644	0.022062	0.0294278	0.00438494
IPI00845339	cDNA FLJ54392 highly similar to Heat shock 70 kDa protein 1		641	17	4.53813	7.07359e+06	0.137353	0.125181	0.0440165	0.186686	0.171074	0.131918	0.109763	0.0315155	0.0624925	2.19791	2.00314	1.09723	0.911384	0.802886	0.731738	0.735741	0.670543	0.0723196	0.0728965	0.0467579	0.0668329	0.054141	0.0222848	0.0177749	0.0272517	0.0113711	0.0933513	0.051362	0.0268516	0.116389	0.0671573	0.0161886	0.0858278	0.0122501	0.0101116	0.0674924	0.00287094	0.0134679	0.0211251	0.00820855	0.00851296	0.0350778	0.0037133
IPI00888152	similar to Glyceraldehyde-3-phosphate dehydrogenase		334	3	0.0161674	1.7016e+06	0.10887	0.188138	0.03562	0.0718897	0.0646173	0.101566	0.127568	0.0896857	0.212044	0.513431	0.887261	0.57867	1.7281	1.68484	2.91158	1.5144	2.61704	0.0354219	0.0643546	0.0521648	0.133741	0.0761358	0.0526931	0.0292545	0.000463773	0.00388685	0.0343175	0.000463773	0.0325697	0.0564807	0.0197507	0.0139498	0.0497262	0.0447724	0.000463773	0.0879535	0.000463773	0.0307378	0.0394193	0.0440254	0.000463773	0.0986444	0.000463773
IPI00425688	Isoform 1 of RUN and SH3 domain-containing protein 1		902	3	0	0	0	0	0	0	0	0	0	0	0	#DIV/0!	#DIV/0!	#DIV/0!	#DIV/0!	#DIV/0!	#DIV/0!	#DIV/0!	#DIV/0!	0	0	0	0	0	0	0	0	0	0	0	0	0	0	0	0	0	0	0	0	0	0	0	0	0	0
IPI00220365	87 kDa protein		798	12	3.6351	2.08688e+06	0.160339	0.123014	0.0338811	0.0879424	0.150214	0.110537	0.185415	0.00346687	0.145191	1.10433	0.847255	1.30342	0.767212	1.0674	0.818923	1.82322	1.3988	0.130281	0.0903227	0.0359501	0.0811922	0.0596763	0.0167114	0.0155788	0.0024289	0.00760045	0.0709073	0.0024289	0.0173199	0.135024	0.0153567	0.0151371	0.0747654	0.0041249	0.00544716	0.127066	0.0024289	0.00579552	0.0024289	0.0024289	0.0024289	0.107958	0.0024289
IPI00384463	eukaryotic translation initiation factor 4 gamma 1 isoform 2		1512	28	9.10588	8508061	0.13833	0.106088	0.0322073	0.0848287	0.127995	0.128041	0.16796	0.0403812	0.174168	0.794233	0.609114	1.30391	0.766921	1.08075	0.828849	1.6307	1.25062	0.109878	0.0781486	0.0312954	0.067935	0.047664	0.0254181	0.0168323	0.00494057	0.007517	0.0596029	0.0106723	0.0167431	0.117312	0.0230657	0.0182535	0.0856557	0.00782316	0.00703302	0.114254	0.0140144	0.0137067	0.0196519	0.0112601	0.00315602	0.112942	0.00219907
IPI00844578	ATP-dependent RNA helicase A		1270	27	7.48996	1.53823e+06	0.171343	0.118637	0.0423105	0.148633	0.153118	0.144591	0.111707	0.0407928	0.0688685	2.48797	1.72265	1.44426	0.692394	1.11902	0.774805	1.15279	0.798185	0.0617078	0.0250102	0.14169	0.0459896	0.0224372	0.0645619	0.0179821	0.00436395	0.0152606	0.0629088	0.00300387	0.0948716	0.0871614	0.0296003	0.0751819	0.0824314	0.00654727	0.0105718	0.0650818	0.00300387	0.030441	0.00300387	0.00418202	0.0271958	0.00505895	0.00704571
IPI00003865	Isoform 1 of Heat shock cognate 71 kDa protein		646	30	10.1435	7.07359e+06	0.100365	0.101141	0.0566642	0.100623	0.108302	0.131527	0.137931	0.111343	0.152104	0.659844	0.664947	0.992325	1.00773	0.926709	0.933876	0.997431	1.00515	0.0484625	0.0403556	0.0411414	0.0450137	0.0453133	0.0310333	0.0262124	0.0229474	0.0144938	0.0376539	0.0251253	0.0225951	0.0572417	0.0543113	0.0253336	0.0701261	0.0227601	0.0136464	0.0761324	0.0128653	0.0263921	0.0704457	0.0320779	0.0283931	0.0747325	0.016213
IPI00037070	Isoform 2 of Heat shock cognate 71 kDa protein		494	28	9.64038	7.07359e+06	0.0987854	0.0983014	0.0563218	0.100529	0.106511	0.133058	0.139135	0.113124	0.154234	0.640489	0.637351	1.00492	0.9951	0.927464	0.922919	0.982657	0.977842	0.047019	0.0384322	0.0401636	0.045236	0.0434302	0.031871	0.0256852	0.0236655	0.0147798	0.036466	0.0253204	0.0224552	0.0548632	0.0536891	0.02591	0.0705788	0.0232906	0.0140117	0.0768207	0.0133082	0.026731	0.0711697	0.03288	0.029313	0.0754976	0.0168614
IPI00910870	cDNA FLJ59163 highly similar to Heat shock cognate 71 kDa protein		210	18	5.939	7.07359e+06	0.10554	0.106845	0.0447197	0.0911832	0.111087	0.135215	0.153989	0.103309	0.148113	0.712562	0.721372	0.987788	1.01236	0.950065	0.961811	1.15745	1.17176	0.0506476	0.0394065	0.0436455	0.0510326	0.051488	0.0302088	0.0226515	0.0192658	0.0124036	0.0380297	0.00381301	0.0276467	0.0627698	0.0623395	0.0241517	0.0685819	0.0204524	0.014449	0.0850945	0.0145644	0.0240262	0.0698086	0.0315456	0.0252525	0.0844696	0.00958434
IPI00787097	similar to hCG1985370		127	2	0.0806378	2.92235e+06	0.114388	0.116647	0.0376332	0.168769	0.126574	0.0911626	0.164867	0.110009	0.0699503	1.63528	1.66756	0.980642	1.01974	0.903727	0.921567	0.67778	0.691159	0.024547	0.0497651	0.0542085	0.0427541	0.0443226	0.043981	0.0188077	0.0106293	0.0128456	0.0605273	0.00017303	0.0658861	0.0642341	0.0478786	0.0300991	0.0634307	0.0048529	0.00017303	0.0651667	0.045265	0.0748034	0.047717	0.0145234	0.0613598	0.0389787	0.00017303
IPI00741964	hypothetical protein LOC653147		145	5	1.23231	2.92235e+06	0.105783	0.0955993	0.0725347	0.133389	0.0970972	0.113327	0.168686	0.13826	0.0753243	1.40437	1.26917	1.10653	0.903726	1.08946	0.984573	0.793045	0.716696	0.0256375	0.0323603	0.0553431	0.041332	0.0335784	0.0458953	0.0321592	0.0133428	0.0194802	0.0443817	0.000919908	0.0638795	0.0536062	0.0447793	0.0316223	0.0659908	0.0103637	0.0227295	0.0507779	0.0423511	0.0764713	0.052745	0.0282171	0.0745706	0.0145338	0.000919908
IPI00008982	Isoform Long of Delta-1-pyrroline-5-carboxylate synthetase		795	3	0	0	0	0	0	0	0	0	0	0	0	#DIV/0!	#DIV/0!	#DIV/0!	#DIV/0!	#DIV/0!	#DIV/0!	#DIV/0!	#DIV/0!	0	0	0	0	0	0	0	0	0	0	0	0	0	0	0	0	0	0	0	0	0	0	0	0	0	0
IPI00218547	Isoform Short of Delta-1-pyrroline-5-carboxylate synthetase		793	3	0	0	0	0	0	0	0	0	0	0	0	#DIV/0!	#DIV/0!	#DIV/0!	#DIV/0!	#DIV/0!	#DIV/0!	#DIV/0!	#DIV/0!	0	0	0	0	0	0	0	0	0	0	0	0	0	0	0	0	0	0	0	0	0	0	0	0	0	0
IPI00465248	Isoform alpha-enolase of Alpha-enolase		434	11	2.47619	1.34368e+06	0.16877	0.170179	0.0626756	0.145324	0.0454989	0.0894864	0.0844885	0.0709954	0.162582	1.03806	1.04673	0.991717	1.00835	3.70931	3.74029	1.16133	1.17103	0.058044	0.0673742	0.121575	0.106629	0.0186013	0.0262096	0.0153288	0.0299504	0.0304223	0.0447443	0.0054302	0.0961152	0.0247434	0.0164662	0.0216355	0.0420599	0.041442	0.0122733	0.0449691	0.0138757	0.0393271	0.0346329	0.0115731	0.0161415	0.0849812	0.0109571
IPI00398673	similar to ribosomal protein S10		171	7	0.98571	9.81514e+06	0.128309	0.0467814	0.0269405	0.562062	0.0656744	0.0729026	0.0242056	0.0304395	0.0426841	3.00602	1.09599	2.74274	0.364599	1.95372	0.712324	0.228283	0.0832317	0.0771577	0.0614936	0.030166	0.00404351	0.0243472	0.00858512	0.00818742	0.00656355	0.00976225	0.0325069	0.539489	0.0057627	0.0381057	0.0206936	0.00177913	0.0370286	0.00806935	0.000816049	0.0148096	0.0049471	0.00524367	0.0192807	0.00931551	0.00495457	0.0280973	0.00768229
IPI00025842	Putative 40S ribosomal protein S10-like protein		176	9	1.01697	9.81514e+06	0.125414	0.0484578	0.0277011	0.55758	0.0610904	0.060483	0.0386279	0.0333757	0.0472702	2.65313	1.02512	2.5881	0.386383	2.05292	0.793215	0.224925	0.0869074	0.0754875	0.0612444	0.0303951	0.00657493	0.0271378	0.0097269	0.0083808	0.00693362	0.00929146	0.0325652	0.533687	0.00623414	0.0345052	0.0189616	0.00323521	0.0349236	0.00766723	0.00456845	0.0245667	0.00307086	0.00497699	0.0151364	0.0143319	0.00394206	0.0289746	0.0043904
IPI00448817	LOC376693 protein		72	4	0.489838	5.03226e+06	0.147059	0.0771684	0.0720151	0.0720264	0.125818	0.198673	0.0661722	0.154932	0.0861364	1.70728	0.895886	1.90569	0.524745	1.16882	0.613335	2.04173	1.07139	0.0689608	0.079818	0.038276	0.0273316	0.0417218	0.0345718	0.0430229	0.00760317	0.00545846	0.0303974	0.0261374	0.020749	0.0721223	0.0306858	0.0313196	0.0987735	0.0484206	0.0389883	0.0381877	0.014857	0.00484823	0.0433595	0.0659482	0.00946633	0.0704406	0.0189306
IPI00008438	40S ribosomal protein S10		165	13	2.33794	9.81514e+06	0.120505	0.0817693	0.0553501	0.134982	0.117848	0.127983	0.128693	0.113497	0.119374	1.00948	0.684985	1.47372	0.678554	1.02255	0.693857	0.89275	0.605779	0.0658725	0.0672229	0.0421176	0.0324639	0.0439252	0.013521	0.0372664	0.0118085	0.0042035	0.0396709	0.067863	0.0171697	0.0909678	0.0419662	0.0112142	0.0787408	0.0253172	0.0129508	0.077038	0.00600932	0.00287502	0.0611772	0.0483899	0.00430388	0.0881779	0.0227687
IPI00478810	Ribosomal protein S10		172	11	2.08617	5.03226e+06	0.108393	0.0830909	0.0601031	0.070354	0.126451	0.136126	0.15189	0.124122	0.13947	0.77718	0.595761	1.30452	0.766567	0.8572	0.657101	1.54069	1.18104	0.0641898	0.0674149	0.026112	0.0351205	0.0454622	0.0133285	0.0411301	0.0126593	0.00457665	0.0401533	0.0101164	0.0093032	0.0993396	0.0457261	0.0114926	0.084595	0.0276399	0.0130789	0.0858381	0.0136008	0.00207194	0.0673332	0.0528751	0.00381697	0.0986563	0.0312721
IPI00418689	Isoform 3 of La-related protein 4		723	3	0.189717	928595	0.262083	0.122368	0.00894382	0.115195	0.291528	0.0416808	0.140314	0.00894382	0.00894382	29.3033	13.6819	2.14175	0.466907	0.898998	0.419749	2.27512	1.06227	0.179335	0.150102	0.129538	0.0743846	0.0238395	0.00520685	0.00520685	0.00520685	0.00520685	0.0747474	0.00520685	0.0598183	0.169954	0.00520685	0.00520685	0.0335631	0.01547	0.00520685	0.0826946	0.00520685	0.00520685	0.00520685	0.00520685	0.00520685	0.00520685	0.00520685
IPI00395347	Isoform 1 of La-related protein 4		724	3	0.189717	928595	0.262083	0.122368	0.00894382	0.115195	0.291528	0.0416808	0.140314	0.00894382	0.00894382	29.3033	13.6819	2.14175	0.466907	0.898998	0.419749	2.27512	1.06227	0.179335	0.150102	0.129538	0.0743846	0.0238395	0.00520685	0.00520685	0.00520685	0.00520685	0.0747474	0.00520685	0.0598183	0.169954	0.00520685	0.00520685	0.0335631	0.01547	0.00520685	0.0826946	0.00520685	0.00520685	0.00520685	0.00520685	0.00520685	0.00520685	0.00520685
IPI00797384	Isoform 4 of La-related protein 4		730	3	0.189717	928595	0.262083	0.122368	0.00894382	0.115195	0.291528	0.0416808	0.140314	0.00894382	0.00894382	29.3033	13.6819	2.14175	0.466907	0.898998	0.419749	2.27512	1.06227	0.179335	0.150102	0.129538	0.0743846	0.0238395	0.00520685	0.00520685	0.00520685	0.00520685	0.0747474	0.00520685	0.0598183	0.169954	0.00520685	0.00520685	0.0335631	0.01547	0.00520685	0.0826946	0.00520685	0.00520685	0.00520685	0.00520685	0.00520685	0.00520685	0.00520685
IPI00009822	Signal recognition particle 54 kDa protein		504	7	1.73734	559669	0.167806	0.135444	0.0240204	0.116234	0.116275	0.180806	0.247583	0.00591611	0.00591611	28.3642	22.8941	1.23893	0.807149	1.44318	1.16486	1.44369	1.16528	0.081308	0.0463857	0.0804181	0.0665115	0.0587944	0.0227193	0.00423719	0.00423719	0.0185024	0.0932638	0.00423719	0.0343211	0.106817	0.0376762	0.034287	0.137053	0.0176368	0.00423719	0.178195	0.00423719	0.00423719	0.00423719	0.00423719	0.00423719	0.00423719	0.00423719
IPI00025815	TDP43		416	8	1.47945	890615	0.142558	0.0989874	0.0145611	0.0891926	0.0895215	0.122593	0.179149	0.103177	0.160261	0.889533	0.617663	1.44016	0.694368	1.59244	1.10574	1.59831	1.10982	0.0773581	0.0593348	0.0483825	0.0559551	0.0102879	0.016675	0.00967883	0.00194304	0.00341	0.0415571	0.00194304	0.0538729	0.0646312	0.023371	0.0438857	0.0877687	0.0112848	0.00194304	0.118057	0.00194304	0.0333314	0.0192663	0.023943	0.0676815	0.0980461	0.00194304
IPI00910355	cDNA FLJ58188 highly similar to TAR DNA-binding protein 43		298	4	0.360653	890615	0.177067	0.11131	0.0217069	0.0914569	0.0786264	0.107955	0.241974	0.0720287	0.0978754	1.80911	1.13726	1.59076	0.628632	2.25201	1.41568	1.93607	1.21708	0.115492	0.0766005	0.0358558	0.0639418	0.0155812	0.0264392	0.0145459	0.00139518	0.00388899	0.0475536	0.00139518	0.0534117	0.0506339	0.0325273	0.0430148	0.0725216	0.00842726	0.00139518	0.151746	0.00139518	0.0251657	0.0308443	0.0224185	0.0362246	0.0671933	0.00139518
IPI00910701	cDNA FLJ61339 highly similar to Alanyl-tRNA synthetase		992	8	2.01029	469356	0.274651	0.105803	0.0360314	0.245256	0.0984798	0.0582302	0.135518	0.0374443	0.00858556	31.9899	12.3234	2.59588	0.385226	2.78891	1.07436	1.11985	0.431397	0.0633792	0.0676206	0.245985	0.0242237	0.0398855	0.0503912	0.0116013	0.00451656	0.0150594	0.0446814	0.00451656	0.163191	0.0469428	0.0293506	0.0455707	0.0322794	0.00451656	0.00451656	0.0471108	0.00451656	0.0662827	0.00451656	0.00451656	0.0255869	0.00451656	0.00451656
IPI00027442	Alanyl-tRNA synthetase cytoplasmic		968	8	2.01029	469356	0.274651	0.105803	0.0360314	0.245256	0.0984798	0.0582302	0.135518	0.0374443	0.00858556	31.9899	12.3234	2.59588	0.385226	2.78891	1.07436	1.11985	0.431397	0.0633792	0.0676206	0.245985	0.0242237	0.0398855	0.0503912	0.0116013	0.00451656	0.0150594	0.0446814	0.00451656	0.163191	0.0469428	0.0293506	0.0455707	0.0322794	0.00451656	0.00451656	0.0471108	0.00451656	0.0662827	0.00451656	0.00451656	0.0255869	0.00451656	0.00451656
IPI00479191	51 kDa protein		472	14	3.38256	2.7559e+06	0.125492	0.115401	0.0336104	0.119462	0.09168	0.0969643	0.108085	0.0840032	0.225303	0.556991	0.512202	1.08744	0.919588	1.3688	1.25873	1.05047	0.966001	0.0404494	0.0477653	0.0862316	0.0521998	0.0314537	0.0574842	0.0143109	0.000734865	0.012122	0.0327231	0.000734865	0.0777852	0.0466841	0.0285074	0.0529609	0.0558895	0.014783	0.000734865	0.0560529	0.00292625	0.0506787	0.0167384	0.0191032	0.0299357	0.064706	0.0145931
IPI00013881	Heterogeneous nuclear ribonucleoprotein H		449	13	2.87665	2.7559e+06	0.128432	0.102193	0.0334077	0.127768	0.0966669	0.0963383	0.104151	0.0838722	0.227171	0.565352	0.44985	1.25676	0.795698	1.3286	1.05716	1.00519	0.799831	0.0413534	0.0448623	0.0920277	0.0377858	0.0235597	0.0583284	0.0119074	0.000772258	0.0135424	0.0324246	0.000772258	0.0854508	0.0448959	0.0301317	0.0600166	0.0569917	0.0095228	0.000772258	0.0500194	0.00334364	0.053887	0.0129464	0.0148432	0.0355987	0.0596851	0.0163309
IPI00026230	Heterogeneous nuclear ribonucleoprotein H2		449	7	2.08817	2.03346e+06	0.131366	0.113411	0.0364281	0.138888	0.0997453	0.0877431	0.133989	0.0605277	0.197902	0.66379	0.573064	1.15832	0.863321	1.31701	1.137	0.945836	0.81656	0.0419434	0.0408541	0.0914529	0.0406271	0.0300615	0.0575919	0.00993775	0.000841952	0.0162944	0.0358455	0.000841952	0.0874776	0.0447307	0.0277025	0.0611266	0.054925	0.012945	0.000841952	0.0692921	0.00454758	0.069993	0.00773681	0.0118118	0.0150694	0.0651904	0.021976
IPI00917169	Ribose-phosphate pyrophosphokinase (Fragment)		318	5	0.735373	2.60236e+06	0.174495	0.0954171	0.0269535	0.116395	0.0945409	0.120323	0.0973093	0.110693	0.163873	1.06482	0.582263	1.82876	0.546819	1.84571	1.00927	1.49916	0.819767	0.0480691	0.0636557	0.140127	0.044581	0.042824	0.0309578	0.00904578	0.00565081	0.0086642	0.0495352	0.00112122	0.063267	0.0450994	0.0468444	0.0456934	0.0636272	0.0102896	0.00594855	0.0477951	0.00929603	0.0416962	0.0249863	0.0194759	0.0460202	0.0871214	0.00767414
IPI00643000	Phosphoribosyl pyrophosphate synthetase 1		168	2	0	0	0	0	0	0	0	0	0	0	0	#DIV/0!	#DIV/0!	#DIV/0!	#DIV/0!	#DIV/0!	#DIV/0!	#DIV/0!	#DIV/0!	0	0	0	0	0	0	0	0	0	0	0	0	0	0	0	0	0	0	0	0	0	0	0	0	0	0
IPI00219616	Ribose-phosphate pyrophosphokinase 1		318	5	0.735373	2.60236e+06	0.174495	0.0954171	0.0269535	0.116395	0.0945409	0.120323	0.0973093	0.110693	0.163873	1.06482	0.582263	1.82876	0.546819	1.84571	1.00927	1.49916	0.819767	0.0480691	0.0636557	0.140127	0.044581	0.042824	0.0309578	0.00904578	0.00565081	0.0086642	0.0495352	0.00112122	0.063267	0.0450994	0.0468444	0.0456934	0.0636272	0.0102896	0.00594855	0.0477951	0.00929603	0.0416962	0.0249863	0.0194759	0.0460202	0.0871214	0.00767414
IPI00218371	Ribose-phosphate pyrophosphokinase 3		318	4	0.7199	730967	0.148084	0.112316	0.0453018	0.13921	0.10598	0.138458	0.105734	0.122083	0.0828332	1.78774	1.35593	1.31846	0.758461	1.39728	1.05978	1.06374	0.806808	0.0458698	0.0503141	0.123391	0.0491589	0.0449283	0.047739	0.00125818	0.00125818	0.0208605	0.0598967	0.00125818	0.0754578	0.0544004	0.0499868	0.0505464	0.0716779	0.0146316	0.0156303	0.0528343	0.00125818	0.0501129	0.00125818	0.0192804	0.0679206	0.038616	0.00125818
IPI00718888	Isoform 2 of Ribose-phosphate pyrophosphokinase 2		321	5	0.229875	1.03175e+06	0.311877	0.228258	0.00374587	0.0546663	0.347063	0.00374587	0.0431517	0.00374587	0.00374587	83.259	60.936	1.36634	0.731884	0.898618	0.657684	5.70511	4.17548	0.0419988	0.0468524	0.220988	0.0028995	0.129017	0.0716034	0.0028995	0.0028995	0.0028995	0.0350832	0.0028995	0.0028995	0.206466	0.083648	0.10941	0.0028995	0.0028995	0.0028995	0.0204256	0.0351854	0.0028995	0.0028995	0.0028995	0.0028995	0.0028995	0.0028995
IPI00219617	Isoform 1 of Ribose-phosphate pyrophosphokinase 2		318	5	0.229875	1.03175e+06	0.311877	0.228258	0.00374587	0.0546663	0.347063	0.00374587	0.0431517	0.00374587	0.00374587	83.259	60.936	1.36634	0.731884	0.898618	0.657684	5.70511	4.17548	0.0419988	0.0468524	0.220988	0.0028995	0.129017	0.0716034	0.0028995	0.0028995	0.0028995	0.0350832	0.0028995	0.0028995	0.206466	0.083648	0.10941	0.0028995	0.0028995	0.0028995	0.0204256	0.0351854	0.0028995	0.0028995	0.0028995	0.0028995	0.0028995	0.0028995
IPI00555876	Putative heat shock protein HSP 90-alpha A5		334	12	3.13768	7.05095e+07	0.222209	0.118238	0.026036	0.12798	0.11637	0.135831	0.0837136	0.0616595	0.107962	2.05821	1.09518	1.87933	0.532103	1.9095	1.01605	1.73628	0.923883	0.0272025	0.0270963	0.211758	0.0269195	0.0733134	0.0629196	0.0104978	0.0120371	0.00955505	0.0511967	0.00516594	0.0729589	0.0410331	0.0497761	0.0590444	0.0805128	0.0036286	0.00998189	0.028908	0.00376194	0.0423931	0.00775312	0.00596427	0.032411	0.0107608	0.00213527
IPI00220656	T-complex protein 1 subunit zeta-2		530	8	0.961942	4.44718e+06	0.194225	0.121932	0.0135781	0.181869	0.137572	0.190338	0.0885817	0.0701777	0.0017265	112.497	70.6239	1.5929	0.627787	1.41181	0.886314	1.06794	0.670438	0.0679565	0.0702357	0.109261	0.0495972	0.0570093	0.0301594	0.00991761	0.00212112	0.00409607	0.051768	0.0892125	0.0407993	0.0717058	0.0664481	0.0594272	0.0957704	0.00399171	0.000812146	0.051693	0.000812146	0.0332027	0.000812146	0.00375653	0.0356323	0.000812146	0.000812146
IPI00910226	cDNA FLJ51396 highly similar to T-complex protein 1 subunit zeta-2		485	8	1.45169	1.36951e+06	0.145355	0.10605	0.0257323	0.0981352	0.154997	0.232644	0.13124	0.104041	0.001805	80.5291	58.7537	1.37062	0.729597	0.937791	0.684209	1.48117	1.08065	0.0510934	0.0490017	0.0822182	0.0372349	0.0651385	0.0315178	0.0187545	0.00408571	0.0100742	0.0488905	0.000909227	0.0406505	0.0745703	0.0836644	0.0764386	0.141982	0.00294999	0.000909227	0.0815816	0.000909227	0.0488399	0.000909227	0.000909227	0.0536066	0.000909227	0.000909227
IPI00908488	cDNA FLJ60932 highly similar to T-complex protein 1 subunit zeta-2		493	7	1.41888	4.44718e+06	0.121644	0.0971451	0.0285	0.131424	0.151475	0.227339	0.131966	0.108854	0.00165244	73.6148	58.7889	1.25219	0.798601	0.803064	0.641328	0.925582	0.739171	0.0431415	0.0389096	0.0680594	0.031577	0.0628303	0.0338618	0.0205925	0.00495189	0.0104128	0.0474335	0.0441298	0.0369693	0.0677241	0.0824771	0.0770295	0.141685	0.00462457	0.00083285	0.08117	0.00083285	0.0483636	0.00083285	0.00227496	0.0552274	0.00083285	0.00083285
IPI00026271	40S ribosomal protein S14		151	4	1.67895	4.43564e+06	0.15918	0.0998446	0.043804	0.0934469	0.114611	0.147923	0.145603	0.096361	0.0992258	1.60422	1.00624	1.59428	0.627244	1.38887	0.871158	1.70343	1.06846	0.0532587	0.0451218	0.0622658	0.0492364	0.0381963	0.0411609	0.0282462	0.00962608	0.00858623	0.0437474	0.000353703	0.0361852	0.0597872	0.0523501	0.0368455	0.0781287	0.0113337	0.00243372	0.107454	0.0177063	0.0257852	0.04609	0.0436761	0.0110385	0.0548159	0.0167415
IPI00742191	Similar to ribosomal protein S14		350	1	0	0	0	0	0	0	0	0	0	0	0	#DIV/0!	#DIV/0!	#DIV/0!	#DIV/0!	#DIV/0!	#DIV/0!	#DIV/0!	#DIV/0!	0	0	0	0	0	0	0	0	0	0	0	0	0	0	0	0	0	0	0	0	0	0	0	0	0	0
IPI00399318	epsilon subunit of coatomer protein complex isoform b		257	4	0.65056	344859	0.215616	0.198935	0.00637177	0.157379	0.129934	0.149238	0.129782	0.00637177	0.00637177	33.8393	31.2213	1.08386	0.922632	1.65943	1.53104	1.37004	1.26404	0.0724317	0.0742242	0.13346	0.0888931	0.0988438	0.0803928	0.00292436	0.00292436	0.00292436	0.0479556	0.00292436	0.0630964	0.0863627	0.0432141	0.0157601	0.0713421	0.00292436	0.00292436	0.0774659	0.00292436	0.0420495	0.00292436	0.00292436	0.00292436	0.00292436	0.00292436
IPI00399319	epsilon subunit of coatomer protein complex isoform c		256	4	0.631642	344859	0.210125	0.195649	0.00601468	0.150546	0.132567	0.158909	0.13416	0.00601468	0.00601468	34.9354	32.5285	1.07399	0.931106	1.58505	1.47585	1.39575	1.29959	0.0699106	0.072503	0.133048	0.0887684	0.0958158	0.0820669	0.00270748	0.00270748	0.00270748	0.0446564	0.00270748	0.0599542	0.0879324	0.0443363	0.0146646	0.0764729	0.00270748	0.00270748	0.0811282	0.00270748	0.0435247	0.00270748	0.00270748	0.00270748	0.00270748	0.00270748
IPI00465132	Coatomer subunit epsilon		308	5	0.684524	344859	0.214777	0.198766	0.00635002	0.156713	0.130114	0.150372	0.130208	0.00635002	0.00635002	33.823	31.3016	1.08055	0.925452	1.65068	1.52762	1.37051	1.26834	0.0721861	0.0740204	0.133192	0.0889756	0.0988224	0.0805117	0.00291446	0.00291446	0.00291446	0.0474332	0.00291446	0.0629145	0.0864563	0.0433211	0.0156041	0.0719625	0.00291446	0.00291446	0.0778692	0.00291446	0.0422082	0.00291446	0.00291446	0.00291446	0.00291446	0.00291446
IPI00011603	26S proteasome non-ATPase regulatory subunit 3		534	8	1.69639	881034	0.18712	0.0888898	0.0320361	0.125182	0.108393	0.113316	0.0788207	0.211842	0.0544003	3.4397	1.634	2.10508	0.475041	1.72631	0.820066	1.49479	0.710087	0.0661221	0.0288561	0.156385	0.0332152	0.0411043	0.0867166	0.0080108	0.0080108	0.0198204	0.040116	0.0080108	0.0892152	0.0356526	0.0410357	0.0863309	0.0640221	0.0080108	0.0080108	0.0470273	0.0080108	0.0503158	0.0080108	0.0080108	0.133584	0.0080108	0.0080108
IPI00374208	Cullin-associated NEDD8-dissociated protein 2		1119	4	1.33569	6.97674e+06	0.150809	0.0990705	0.0369954	0.0946342	0.151755	0.230749	0.113084	0.0453881	0.0775143	1.94556	1.27809	1.52224	0.656927	0.993766	0.652831	1.5936	1.04688	0.0463533	0.0430819	0.108436	0.0306724	0.0334751	0.0677936	0.0137996	0.00570603	0.0106292	0.0517485	0.00147931	0.0410691	0.0711583	0.0631644	0.0513378	0.12059	0.00547941	0.0362468	0.0611462	0.00722459	0.0332338	0.00898093	0.0141483	0.0192516	0.0354043	0.00258099
IPI00746291	Heat shock protein 90kDa alpha (Cytosolic) class B member 1		183	6	1.47377	9.84976e+06	0.16067	0.110912	0.0398848	0.158308	0.126542	0.111107	0.0933717	0.0925068	0.106698	1.50585	1.0395	1.44863	0.690307	1.2697	0.87648	1.01492	0.700607	0.0364423	0.030879	0.104504	0.0227171	0.0491058	0.0474176	0.0130171	0.0121114	0.0164777	0.0452216	0.0595764	0.0397131	0.0342124	0.0515558	0.0497897	0.0624336	0.0101668	0.0429928	0.0353593	0.0107139	0.0510175	0.0155533	0.0206846	0.0601336	0.0321853	0.00104034
IPI00909108	cDNA FLJ56829 highly similar to Neurogenic differentiation factor 6		515	8	1.5982	6.97674e+06	0.274724	0.140936	0.0434962	0.0950991	0.105333	0.11058	0.126037	0.0637327	0.0400625	6.85739	3.51789	1.94929	0.513008	2.60814	1.338	2.88882	1.48199	0.166327	0.135471	0.0773049	0.0635827	0.0463022	0.0657951	0.0245522	0.0207336	0.0261193	0.0564347	0.0172953	0.0350306	0.0566805	0.0399915	0.0487051	0.0537802	0.0314798	0.0455775	0.0611959	0.0219689	0.0328365	0.0331604	0.0276313	0.0317525	0.0255733	0.0181915
IPI00015538	Isoform 1 of Serine/threonine-protein kinase D3		890	3	0.741636	6.97674e+06	0.156065	0.115789	0.0386666	0.111585	0.14989	0.172273	0.129551	0.0464976	0.0796826	1.95858	1.45313	1.34783	0.741932	1.04119	0.772495	1.39862	1.03768	0.0760147	0.0447637	0.0838776	0.0594468	0.0257561	0.0342979	0.0141481	0.00777997	0.0152866	0.0826368	0.00133526	0.0141296	0.0852191	0.026038	0.041459	0.103581	0.00743443	0.0543471	0.0841627	0.0100954	0.0351982	0.0127734	0.00893908	0.0284337	0.0465855	0.00301506
IPI00910738	cDNA FLJ60647 highly similar to Keratin type II cytoskeletal 6B		526	22	6.12949	4.00944e+06	0.101504	0.187138	0.0538395	0.103853	0.106558	0.0823178	0.0882804	0.104896	0.171614	0.591469	1.09046	0.542403	1.84365	0.952574	1.75621	0.977383	1.80195	0.0450447	0.0638468	0.0284127	0.124271	0.0720754	0.0406543	0.0311569	0.0183648	0.0197623	0.0349406	0.0066309	0.0678783	0.0705424	0.0259882	0.0239566	0.0414664	0.0247945	0.0242491	0.0433499	0.0221933	0.0363591	0.0352096	0.0620013	0.0170432	0.107105	0.0116622
IPI00025273	Isoform Long of Trifunctional purine biosynthetic protein adenosine-3		1010	6	1.17567	4.96628e+06	0.224489	0.143179	0.0722071	0.146361	0.177264	0.166997	0.0493496	0.0124327	0.00772056	29.0768	18.5452	1.56789	0.637801	1.26641	0.807718	1.5338	0.978258	0.0412373	0.0565111	0.196514	0.0242835	0.0650279	0.0858215	0.0226141	0.0060975	0.0255096	0.0477324	0.00468107	0.093482	0.0976807	0.0696256	0.0486996	0.0958086	0.00565124	0.00468107	0.0282721	0.00468107	0.00746943	0.00631467	0.00636555	0.00795562	0.00468107	0.00468107
[truncated: 1,271 more rows]
[truncated: 2 more columns]
