# Supplementary material for: Proteomic-Coupled-Network Analysis of T877A-Androgen Receptor Interactomes Can Predict Clinical Prostate Cancer Outcomes between White (Non-Hispanic) and African-American Groups
Source: PLoS One. 2014 Nov 19;9(11):e113190. doi: 10.1371/journal.pone.0113190 (PMC4237393; doi:10.1371/journal.pone.0113190)
Supplement: Table S2 — GO-Term definitions of Proteomic data. (XLS) [file pone.0113190.s004.xls]

## Sheet: SigGenesVal
#By: STD.pl On: Sun Feb 12 2012 at 23:6:7
	CPA	DHT	EST	TF	PGR	DM	R1881	MB
TUBGCP3	6.16942	7.1108	7.31603	5.4798	7.20372	6.89746	8.13696	8.59469
ECHS1	0	7.55955	4.79276	2.30729	2.24334	3.27139	4.02093	8.50842
PRSS2	6.63826	7.62487	7.29891	7.04901	8.66017	9.50841	8.47138	8.25791
PRSS3	6.63826	7.62487	7.29891	7.04901	8.66017	9.50841	8.47138	8.25791
PRSS1	6.63826	7.62487	7.29891	7.04901	8.66017	9.50841	8.47138	8.25791
MEGF6	0	7.21277	7.04471	6.26123	6.85218	7.17246	7.4128	8.14373
AKR7A3	0	7.21277	7.04471	6.26123	6.85218	7.17246	7.4128	8.14373
UQCRFS1	7.32759	7.73305	7.41015	7.09972	7.87448	7.8027	7.84985	7.50569
RPL35	7.32759	7.73305	7.41015	7.09972	7.87448	7.8027	7.84985	7.50569
RALGAPA1	4.19977	5.8184	5.4005	2.96474	6.46286	6.26733	7.20397	7.05698
ATP5B	1.66539	4.98463	4.42317	2.31947	3.08843	4.2504	1.78982	6.89114
MAPK9	6.87813	7.2313	7.32536	5.39767	6.5454	7.02624	7.26067	6.76749
FUBP1	3.56222	5.54519	5.43738	3.46778	4.42942	5.68524	6.0999	6.75024
MBD3	6.71995	6.02737	4.98443	6.62112	5.87036	5.27303	6.34352	6.5887
RPL10A	5.71795	6.44009	6.16751	4.68508	5.60354	6.12124	5.88152	6.41608
PRPS2	0	5.92922	6.53376	0	0	3.86728	3.52605	6.37954
RPS27A	0	5.05067	0	0	0	4.9014	4.59801	6.2542
FH	2.28628	4.62451	3.83526	2.23107	2.08412	4.31593	2.2001	6.23909
SET	5.50153	5.03559	5.31235	5.00146	5.9564	4.79849	5.72714	6.20279
THOC4	3.79635	6.07879	5.7556	5.76365	6.97876	5.87628	6.04867	6.05066
SHMT2	2.37656	5.68168	4.62825	2.97031	4.04758	4.20211	4.4467	6.01961
KTN1	3.44287	5.67641	6.04675	4.51289	6.69685	5.80723	6.23198	5.98213
KHDRBS2	4.26406	5.12372	4.96906	3.73276	5.6866	5.54645	6.02337	5.9806
SPR	0	4.37852	5.44198	0	0	4.74553	0	5.92461
EIF2S2	0	5.16944	5.34186	0	5.61693	5.14902	5.21118	5.89692
ATP5A1	0	5.63945	5.25879	3.03391	4.50224	4.13513	4.16697	5.8634
GP6	2.63444	4.78663	5.17627	2.58191	5.99964	5.69052	6.40767	5.81921
VAT1	0	4.41391	3.84383	0	3.85251	4.88424	4.35754	5.71367
ATXN10	3.98443	4.9417	5.18485	3.27721	5.93768	4.64398	4.57306	5.68482
TPD52L2	4.20173	5.34882	5.40148	3.96306	5.74894	5.73615	6.25779	5.62688
ADRM1	5.50634	4.08212	4.58784	0	4.59672	4.69665	5.10072	5.61076
PAK2	3.27734	5.51654	5.28188	1.85895	5.81083	5.14386	6.13666	5.59695
S100A11	4.24422	4.59337	4.6707	3.12536	4.14947	4.56214	5.51985	5.5668
GTF2I	4.00655	4.89588	5.51325	4.21157	5.23505	5.0317	5.03783	5.53545
YWHAZ	2.10064	4.8731	3.18848	2.42778	2.26719	4.27863	3.2698	5.52572
WDR1	0	0	0	0	0	4.78461	0	5.51485
DUSP23	4.3113	5.34457	5.31814	4.27318	5.53859	4.99351	3.9274	5.48623
ACAT1	0	5.50869	4.85308	0	0	0	3.83259	5.477
PYGB	0	1.85759	2.19272	0	0	2.77626	0	5.47433
GLRX3	0	4.96657	4.56267	4.04214	5.217	5.19854	3.92129	5.46309
HSPA9	0	4.63492	4.71635	2.92218	3.98854	4.18733	2.5189	5.45544
RPL31	0	5.1791	5.59481	3.56928	4.91018	5.27098	5.41261	5.41781
WNK1	3.78699	5.0664	2.87237	3.71769	2.87523	4.59041	4.76692	5.38111
STK39	3.24101	3.99704	4.77576	2.81056	5.67095	4.24711	5.05119	5.3674
CAPNS1	0	5.41919	5.18122	0	4.037	4.39383	5.31252	5.33205
ILF2	0	4.39552	1.59344	2.97545	0	3.97516	0	5.30768
ACTR1A	3.70234	5.03452	4.92922	2.48305	4.73009	5.03189	4.92803	5.2959
SND1	0	2.5476	2.16334	0	0	2.95272	0	5.28098
ACLY	0	3.67246	3.19462	0	2.37637	3.32557	2.18836	5.26348
CKAP5	0	4.20162	5.44184	0	6.10393	4.78652	4.79644	5.25907
SDCCAG1	0	4.80138	4.70715	0	5.43847	4.63497	6.15997	5.22334
RFC4	0	5.04799	5.41255	1.86382	5.03617	4.21924	5.28111	5.21159
RPA2	0	4.73094	5.19377	2.40364	5.54006	5.17929	5.40005	5.19877
NAP1L1	3.43587	5.34777	2.21853	2.66855	1.98696	4.56756	0	5.19828
USO1	2.67368	4.43384	4.28725	3.09504	5.02029	3.89072	5.3246	5.18028
PSMC1	3.06197	4.51432	4.62514	2.88706	4.64218	4.66727	4.64619	5.13105
EIF3H	2.73823	4.8228	4.72116	3.1236	5.422	4.49341	4.85459	5.1292
HDLBP	4.32025	4.67842	4.44888	3.98811	4.52006	4.70551	4.63426	5.11303
COPE	0	4.96446	4.37889	0	4.64036	4.62641	4.39612	5.08063
DDX21	2.57818	3.85646	2.68817	0	3.49031	4.77273	2.00243	5.05703
NME1	1.32525	5.30704	0	4.43793	0	0	2.91097	5.05172
NME2	1.32525	5.30704	0	4.43793	0	0	2.91097	5.05172
SEP9	5.17289	4.9961	4.92662	3.77616	4.06008	4.64192	5.07337	5.04703
RAD23B	0	3.68905	0	0	0	4.32358	0	5.04406
VCP	0	2.99997	0	0	0	3.0348	0	5.0359
RBM39	3.04046	4.76226	5.26241	3.06349	5.79793	4.77445	5.36037	5.02997
TROVE2	0	3.84611	3.89953	0	0	4.44605	0	5.02262
LONP1	0	4.06764	4.82007	0	0	1.60087	0	5.01141
AARS	2.12476	3.62332	3.51984	2.06927	2.76178	4.83623	3.98043	4.99955
NACA	0	4.68167	3.30495	2.80941	4.736	4.84732	4.35385	4.98842
TNPO2	0	5.34364	5.11074	4.52563	5.88527	4.74356	6.318	4.9861
EIF3F	3.16103	4.89708	5.62873	3.03439	6.33133	5.10348	5.74855	4.98549
PSMD2	1.87688	4.12928	4.02808	0	3.81905	4.01222	3.72502	4.98449
HYOU1	1.41138	4.55962	3.74694	0	3.46919	2.41134	3.08604	4.95727
SF3B2	4.59659	4.88404	5.05322	2.67439	5.01403	4.89079	5.50907	4.94275
EEF1E1	0	4.31239	4.98681	2.63915	6.14422	5.17272	4.03306	4.93918
COPA	2.06072	4.28948	4.64626	2.28477	4.7307	4.36783	4.77616	4.9138
RBM25	0	5.21883	4.70206	3.05824	5.21339	4.50308	5.19271	4.91
NOP2	4.73242	4.3447	4.46479	4.77145	2.06315	4.87424	4.35661	4.87961
PSMC4	0	4.24484	4.46321	1.75397	5.2536	4.17062	4.58973	4.86901
DLD	1.82618	4.32447	4.48682	2.83769	4.2775	4.31917	4.25281	4.86377
GART	0	4.21297	4.52105	3.22536	4.43498	4.24469	2.67626	4.86179
MPST	0	3.0864	5.42012	0	5.51269	3.90002	0	4.85893
SRP54	0	4.88347	4.29675	2.02154	5.03224	4.29623	5.38712	4.8579
LRPPRC	0	3.72477	3.74108	1.90735	1.9338	2.71473	1.65746	4.85113
PSME1	4.35414	4.34329	4.9013	2.10857	5.05702	5.66695	4.98364	4.83398
HNRNPR	4.3329	4.93332	4.71222	3.7669	5.44347	4.76033	5.57687	4.79211
TIPRL	0	3.87544	3.73069	0	3.33261	3.97271	2.70068	4.78846
QARS	3.95086	4.65174	4.76471	3.44912	5.49597	4.54578	5.05396	4.77542
PFN1	0	4.9545	5.05094	2.70203	5.20334	4.12029	3.83595	4.77272
NPLOC4	0	2.83164	0	0	0	4.14448	0	4.76747
ARL6IP5	0	3.65029	4.25017	2.79496	5.44568	5.02805	4.64018	4.7554
IDH2	0	4.29289	3.52412	0	2.23066	2.92131	3.23211	4.74401
RPS6KA1	0	3.45379	4.1171	2.07334	2.48176	3.43386	2.48562	4.72717
SDSL	0	4.21095	4.36314	3.59918	4.89621	4.37634	4.48908	4.72172
TNPO1	2.13091	4.92607	4.77778	3.43401	5.58605	4.78122	5.77178	4.70183
SUCLG1	0	4.39331	3.78438	0	0	0	0	4.67066
CUL4A	0	4.12421	4.75936	0	5.36136	3.77198	3.43136	4.66047
IGHM	1.45085	1.98577	2.28363	1.99342	2.80916	2.04846	2.43653	4.65114
IGHG1	1.45085	1.98577	2.28363	1.99342	2.80916	2.04846	2.43653	4.65114
SFRS3	0	4.57642	4.88141	0	2.27479	4.50177	3.94124	4.64298
CTBP1	0	4.71704	4.77024	0	0	4.91377	4.34403	4.62632
GANAB	5.33498	2.25306	2.79018	2.107	0	4.22564	3.56367	4.60947
SORD	0	2.50896	2.66087	0	0	2.87285	2.51714	4.56136
RUVBL1	0	4.31157	5.25465	1.90174	5.44139	4.20648	4.99535	4.54791
SMC4	0	3.91014	4.28659	3.49728	3.82804	2.75795	3.00557	4.54268
USP14	0	3.57852	4.67695	0	0	3.25345	0	4.52611
YWHAE	2.71199	4.01375	3.48467	1.41461	3.39504	3.32844	3.86483	4.51922
GTF2E1	0	4.04891	2.33717	0	2.65707	2.94696	2.07231	4.49539
STAU1	0	3.6581	4.61488	0	3.04774	3.23195	0	4.46402
DDX42	0	4.06137	3.84757	0	4.54702	4.40136	4.47357	4.45099
IPO5	0	2.73963	3.45155	0	0	3.62113	0	4.43963
CNDP2	0	1.79981	1.79781	0	0	2.85958	2.30768	4.42985
DHX15	1.76568	3.81425	4.38236	0	4.53562	4.11382	2.56025	4.42183
SURF4	0	2.75139	1.48072	0	1.78532	3.54456	2.03979	4.4214
DNAJB1	0	2.94399	3.31635	0	0	2.05092	3.36082	4.41975
VCL	0	1.39765	0	0	0	1.33515	0	4.40959
CUL4B	0	4.67177	4.72979	0	5.16038	3.3001	5.02986	4.40447
SRP68	0	4.177	3.9526	0	5.01453	4.18921	5.19288	4.39595
SEC23A	0	3.22808	4.88638	0	5.79638	3.99546	0	4.37275
PGK1	1.66284	5.10674	2.4615	0	0	3.4467	1.96483	4.36858
DNAJA2	0	2.96755	4.55161	1.59456	2.65584	4.1715	2.47513	4.36028
MMS19	0	2.76454	2.23336	0	0	2.76444	2.95393	4.35189
UBA1	0	2.87961	2.1104	0	0	2.8224	1.49766	4.34088
SAPS3	0	2.92295	3.80493	0	3.55343	3.491	1.39152	4.32025
CCT4	2.47035	4.55059	4.58788	2.03148	5.11578	4.46569	4.11654	4.30539
USP5	0	1.91733	1.33329	0	0	2.96436	0	4.30325
BTF3	0	3.48287	5.20835	5.75829	5.48834	4.5074	3.7729	4.27257
PECI	0	3.6452	4.00447	0	1.41107	2.59064	1.35382	4.26035
TPI1	0	3.74519	0	0	0	4.09518	0	4.25583
COPB2	0	4.13914	4.37518	1.44448	5.17619	4.23197	5.36822	4.23383
PAICS	0	4.68817	4.51794	2.96483	5.58648	3.79302	0	4.19418
HMGCS1	0	2.52447	0	0	0	2.53896	2.15874	4.1852
EFTUD2	0	2.61644	2.5701	0	1.91959	3.58758	0	4.18453
PSMC3	1.68571	3.55633	3.61845	0	1.97021	3.69933	2.06789	4.1297
DRG1	0	3.59739	4.02039	0	4.90077	3.81293	2.8522	4.11337
ARF6	0	2.25279	0	0	0	2.17963	0	4.11285
VBP1	0	2.14905	0	0	0	3.26898	0	4.11065
RNH1	0	3.85681	0	0	0	4.02265	0	4.10938
SERBP1	3.17336	4.79935	4.20959	0	4.03414	4.24087	4.25602	4.08806
POLD1	0	3.68997	3.09917	0	2.90885	3.41088	3.92163	4.05708
SF3A3	0	4.52136	2.14961	0	2.21845	3.73419	5.29872	4.05225
ASCC3	1.41362	3.12118	2.79663	2.04628	3.39417	3.08519	3.43113	4.0516
KHSRP	0	3.82047	3.56749	2.23438	1.71082	3.9506	3.71053	4.03657
SYNCRIP	0	4.06728	4.47555	1.89387	1.99988	3.76099	2.06241	4.0261
GNL3	0	3.08546	4.27023	0	0	4.18989	0	4.02057
ERO1L	0	0	0	0	0	0	0	4.00163
C14orf166	0	3.45497	3.14446	0	0	3.85192	0	3.97588
RPL21	0	3.52839	5.14539	0	5.06804	3.8106	1.6584	3.9704
FKBP5	0	1.89856	0	0	0	0	3.01647	3.96434
IQGAP2	2.1159	3.02768	3.4946	0	2.44533	3.08457	2.61519	3.95359
NAP1L4	2.5309	2.51317	1.47412	0	0	4.13401	0	3.94178
BRWD2	0	2.931	2.31493	0	1.49634	3.68213	0	3.93778
RSL1D1	0	0	0	1.65615	0	3.8679	0	3.93552
NDRG1	0	2.29026	1.67812	0	2.51472	1.75922	3.82052	3.93532
G6PD	0	1.65082	1.4291	0	0	0	0	3.90452
AP2B1	0	3.0837	1.7351	1.73972	0	3.07635	0	3.87922
IQGAP1	0	3.48043	4.23538	2.69344	4.48007	3.30476	4.32898	3.78576
BAT3	0	3.54138	3.43667	1.73147	4.03044	2.98781	2.51876	3.78391
EIF3CL	0	3.29367	3.20307	1.49066	3.16186	3.18792	2.85458	3.74603
EIF3C	0	3.29367	3.20307	1.49066	3.16186	3.18792	2.85458	3.74603
MYBBP1A	0	0	3.48351	0	0	3.25033	0	3.72914
PSMD7	0	2.68543	1.34932	0	1.51238	2.78448	1.73106	3.65806
PSME2	0	2.16288	0	0	0	2.41242	0	3.58261
PCMT1	0	2.85085	2.85275	0	3.19506	2.73169	3.84783	3.57936
PPP2R1A	0	2.68005	2.50698	0	1.77992	2.99208	1.50714	3.572
EEF2	0	2.6656	3.01585	0	2.8662	3.19503	2.42739	3.56566
ATP6V1A	0	2.86421	3.23066	0	2.18399	3.2668	2.83027	3.5521
MARS	2.17663	3.05355	2.8305	0	3.44153	3.13044	3.11396	3.54909
RUVBL2	0	3.27399	3.53278	0	4.39617	3.45444	4.21896	3.52274
TRIM23	0	0	0	0	0	0	0	3.52196
COPS7A	0	3.43436	0	0	0	3.64548	0	3.48276
NONO	3.67303	2.52151	2.49472	0	2.92403	2.99021	2.72341	3.46684
AHSA1	2.84412	3.15389	3.04806	0	3.31934	2.8179	3.06501	3.46056
FLNC	2.34996	3.51068	3.25432	0	2.62323	3.49931	2.66747	3.44986
TMED10	0	4.02381	4.73931	0	3.89905	3.73781	2.75519	3.43937
COPS6	0	5.24794	4.50671	3.38623	1.8285	3.64154	2.47721	3.40488
COG3	0	0	2.10779	0	0	0	0	3.38205
HK1	0	2.92297	2.76056	1.85296	2.11333	3.27093	2.62935	3.34027
COPS3	0	3.97071	4.43253	3.24908	5.1158	3.1271	4.52941	3.33698
PSMC5	0	2.87319	2.7817	0	3.29897	2.99244	2.51583	3.33141
EIF4G2	0	2.37817	3.3142	1.479	0	2.24896	1.38289	3.33045
IPO9	0	2.79379	4.81362	1.78504	5.1026	2.33966	3.75752	3.30504
PFKL	0	2.31352	2.48872	0	0	2.31543	0	3.29912
CAPN1	0	2.68201	2.37547	0	1.76856	1.99342	2.34045	3.26607
SRR	0	2.27315	0	0	0	2.58557	0	3.24466
PPP1CA	0	2.4915	0	0	0	3.21714	0	3.22104
PPP1CB	0	2.4915	0	0	0	3.21714	0	3.22104
SPDYA	0	2.4915	0	0	0	3.21714	0	3.22104
PPP1CC	0	2.4915	0	0	0	3.21714	0	3.22104
COPB1	0	2.42183	2.63499	0	3.83851	2.05337	3.01	3.18549
MYL9	0	2.27621	2.53008	0	0	2.74955	2.50428	3.1742
MYL12B	0	2.27621	2.53008	0	0	2.74955	2.50428	3.1742
MYL12A	0	2.27621	2.53008	0	0	2.74955	2.50428	3.1742
FEN1	2.03927	2.77795	2.70834	0	2.65377	2.69443	3.39495	3.17235
PUF60	0	3.30366	0	0	0	3.72537	0	3.16491
EP300	1.34362	1.96849	2.09893	0	2.3674	1.80326	2.28788	3.15914
PYCR1	0	2.83211	2.17138	0	1.99533	2.37487	2.18222	3.12976
ADAR	2.24021	2.49147	2.22227	0	1.55953	2.67626	0	3.11731
VARS	0	2.73796	2.5879	0	3.09908	2.7423	3.51517	3.10615
GTF2E2	0	2.72862	4.36642	3.39179	0	3.80621	0	3.10209
EIF3B	1.40234	2.72458	2.85638	1.59083	3.47469	2.71526	3.06729	3.09034
UBAP2L	0	2.58584	2.73299	0	0	2.26109	0	3.06411
TPP1	2.27376	2.36686	1.4987	2.56913	1.76694	3.33148	1.53893	3.06271
CTNNA1	0	1.42417	0	0	0	0	0	3.06135
GBF1	0	2.11548	0	0	1.75181	2.12318	1.41843	3.05006
ETF1	0	2.59464	3.63003	1.87641	1.35389	2.82903	1.40477	3.04847
RALGAPB	1.95653	2.3366	3.71211	0	2.37947	3.21929	1.62971	3.04459
RRM1	0	2.71957	2.53947	0	3.46846	3.01884	2.65465	3.04029
HUWE1	0	2.23206	2.14765	0	2.25544	2.41585	2.21348	3.01438
ARHGAP1	0	0	0	0	0	0	0	2.99711
ANXA5	0	2.80056	0	0	0	1.56651	0	2.98999
PSMD1	0	1.79034	0	0	0	3.26571	0	2.97991
ATM	0	2.25126	2.32977	1.72814	3.21014	2.35393	3.69923	2.97839
MYL6	1.65549	2.40664	2.39449	0	3.40235	2.78519	2.28161	2.95404
LDHB	0	1.87772	2.14413	0	0	2.27273	0	2.95263
LRBA	1.96995	0	2.45558	0	1.5477	2.08359	0	2.92323
UBE2N	0	2.48704	2.37587	0	2.71205	2.39542	2.55484	2.90704
DDX3Y	1.60661	2.24187	2.32549	0	2.64685	2.09685	2.68895	2.90388
XPOT	0	2.43889	2.18164	0	0	3.19592	0	2.88602
LARP1	1.45746	2.81557	1.59254	0	1.73523	3.13147	2.34898	2.8846
MAP2K2	0	2.34211	2.14161	0	2.97798	2.32298	3.05569	2.86766
DNAH5	1.36902	2.99885	2.48698	0	2.64421	2.70092	2.33953	2.8638
EPRS	0	2.29185	2.15472	0	2.7176	2.7337	2.15745	2.82655
TUFM	0	2.51562	2.42362	0	2.72935	2.10417	2.75183	2.82531
MYO6	0	2.24782	1.36874	0	0	2.25792	0	2.8238
TLN1	0	2.31012	2.71832	0	1.9904	2.44209	2.92702	2.81452
DYNC1H1	0	2.15281	2.22051	0	2.47274	1.9172	2.4876	2.8137
EIF3E	0	2.34354	2.45369	0	3.20117	2.73359	2.28446	2.79386
EIF3A	0	2.41714	2.65462	0	3.05793	2.71034	2.76458	2.78919
YARS	0	2.61057	2.60251	0	3.58566	2.9998	2.47881	2.76755
ILF3	0	2.07557	1.44914	0	1.5204	1.94568	1.85945	2.70409
MTOR	0	0	0	0	0	0	0	2.69691
RPA1	0	2.37291	2.98792	0	2.87567	2.53398	2.92126	2.69469
HSPA1L	0	2.37725	3.14718	0	2.34477	3.27262	2.37758	2.68954
EEF1G	1.90031	1.89064	1.35419	0	1.47664	2.33488	1.50061	2.68608
CHD3	0	1.57609	0	0	1.72057	1.40572	0	2.68504
COPG2	0	0	0	0	0	0	0	2.68504
PSMC2	0	1.89723	2.08271	0	2.31795	2.06936	1.87538	2.65436
KLC1	0	1.93122	0	0	0	0	0	2.65345
TCP1	0	2.91451	2.76655	0	3.23938	3.19729	2.22729	2.6435
MICAL1	0	1.56651	0	0	0	0	0	2.62792
DDX1	0	0	0	0	0	0	0	2.62751
FARSB	0	2.26915	2.65147	0	2.92267	2.48678	3.2021	2.60419
KIAA0368	0	1.90153	1.55849	0	0	2.70559	0	2.60309
OSBP	0	1.98972	2.33686	0	3.00521	1.66201	3.17137	2.58925
COBRA1	0	2.03316	0	0	0	2.25984	0	2.585
ARL1	0	2.18761	1.56917	0	0	1.54954	0	2.5756
XPO5	0	4.12322	3.04627	0	0	2.99756	0	2.55472
DDX3X	0	1.84739	2.40307	0	2.51041	1.79108	2.81669	2.55312
PSMC6	0	2.37929	2.23485	1.38634	2.55463	2.28527	2.22992	2.53371
DNM2	0	1.90266	1.99795	0	2.83419	2.0063	2.55841	2.52316
PRKAR2A	2.87217	1.61936	2.31839	0	2.28847	2.02476	2.12657	2.50723
CUL3	0	0	0	0	0	0	0	2.49974
ANXA7	2.35673	0	1.45679	0	1.48382	2.33268	2.02884	2.49088
MAP2K1	1.91051	1.84034	1.94007	0	2.74572	1.77581	3.08562	2.48702
DNM1L	0	0	1.57193	0	2.07067	0	2.34848	2.48136
HNRNPA1	0	0	1.79485	0	2.32188	3.8583	1.50978	2.4807
CTNND1	0	0	0	0	0	0	0	2.47421
ACACA	0	1.64661	0	0	0	0	0	2.43695
FASN	0	1.64968	0	0	1.532	0	1.79923	2.37375
PLIN3	0	0	0	0	1.81025	1.49051	2.42217	2.36606
CAND1	0	1.72378	2.26174	0	2.72944	1.807	2.61058	2.3614
XPO1	1.65095	1.89008	1.70925	0	2.12411	2.0748	1.50531	2.35776
PDCD6IP	0	1.6972	2.05159	0	2.19997	1.94767	2.0268	2.34776
PSMD11	0	1.66865	1.44681	0	2.02003	2.53171	1.96636	2.30425
FXR1	1.36066	0	0	0	1.69001	0	1.43794	2.29374
RPL7	0	1.37786	1.87925	0	2.03132	1.91834	1.62885	2.29307
CCT6A	0	2.09451	2.41151	0	2.80405	2.65338	2.05836	2.25809
PFKP	0	1.86967	2.1421	0	0	2.02978	0	2.22134
PKLR	0	1.42536	1.95937	0	2.17353	1.72742	0	2.22115
DDX6	0	1.74066	2.00307	0	2.38046	2.34608	2.03251	2.21505
DSP	0	1.5803	1.757	0	1.74513	1.35991	1.66602	2.17237
PSMD4	1.76197	1.94127	2.10695	0	2.13736	2.26175	2.36501	2.17171
GCN1L1	0	1.66015	2.24228	0	2.58611	0	1.93093	2.16966
SYMPK	0	1.43005	1.62677	0	0	2.29816	0	2.13922
SEC31A	0	2.7813	3.69318	0	4.20148	2.22967	3.87112	2.11726
COPG	0	0	0	0	1.48953	0	1.37919	2.09083
DCTN1	0	0	0	0	0	0	0	2.08146
PSMD13	0	2.00104	1.83147	0	1.50808	1.97051	1.51541	2.08054
EIF2S1	0	1.81994	1.97442	0	2.1306	2.04376	1.85332	2.06164
EIF4A2	0	0	0	0	0	1.72237	0	2.06104
HSP90B1	0	0	0	0	0	0	0	2.05506
MDH2	0	3.27484	0	0	0	0	0	2.04321
CCT2	0	1.78951	2.0678	0	2.43477	2.30168	1.49318	2.02332
PRDX2	0	0	0	0	0	0	0	2.02143
EIF4A3	0	0	0	0	1.61878	1.67408	1.84259	2.01466
LARS	0	0	1.93695	0	2.25148	1.79576	0	1.97497
EIF3I	0	1.84799	1.58797	0	2.04225	1.41974	2.13734	1.96333
ANXA11	1.84451	0	0	0	1.43043	2.13048	0	1.95204
MAT2A	0	1.3907	0	0	0	0	1.60715	1.94186
MTHFD1	0	1.34902	1.35411	0	1.56194	0	1.38101	1.94072
CNOT1	0	0	1.6287	0	1.94909	0	2.22669	1.91105
GARS	0	2.29201	2.2124	0	2.50115	2.51051	2.21374	1.9072
PRUNE2	0	1.52612	0	0	1.4245	1.64579	1.58386	1.89766
RPL10	0	0	0	0	2.19323	0	1.86023	1.88439
RPL36	0	1.60976	1.80482	0	2.4791	1.85553	2.16838	1.87949
PSMD14	0	0	0	0	0	0	0	1.8701
CCT3	0	1.74808	1.72591	0	1.87596	2.13862	0	1.85713
NUDC	0	1.86232	1.55083	0	2.11477	1.61193	1.50849	1.85168
CCT7	0	1.7063	1.52369	0	1.69132	2.48744	0	1.84103
MYH10	0	0	0	0	0	1.68245	1.53958	1.837
RPL29P4	0	1.33192	0	0	0	1.49183	0	1.8354
RPL29	0	1.33192	0	0	0	1.49183	0	1.8354
TWF1	0	2.12342	2.11931	0	2.47859	5.87837	2.40093	1.80924
RPL13	0	1.83623	1.41475	0	1.69451	1.52802	1.6634	1.80191
ASNS	0	1.69355	1.61861	0	2.625	2.02608	1.62672	1.79243
DDX17	0	0	0	0	1.81161	0	2.0785	1.78777
PSMD3	1.9613	0	0	0	0	0	0	1.78228
PDCD4	0	0	0	0	0	0	1.80685	1.72327
EIF3L	0	1.49947	1.67382	0	2.53525	1.50917	1.53841	1.71815
RPL27	0	0	0	0	1.68673	0	0	1.69312
DARS	0	1.60537	1.59583	0	2.41093	1.91627	2.082	1.69109
NSUN2	0	0	1.62147	0	1.36858	1.63695	1.95705	1.68889
IARS	0	0	1.70102	0	2.11692	1.89225	1.38614	1.68241
RPS2	0	0	0	0	1.66931	0	1.55806	1.65871
STAT3	0	1.85209	0	0	0	0	0	1.64709
PRKDC	0	0	0	0	0	1.44591	0	1.64671
ATP6V1B2	0	0	0	0	0	0	0	1.6432
LDLR	0	0	0	0	2.03547	0	0	1.63336
RPL18A	0	1.32904	1.33543	0	1.65854	1.37452	0	1.62902
KRT27	0	1.55545	0	0	0	0	0	1.6132
PTBP1	1.6807	0	0	0	1.4275	2.16674	0	1.60632
TUBB1	0	0	1.37694	0	1.4585	0	0	1.58036
FLNA	2.03083	1.79144	1.63885	0	0	0	1.74589	1.53874
MCM4	0	0	5.52053	0	0	3.08743	0	1.53762
GAPDH	0	1.41601	0	0	0	0	0	1.53731
PSMD12	0	0	0	0	1.8629	0	0	1.52081
PDIA6	0	2.68782	2.60151	0	1.61983	2.47997	2.85608	1.48675
CFTR	0	0	0	0	0	1.38532	0	1.48162
RPS9	0	0	1.36011	0	1.91398	0	1.70598	1.47251
FARSA	0	0	0	0	2.11695	0	1.86366	1.46997
RPL32	0	1.95553	1.97315	0	1.89357	1.56985	2.01883	1.45731
ARCN1	0	0	0	0	1.41345	0	1.90428	1.43915
PHGDH	0	0	1.58717	0	1.9197	0	2.38185	1.43197
RPL18	0	0	0	0	1.83451	1.89694	0	1.41893
ARFGAP3	0	0	0	0	0	0	1.37688	1.41612
GFAP	0	0	0	0	1.66919	0	1.61734	1.41015
PABPC4	0	0	0	0	1.35828	0	0	1.40907
CAMKK2	0	0	0	0	0	0	0	1.38511
RPL8	0	0	0	0	1.32368	0	0	1.37708
HIST2H2AB	1.86439	0	1.42821	0	0	2.08234	0	1.37025
PCBP3	0	0	0	0	0	3.29123	0	1.36489
HSPD1	0	0	0	0	0	0	0	1.35449
UBE2E2	0	0	1.37613	0	0	0	0	1.35396
HNRNPU	0	0	0	0	1.37656	0	0	1.33984
CSDA	0	1.75768	1.43111	0	1.58043	2.03598	2.12853	1.32428
EIF4H	0	3.72821	3.73731	0	0	0	5.88296	0
PRKCD	0	0	4.45067	0	4.54914	0	5.45054	0
EIF3D	0	3.67129	4.1408	0	4.74557	0	4.48332	0
RFC5	0	3.35667	4.02419	0	4.23387	3.31873	4.10571	0
TLN2	0	0	3.00302	0	0	0	2.67866	0
CSE1L	0	0	0	0	1.88387	0	1.90863	0
SFPQ	0	0	2.02541	0	2.19705	1.5185	1.86378	0
RPL30	0	0	1.58255	0	1.99795	0	1.84999	0
YES1	2.53274	0	1.96876	1.97022	0	0	1.80632	0
PCBP2	0	0	0	0	1.42016	0	1.75399	0
COPS4	0	1.40128	0	0	1.40145	1.424	1.71745	0
DIAPH1	0	1.47749	1.40315	0	1.64391	0	1.70792	0
PSMD6	0	1.57678	1.33976	0	2.18356	1.59413	1.70753	0
PRDX3	0	0	0	0	0	0	1.65259	0
HSPA4L	0	0	1.7316	0	1.5634	0	1.57561	0
PRDX4	0	1.7375	1.71999	0	2.32345	1.601	1.53606	0
PRDX6	0	0	0	0	1.86297	0	1.48688	0
ARF3	0	0	0	0	0	2.2268	1.48183	0
NCAPD3	0	0	0	0	1.79535	1.88076	1.39514	0
IDH1	0	0	0	0	0	0	1.39171	0
UBA52	0	0	0	0	1.45017	0	1.36314	0
CCT5	0	0	0	0	1.91559	1.75372	1.32584	0
PYCR2	0	0	1.65615	0	0	0	1.32445	0
AIMP2	0	2.90761	2.89216	0	0	3.98512	0	0
SRM	0	0	0	0	1.70126	3.96175	0	0
LUC7L2	0	0	0	0	0	3.33196	0	0
MCM6	0	0	0	0	0	3.15276	0	0
NUMA1	0	0	0	0	0	2.9085	0	0
CHD4	0	0	0	0	0	2.78198	0	0
FTSJ3	0	0	0	0	0	2.36888	0	0
EIF3M	0	3.46559	4.90882	0	3.46356	2.30596	0	0
SNRNP200	0	0	0	0	0	2.11546	0	0
HIST1H2AM	0	0	0	0	0	1.90985	0	0
HIST1H2AG	0	0	0	0	0	1.90985	0	0
HIST1H2AB	0	0	0	0	0	1.90985	0	0
HIST1H2AE	0	0	0	0	0	1.90985	0	0
H2AFX	1.59085	0	0	0	0	1.90942	0	0
PRMT1	0	0	0	0	1.66618	1.74249	0	0
TUBA8	0	0	0	0	0	1.66221	0	0
CCT8	0	0	0	0	1.59173	1.58518	0	0
RPS17	0	0	0	0	0	1.56483	0	0
COL5A2	0	0	0	0	0	1.53082	0	0
HSPA1A	0	0	0	0	0	1.43211	0	0
HSPA1B	0	0	0	0	0	1.43211	0	0
RPL3	0	0	0	0	0	1.40675	0	0
C1QBP	0	4.57371	5.27692	0	4.24795	0	0	0
UGDH	0	0	0	0	2.52631	0	0	0
PSME3	0	1.61149	2.22719	0	1.92558	0	0	0
DHX30	0	0	1.36136	0	1.80585	0	0	0
CTPS	0	1.4359	0	0	1.71422	0	0	0
AP2A1	1.49593	0	0	0	1.61655	0	0	0
TIMM44	0	0	0	0	1.61476	0	0	0
CAND2	0	0	0	0	1.57379	0	0	0
SMG1	1.32796	0	0	0	1.54858	0	0	0
AP2A2	1.41749	0	0	0	1.53622	0	0	0
RPL13A	0	0	0	0	1.49525	0	0	0
SF3B1	1.57488	0	0	0	1.46924	0	0	0
TRAP1	0	0	0	0	1.46648	0	0	0
RPS12	0	0	0	0	1.4338	0	0	0
UTRN	0	0	0	0	1.40708	0	0	0
RPL37A	0	0	0	0	1.39399	0	0	0
RPL12	0	5.34247	6.16669	0	0	0	0	0
EWSR1	0	2.9728	4.28658	0	0	0	0	0
RPN2	0	0	2.55946	0	0	0	0	0
MCM7	0	2.34083	1.74066	0	0	0	0	0
G3BP2	0	0	1.32326	0	0	0	0	0
MYH14	1.77157	0	0	0	0	0	0	0
COPZ1	0	3.88062	0	0	0	0	0	0
RPL17	0	1.44253	0	0	0	0	0	0
KIAA1967	0	1.3653	0	0	0	0	0	0
EEF1D	0	1.34172	0	0	0	0	0	0

## Sheet: DHT-GO
Annotation Cluster 1	Enrichment Score: 8.924692541934348
Category	Term	Count	%	PValue	Genes	List Total	Pop Hits	Pop Total	Fold Enrichment	Bonferroni	Benjamini	FDR
SP_PIR_KEYWORDS	protein biosynthesis	23	0.896686	1.50508e-17	TUFM, YARS, AIMP2, AARS, EEF2, QARS, VARS, ETF1, EIF3C, EIF3D, EIF3CL, EIF3B, EIF3H, RPL31, EEF1E1, RPL21, EIF4H, EIF3F, EIF2S2, RPL12, EIF3M, RPS27A, MARS	192	188	19235	12.2563	4.03362e-15	1.0084e-15	1.97662e-14
GOTERM_BP_FAT	GO:0006412~translation	26	1.01365	1.42805e-12	TUFM, NACA, RPL35, QARS, VARS, EIF3C, EIF3D, EIF3CL, EIF3B, EIF3H, RPL31, EIF3F, RPL10A, RPL12, RPS27A, EIF3M, MARS, YARS, AIMP2, AARS, EEF2, ETF1, EIF4H, RPL21, EEF1E1, EIF2S2	179	331	13528	5.93644	1.36667e-09	1.36667e-09	2.24368e-09
GOTERM_CC_FAT	GO:0005852~eukaryotic translation initiation factor 3 complex	7	0.272904	2.13936e-08	EIF3C, EIF3D, EIF3CL, EIF3B, EIF3H, EIF3F, EIF3M	169	15	12782	35.2955	5.45535e-06	1.09107e-06	2.78789e-05
SP_PIR_KEYWORDS	Initiation factor	9	0.350877	4.22704e-08	EIF3C, EIF3D, EIF3CL, EIF3B, EIF3H, EIF4H, EIF3F, EIF2S2, EIF3M	192	52	19235	17.3392	1.13284e-05	1.25872e-06	5.55136e-05
GOTERM_MF_FAT	GO:0008135~translation factor activity, nucleic acid binding	12	0.467836	7.02906e-08	EIF3C, TUFM, EIF3D, EIF3CL, EIF3B, EIF3H, EIF4H, EIF3F, EIF2S2, EEF2, ETF1, EIF3M	174	98	12983	9.13652	2.58666e-05	8.62228e-06	9.68514e-05
GOTERM_MF_FAT	GO:0003743~translation initiation factor activity	9	0.350877	1.3643e-06	EIF3C, EIF3D, EIF3CL, EIF3B, EIF3H, EIF4H, EIF3F, EIF2S2, EIF3M	174	61	12983	11.0088	0.000501935	4.56409e-05	0.00187981
GOTERM_BP_FAT	GO:0006413~translational initiation	8	0.311891	1.80602e-06	EIF3C, EIF3D, EIF3CL, EIF3B, EIF3H, EIF3F, EIF2S2, EIF3M	179	45	13528	13.4356	0.00172687	0.000575955	0.00283743
Annotation Cluster 2	Enrichment Score: 8.063110648793005
Category	Term	Count	%	PValue	Genes	List Total	Pop Hits	Pop Total	Fold Enrichment	Bonferroni	Benjamini	FDR
GOTERM_CC_FAT	GO:0070013~intracellular organelle lumen	58	2.26121	3.2002e-11	MMS19, ATP5B, SRP68, SYNCRIP, PDIA6, QARS, IQGAP1, FUBP1, GTF2E1, LONP1, GTF2E2, DDX21, RPS27A, GNL3, CTBP1, SUCLG1, MBD3, PPP1CC, PECI, HNRNPR, PPP1CB, RFC5, SPDYA, PPP1CA, RFC4, NOP2, C1QBP, DLD, IPO5, THOC4, RUVBL2, RUVBL1, RBM39, LRPPRC, MDH2, TUFM, RAD23B, RPL35, ECHS1, ACAT1, RPA2, SET, RBM25, FH, DDX42, HSPA9, SHMT2, SRP54, SF3A3, HYOU1, PSMC5, ILF2, VCP, RPS6KA1, POLD1, PSMC1, DNAJB1, ATP…	169	1779	12782	2.46584	8.1605e-09	4.08025e-09	4.17031e-08
GOTERM_CC_FAT	GO:0043233~organelle lumen	58	2.26121	7.98713e-11	MMS19, ATP5B, SRP68, SYNCRIP, PDIA6, QARS, IQGAP1, FUBP1, GTF2E1, LONP1, GTF2E2, DDX21, RPS27A, GNL3, CTBP1, SUCLG1, MBD3, PPP1CC, PECI, HNRNPR, PPP1CB, RFC5, SPDYA, PPP1CA, RFC4, NOP2, C1QBP, DLD, IPO5, THOC4, RUVBL2, RUVBL1, RBM39, LRPPRC, MDH2, TUFM, RAD23B, RPL35, ECHS1, ACAT1, RPA2, SET, RBM25, FH, DDX42, HSPA9, SHMT2, SRP54, SF3A3, HYOU1, PSMC5, ILF2, VCP, RPS6KA1, POLD1, PSMC1, DNAJB1, ATP…	169	1820	12782	2.41029	2.03672e-08	6.78905e-09	1.04084e-07
GOTERM_CC_FAT	GO:0031974~membrane-enclosed lumen	58	2.26121	1.73768e-10	MMS19, ATP5B, SRP68, SYNCRIP, PDIA6, QARS, IQGAP1, FUBP1, GTF2E1, LONP1, GTF2E2, DDX21, RPS27A, GNL3, CTBP1, SUCLG1, MBD3, PPP1CC, PECI, HNRNPR, PPP1CB, RFC5, SPDYA, PPP1CA, RFC4, NOP2, C1QBP, DLD, IPO5, THOC4, RUVBL2, RUVBL1, RBM39, LRPPRC, MDH2, TUFM, RAD23B, RPL35, ECHS1, ACAT1, RPA2, SET, RBM25, FH, DDX42, HSPA9, SHMT2, SRP54, SF3A3, HYOU1, PSMC5, ILF2, VCP, RPS6KA1, POLD1, PSMC1, DNAJB1, ATP…	169	1856	12782	2.36354	4.43109e-08	1.10777e-08	2.26445e-07
GOTERM_CC_FAT	GO:0031981~nuclear lumen	41	1.59844	3.49663e-06	MMS19, RAD23B, SRP68, RPL35, SYNCRIP, IQGAP1, FUBP1, GTF2E1, RPA2, GTF2E2, SET, DDX21, RPS27A, RBM25, DDX42, GNL3, SRP54, CTBP1, MBD3, PPP1CC, HNRNPR, PPP1CB, SF3A3, RFC5, SPDYA, PPP1CA, PSMC5, NOP2, RFC4, ILF2, VCP, RPS6KA1, POLD1, PSMC1, IPO5, RUVBL2, THOC4, DNAJB1, RUVBL1, RBM39, LRPPRC, ADAR	169	1450	12782	2.13859	0.000891245	0.000111449	0.00455651
GOTERM_CC_FAT	GO:0005654~nucleoplasm	28	1.09162	3.11357e-05	MMS19, RAD23B, SYNCRIP, RPA2, GTF2E1, GTF2E2, SET, RBM25, RPS27A, GNL3, DDX42, SRP54, CTBP1, MBD3, PPP1CC, HNRNPR, PPP1CB, SF3A3, RFC5, SPDYA, PPP1CA, RFC4, RPS6KA1, POLD1, THOC4, RUVBL2, RUVBL1, RBM39, LRPPRC	169	882	12782	2.40105	0.0079083	0.000793659	0.0405667
Annotation Cluster 3	Enrichment Score: 7.541756874613046
Category	Term	Count	%	PValue	Genes	List Total	Pop Hits	Pop Total	Fold Enrichment	Bonferroni	Benjamini	FDR
SP_PIR_KEYWORDS	nucleotide-binding	50	1.94932	3.80751e-12	ATP5B, QARS, LONP1, PAK2, ACTR1A, DDX21, STK39, GNL3, YARS, EFTUD2, SUCLG1, AARS, WNK1, EEF2, RFC5, ATP6V1A, NME2, RFC4, NME1, ASCC3, RRM1, MAPK9, RUVBL2, RUVBL1, PRPS2, TUFM, HK1, VARS, DNAH5, DHX15, DDX42, HSPA9, MARS, SRP54, TCP1, DRG1, ACLY, GART, SMC4, HYOU1, CCT4, PSMC5, PSMC4, VCP, RPS6KA1, PSMC3, UBA1, PSMC1, ATP5A1, PGK1, PAICS	192	1686	19235	2.97101	1.02041e-09	2.04083e-10	5.00039e-09
SP_PIR_KEYWORDS	atp-binding	43	1.67641	1.29734e-11	ATP5B, HK1, QARS, VARS, DNAH5, LONP1, PAK2, ACTR1A, DHX15, DDX21, STK39, HSPA9, DDX42, MARS, YARS, TCP1, AARS, WNK1, ACLY, SMC4, GART, RFC5, HYOU1, ATP6V1A, NME2, CCT4, PSMC5, RFC4, VCP, PSMC4, RPS6KA1, NME1, ASCC3, PSMC3, UBA1, PSMC1, RRM1, MAPK9, RUVBL2, RUVBL1, ATP5A1, PGK1, PAICS, PRPS2	192	1326	19235	3.24875	3.47687e-09	4.96696e-10	1.70379e-08
GOTERM_MF_FAT	GO:0000166~nucleotide binding	68	2.65107	1.40771e-11	ATP5B, SYNCRIP, QARS, NONO, LONP1, PAK2, ACTR1A, DDX21, STK39, SPR, GNL3, CTBP1, YARS, EFTUD2, SUCLG1, AARS, WNK1, EEF2, HNRNPR, SFRS3, RFC5, ATP6V1A, NME2, RFC4, ASCC3, NME1, RRM1, DLD, MAPK9, THOC4, RUVBL2, RUVBL1, RBM39, PRPS2, TUFM, SORD, HK1, VARS, DNAH5, EIF3B, IDH2, DHX15, EWSR1, RBM25, MARS, DDX42, HSPA9, SRP54, TCP1, ACLY, DRG1, GART, SMC4, HYOU1, PSMC5, CCT4, ILF2, RPS6KA1, VCP, PSMC4, …	174	2245	12983	2.26005	5.1804e-09	2.5902e-09	1.93966e-08
GOTERM_MF_FAT	GO:0001883~purine nucleoside binding	47	1.83236	2.42377e-07	ATP5B, HK1, QARS, VARS, DNAH5, LONP1, PAK2, ACTR1A, DHX15, DDX21, STK39, HSPA9, DDX42, MARS, YARS, TCP1, SRP54, SUCLG1, AARS, WNK1, ACLY, SMC4, GART, RFC5, HYOU1, ATP6V1A, NME2, CCT4, PSMC5, RFC4, ILF2, VCP, PSMC4, RPS6KA1, NME1, ASCC3, PSMC3, UBA1, DLD, PSMC1, RRM1, MAPK9, RUVBL2, RUVBL1, ATP5A1, PGK1, PAICS, PRPS2	174	1601	12983	2.19044	8.91908e-05	2.22984e-05	0.000333964
GOTERM_MF_FAT	GO:0001882~nucleoside binding	47	1.83236	2.96206e-07	ATP5B, HK1, QARS, VARS, DNAH5, LONP1, PAK2, ACTR1A, DHX15, DDX21, STK39, HSPA9, DDX42, MARS, YARS, TCP1, SRP54, SUCLG1, AARS, WNK1, ACLY, SMC4, GART, RFC5, HYOU1, ATP6V1A, NME2, CCT4, PSMC5, RFC4, ILF2, VCP, PSMC4, RPS6KA1, NME1, ASCC3, PSMC3, UBA1, DLD, PSMC1, RRM1, MAPK9, RUVBL2, RUVBL1, ATP5A1, PGK1, PAICS, PRPS2	174	1612	12983	2.1755	0.000108998	2.18005e-05	0.000408134
GOTERM_MF_FAT	GO:0032555~purine ribonucleotide binding	51	1.9883	3.19661e-07	ATP5B, QARS, LONP1, PAK2, ACTR1A, DDX21, STK39, GNL3, YARS, EFTUD2, SUCLG1, AARS, WNK1, EEF2, RFC5, ATP6V1A, NME2, RFC4, ASCC3, NME1, RRM1, MAPK9, RUVBL2, RUVBL1, PRPS2, TUFM, HK1, VARS, DNAH5, DHX15, DDX42, HSPA9, MARS, SRP54, TCP1, DRG1, ACLY, GART, SMC4, HYOU1, CCT4, PSMC5, PSMC4, VCP, RPS6KA1, ILF2, PSMC3, UBA1, PSMC1, ATP5A1, PGK1, PAICS	174	1836	12983	2.07264	0.000117628	1.96057e-05	0.000440451
GOTERM_MF_FAT	GO:0032553~ribonucleotide binding	51	1.9883	3.19661e-07	ATP5B, QARS, LONP1, PAK2, ACTR1A, DDX21, STK39, GNL3, YARS, EFTUD2, SUCLG1, AARS, WNK1, EEF2, RFC5, ATP6V1A, NME2, RFC4, ASCC3, NME1, RRM1, MAPK9, RUVBL2, RUVBL1, PRPS2, TUFM, HK1, VARS, DNAH5, DHX15, DDX42, HSPA9, MARS, SRP54, TCP1, DRG1, ACLY, GART, SMC4, HYOU1, CCT4, PSMC5, PSMC4, VCP, RPS6KA1, ILF2, PSMC3, UBA1, PSMC1, ATP5A1, PGK1, PAICS	174	1836	12983	2.07264	0.000117628	1.96057e-05	0.000440451
UP_SEQ_FEATURE	nucleotide phosphate-binding region:ATP	29	1.1306	3.5342e-07	ATP5B, DNAH5, LONP1, PAK2, DHX15, STK39, DDX21, DDX42, WNK1, ACLY, SMC4, GART, RFC5, ATP6V1A, RFC4, PSMC5, VCP, PSMC4, RPS6KA1, UBA1, PSMC3, ASCC3, PSMC1, MAPK9, RUVBL2, RUVBL1, ATP5A1, PGK1, PRPS2	192	962	19113	3.00089	0.000268563	0.000268563	0.000538843
GOTERM_MF_FAT	GO:0005524~ATP binding	44	1.7154	4.75647e-07	ATP5B, HK1, QARS, VARS, DNAH5, LONP1, PAK2, ACTR1A, DHX15, DDX21, STK39, HSPA9, DDX42, MARS, YARS, TCP1, AARS, WNK1, ACLY, SMC4, GART, RFC5, HYOU1, ATP6V1A, NME2, CCT4, PSMC5, RFC4, ILF2, VCP, PSMC4, RPS6KA1, NME1, ASCC3, PSMC3, UBA1, PSMC1, RRM1, MAPK9, RUVBL2, RUVBL1, ATP5A1, PGK1, PAICS, PRPS2	174	1477	12983	2.22279	0.000175023	2.50051e-05	0.000655379
GOTERM_MF_FAT	GO:0017076~purine nucleotide binding	52	2.02729	4.90489e-07	ATP5B, QARS, LONP1, PAK2, ACTR1A, DDX21, STK39, GNL3, YARS, EFTUD2, SUCLG1, AARS, WNK1, EEF2, RFC5, ATP6V1A, NME2, RFC4, ASCC3, NME1, DLD, RRM1, MAPK9, RUVBL2, RUVBL1, PRPS2, TUFM, HK1, VARS, DNAH5, DHX15, DDX42, HSPA9, MARS, SRP54, TCP1, DRG1, ACLY, GART, SMC4, HYOU1, CCT4, PSMC5, ILF2, PSMC4, VCP, RPS6KA1, PSMC3, UBA1, PSMC1, ATP5A1, PGK1, PAICS	174	1918	12983	2.02293	0.000180484	2.25622e-05	0.000675829
GOTERM_MF_FAT	GO:0032559~adenyl ribonucleotide binding	44	1.7154	6.87328e-07	ATP5B, HK1, QARS, VARS, DNAH5, LONP1, PAK2, ACTR1A, DHX15, DDX21, STK39, HSPA9, DDX42, MARS, YARS, TCP1, AARS, WNK1, ACLY, SMC4, GART, RFC5, HYOU1, ATP6V1A, NME2, CCT4, PSMC5, RFC4, ILF2, VCP, PSMC4, RPS6KA1, NME1, ASCC3, PSMC3, UBA1, PSMC1, RRM1, MAPK9, RUVBL2, RUVBL1, ATP5A1, PGK1, PAICS, PRPS2	174	1497	12983	2.19309	0.000252905	2.81037e-05	0.000947046
GOTERM_MF_FAT	GO:0030554~adenyl nucleotide binding	45	1.75439	1.09113e-06	ATP5B, HK1, QARS, VARS, DNAH5, LONP1, PAK2, ACTR1A, DHX15, DDX21, STK39, HSPA9, DDX42, MARS, YARS, TCP1, AARS, WNK1, ACLY, SMC4, GART, RFC5, HYOU1, ATP6V1A, NME2, CCT4, PSMC5, RFC4, ILF2, VCP, PSMC4, RPS6KA1, NME1, ASCC3, PSMC3, UBA1, DLD, PSMC1, RRM1, MAPK9, RUVBL2, RUVBL1, ATP5A1, PGK1, PAICS, PRPS2	174	1577	12983	2.12915	0.000401454	4.01527e-05	0.00150342
Annotation Cluster 4	Enrichment Score: 6.835426513366819
Category	Term	Count	%	PValue	Genes	List Total	Pop Hits	Pop Total	Fold Enrichment	Bonferroni	Benjamini	FDR
SMART	SM00382:AAA	15	0.584795	1.98502e-10	SRP54, ATP5B, DNAH5, RFC5, LONP1, PSMC5, RFC4, PSMC4, VCP, PSMC3, ASCC3, PSMC1, DHX15, RUVBL2, RUVBL1	95	144	9079	9.95504	1.27042e-08	1.27042e-08	2.01659e-07
INTERPRO	IPR003593:ATPase, AAA+ type, core	15	0.584795	1.05114e-09	SRP54, ATP5B, DNAH5, RFC5, LONP1, PSMC5, RFC4, PSMC4, VCP, PSMC3, ASCC3, PSMC1, DHX15, RUVBL2, RUVBL1	191	144	16659	9.08541	4.59347e-07	4.59347e-07	1.485e-06
INTERPRO	IPR003959:ATPase, AAA-type, core	10	0.389864	3.74451e-09	RFC5, LONP1, RFC4, PSMC5, VCP, PSMC4, PSMC3, PSMC1, RUVBL2, RUVBL1	191	49	16659	17.8	1.63635e-06	8.18175e-07	5.29007e-06
UP_SEQ_FEATURE	nucleotide phosphate-binding region:ATP	29	1.1306	3.5342e-07	ATP5B, DNAH5, LONP1, PAK2, DHX15, STK39, DDX21, DDX42, WNK1, ACLY, SMC4, GART, RFC5, ATP6V1A, RFC4, PSMC5, VCP, PSMC4, RPS6KA1, UBA1, PSMC3, ASCC3, PSMC1, MAPK9, RUVBL2, RUVBL1, ATP5A1, PGK1, PRPS2	192	962	19113	3.00089	0.000268563	0.000268563	0.000538843
GOTERM_MF_FAT	GO:0016887~ATPase activity	17	0.662768	9.98752e-06	ATP5B, DNAH5, RFC5, ATP6V1A, LONP1, PSMC5, RFC4, PSMC4, VCP, ASCC3, PSMC1, DHX15, DDX21, RUVBL2, ATP5A1, RUVBL1, DDX42	174	334	12983	3.79777	0.00366868	0.000306238	0.0137606
GOTERM_MF_FAT	GO:0042623~ATPase activity, coupled	11	0.42885	0.00352267	RFC5, ATP6V1A, LONP1, RFC4, ASCC3, ATP5B, DHX15, RUVBL2, DDX21, ATP5A1, DDX42	174	272	12983	3.01752	0.727095	0.0696051	4.74604
Annotation Cluster 5	Enrichment Score: 5.481382695464577
Category	Term	Count	%	PValue	Genes	List Total	Pop Hits	Pop Total	Fold Enrichment	Bonferroni	Benjamini	FDR
SP_PIR_KEYWORDS	ubl conjugation	21	0.818713	1.73543e-06	CTBP1, AIMP2, SUCLG1, SYNCRIP, KTN1, DRG1, FUBP1, PFN1, ADRM1, NME2, SET, PAK2, CUL4A, GTF2I, NME1, PSMC3, PSMC1, CUL4B, PSMD7, RBM25, RPS27A, ADAR	192	588	19235	3.57794	0.000464988	3.5776e-05	0.00227911
SP_PIR_KEYWORDS	isopeptide bond	15	0.584795	3.89015e-06	CTBP1, SUCLG1, SYNCRIP, KTN1, PFN1, ADRM1, NME2, SET, CUL4A, NME1, PSMC1, CUL4B, PSMD7, RBM25, RPS27A, ADAR	192	319	19235	4.71077	0.00104202	6.95017e-05	0.0051088
UP_SEQ_FEATURE	cross-link:Glycyl lysine isopeptide (Lys-Gly) (interchain with G-Cter in ubiquitin)	12	0.467836	5.32695e-06	SUCLG1, SYNCRIP, KTN1, ADRM1, PFN1, NME2, SET, CUL4A, NME1, PSMC1, PSMD7, RPS27A, RBM25	192	199	19113	6.00283	0.00404031	0.00134859	0.00812146
Annotation Cluster 6	Enrichment Score: 4.524151523242895
Category	Term	Count	%	PValue	Genes	List Total	Pop Hits	Pop Total	Fold Enrichment	Bonferroni	Benjamini	FDR
SMART	SM00088:PINT	5	0.194932	2.31338e-05	EIF3C, EIF3CL, COPS3, COPS7A, EIF3M	95	17	9079	28.1084	0.00147948	0.000740015	0.0234992
UP_SEQ_FEATURE	domain:PCI	5	0.194932	3.33054e-05	EIF3C, EIF3CL, COPS3, COPS7A, EIF3M	192	19	19113	26.1965	0.0249948	0.00360954	0.0507672
INTERPRO	IPR000717:Proteasome component region PCI	5	0.194932	3.47364e-05	EIF3C, EIF3CL, COPS3, COPS7A, EIF3M	191	17	16659	25.6529	0.0150654	0.00378783	0.0490628
Annotation Cluster 7	Enrichment Score: 3.4967054956481367
Category	Term	Count	%	PValue	Genes	List Total	Pop Hits	Pop Total	Fold Enrichment	Bonferroni	Benjamini	FDR
UP_SEQ_FEATURE	domain:MPN	4	0.155945	0.000152801	EIF3H, COPS6, EIF3F, PSMD7	192	11	19113	36.1989	0.109647	0.0105024	0.232715
SMART	SM00232:JAB_MPN	4	0.155945	0.000285151	EIF3H, COPS6, EIF3F, PSMD7	95	13	9079	29.4057	0.0180867	0.00455267	0.289308
INTERPRO	IPR000555:Mov34/MPN/PAD-1	4	0.155945	0.000383913	EIF3H, COPS6, EIF3F, PSMD7	191	13	16659	26.8369	0.154479	0.018472	0.54101
PIR_SUPERFAMILY	PIRSF038070:translation initiation factor 3 subunit 5, eukaryotic	3	0.116959	0.000616233	COPS6, EIF3F, PSMD7	108	3	7396	68.4815	0.0747296	0.0747296	0.711316
Annotation Cluster 8	Enrichment Score: 3.3507332148963247
Category	Term	Count	%	PValue	Genes	List Total	Pop Hits	Pop Total	Fold Enrichment	Bonferroni	Benjamini	FDR
SP_PIR_KEYWORDS	Chaperone	9	0.350877	0.000184213	HYOU1, NPLOC4, TCP1, CCT4, THOC4, DNAJB1, AHSA1, DNAJA2, HSPA9	192	158	19235	5.70659	0.0481745	0.00259524	0.241656
GOTERM_BP_FAT	GO:0006457~protein folding	10	0.389864	0.000556232	COPA, TCP1, CCT4, AARS, PDIA6, RUVBL2, DNAJB1, AHSA1, DNAJA2, HSPA9	179	177	13528	4.2698	0.412842	0.0170295	0.87034
GOTERM_MF_FAT	GO:0051082~unfolded protein binding	8	0.311891	0.000865416	COPA, TCP1, CCT4, RUVBL2, DNAJB1, NAP1L4, DNAJA2, HSPA9	174	115	12983	5.1906	0.272842	0.0242106	1.18586
Annotation Cluster 9	Enrichment Score: 3.0910822270897613
Category	Term	Count	%	PValue	Genes	List Total	Pop Hits	Pop Total	Fold Enrichment	Bonferroni	Benjamini	FDR
SP_PIR_KEYWORDS	proteasome	9	0.350877	7.71313e-08	RAD23B, ADRM1, PSMC5, PSME1, PSMC4, PSMC3, PSMC1, PSMD2, PSMD7	192	56	19235	16.1007	2.0671e-05	2.06712e-06	0.000101296
GOTERM_BP_FAT	GO:0010498~proteasomal protein catabolic process	11	0.42885	9.04916e-07	RAD23B, NPLOC4, PSMC5, VCP, PSME1, PSMC4, PSMC3, PSMC1, PSMD2, PSMD7, RPS27A	179	102	13528	8.15029	0.00086563	0.000432909	0.00142172
GOTERM_BP_FAT	GO:0043161~proteasomal ubiquitin-dependent protein catabolic process	11	0.42885	9.04916e-07	RAD23B, NPLOC4, PSMC5, VCP, PSME1, PSMC4, PSMC3, PSMC1, PSMD2, PSMD7, RPS27A	179	102	13528	8.15029	0.00086563	0.000432909	0.00142172
GOTERM_CC_FAT	GO:0000502~proteasome complex	9	0.350877	1.22747e-06	RAD23B, ADRM1, PSMC5, PSME1, PSMC4, PSMC3, PSMC1, PSMD2, PSMD7	169	61	12782	11.159	0.000312956	5.21662e-05	0.00159956
GOTERM_BP_FAT	GO:0031400~negative regulation of protein modification process	11	0.42885	3.72871e-06	PPP2R1A, SET, PSMC5, PSME1, PSMC4, PSMC3, PSMC1, PSMD2, YWHAE, PSMD7, RPS27A	179	119	13528	6.98596	0.00356203	0.000891699	0.00585809
GOTERM_BP_FAT	GO:0006511~ubiquitin-dependent protein catabolic process	14	0.545809	1.88557e-05	RAD23B, NPLOC4, PSMC5, PSMC4, CUL4A, VCP, PSME1, PSMC3, PSMC1, PSMD2, CUL4B, PSMD7, RPS27A, USP14	179	242	13528	4.37213	0.0178832	0.00257454	0.0296204
GOTERM_BP_FAT	GO:0051436~negative regulation of ubiquitin-protein ligase activity during mitotic cell cycle	8	0.311891	2.22073e-05	PSMC5, PSME1, PSMC4, PSMC3, PSMC1, PSMD2, PSMD7, RPS27A	179	65	13528	9.30159	0.0210284	0.00265306	0.0348847
GOTERM_BP_FAT	GO:0031145~anaphase-promoting complex-dependent proteasomal ubiquitin-dependent protein catabolic process	8	0.311891	2.22073e-05	PSMC5, PSME1, PSMC4, PSMC3, PSMC1, PSMD2, PSMD7, RPS27A	179	65	13528	9.30159	0.0210284	0.00265306	0.0348847
GOTERM_BP_FAT	GO:0051352~negative regulation of ligase activity	8	0.311891	2.71342e-05	PSMC5, PSME1, PSMC4, PSMC3, PSMC1, PSMD2, PSMD7, RPS27A	179	67	13528	9.02393	0.0256335	0.00288115	0.0426225
GOTERM_BP_FAT	GO:0051444~negative regulation of ubiquitin-protein ligase activity	8	0.311891	2.71342e-05	PSMC5, PSME1, PSMC4, PSMC3, PSMC1, PSMD2, PSMD7, RPS27A	179	67	13528	9.02393	0.0256335	0.00288115	0.0426225
GOTERM_BP_FAT	GO:0051437~positive regulation of ubiquitin-protein ligase activity during mitotic cell cycle	8	0.311891	2.99157e-05	PSMC5, PSME1, PSMC4, PSMC3, PSMC1, PSMD2, PSMD7, RPS27A	179	68	13528	8.89123	0.0282238	0.00285888	0.0469908
GOTERM_BP_FAT	GO:0051443~positive regulation of ubiquitin-protein ligase activity	8	0.311891	3.61846e-05	PSMC5, PSME1, PSMC4, PSMC3, PSMC1, PSMD2, PSMD7, RPS27A	179	70	13528	8.63719	0.0340365	0.00314316	0.0568351
GOTERM_BP_FAT	GO:0051439~regulation of ubiquitin-protein ligase activity during mitotic cell cycle	8	0.311891	3.97015e-05	PSMC5, PSME1, PSMC4, PSMC3, PSMC1, PSMD2, PSMD7, RPS27A	179	71	13528	8.51554	0.0372823	0.00316125	0.0623576
GOTERM_BP_FAT	GO:0051351~positive regulation of ligase activity	8	0.311891	4.75793e-05	PSMC5, PSME1, PSMC4, PSMC3, PSMC1, PSMD2, PSMD7, RPS27A	179	73	13528	8.28224	0.0445133	0.00349653	0.0747266
INTERPRO	IPR005937:26S proteasome subunit P45	4	0.155945	4.94191e-05	PSMC5, PSMC4, PSMC3, PSMC1	191	7	16659	49.8399	0.0213651	0.00431002	0.0697943
GOTERM_BP_FAT	GO:0031397~negative regulation of protein ubiquitination	8	0.311891	5.19736e-05	PSMC5, PSME1, PSMC4, PSMC3, PSMC1, PSMD2, PSMD7, RPS27A	179	74	13528	8.17032	0.0485232	0.00354655	0.0816255
GOTERM_BP_FAT	GO:0051438~regulation of ubiquitin-protein ligase activity	8	0.311891	7.30071e-05	PSMC5, PSME1, PSMC4, PSMC3, PSMC1, PSMD2, PSMD7, RPS27A	179	78	13528	7.75133	0.0674853	0.00435738	0.114641
GOTERM_BP_FAT	GO:0051340~regulation of ligase activity	8	0.311891	9.29641e-05	PSMC5, PSME1, PSMC4, PSMC3, PSMC1, PSMD2, PSMD7, RPS27A	179	81	13528	7.46424	0.0851277	0.0052199	0.145958
GOTERM_BP_FAT	GO:0031398~positive regulation of protein ubiquitination	8	0.311891	0.000117155	PSMC5, PSME1, PSMC4, PSMC3, PSMC1, PSMD2, PSMD7, RPS27A	179	84	13528	7.19766	0.106067	0.00532502	0.183906
GOTERM_BP_FAT	GO:0032269~negative regulation of cellular protein metabolic process	11	0.42885	0.000133962	PPP2R1A, SET, PSMC5, PSME1, PSMC4, PSMC3, PSMC1, PSMD2, YWHAE, PSMD7, RPS27A	179	180	13528	4.6185	0.120331	0.00555883	0.210262
KEGG_PATHWAY	hsa03050:Proteasome	7	0.272904	0.000165613	PSMC5, PSME1, PSMC4, PSMC3, PSMC1, PSMD2, PSMD7	92	47	5085	8.23196	0.0154484	0.00775425	0.181526
GOTERM_BP_FAT	GO:0051248~negative regulation of protein metabolic process	11	0.42885	0.000183413	PPP2R1A, SET, PSMC5, PSME1, PSMC4, PSMC3, PSMC1, PSMD2, YWHAE, PSMD7, RPS27A	179	187	13528	4.44561	0.160998	0.0067289	0.287776
GOTERM_BP_FAT	GO:0031396~regulation of protein ubiquitination	8	0.311891	0.000347198	PSMC5, PSME1, PSMC4, PSMC3, PSMC1, PSMD2, PSMD7, RPS27A	179	100	13528	6.04603	0.282747	0.0113941	0.544099
INTERPRO	IPR003960:ATPase, AAA-type, conserved site	5	0.194932	0.000581715	PSMC5, VCP, PSMC4, PSMC3, PSMC1	191	34	16659	12.8265	0.224528	0.0228515	0.81869
GOTERM_BP_FAT	GO:0000278~mitotic cell cycle	14	0.545809	0.00123022	CKAP5, PPP1CB, SMC4, SPDYA, PSMC5, PSMC4, CUL4A, PSME1, PSMC3, POLD1, PSMC1, PSMD2, RUVBL1, PSMD7, RPS27A	179	370	13528	2.85961	0.692119	0.0270245	1.91543
COG_ONTOLOGY	Posttranslational modification, protein turnover, chaperones	8	0.311891	0.0037476	PSMC5, PSMC4, PSMC3, PSMC1, PSMD2, DNAJB1, AHSA1, DNAJA2	40	104	1950	3.75	0.0688531	0.0688531	2.77467
GOTERM_BP_FAT	GO:0032268~regulation of cellular protein metabolic process	15	0.584795	0.00400397	PPP2R1A, ETF1, YWHAE, PSMC5, SET, EIF3B, PSME1, PSMC4, EIF3H, PSMC3, EIF4H, PSMC1, PSMD2, PSMD7, RPS27A	179	474	13528	2.39163	0.978495	0.0600488	6.10879
GOTERM_BP_FAT	GO:0031399~regulation of protein modification process	11	0.42885	0.00570777	PPP2R1A, SET, PSMC5, PSME1, PSMC4, PSMC3, PSMC1, PSMD2, YWHAE, PSMD7, RPS27A	179	295	13528	2.81807	0.995822	0.0742534	8.60074
GOTERM_BP_FAT	GO:0044265~cellular macromolecule catabolic process	19	0.740741	0.0071513	RAD23B, NPLOC4, RNH1, RPA2, LONP1, PSMC5, PSME1, PSMC4, CUL4A, VCP, PSMC3, UBA1, PSMC1, PSMD2, CUL4B, PSMD7, FEN1, RPS27A, USP14	179	725	13528	1.9806	0.99896	0.0875102	10.6634
GOTERM_CC_FAT	GO:0022624~proteasome accessory complex	3	0.116959	0.00873721	PSME1, PSMD2, PSMD7	169	11	12782	20.6272	0.893305	0.0675415	10.8062
GOTERM_BP_FAT	GO:0019941~modification-dependent protein catabolic process	16	0.623782	0.0088443	RAD23B, NPLOC4, LONP1, PSMC5, PSME1, PSMC4, CUL4A, VCP, PSMC3, UBA1, PSMC1, PSMD2, CUL4B, PSMD7, RPS27A, USP14	179	574	13528	2.10663	0.999797	0.102027	13.027
GOTERM_BP_FAT	GO:0043632~modification-dependent macromolecule catabolic process	16	0.623782	0.0088443	RAD23B, NPLOC4, LONP1, PSMC5, PSME1, PSMC4, CUL4A, VCP, PSMC3, UBA1, PSMC1, PSMD2, CUL4B, PSMD7, RPS27A, USP14	179	574	13528	2.10663	0.999797	0.102027	13.027
GOTERM_BP_FAT	GO:0043086~negative regulation of catalytic activity	10	0.389864	0.011113	PPP2R1A, PSMC5, PAK2, PSME1, PSMC4, PSMC3, PSMC1, PSMD2, PSMD7, RPS27A	179	277	13528	2.72835	0.999977	0.118226	16.1026
GOTERM_BP_FAT	GO:0031401~positive regulation of protein modification process	8	0.311891	0.011889	PSMC5, PSME1, PSMC4, PSMC3, PSMC1, PSMD2, PSMD7, RPS27A	179	187	13528	3.23317	0.999989	0.121964	17.1311
GOTERM_BP_FAT	GO:0051603~proteolysis involved in cellular protein catabolic process	16	0.623782	0.0128973	RAD23B, NPLOC4, LONP1, PSMC5, PSME1, PSMC4, CUL4A, VCP, PSMC3, UBA1, PSMC1, PSMD2, CUL4B, PSMD7, RPS27A, USP14	179	600	13528	2.01534	0.999996	0.12893	18.4497
GOTERM_BP_FAT	GO:0044257~cellular protein catabolic process	16	0.623782	0.0134457	RAD23B, NPLOC4, LONP1, PSMC5, PSME1, PSMC4, CUL4A, VCP, PSMC3, UBA1, PSMC1, PSMD2, CUL4B, PSMD7, RPS27A, USP14	179	603	13528	2.00532	0.999998	0.131349	19.1586
GOTERM_BP_FAT	GO:0009057~macromolecule catabolic process	19	0.740741	0.0146211	RAD23B, NPLOC4, RNH1, RPA2, LONP1, PSMC5, PSME1, PSMC4, CUL4A, VCP, PSMC3, UBA1, PSMC1, PSMD2, CUL4B, PSMD7, FEN1, RPS27A, USP14	179	781	13528	1.83858	0.999999	0.136559	20.6587
GOTERM_BP_FAT	GO:0030163~protein catabolic process	16	0.623782	0.0173544	RAD23B, NPLOC4, LONP1, PSMC5, PSME1, PSMC4, CUL4A, VCP, PSMC3, UBA1, PSMC1, PSMD2, CUL4B, PSMD7, RPS27A, USP14	179	622	13528	1.94406	1	0.157144	24.0467
GOTERM_BP_FAT	GO:0010605~negative regulation of macromolecule metabolic process	17	0.662768	0.0326751	PPP2R1A, CTBP1, XPO5, S100A11, MBD3, YWHAE, PSMC5, SET, PSME1, PSMC4, PSMC3, SND1, PSMC1, PSMD2, PSMD7, RPS27A, ADAR	179	734	13528	1.75038	1	0.252987	40.6631
GOTERM_BP_FAT	GO:0044092~negative regulation of molecular function	10	0.389864	0.0326923	PPP2R1A, PSMC5, PAK2, PSME1, PSMC4, PSMC3, PSMC1, PSMD2, PSMD7, RPS27A	179	334	13528	2.26274	1	0.25112	40.6797
GOTERM_BP_FAT	GO:0032270~positive regulation of cellular protein metabolic process	8	0.311891	0.0345297	PSMC5, PSME1, PSMC4, PSMC3, PSMC1, PSMD2, PSMD7, RPS27A	179	233	13528	2.59486	1	0.261374	42.4255
GOTERM_BP_FAT	GO:0022402~cell cycle process	14	0.545809	0.0359246	CKAP5, PPP1CB, SMC4, SPDYA, PSMC5, PSMC4, CUL4A, PSME1, PSMC3, POLD1, PSMC1, PSMD2, RUVBL1, PSMD7, RPS27A	179	565	13528	1.87267	1	0.268467	43.7186
GOTERM_BP_FAT	GO:0006508~proteolysis	22	0.8577	0.0367314	RAD23B, NPLOC4, CAPNS1, PRSS1, CAPN1, LONP1, PSMC5, PSME1, PSMC4, CUL4A, VCP, PSMC3, UBA1, PRSS2, PRSS3, DLD, PSMC1, PSMD2, CUL4B, PSMD7, USP14, RPS27A	179	1054	13528	1.57748	1	0.269595	44.454
GOTERM_BP_FAT	GO:0051247~positive regulation of protein metabolic process	8	0.311891	0.0422123	PSMC5, PSME1, PSMC4, PSMC3, PSMC1, PSMD2, PSMD7, RPS27A	179	243	13528	2.48808	1	0.291039	49.2171
GOTERM_BP_FAT	GO:0007049~cell cycle	17	0.662768	0.0499109	CKAP5, PPP1CC, PPP1CB, SMC4, SPDYA, PPP1CA, PSMC5, PSMC4, CUL4A, PSME1, PSMC3, POLD1, PSMC1, PSMD2, RUVBL1, CUL4B, PSMD7, RPS27A	179	776	13528	1.65565	1	0.320101	55.2646
GOTERM_BP_FAT	GO:0044093~positive regulation of molecular function	11	0.42885	0.243651	PPP1CB, SPDYA, NME2, PSMC5, PSMC4, PSME1, VCP, NME1, PSMC3, PSMC1, PSMD2, PSMD7, RPS27A	179	586	13528	1.41865	1	0.780946	98.7567
GOTERM_BP_FAT	GO:0043085~positive regulation of catalytic activity	10	0.389864	0.246612	SPDYA, PSMC5, VCP, PSME1, PSMC4, PSMC3, PSMC1, PSMD2, PPP1CB, PSMD7, RPS27A	179	520	13528	1.45337	1	0.783694	98.831
SP_PIR_KEYWORDS	ubl conjugation pathway	7	0.272904	0.393704	RAD23B, NPLOC4, VCP, CUL4A, UBA1, CUL4B, USP14	192	509	19235	1.37775	1	0.812934	99.86
GOTERM_BP_FAT	GO:0010604~positive regulation of macromolecule metabolic process	11	0.42885	0.697951	MMS19, PSMC5, PSME1, ILF2, PSMC4, PSMC3, PSMC1, PSMD2, MAPK9, PSMD7, RPS27A	179	857	13528	0.970046	1	0.993854	100
Annotation Cluster 10	Enrichment Score: 2.97484413646671
Category	Term	Count	%	PValue	Genes	List Total	Pop Hits	Pop Total	Fold Enrichment	Bonferroni	Benjamini	FDR
SP_PIR_KEYWORDS	mrna splicing	13	0.506823	1.24592e-06	EFTUD2, SYNCRIP, HNRNPR, SFRS3, SF3A3, SF3B2, NONO, KHSRP, DHX15, THOC4, RBM39, RBM25, PUF60	192	209	19235	6.23143	0.000333852	2.78252e-05	0.00163625
SP_PIR_KEYWORDS	mrna processing	14	0.545809	2.09725e-06	EFTUD2, SYNCRIP, HNRNPR, SFRS3, SF3A3, SF3B2, NONO, KHSRP, DHX15, THOC4, RBM39, RBM25, PUF60, ADAR	192	260	19235	5.39443	0.000561905	4.01465e-05	0.00275427
SMART	SM00360:RRM	11	0.42885	6.12288e-05	NONO, EIF3B, EIF4H, SYNCRIP, THOC4, RBM39, HNRNPR, EWSR1, PUF60, RBM25, SFRS3	95	211	9079	4.98224	0.0039111	0.0013054	0.0621851
GOTERM_BP_FAT	GO:0008380~RNA splicing	14	0.545809	9.85538e-05	PPP2R1A, EFTUD2, SYNCRIP, HNRNPR, SFRS3, SF3A3, SF3B2, NONO, KHSRP, DHX15, THOC4, RBM39, RBM25, PUF60	179	284	13528	3.72555	0.090009	0.00522633	0.154727
GOTERM_BP_FAT	GO:0016071~mRNA metabolic process	16	0.623782	0.000112447	EFTUD2, RNH1, SYNCRIP, HNRNPR, SFRS3, SF3A3, SF3B2, NONO, SERBP1, DHX15, KHSRP, THOC4, RBM39, PUF60, RBM25, ADAR	179	370	13528	3.26813	0.102029	0.0056481	0.176522
INTERPRO	IPR000504:RNA recognition motif, RNP-1	11	0.42885	0.00015773	NONO, EIF3B, EIF4H, SYNCRIP, THOC4, RBM39, HNRNPR, EWSR1, PUF60, RBM25, SFRS3	191	211	16659	4.54701	0.0666114	0.0114232	0.222604
INTERPRO	IPR012677:Nucleotide-binding, alpha-beta plait	11	0.42885	0.000170091	NONO, EIF3B, EIF4H, SYNCRIP, THOC4, RBM39, HNRNPR, EWSR1, PUF60, RBM25, SFRS3	191	213	16659	4.50431	0.0716403	0.0105633	0.240029
GOTERM_BP_FAT	GO:0006397~mRNA processing	14	0.545809	0.000327703	EFTUD2, SYNCRIP, HNRNPR, SFRS3, SF3A3, SF3B2, NONO, KHSRP, DHX15, THOC4, RBM39, RBM25, PUF60, ADAR	179	321	13528	3.29612	0.269235	0.0111397	0.513621
GOTERM_BP_FAT	GO:0006396~RNA processing	18	0.701754	0.000893688	PPP2R1A, EFTUD2, AARS, SYNCRIP, HNRNPR, SFRS3, SF3A3, SF3B2, NONO, NOP2, DHX15, KHSRP, THOC4, RPL10A, RBM39, PUF60, RBM25, ADAR	179	547	13528	2.48694	0.57499	0.0234876	1.3949
KEGG_PATHWAY	hsa03040:Spliceosome	9	0.350877	0.00172622	EFTUD2, DHX15, THOC4, PUF60, RBM25, SFRS3, DDX42, SF3B2, SF3A3	92	126	5085	3.94798	0.149903	0.0397881	1.87744
SP_PIR_KEYWORDS	viral nucleoprotein	4	0.155945	0.00291203	EFTUD2, SYNCRIP, HNRNPR, RBM25	192	29	19235	13.8182	0.54231	0.027527	3.75753
UP_SEQ_FEATURE	domain:RRM	6	0.233918	0.00690046	EIF3B, EIF4H, THOC4, EWSR1, RBM25, SFRS3	192	119	19113	5.01917	0.994818	0.231355	10.0191
SP_PIR_KEYWORDS	Spliceosome	6	0.233918	0.00696018	EFTUD2, SYNCRIP, THOC4, HNRNPR, SF3B2, SF3A3	192	120	19235	5.00911	0.846161	0.0568173	8.76462
GOTERM_CC_FAT	GO:0005681~spliceosome	7	0.272904	0.00791699	EFTUD2, DHX15, SYNCRIP, THOC4, HNRNPR, SF3B2, SF3A3	169	132	12782	4.01085	0.868252	0.0653305	9.83963
GOTERM_BP_FAT	GO:0000375~RNA splicing, via transesterification reactions	7	0.272904	0.0157013	EFTUD2, THOC4, HNRNPR, RBM25, SFRS3, SF3B2, SF3A3	179	153	13528	3.4577	1	0.144559	22.0142
GOTERM_BP_FAT	GO:0000377~RNA splicing, via transesterification reactions with bulged adenosine as nucleophile	7	0.272904	0.0157013	EFTUD2, THOC4, HNRNPR, RBM25, SFRS3, SF3B2, SF3A3	179	153	13528	3.4577	1	0.144559	22.0142
GOTERM_BP_FAT	GO:0000398~nuclear mRNA splicing, via spliceosome	7	0.272904	0.0157013	EFTUD2, THOC4, HNRNPR, RBM25, SFRS3, SF3B2, SF3A3	179	153	13528	3.4577	1	0.144559	22.0142
UP_SEQ_FEATURE	domain:RRM 1	5	0.194932	0.0186199	NONO, SYNCRIP, RBM39, HNRNPR, PUF60	192	101	19113	4.92806	0.999999	0.422707	24.9162
UP_SEQ_FEATURE	domain:RRM 2	5	0.194932	0.0186199	NONO, SYNCRIP, RBM39, HNRNPR, PUF60	192	101	19113	4.92806	0.999999	0.422707	24.9162
UP_SEQ_FEATURE	domain:RRM 3	3	0.116959	0.0891299	SYNCRIP, RBM39, HNRNPR	192	50	19113	5.97281	1	0.853035	75.9093
Annotation Cluster 11	Enrichment Score: 2.5548216580199097
Category	Term	Count	%	PValue	Genes	List Total	Pop Hits	Pop Total	Fold Enrichment	Bonferroni	Benjamini	FDR
GOTERM_CC_FAT	GO:0031980~mitochondrial lumen	15	0.584795	1.7395e-06	TUFM, SHMT2, ATP5B, SUCLG1, ECHS1, QARS, ACAT1, LONP1, C1QBP, DLD, ATP5A1, LRPPRC, MDH2, FH, HSPA9	169	227	12782	4.99778	0.000443473	6.33654e-05	0.00226679
GOTERM_CC_FAT	GO:0005759~mitochondrial matrix	15	0.584795	1.7395e-06	TUFM, SHMT2, ATP5B, SUCLG1, ECHS1, QARS, ACAT1, LONP1, C1QBP, DLD, ATP5A1, LRPPRC, MDH2, FH, HSPA9	169	227	12782	4.99778	0.000443473	6.33654e-05	0.00226679
UP_SEQ_FEATURE	transit peptide:Mitochondrion	17	0.662768	1.95754e-05	TUFM, SHMT2, ATP5B, SUCLG1, ECHS1, UQCRFS1, PECI, ACAT1, LONP1, C1QBP, DLD, IDH2, ATP5A1, LRPPRC, MDH2, HSPA9, FH	192	467	19113	3.62376	0.0147673	0.00297106	0.0298416
SP_PIR_KEYWORDS	transit peptide	17	0.662768	2.2957e-05	TUFM, SHMT2, ATP5B, SUCLG1, ECHS1, UQCRFS1, PECI, ACAT1, LONP1, C1QBP, DLD, IDH2, ATP5A1, LRPPRC, MDH2, HSPA9, FH	192	476	19235	3.57794	0.00613367	0.00034175	0.0301452
GOTERM_CC_FAT	GO:0009295~nucleoid	6	0.233918	4.76121e-05	TUFM, LONP1, SHMT2, ATP5B, LRPPRC, HSPA9	169	31	12782	14.6387	0.012068	0.00110315	0.0620275
GOTERM_CC_FAT	GO:0042645~mitochondrial nucleoid	6	0.233918	4.76121e-05	TUFM, LONP1, SHMT2, ATP5B, LRPPRC, HSPA9	169	31	12782	14.6387	0.012068	0.00110315	0.0620275
GOTERM_CC_FAT	GO:0005739~mitochondrion	30	1.16959	0.000180271	TUFM, YWHAZ, ATP5B, ECHS1, HK1, QARS, UQCRFS1, VARS, ACAT1, LONP1, IDH2, FEN1, HSPA9, FH, PPP2R1A, SHMT2, SUCLG1, PPP1CC, YWHAE, PECI, PYCR1, ATP6V1A, RALGAPA1, PSMC4, C1QBP, DLD, ATP5A1, LRPPRC, MDH2, MPST	169	1087	12782	2.08739	0.0449325	0.00327842	0.234664
SP_PIR_KEYWORDS	mitochondrion	20	0.779727	0.000644526	TUFM, SHMT2, ATP5B, SUCLG1, HK1, ECHS1, UQCRFS1, PECI, ACAT1, PYCR1, LONP1, C1QBP, DLD, IDH2, ATP5A1, LRPPRC, MDH2, MPST, HSPA9, FH	192	832	19235	2.40823	0.158685	0.0074844	0.843152
GOTERM_CC_FAT	GO:0044429~mitochondrial part	18	0.701754	0.00214396	TUFM, SHMT2, ATP5B, SUCLG1, HK1, ECHS1, QARS, PPP1CC, UQCRFS1, ACAT1, LONP1, C1QBP, DLD, ATP5A1, LRPPRC, MDH2, HSPA9, FH	169	595	12782	2.28806	0.421488	0.0269938	2.75813
GOTERM_CC_FAT	GO:0031967~organelle envelope	14	0.545809	0.0650209	SHMT2, ATP5B, SUCLG1, HK1, IPO9, UQCRFS1, PPP1CC, ACAT1, IPO5, ATP5A1, TNPO2, TNPO1, MDH2, LRPPRC	169	620	12782	1.70785	1	0.322696	58.3604
GOTERM_CC_FAT	GO:0031975~envelope	14	0.545809	0.0663357	SHMT2, ATP5B, SUCLG1, HK1, IPO9, UQCRFS1, PPP1CC, ACAT1, IPO5, ATP5A1, TNPO2, TNPO1, MDH2, LRPPRC	169	622	12782	1.70235	1	0.316477	59.117
GOTERM_CC_FAT	GO:0031090~organelle membrane	20	0.779727	0.129584	SEC23A, COPA, SHMT2, SEC31A, ATP5B, SUCLG1, COPZ1, HK1, KTN1, PPP1CC, UQCRFS1, ACAT1, COPB2, AP2B1, USO1, TMED10, ATP5A1, LRPPRC, COPE, MDH2	169	1096	12782	1.38017	1	0.440193	83.6109
GOTERM_CC_FAT	GO:0019866~organelle inner membrane	8	0.311891	0.143105	SHMT2, ATP5B, SUCLG1, ATP5A1, UQCRFS1, ACAT1, LRPPRC, MDH2	169	329	12782	1.8391	1	0.470169	86.6356
GOTERM_CC_FAT	GO:0031966~mitochondrial membrane	9	0.350877	0.148091	SHMT2, ATP5B, SUCLG1, HK1, ATP5A1, PPP1CC, UQCRFS1, ACAT1, MDH2	169	394	12782	1.72766	1	0.477292	87.6141
GOTERM_CC_FAT	GO:0005740~mitochondrial envelope	9	0.350877	0.187026	SHMT2, ATP5B, SUCLG1, HK1, ATP5A1, PPP1CC, UQCRFS1, ACAT1, MDH2	169	419	12782	1.62458	1	0.550665	93.2675
GOTERM_CC_FAT	GO:0005743~mitochondrial inner membrane	7	0.272904	0.215368	SHMT2, ATP5B, SUCLG1, ATP5A1, UQCRFS1, ACAT1, MDH2	169	306	12782	1.73017	1	0.597285	95.7602
GOTERM_CC_FAT	GO:0044455~mitochondrial membrane part	3	0.116959	0.491168	ATP5B, ATP5A1, UQCRFS1	169	125	12782	1.8152	1	0.877674	99.985
SP_PIR_KEYWORDS	mitochondrion inner membrane	3	0.116959	0.572894	ATP5B, ATP5A1, UQCRFS1	192	193	19235	1.55724	1	0.913839	99.9986
Annotation Cluster 12	Enrichment Score: 2.498421178841179
Category	Term	Count	%	PValue	Genes	List Total	Pop Hits	Pop Total	Fold Enrichment	Bonferroni	Benjamini	FDR
KEGG_PATHWAY	hsa03420:Nucleotide excision repair	7	0.272904	0.000113671	RFC5, RAD23B, RPA2, RFC4, CUL4A, POLD1, CUL4B	92	44	5085	8.79323	0.0106287	0.0106287	0.124625
GOTERM_BP_FAT	GO:0006289~nucleotide-excision repair	6	0.233918	0.000761735	RFC5, MMS19, RAD23B, RPA2, RFC4, POLD1	179	55	13528	8.24459	0.517734	0.0212204	1.19009
GOTERM_BP_FAT	GO:0006259~DNA metabolic process	17	0.662768	0.00105779	MMS19, RAD23B, NAP1L1, NONO, RFC5, RPA2, LONP1, SET, RFC4, CUL4A, VCP, POLD1, RRM1, RUVBL2, RUVBL1, CUL4B, FEN1	179	506	13528	2.5391	0.636815	0.025636	1.64905
GOTERM_BP_FAT	GO:0006281~DNA repair	12	0.467836	0.00135409	RFC5, NONO, MMS19, RAD23B, RPA2, RFC4, VCP, CUL4A, POLD1, RUVBL2, CUL4B, FEN1	179	284	13528	3.19333	0.72658	0.0284053	2.10638
GOTERM_BP_FAT	GO:0033554~cellular response to stress	17	0.662768	0.00328705	MMS19, RAD23B, AARS, PPP1CB, NONO, SPDYA, RFC5, PYCR1, RPA2, LONP1, RFC4, CUL4A, VCP, POLD1, MAPK9, RUVBL2, CUL4B, FEN1	179	566	13528	2.26993	0.957186	0.0537786	5.04133
GOTERM_BP_FAT	GO:0006974~response to DNA damage stimulus	13	0.506823	0.00387191	MMS19, RAD23B, PPP1CB, RFC5, SPDYA, NONO, RPA2, RFC4, CUL4A, VCP, POLD1, RUVBL2, CUL4B, FEN1	179	373	13528	2.634	0.975586	0.0600014	5.91301
SP_PIR_KEYWORDS	DNA damage	6	0.233918	0.0540496	NONO, SPDYA, MMS19, RAD23B, CUL4A, CUL4B, PPP1CB	192	205	19235	2.93216	1	0.276552	51.7963
SP_PIR_KEYWORDS	dna repair	5	0.194932	0.120672	NONO, MMS19, RAD23B, CUL4A, CUL4B	192	191	19235	2.62257	1	0.43163	81.527
Annotation Cluster 13	Enrichment Score: 2.4692917481400394
Category	Term	Count	%	PValue	Genes	List Total	Pop Hits	Pop Total	Fold Enrichment	Bonferroni	Benjamini	FDR
GOTERM_BP_FAT	GO:0043933~macromolecular complex subunit organization	21	0.818713	0.00107242	PPP2R1A, TCP1, SRP54, NAP1L1, IPO9, ANXA5, ETF1, NAP1L4, SF3A3, ADRM1, GTF2E1, LONP1, GTF2E2, SET, VCP, PAK2, GTF2I, IPO5, RRM1, TNPO2, TNPO1	179	710	13528	2.23533	0.641869	0.0253447	1.67167
GOTERM_BP_FAT	GO:0065003~macromolecular complex assembly	20	0.779727	0.00121556	PPP2R1A, TCP1, SRP54, NAP1L1, IPO9, ANXA5, NAP1L4, SF3A3, ADRM1, GTF2E1, LONP1, GTF2E2, SET, VCP, PAK2, GTF2I, IPO5, RRM1, TNPO2, TNPO1	179	665	13528	2.27294	0.687764	0.0273337	1.8928
GOTERM_BP_FAT	GO:0034621~cellular macromolecular complex subunit organization	13	0.506823	0.00271913	TCP1, SRP54, NAP1L1, IPO9, ETF1, NAP1L4, SF3A3, ADRM1, SET, PAK2, IPO5, TNPO2, TNPO1	179	357	13528	2.75205	0.926153	0.0488758	4.18769
GOTERM_BP_FAT	GO:0070271~protein complex biogenesis	16	0.623782	0.00276866	PPP2R1A, TCP1, SRP54, IPO9, ANXA5, ADRM1, GTF2E1, GTF2E2, LONP1, VCP, PAK2, GTF2I, IPO5, RRM1, TNPO2, TNPO1	179	505	13528	2.39447	0.929581	0.0488296	4.26243
GOTERM_BP_FAT	GO:0006461~protein complex assembly	16	0.623782	0.00276866	PPP2R1A, TCP1, SRP54, IPO9, ANXA5, ADRM1, GTF2E1, GTF2E2, LONP1, VCP, PAK2, GTF2I, IPO5, RRM1, TNPO2, TNPO1	179	505	13528	2.39447	0.929581	0.0488296	4.26243
GOTERM_BP_FAT	GO:0034622~cellular macromolecular complex assembly	11	0.42885	0.00945379	ADRM1, SRP54, TCP1, SET, IPO5, NAP1L1, IPO9, TNPO2, NAP1L4, TNPO1, SF3A3	179	318	13528	2.61424	0.999887	0.104934	13.8635
GOTERM_BP_FAT	GO:0043623~cellular protein complex assembly	7	0.272904	0.0201949	ADRM1, SRP54, TCP1, IPO5, IPO9, TNPO2, TNPO1	179	162	13528	3.2656	1	0.175773	27.4238
Annotation Cluster 14	Enrichment Score: 2.4146830824390038
Category	Term	Count	%	PValue	Genes	List Total	Pop Hits	Pop Total	Fold Enrichment	Bonferroni	Benjamini	FDR
GOTERM_BP_FAT	GO:0048199~vesicle targeting, to, from or within Golgi	5	0.194932	1.32102e-05	COPB2, COPA, COPZ1, TMED10, COPE	179	12	13528	31.4898	0.0125626	0.00252525	0.0207527
SP_PIR_KEYWORDS	er-golgi transport	8	0.311891	1.87264e-05	SEC23A, COPB2, COPA, SEC31A, COPZ1, USO1, TMED10, COPE	192	83	19235	9.65612	0.00500616	0.000295176	0.0245906
GOTERM_BP_FAT	GO:0070727~cellular macromolecule localization	17	0.662768	0.000115598	SEC23A, COPA, YWHAZ, SRP54, XPO5, COPZ1, IPO9, YWHAE, STAU1, COPB2, AP2B1, VCP, IPO5, USO1, TNPO2, TNPO1, HSPA9	179	414	13528	3.10334	0.104733	0.00551639	0.181463
GOTERM_BP_FAT	GO:0006886~intracellular protein transport	16	0.623782	0.000126625	SEC23A, COPA, YWHAZ, SRP54, XPO5, COPZ1, IPO9, YWHAE, COPB2, AP2B1, VCP, IPO5, USO1, TNPO2, TNPO1, HSPA9	179	374	13528	3.23317	0.114132	0.00549338	0.198757
GOTERM_CC_FAT	GO:0030120~vesicle coat	6	0.233918	0.000130585	SEC23A, COPB2, COPA, SEC31A, COPZ1, COPE	169	38	12782	11.9421	0.0327531	0.00277127	0.170038
GOTERM_BP_FAT	GO:0046907~intracellular transport	22	0.8577	0.000149319	SEC23A, COPA, SRP54, YWHAZ, SEC31A, XPO5, COPZ1, IPO9, YWHAE, COPB2, AP2B1, SET, VCP, IPO5, USO1, TMED10, THOC4, TNPO2, TNPO1, LRPPRC, COPE, HSPA9	179	657	13528	2.53068	0.133167	0.00593684	0.23434
GOTERM_CC_FAT	GO:0030117~membrane coat	7	0.272904	0.000172387	SEC23A, COPB2, COPA, AP2B1, SEC31A, COPZ1, COPE	169	63	12782	8.40368	0.0430102	0.00337602	0.224412
GOTERM_CC_FAT	GO:0048475~coated membrane	7	0.272904	0.000172387	SEC23A, COPB2, COPA, AP2B1, SEC31A, COPZ1, COPE	169	63	12782	8.40368	0.0430102	0.00337602	0.224412
GOTERM_BP_FAT	GO:0006903~vesicle targeting	5	0.194932	0.000176116	COPB2, COPA, COPZ1, TMED10, COPE	179	22	13528	17.1762	0.155118	0.00671963	0.276341
GOTERM_BP_FAT	GO:0048205~COPI coating of Golgi vesicle	4	0.155945	0.000251125	COPB2, COPA, COPZ1, COPE	179	10	13528	30.2302	0.213653	0.00886261	0.39382
GOTERM_BP_FAT	GO:0048200~Golgi transport vesicle coating	4	0.155945	0.000251125	COPB2, COPA, COPZ1, COPE	179	10	13528	30.2302	0.213653	0.00886261	0.39382
GOTERM_BP_FAT	GO:0048194~Golgi vesicle budding	4	0.155945	0.000251125	COPB2, COPA, COPZ1, COPE	179	10	13528	30.2302	0.213653	0.00886261	0.39382
GOTERM_CC_FAT	GO:0030126~COPI vesicle coat	4	0.155945	0.000340553	COPB2, COPA, COPZ1, COPE	169	11	12782	27.503	0.0831907	0.00577365	0.442881
GOTERM_BP_FAT	GO:0034613~cellular protein localization	16	0.623782	0.000350683	SEC23A, COPA, YWHAZ, SRP54, XPO5, COPZ1, IPO9, YWHAE, COPB2, AP2B1, VCP, IPO5, USO1, TNPO2, TNPO1, HSPA9	179	411	13528	2.94211	0.285136	0.0111264	0.549546
SP_PIR_KEYWORDS	protein transport	15	0.584795	0.000363668	SEC23A, COPA, SEC31A, NACA, XPO5, COPZ1, IPO9, COPB2, AP2B1, IPO5, USO1, TMED10, TNPO2, TNPO1, COPE	192	485	19235	3.09842	0.0928802	0.00463119	0.476552
GOTERM_CC_FAT	GO:0030663~COPI coated vesicle membrane	4	0.155945	0.000449694	COPB2, COPA, COPZ1, COPE	169	12	12782	25.211	0.108364	0.00714298	0.584433
GOTERM_BP_FAT	GO:0051650~establishment of vesicle localization	5	0.194932	0.000880102	COPB2, COPA, COPZ1, TMED10, COPE	179	33	13528	11.4508	0.569423	0.0237876	1.37383
GOTERM_CC_FAT	GO:0030137~COPI-coated vesicle	4	0.155945	0.000903449	COPB2, COPA, COPZ1, COPE	169	15	12782	20.1688	0.205851	0.0134664	1.17095
GOTERM_BP_FAT	GO:0006901~vesicle coating	4	0.155945	0.000907111	COPB2, COPA, COPZ1, COPE	179	15	13528	20.1534	0.580419	0.0231996	1.41571
GOTERM_MF_FAT	GO:0008565~protein transporter activity	7	0.272904	0.00106264	AP2B1, XPO5, IPO5, USO1, IPO9, TNPO2, TNPO1	174	87	12983	6.0035	0.323796	0.0275602	1.45428
GOTERM_BP_FAT	GO:0006900~membrane budding	4	0.155945	0.00110569	COPB2, COPA, COPZ1, COPE	179	16	13528	18.8939	0.653104	0.0254921	1.72311
GOTERM_CC_FAT	GO:0048770~pigment granule	7	0.272904	0.00111367	YWHAZ, CCT4, SND1, NAP1L1, TMED10, PDIA6, YWHAE	169	89	12782	5.94867	0.247343	0.0156619	1.44159
GOTERM_CC_FAT	GO:0042470~melanosome	7	0.272904	0.00111367	YWHAZ, CCT4, SND1, NAP1L1, TMED10, PDIA6, YWHAE	169	89	12782	5.94867	0.247343	0.0156619	1.44159
GOTERM_BP_FAT	GO:0051648~vesicle localization	5	0.194932	0.00136357	COPB2, COPA, COPZ1, TMED10, COPE	179	37	13528	10.2129	0.729052	0.0279884	2.12098
GOTERM_BP_FAT	GO:0048193~Golgi vesicle transport	8	0.311891	0.00172307	SEC23A, COPB2, COPA, SEC31A, VCP, COPZ1, TMED10, COPE	179	131	13528	4.61529	0.808027	0.0345056	2.67311
GOTERM_BP_FAT	GO:0051656~establishment of organelle localization	6	0.233918	0.00212279	COPB2, COPA, COPZ1, TMED10, LRPPRC, COPE	179	69	13528	6.57178	0.869146	0.040654	3.28359
GOTERM_CC_FAT	GO:0030659~cytoplasmic vesicle membrane	8	0.311891	0.00238944	SEC23A, COPB2, COPA, AP2B1, SEC31A, COPZ1, TMED10, COPE	169	139	12782	4.35299	0.456669	0.0286315	3.06941
GOTERM_BP_FAT	GO:0006890~retrograde vesicle-mediated transport, Golgi to ER	4	0.155945	0.00250215	COPB2, COPA, COPZ1, COPE	179	21	13528	14.3953	0.909061	0.0459231	3.85965
GOTERM_CC_FAT	GO:0030662~coated vesicle membrane	6	0.233918	0.00270137	SEC23A, COPB2, COPA, SEC31A, COPZ1, COPE	169	73	12782	6.21642	0.498314	0.0308673	3.46363
GOTERM_CC_FAT	GO:0044433~cytoplasmic vesicle part	9	0.350877	0.0032882	SEC23A, COPB2, COPA, AP2B1, SEC31A, COPZ1, DLD, TMED10, COPE	169	187	12782	3.6401	0.568235	0.0358576	4.20125
GOTERM_CC_FAT	GO:0012506~vesicle membrane	8	0.311891	0.00380438	SEC23A, COPB2, COPA, AP2B1, SEC31A, COPZ1, TMED10, COPE	169	151	12782	4.00705	0.621661	0.0396895	4.84575
GOTERM_BP_FAT	GO:0016050~vesicle organization	5	0.194932	0.00479772	COPB2, COPA, COPZ1, USO1, COPE	179	52	13528	7.26687	0.989973	0.0663872	7.27752
GOTERM_BP_FAT	GO:0015031~protein transport	20	0.779727	0.00550588	SEC23A, COPA, YWHAZ, SRP54, NACA, SEC31A, XPO5, COPZ1, IPO9, YWHAE, COPB2, AP2B1, VCP, IPO5, USO1, TMED10, TNPO2, TNPO1, COPE, HSPA9	179	762	13528	1.98361	0.994926	0.0727029	8.30873
GOTERM_BP_FAT	GO:0045184~establishment of protein localization	20	0.779727	0.00605916	SEC23A, COPA, YWHAZ, SRP54, NACA, SEC31A, XPO5, COPZ1, IPO9, YWHAE, COPB2, AP2B1, VCP, IPO5, USO1, TMED10, TNPO2, TNPO1, COPE, HSPA9	179	769	13528	1.96555	0.997021	0.0765833	9.10691
GOTERM_CC_FAT	GO:0030660~Golgi-associated vesicle membrane	4	0.155945	0.00634103	COPB2, COPA, COPZ1, COPE	169	29	12782	10.4322	0.802518	0.0583091	7.95529
GOTERM_BP_FAT	GO:0051640~organelle localization	6	0.233918	0.00729652	COPB2, COPA, COPZ1, TMED10, LRPPRC, COPE	179	92	13528	4.92883	0.999096	0.0880913	10.8685
GOTERM_BP_FAT	GO:0006605~protein targeting	9	0.350877	0.00763085	SRP54, YWHAZ, XPO5, IPO5, IPO9, TNPO2, TNPO1, YWHAE, HSPA9	179	215	13528	3.16362	0.999345	0.0908128	11.3389
GOTERM_CC_FAT	GO:0016023~cytoplasmic membrane-bounded vesicle	15	0.584795	0.0137015	SEC23A, COPA, YWHAZ, SEC31A, COPZ1, NAP1L1, PDIA6, YWHAE, COPB2, AP2B1, CCT4, SND1, DLD, TMED10, COPE	169	550	12782	2.06272	0.970342	0.0982982	16.4549
GOTERM_CC_FAT	GO:0031988~membrane-bounded vesicle	15	0.584795	0.0176509	SEC23A, COPA, YWHAZ, SEC31A, COPZ1, NAP1L1, PDIA6, YWHAE, COPB2, AP2B1, CCT4, SND1, DLD, TMED10, COPE	169	568	12782	1.99735	0.989339	0.121683	20.711
GOTERM_BP_FAT	GO:0008104~protein localization	20	0.779727	0.0231955	SEC23A, COPA, YWHAZ, SRP54, NACA, SEC31A, XPO5, COPZ1, IPO9, YWHAE, COPB2, AP2B1, VCP, IPO5, USO1, TMED10, TNPO2, TNPO1, COPE, HSPA9	179	882	13528	1.71373	1	0.19423	30.8382
GOTERM_BP_FAT	GO:0006891~intra-Golgi vesicle-mediated transport	3	0.116959	0.0254198	COPB2, COPZ1, COPE	179	19	13528	11.933	1	0.209175	33.2716
GOTERM_CC_FAT	GO:0005798~Golgi-associated vesicle	4	0.155945	0.0293165	COPB2, COPA, COPZ1, COPE	169	51	12782	5.93201	0.999493	0.185407	32.1416
GOTERM_BP_FAT	GO:0016192~vesicle-mediated transport	14	0.545809	0.0409101	SEC23A, COPA, YWHAZ, SEC31A, ATP5B, COPZ1, COPB2, AP2B1, NME2, VCP, NME1, ACTR1A, USO1, TMED10, COPE	179	576	13528	1.8369	1	0.285319	48.1214
GOTERM_CC_FAT	GO:0031410~cytoplasmic vesicle	15	0.584795	0.0434786	SEC23A, COPA, YWHAZ, SEC31A, COPZ1, NAP1L1, PDIA6, YWHAE, COPB2, AP2B1, CCT4, SND1, DLD, TMED10, COPE	169	642	12782	1.76713	0.999988	0.252221	43.9695
GOTERM_CC_FAT	GO:0031982~vesicle	15	0.584795	0.0581087	SEC23A, COPA, YWHAZ, SEC31A, COPZ1, NAP1L1, PDIA6, YWHAE, COPB2, AP2B1, CCT4, SND1, DLD, TMED10, COPE	169	670	12782	1.69328	1	0.310876	54.1654
GOTERM_CC_FAT	GO:0030135~coated vesicle	6	0.233918	0.0587086	SEC23A, COPB2, COPA, SEC31A, COPZ1, COPE	169	159	12782	2.85408	1	0.307424	54.5444
GOTERM_BP_FAT	GO:0016044~membrane organization	10	0.389864	0.0648682	SEC23A, COPB2, COPA, NPLOC4, NME2, SEC31A, NME1, ATP5B, COPZ1, USO1, COPE	179	381	13528	1.98361	1	0.38965	65.136
SP_PIR_KEYWORDS	transport	24	0.935673	0.0681059	SEC23A, COPA, HDLBP, NACA, SEC31A, XPO5, ATP5B, COPZ1, IPO9, UQCRFS1, ATP6V1A, COPB2, AP2B1, VCP, IPO5, KHSRP, USO1, TMED10, THOC4, ATP5A1, TNPO2, TNPO1, LRPPRC, COPE	192	1670	19235	1.43975	1	0.309722	60.4003
GOTERM_CC_FAT	GO:0012505~endomembrane system	16	0.623782	0.0905428	SEC23A, COPA, NPLOC4, SEC31A, COPZ1, KTN1, IPO9, COPB2, AP2B1, IPO5, USO1, TMED10, TNPO2, TNPO1, LRPPRC, COPE	169	782	12782	1.54748	1	0.372123	70.9682
GOTERM_CC_FAT	GO:0044431~Golgi apparatus part	8	0.311891	0.0932158	SEC23A, COPB2, COPA, SEC31A, COPZ1, USO1, TMED10, COPE	169	294	12782	2.05804	1	0.370024	72.0607
GOTERM_CC_FAT	GO:0000139~Golgi membrane	6	0.233918	0.0990074	SEC23A, COPB2, COPA, COPZ1, USO1, COPE	169	186	12782	2.43978	1	0.383304	74.2988
GOTERM_CC_FAT	GO:0031090~organelle membrane	20	0.779727	0.129584	SEC23A, COPA, SHMT2, SEC31A, ATP5B, SUCLG1, COPZ1, HK1, KTN1, PPP1CC, UQCRFS1, ACAT1, COPB2, AP2B1, USO1, TMED10, ATP5A1, LRPPRC, COPE, MDH2	169	1096	12782	1.38017	1	0.440193	83.6109
SP_PIR_KEYWORDS	cytoplasmic vesicle	5	0.194932	0.21073	COPB2, COPA, SEC31A, COPZ1, COPE	192	238	19235	2.10467	1	0.590681	95.5304
SP_PIR_KEYWORDS	golgi apparatus	8	0.311891	0.367238	SEC23A, COPB2, COPA, COPZ1, SURF4, USO1, TMED10, COPE	192	588	19235	1.36302	1	0.792469	99.7547
GOTERM_CC_FAT	GO:0009898~internal side of plasma membrane	6	0.233918	0.401624	COPB2, COPA, AP2B1, SEC31A, COPZ1, COPE	169	316	12782	1.43607	1	0.817439	99.8759
GOTERM_CC_FAT	GO:0005794~Golgi apparatus	9	0.350877	0.89413	SEC23A, COPB2, COPA, SEC31A, SND1, COPZ1, USO1, TMED10, COPE	169	872	12782	0.780617	1	0.997588	100
GOTERM_CC_FAT	GO:0044459~plasma membrane part	11	0.42885	0.999997	ADRM1, COPB2, ATP6V1A, COPA, AP2B1, GP6, SEC31A, COPZ1, KTN1, STK39, COPE	169	2203	12782	0.377651	1	1	100
Annotation Cluster 15	Enrichment Score: 2.409806871177391
Category	Term	Count	%	PValue	Genes	List Total	Pop Hits	Pop Total	Fold Enrichment	Bonferroni	Benjamini	FDR
SP_PIR_KEYWORDS	trna-binding	4	0.155945	0.000256161	YARS, XPO5, AARS, MARS	192	13	19235	30.8253	0.066356	0.00342712	0.335894
UP_SEQ_FEATURE	short sequence motif:"KMSKS" region	4	0.155945	0.00049983	YARS, QARS, VARS, MARS	192	16	19113	24.8867	0.316115	0.0250129	0.759362
SP_PIR_KEYWORDS	Aminoacyl-tRNA synthetase	5	0.194932	0.000590467	YARS, AARS, QARS, VARS, MARS	192	39	19235	12.8439	0.146399	0.00716926	0.772687
UP_SEQ_FEATURE	short sequence motif:"HIGH" region	4	0.155945	0.000717682	YARS, QARS, VARS, MARS	192	18	19113	22.1215	0.420526	0.0335272	1.08864
GOTERM_MF_FAT	GO:0000049~tRNA binding	4	0.155945	0.00259198	YARS, XPO5, AARS, MARS	174	21	12983	14.2124	0.615221	0.0579462	3.51287
GOTERM_BP_FAT	GO:0043039~tRNA aminoacylation	5	0.194932	0.00307375	YARS, AARS, QARS, VARS, MARS	179	46	13528	8.21472	0.947456	0.0521562	4.72156
GOTERM_BP_FAT	GO:0043038~amino acid activation	5	0.194932	0.00307375	YARS, AARS, QARS, VARS, MARS	179	46	13528	8.21472	0.947456	0.0521562	4.72156
GOTERM_BP_FAT	GO:0006418~tRNA aminoacylation for protein translation	5	0.194932	0.00307375	YARS, AARS, QARS, VARS, MARS	179	46	13528	8.21472	0.947456	0.0521562	4.72156
GOTERM_MF_FAT	GO:0016875~ligase activity, forming carbon-oxygen bonds	5	0.194932	0.00347608	YARS, AARS, QARS, VARS, MARS	174	47	12983	7.93776	0.722358	0.072607	4.68465
GOTERM_MF_FAT	GO:0016876~ligase activity, forming aminoacyl-tRNA and related compounds	5	0.194932	0.00347608	YARS, AARS, QARS, VARS, MARS	174	47	12983	7.93776	0.722358	0.072607	4.68465
GOTERM_MF_FAT	GO:0004812~aminoacyl-tRNA ligase activity	5	0.194932	0.00347608	YARS, AARS, QARS, VARS, MARS	174	47	12983	7.93776	0.722358	0.072607	4.68465
KEGG_PATHWAY	hsa00970:Aminoacyl-tRNA biosynthesis	5	0.194932	0.00586303	YARS, AARS, QARS, VARS, MARS	92	41	5085	6.74046	0.424633	0.0880084	6.24696
INTERPRO	IPR001412:Aminoacyl-tRNA synthetase, class I, conserved site	4	0.155945	0.00673845	YARS, QARS, VARS, MARS	191	34	16659	10.2612	0.947904	0.159538	9.10997
INTERPRO	IPR014729:Rossmann-like alpha/beta/alpha sandwich fold	4	0.155945	0.010585	YARS, QARS, VARS, MARS	191	40	16659	8.72199	0.990441	0.190531	13.9582
SP_PIR_KEYWORDS	ligase	9	0.350877	0.0114074	YARS, UBA1, SUCLG1, AARS, QARS, VARS, PAICS, MARS, GART	192	305	19235	2.9562	0.953799	0.0841017	13.9872
GOTERM_BP_FAT	GO:0006399~tRNA metabolic process	5	0.194932	0.0703128	YARS, AARS, QARS, VARS, MARS	179	118	13528	3.20235	1	0.408209	68.1921
GOTERM_BP_FAT	GO:0034660~ncRNA metabolic process	6	0.233918	0.187639	YARS, NOP2, AARS, QARS, VARS, MARS	179	230	13528	1.97153	1	0.698215	96.1801
Annotation Cluster 16	Enrichment Score: 2.3796606248481607
Category	Term	Count	%	PValue	Genes	List Total	Pop Hits	Pop Total	Fold Enrichment	Bonferroni	Benjamini	FDR
UP_SEQ_FEATURE	repeat:HEAT 6	6	0.233918	1.10011e-05	MMS19, PPP2R1A, CKAP5, IPO5, TNPO2, TNPO1	192	30	19113	19.9094	0.00832605	0.00208804	0.0167716
INTERPRO	IPR011989:Armadillo-like helical	10	0.389864	1.60314e-05	MMS19, PPP2R1A, AP2B1, XPO5, CKAP5, IPO5, USO1, IPO9, TNPO2, TNPO1	191	128	16659	6.81405	0.0069813	0.00233254	0.0226461
UP_SEQ_FEATURE	repeat:HEAT 5	6	0.233918	2.40659e-05	MMS19, PPP2R1A, CKAP5, IPO5, TNPO2, TNPO1	192	35	19113	17.0652	0.0181241	0.00304375	0.036686
UP_SEQ_FEATURE	repeat:HEAT 4	6	0.233918	6.68874e-05	MMS19, PPP2R1A, CKAP5, IPO5, TNPO2, TNPO1	192	43	19113	13.8903	0.0495656	0.00633437	0.101932
UP_SEQ_FEATURE	repeat:HEAT 7	5	0.194932	8.78048e-05	MMS19, PPP2R1A, CKAP5, TNPO2, TNPO1	192	24	19113	20.7389	0.0645565	0.00738753	0.133789
UP_SEQ_FEATURE	repeat:HEAT 3	6	0.233918	0.00013913	MMS19, PPP2R1A, CKAP5, IPO5, TNPO2, TNPO1	192	50	19113	11.9456	0.100347	0.0105189	0.211916
UP_SEQ_FEATURE	repeat:HEAT 2	6	0.233918	0.000282087	MMS19, PPP2R1A, CKAP5, IPO5, TNPO2, TNPO1	192	58	19113	10.298	0.192988	0.0177093	0.429223
UP_SEQ_FEATURE	repeat:HEAT 1	6	0.233918	0.000282087	MMS19, PPP2R1A, CKAP5, IPO5, TNPO2, TNPO1	192	58	19113	10.298	0.192988	0.0177093	0.429223
UP_SEQ_FEATURE	domain:Importin N-terminal	4	0.155945	0.000329711	IPO5, IPO9, TNPO2, TNPO1	192	14	19113	28.442	0.221684	0.0177423	0.501518
INTERPRO	IPR000357:HEAT	6	0.233918	0.000401177	MMS19, PPP2R1A, CKAP5, IPO5, TNPO2, TNPO1	191	55	16659	9.5149	0.160836	0.0173821	0.565274
INTERPRO	IPR001494:Importin-beta, N-terminal	4	0.155945	0.000600585	IPO5, IPO9, TNPO2, TNPO1	191	15	16659	23.2586	0.2309	0.0216403	0.845142
UP_SEQ_FEATURE	repeat:HEAT 8	4	0.155945	0.000846002	PPP2R1A, CKAP5, TNPO2, TNPO1	192	19	19113	20.9572	0.47441	0.0371304	1.28212
GOTERM_MF_FAT	GO:0008565~protein transporter activity	7	0.272904	0.00106264	AP2B1, XPO5, IPO5, USO1, IPO9, TNPO2, TNPO1	174	87	12983	6.0035	0.323796	0.0275602	1.45428
GOTERM_BP_FAT	GO:0000059~protein import into nucleus, docking	4	0.155945	0.00132969	IPO5, IPO9, TNPO2, TNPO1	179	17	13528	17.7825	0.720112	0.0285253	2.0688
GOTERM_BP_FAT	GO:0006913~nucleocytoplasmic transport	8	0.311891	0.00454731	SET, XPO5, IPO5, IPO9, THOC4, TNPO2, TNPO1, HSPA9	179	156	13528	3.87566	0.987243	0.0649012	6.9103
GOTERM_BP_FAT	GO:0051169~nuclear transport	8	0.311891	0.00489701	SET, XPO5, IPO5, IPO9, THOC4, TNPO2, TNPO1, HSPA9	179	158	13528	3.8266	0.990886	0.066755	7.42276
GOTERM_BP_FAT	GO:0006605~protein targeting	9	0.350877	0.00763085	SRP54, YWHAZ, XPO5, IPO5, IPO9, TNPO2, TNPO1, YWHAE, HSPA9	179	215	13528	3.16362	0.999345	0.0908128	11.3389
GOTERM_BP_FAT	GO:0034622~cellular macromolecular complex assembly	11	0.42885	0.00945379	ADRM1, SRP54, TCP1, SET, IPO5, NAP1L1, IPO9, TNPO2, NAP1L4, TNPO1, SF3A3	179	318	13528	2.61424	0.999887	0.104934	13.8635
UP_SEQ_FEATURE	repeat:HEAT 9	3	0.116959	0.00957576	PPP2R1A, CKAP5, TNPO2	192	15	19113	19.9094	0.999333	0.282795	13.6448
UP_SEQ_FEATURE	repeat:HEAT 10	3	0.116959	0.00957576	PPP2R1A, CKAP5, TNPO2	192	15	19113	19.9094	0.999333	0.282795	13.6448
GOTERM_BP_FAT	GO:0043623~cellular protein complex assembly	7	0.272904	0.0201949	ADRM1, SRP54, TCP1, IPO5, IPO9, TNPO2, TNPO1	179	162	13528	3.2656	1	0.175773	27.4238
GOTERM_MF_FAT	GO:0005048~signal sequence binding	3	0.116959	0.0286603	SRP54, TNPO2, TNPO1	174	20	12983	11.1922	0.999977	0.32722	33.0131
GOTERM_BP_FAT	GO:0033365~protein localization in organelle	6	0.233918	0.04374	SRP54, YWHAZ, IPO5, IPO9, TNPO2, TNPO1	179	146	13528	3.10584	1	0.293891	50.4749
COG_ONTOLOGY	Intracellular trafficking and secretion	4	0.155945	0.0496227	SEC23A, IPO5, TNPO2, TNPO1	40	42	1950	4.64286	0.619789	0.383387	31.7122
GOTERM_CC_FAT	GO:0005643~nuclear pore	4	0.155945	0.08569	IPO5, IPO9, TNPO2, TNPO1	169	79	12782	3.82953	1	0.366748	68.8834
GOTERM_BP_FAT	GO:0017038~protein import	5	0.194932	0.0945184	YWHAZ, IPO5, IPO9, TNPO2, TNPO1	179	131	13528	2.88456	1	0.495198	78.9851
GOTERM_BP_FAT	GO:0006606~protein import into nucleus	4	0.155945	0.104249	IPO5, IPO9, TNPO2, TNPO1	179	86	13528	3.51514	1	0.518889	82.266
GOTERM_BP_FAT	GO:0051170~nuclear import	4	0.155945	0.109742	IPO5, IPO9, TNPO2, TNPO1	179	88	13528	3.43525	1	0.530822	83.8998
GOTERM_BP_FAT	GO:0034504~protein localization in nucleus	4	0.155945	0.126866	IPO5, IPO9, TNPO2, TNPO1	179	94	13528	3.21598	1	0.581617	88.1338
GOTERM_CC_FAT	GO:0046930~pore complex	4	0.155945	0.129466	IPO5, IPO9, TNPO2, TNPO1	169	95	12782	3.18455	1	0.445261	83.582
GOTERM_BP_FAT	GO:0051168~nuclear export	3	0.116959	0.186741	XPO5, THOC4, HSPA9	179	60	13528	3.77877	1	0.698472	96.1132
GOTERM_CC_FAT	GO:0005635~nuclear envelope	5	0.194932	0.283738	IPO5, IPO9, TNPO2, TNPO1, LRPPRC	169	205	12782	1.84471	1	0.6933	98.7076
GOTERM_MF_FAT	GO:0042277~peptide binding	3	0.116959	0.756727	SRP54, TNPO2, TNPO1	174	203	12983	1.10268	1	0.997291	100
Annotation Cluster 17	Enrichment Score: 2.2204559840808544
Category	Term	Count	%	PValue	Genes	List Total	Pop Hits	Pop Total	Fold Enrichment	Bonferroni	Benjamini	FDR
KEGG_PATHWAY	hsa00020:Citrate cycle (TCA cycle)	6	0.233918	0.000193363	SUCLG1, DLD, IDH2, ACLY, MDH2, FH	92	31	5085	10.6978	0.0180137	0.00604099	0.211913
GOTERM_BP_FAT	GO:0006084~acetyl-CoA metabolic process	5	0.194932	0.000690742	SUCLG1, DLD, IDH2, MDH2, FH	179	31	13528	12.1896	0.483804	0.0204526	1.07974
SP_PIR_KEYWORDS	tricarboxylic acid cycle	4	0.155945	0.00112355	SUCLG1, IDH2, MDH2, FH	192	21	19235	19.0823	0.260129	0.0115208	1.46554
GOTERM_BP_FAT	GO:0015980~energy derivation by oxidation of organic compounds	8	0.311891	0.00294278	SPDYA, PPP1CA, SUCLG1, DLD, IDH2, PPP1CC, PPP1CB, MDH2, FH	179	144	13528	4.19863	0.940418	0.050889	4.52471
GOTERM_BP_FAT	GO:0046356~acetyl-CoA catabolic process	4	0.155945	0.00326819	SUCLG1, IDH2, MDH2, FH	179	23	13528	13.1436	0.956403	0.0544064	5.0131
GOTERM_BP_FAT	GO:0006099~tricarboxylic acid cycle	4	0.155945	0.00326819	SUCLG1, IDH2, MDH2, FH	179	23	13528	13.1436	0.956403	0.0544064	5.0131
GOTERM_BP_FAT	GO:0009109~coenzyme catabolic process	4	0.155945	0.00466144	SUCLG1, IDH2, MDH2, FH	179	26	13528	11.627	0.988569	0.0655049	7.07783
GOTERM_BP_FAT	GO:0051187~cofactor catabolic process	4	0.155945	0.00768117	SUCLG1, IDH2, MDH2, FH	179	31	13528	9.75167	0.999376	0.0902685	11.4096
GOTERM_BP_FAT	GO:0043648~dicarboxylic acid metabolic process	4	0.155945	0.00993601	SUCLG1, DLD, MDH2, FH	179	34	13528	8.89123	0.999929	0.108755	14.52
GOTERM_BP_FAT	GO:0009060~aerobic respiration	4	0.155945	0.0107641	SUCLG1, IDH2, MDH2, FH	179	35	13528	8.63719	0.999968	0.116	15.6363
GOTERM_BP_FAT	GO:0006732~coenzyme metabolic process	7	0.272904	0.0157013	TPI1, SUCLG1, DLD, IDH2, ACLY, MDH2, FH	179	153	13528	3.4577	1	0.144559	22.0142
GOTERM_BP_FAT	GO:0045333~cellular respiration	5	0.194932	0.0390713	SUCLG1, DLD, IDH2, MDH2, FH	179	97	13528	3.89564	1	0.280216	46.5365
GOTERM_BP_FAT	GO:0051186~cofactor metabolic process	7	0.272904	0.0440591	TPI1, SUCLG1, DLD, IDH2, ACLY, MDH2, FH	179	195	13528	2.71296	1	0.293728	50.7339
GOTERM_BP_FAT	GO:0043603~cellular amide metabolic process	3	0.116959	0.16788	TPI1, DLD, MDH2	179	56	13528	4.04868	1	0.660063	94.4278
Annotation Cluster 18	Enrichment Score: 2.0867472577223847
Category	Term	Count	%	PValue	Genes	List Total	Pop Hits	Pop Total	Fold Enrichment	Bonferroni	Benjamini	FDR
UP_SEQ_FEATURE	domain:KH 4	3	0.116959	0.00201851	FUBP1, HDLBP, KHSRP	192	7	19113	42.6629	0.784677	0.0817742	3.03367
INTERPRO	IPR004088:K Homology, type 1	4	0.155945	0.00619521	FUBP1, HDLBP, KHDRBS2, KHSRP	191	33	16659	10.5721	0.933843	0.15611	8.40516
SMART	SM00322:KH	4	0.155945	0.00647415	FUBP1, HDLBP, KHDRBS2, KHSRP	95	37	9079	10.3317	0.340117	0.0797763	6.3855
INTERPRO	IPR018111:K Homology, type 1, subgroup	4	0.155945	0.00730915	FUBP1, HDLBP, KHDRBS2, KHSRP	191	35	16659	9.96799	0.959475	0.163143	9.84498
UP_SEQ_FEATURE	domain:KH 3	3	0.116959	0.00835354	FUBP1, HDLBP, KHSRP	192	14	19113	21.3315	0.998297	0.261835	12.0057
INTERPRO	IPR004087:K Homology	4	0.155945	0.00853419	FUBP1, HDLBP, KHDRBS2, KHSRP	191	37	16659	9.42918	0.976375	0.170782	11.4041
UP_SEQ_FEATURE	domain:KH 2	3	0.116959	0.0218991	FUBP1, HDLBP, KHSRP	192	23	19113	12.9844	1	0.463811	28.6517
UP_SEQ_FEATURE	domain:KH 1	3	0.116959	0.0218991	FUBP1, HDLBP, KHSRP	192	23	19113	12.9844	1	0.463811	28.6517
Annotation Cluster 19	Enrichment Score: 2.010578002995491
Category	Term	Count	%	PValue	Genes	List Total	Pop Hits	Pop Total	Fold Enrichment	Bonferroni	Benjamini	FDR
KEGG_PATHWAY	hsa03040:Spliceosome	9	0.350877	0.00172622	EFTUD2, DHX15, THOC4, PUF60, RBM25, SFRS3, DDX42, SF3B2, SF3A3	92	126	5085	3.94798	0.149903	0.0397881	1.87744
GOTERM_CC_FAT	GO:0044451~nucleoplasm part	16	0.623782	0.00645019	MMS19, CTBP1, SRP54, MBD3, PPP1CC, PPP1CB, SF3A3, SPDYA, GTF2E1, PPP1CA, GTF2E2, THOC4, RUVBL2, RBM39, RUVBL1, RBM25, DDX42	169	555	12782	2.18041	0.807974	0.0572301	8.08697
GOTERM_CC_FAT	GO:0016607~nuclear speck	6	0.233918	0.0115085	SRP54, THOC4, RBM39, RBM25, DDX42, SF3A3	169	103	12782	4.40581	0.947748	0.0855615	14.0016
GOTERM_CC_FAT	GO:0016604~nuclear body	6	0.233918	0.0707945	SRP54, THOC4, RBM39, RBM25, DDX42, SF3A3	169	168	12782	2.70118	1	0.328588	61.5894
Annotation Cluster 20	Enrichment Score: 1.9474581820200776
Category	Term	Count	%	PValue	Genes	List Total	Pop Hits	Pop Total	Fold Enrichment	Bonferroni	Benjamini	FDR
GOTERM_BP_FAT	GO:0006006~glucose metabolic process	9	0.350877	0.000939213	SPDYA, PPP1CA, TROVE2, TPI1, SORD, HK1, PPP1CC, PGK1, PPP1CB, MDH2	179	153	13528	4.44561	0.593125	0.0233866	1.46546
GOTERM_BP_FAT	GO:0006096~glycolysis	5	0.194932	0.00332567	TROVE2, TPI1, HK1, PGK1, MDH2	179	47	13528	8.03994	0.958745	0.0534818	5.09913
GOTERM_BP_FAT	GO:0019318~hexose metabolic process	9	0.350877	0.00390887	SPDYA, PPP1CA, TROVE2, TPI1, SORD, HK1, PPP1CC, PGK1, PPP1CB, MDH2	179	192	13528	3.5426	0.976438	0.059595	5.96785
GOTERM_BP_FAT	GO:0046164~alcohol catabolic process	6	0.233918	0.00426588	TROVE2, TPI1, SORD, HK1, PGK1, MDH2	179	81	13528	5.59818	0.98328	0.0619243	6.49594
GOTERM_BP_FAT	GO:0044275~cellular carbohydrate catabolic process	6	0.233918	0.00523692	TROVE2, TPI1, SORD, HK1, PGK1, MDH2	179	85	13528	5.33474	0.993428	0.0702362	7.91834
GOTERM_BP_FAT	GO:0006007~glucose catabolic process	5	0.194932	0.00707515	TROVE2, TPI1, HK1, PGK1, MDH2	179	58	13528	6.51512	0.998881	0.0877345	10.5557
GOTERM_BP_FAT	GO:0005996~monosaccharide metabolic process	9	0.350877	0.00914875	SPDYA, PPP1CA, TROVE2, TPI1, SORD, HK1, PPP1CC, PGK1, PPP1CB, MDH2	179	222	13528	3.06387	0.999849	0.1029	13.4458
GOTERM_BP_FAT	GO:0019320~hexose catabolic process	5	0.194932	0.0129009	TROVE2, TPI1, HK1, PGK1, MDH2	179	69	13528	5.47648	0.999996	0.127641	18.4543
GOTERM_BP_FAT	GO:0046365~monosaccharide catabolic process	5	0.194932	0.0142106	TROVE2, TPI1, HK1, PGK1, MDH2	179	71	13528	5.32221	0.999999	0.135595	20.1377
GOTERM_BP_FAT	GO:0016052~carbohydrate catabolic process	6	0.233918	0.0145179	TROVE2, TPI1, SORD, HK1, PGK1, MDH2	179	109	13528	4.16011	0.999999	0.136983	20.528
BIOCARTA	h_glycolysisPathway:Glycolysis Pathway	3	0.116959	0.014523	TPI1, HK1, PGK1	26	11	1437	15.0734	0.482283	0.482283	12.8536
SP_PIR_KEYWORDS	glycolysis	3	0.116959	0.0707298	TPI1, HK1, PGK1	192	44	19235	6.83061	1	0.314813	61.8398
KEGG_PATHWAY	hsa00010:Glycolysis / Gluconeogenesis	4	0.155945	0.0915905	TPI1, DLD, HK1, PGK1	92	60	5085	3.68478	0.99988	0.559954	65.1378
KEGG_PATHWAY	hsa00051:Fructose and mannose metabolism	3	0.116959	0.123045	TPI1, SORD, HK1	92	34	5085	4.87692	0.999996	0.585874	76.3154
Annotation Cluster 21	Enrichment Score: 1.9439484892945273
Category	Term	Count	%	PValue	Genes	List Total	Pop Hits	Pop Total	Fold Enrichment	Bonferroni	Benjamini	FDR
KEGG_PATHWAY	hsa03420:Nucleotide excision repair	7	0.272904	0.000113671	RFC5, RAD23B, RPA2, RFC4, CUL4A, POLD1, CUL4B	92	44	5085	8.79323	0.0106287	0.0106287	0.124625
GOTERM_BP_FAT	GO:0006289~nucleotide-excision repair	6	0.233918	0.000761735	RFC5, MMS19, RAD23B, RPA2, RFC4, POLD1	179	55	13528	8.24459	0.517734	0.0212204	1.19009
GOTERM_BP_FAT	GO:0006297~nucleotide-excision repair, DNA gap filling	4	0.155945	0.00132969	RFC5, RPA2, RFC4, POLD1	179	17	13528	17.7825	0.720112	0.0285253	2.0688
KEGG_PATHWAY	hsa03030:DNA replication	5	0.194932	0.0036499	RFC5, RPA2, RFC4, POLD1, FEN1	92	36	5085	7.67663	0.290871	0.0664341	3.93184
KEGG_PATHWAY	hsa03430:Mismatch repair	4	0.155945	0.00757768	RFC5, RPA2, RFC4, POLD1	92	23	5085	9.61248	0.510815	0.0971013	8.00563
SP_PIR_KEYWORDS	dna replication	5	0.194932	0.0114962	RFC5, RPA2, RFC4, POLD1, RRM1	192	88	19235	5.69218	0.954898	0.0824776	14.0886
GOTERM_BP_FAT	GO:0006260~DNA replication	8	0.311891	0.0128886	RFC5, RPA2, RFC4, SET, POLD1, RRM1, NAP1L1, FEN1	179	190	13528	3.18212	0.999996	0.130198	18.4384
GOTERM_BP_FAT	GO:0006261~DNA-dependent DNA replication	4	0.155945	0.0407987	RPA2, RFC4, POLD1, FEN1	179	58	13528	5.2121	1	0.286679	48.0267
GOTERM_CC_FAT	GO:0005657~replication fork	3	0.116959	0.0658824	RFC5, RPA2, RFC4	169	32	12782	7.09061	1	0.320365	58.8575
GOTERM_CC_FAT	GO:0005694~chromosome	7	0.272904	0.565828	RFC5, RPA2, TCP1, RFC4, MBD3, LRPPRC, SMC4	169	460	12782	1.15094	1	0.915739	99.9981
GOTERM_CC_FAT	GO:0044427~chromosomal part	6	0.233918	0.576348	RFC5, RPA2, TCP1, RFC4, MBD3, SMC4	169	386	12782	1.17564	1	0.919323	99.9986
Annotation Cluster 22	Enrichment Score: 1.9255318122917076
Category	Term	Count	%	PValue	Genes	List Total	Pop Hits	Pop Total	Fold Enrichment	Bonferroni	Benjamini	FDR
INTERPRO	IPR010987:Glutathione S-transferase, C-terminal-like	4	0.155945	0.00428966	AIMP2, EEF1E1, VARS, MARS	191	29	16659	12.0303	0.847198	0.117716	5.89253
UP_SEQ_FEATURE	domain:GST C-terminal	4	0.155945	0.00429899	AIMP2, EEF1E1, VARS, MARS	192	33	19113	12.0663	0.962156	0.158299	6.35753
INTERPRO	IPR004046:Glutathione S-transferase, C-terminal	3	0.116959	0.0235697	EEF1E1, VARS, MARS	191	21	16659	12.46	0.99997	0.310825	28.6069
INTERPRO	IPR017933:Glutathione S-transferase/chloride channel, C-terminal	3	0.116959	0.0456804	EEF1E1, VARS, MARS	191	30	16659	8.72199	1	0.493934	48.3436
Annotation Cluster 23	Enrichment Score: 1.7516886217074192
Category	Term	Count	%	PValue	Genes	List Total	Pop Hits	Pop Total	Fold Enrichment	Bonferroni	Benjamini	FDR
INTERPRO	IPR019954:Ubiquitin conserved site	4	0.155945	0.00673845	RAD23B, BAT3, RPS27A, USP14	191	34	16659	10.2612	0.947904	0.159538	9.10997
SMART	SM00213:UBQ	4	0.155945	0.011831	RAD23B, BAT3, RPS27A, USP14	95	46	9079	8.3103	0.533127	0.103103	11.3885
INTERPRO	IPR000626:Ubiquitin	4	0.155945	0.0154754	RAD23B, BAT3, RPS27A, USP14	191	46	16659	7.58434	0.998904	0.238622	19.7753
INTERPRO	IPR019955:Ubiquitin supergroup	4	0.155945	0.0214426	RAD23B, BAT3, RPS27A, USP14	191	52	16659	6.70922	0.999923	0.295895	26.378
UP_SEQ_FEATURE	domain:Ubiquitin-like	3	0.116959	0.0659257	RAD23B, BAT3, USP14	192	42	19113	7.11049	1	0.772567	64.6476
Annotation Cluster 24	Enrichment Score: 1.6774801609922558
Category	Term	Count	%	PValue	Genes	List Total	Pop Hits	Pop Total	Fold Enrichment	Bonferroni	Benjamini	FDR
SP_PIR_KEYWORDS	ribonucleoprotein	14	0.545809	4.55058e-06	SRP54, EFTUD2, SRP68, RPL35, SYNCRIP, HNRNPR, TROVE2, RPL31, RPL21, RPL10A, RPL12, RPS27A, RBM25, PUF60	192	279	19235	5.02707	0.00121881	7.62195e-05	0.0059761
GOTERM_BP_FAT	GO:0006414~translational elongation	9	0.350877	5.47587e-05	TUFM, RPL31, RPL21, RPL35, EEF2, RPL10A, RPL12, VARS, RPS27A	179	101	13528	6.73444	0.051056	0.0034876	0.0859977
KEGG_PATHWAY	hsa03010:Ribosome	6	0.233918	0.0192104	RPL31, RPL21, RPL35, RPL10A, RPL12, RPS27A	92	87	5085	3.81184	0.838516	0.18339	19.1671
SP_PIR_KEYWORDS	ribosome	4	0.155945	0.0361202	RPL31, RPL21, RPL12, RPS27A	192	73	19235	5.48944	0.999948	0.2049	38.3159
SP_PIR_KEYWORDS	ribosomal protein	6	0.233918	0.0396108	RPL31, RPL21, RPL35, RPL10A, RPL12, RPS27A	192	188	19235	3.19731	0.99998	0.218214	41.186
GOTERM_CC_FAT	GO:0044445~cytosolic part	6	0.233918	0.050196	TCP1, CCT4, RPL31, RPL21, RPL35, RPS27A	169	152	12782	2.98552	0.999998	0.27986	48.8861
GOTERM_CC_FAT	GO:0005840~ribosome	7	0.272904	0.0645272	RPL31, RPL21, SRP68, RPL35, RPL10A, RPL12, RPS27A	169	215	12782	2.46247	1	0.326701	58.0729
GOTERM_MF_FAT	GO:0003735~structural constituent of ribosome	6	0.233918	0.0741384	RPL31, RPL21, RPL35, RPL10A, RPL12, RPS27A	174	168	12983	2.66482	1	0.535197	65.4023
GOTERM_CC_FAT	GO:0022625~cytosolic large ribosomal subunit	3	0.116959	0.0887911	RPL31, RPL21, RPL35	169	38	12782	5.97104	1	0.371812	70.231
GOTERM_CC_FAT	GO:0022626~cytosolic ribosome	4	0.155945	0.0907591	RPL31, RPL21, RPL35, RPS27A	169	81	12782	3.73497	1	0.36731	71.058
GOTERM_CC_FAT	GO:0015934~large ribosomal subunit	3	0.116959	0.220008	RPL31, RPL21, RPL35	169	67	12782	3.38656	1	0.600788	96.0755
GOTERM_MF_FAT	GO:0005198~structural molecule activity	12	0.467836	0.225427	MMS19, TUBGCP3, COPB2, COPA, EIF3B, RPL31, RPL21, RPL35, RPL10A, RPL12, COPE, RPS27A	174	634	12983	1.41227	1	0.84169	97.0391
GOTERM_CC_FAT	GO:0033279~ribosomal subunit	4	0.155945	0.237126	RPL31, RPL21, RPL35, RPS27A	169	128	12782	2.36354	1	0.626928	97.061
Annotation Cluster 25	Enrichment Score: 1.58194452579308
Category	Term	Count	%	PValue	Genes	List Total	Pop Hits	Pop Total	Fold Enrichment	Bonferroni	Benjamini	FDR
GOTERM_CC_FAT	GO:0043228~non-membrane-bounded organelle	49	1.91033	0.00629794	ATP5B, SRP68, IQGAP2, IQGAP1, FUBP1, LONP1, PAK2, ACTR1A, DDX21, STK39, RPL12, RPS27A, GNL3, PPP2R1A, MBD3, FLNC, RFC5, NME2, RFC4, NOP2, NME1, IPO5, RUVBL1, RBM39, LRPPRC, TUFM, YWHAZ, RPL35, C14ORF166, DNAH5, STAU1, TUBGCP3, PFN1, RPA2, RPL31, RPL10A, HSPA9, SHMT2, SRP54, TCP1, CKAP5, DRG1, SMC4, PSMC5, VCP, ILF2, RPL21, PSMC1, DNAJB1, ADAR	169	2596	12782	1.42759	0.800323	0.0600829	7.90326
GOTERM_CC_FAT	GO:0043232~intracellular non-membrane-bounded organelle	49	1.91033	0.00629794	ATP5B, SRP68, IQGAP2, IQGAP1, FUBP1, LONP1, PAK2, ACTR1A, DDX21, STK39, RPL12, RPS27A, GNL3, PPP2R1A, MBD3, FLNC, RFC5, NME2, RFC4, NOP2, NME1, IPO5, RUVBL1, RBM39, LRPPRC, TUFM, YWHAZ, RPL35, C14ORF166, DNAH5, STAU1, TUBGCP3, PFN1, RPA2, RPL31, RPL10A, HSPA9, SHMT2, SRP54, TCP1, CKAP5, DRG1, SMC4, PSMC5, VCP, ILF2, RPL21, PSMC1, DNAJB1, ADAR	169	2596	12782	1.42759	0.800323	0.0600829	7.90326
GOTERM_CC_FAT	GO:0005856~cytoskeleton	20	0.779727	0.452657	PPP2R1A, TCP1, YWHAZ, CKAP5, IQGAP2, DRG1, C14ORF166, FLNC, IQGAP1, DNAH5, STAU1, PFN1, TUBGCP3, NME2, PAK2, NME1, ACTR1A, STK39, RBM39, RUVBL1, LRPPRC	169	1381	12782	1.09534	1	0.853546	99.9612
Annotation Cluster 26	Enrichment Score: 1.4146268613270057
Category	Term	Count	%	PValue	Genes	List Total	Pop Hits	Pop Total	Fold Enrichment	Bonferroni	Benjamini	FDR
SP_PIR_KEYWORDS	nucleotide binding	7	0.272904	0.000698014	TUFM, LONP1, ATP5B, EEF2, DDX21, ATP5A1, DDX42	192	107	19235	6.55398	0.170667	0.00776689	0.912828
GOTERM_BP_FAT	GO:0009259~ribonucleotide metabolic process	9	0.350877	0.000723848	ATP6V1A, LONP1, NME2, NME1, ATP5B, ACLY, ATP5A1, PAICS, PRPS2, GART	179	147	13528	4.62707	0.499913	0.0207802	1.13122
SP_PIR_KEYWORDS	P-loop	7	0.272904	0.00106493	TUFM, LONP1, ATP5B, EEF2, DDX21, ATP5A1, DDX42	192	116	19235	6.04548	0.248402	0.0113572	1.38957
GOTERM_BP_FAT	GO:0006200~ATP catabolic process	4	0.155945	0.00110569	LONP1, ATP5B, ACLY, ATP5A1	179	16	13528	18.8939	0.653104	0.0254921	1.72311
INTERPRO	IPR000194:ATPase, F1/V1/A1 complex, alpha/beta subunit, nucleotide-binding domain	3	0.116959	0.00126506	ATP6V1A, ATP5B, ATP5A1	191	5	16659	52.3319	0.424883	0.0416598	1.77246
INTERPRO	IPR000793:ATPase, F1/V1/A1 complex, alpha/beta subunit, C-terminal	3	0.116959	0.00126506	ATP6V1A, ATP5B, ATP5A1	191	5	16659	52.3319	0.424883	0.0416598	1.77246
INTERPRO	IPR004100:ATPase, F1/V1/A1 complex, alpha/beta subunit, N-terminal	3	0.116959	0.00126506	ATP6V1A, ATP5B, ATP5A1	191	5	16659	52.3319	0.424883	0.0416598	1.77246
GOTERM_BP_FAT	GO:0009203~ribonucleoside triphosphate catabolic process	4	0.155945	0.00185854	LONP1, ATP5B, ACLY, ATP5A1	179	19	13528	15.9106	0.831408	0.0364097	2.8804
GOTERM_BP_FAT	GO:0009207~purine ribonucleoside triphosphate catabolic process	4	0.155945	0.00185854	LONP1, ATP5B, ACLY, ATP5A1	179	19	13528	15.9106	0.831408	0.0364097	2.8804
GOTERM_BP_FAT	GO:0009150~purine ribonucleotide metabolic process	8	0.311891	0.00231729	ATP6V1A, LONP1, NME2, NME1, ATP5B, ACLY, ATP5A1, PAICS, GART	179	138	13528	4.38118	0.891415	0.043433	3.57934
GOTERM_BP_FAT	GO:0009146~purine nucleoside triphosphate catabolic process	4	0.155945	0.00250215	LONP1, ATP5B, ACLY, ATP5A1	179	21	13528	14.3953	0.909061	0.0459231	3.85965
GOTERM_BP_FAT	GO:0009154~purine ribonucleotide catabolic process	4	0.155945	0.00326819	LONP1, ATP5B, ACLY, ATP5A1	179	23	13528	13.1436	0.956403	0.0544064	5.0131
GOTERM_BP_FAT	GO:0009143~nucleoside triphosphate catabolic process	4	0.155945	0.00369926	LONP1, ATP5B, ACLY, ATP5A1	179	24	13528	12.5959	0.971182	0.0583434	5.65648
GOTERM_BP_FAT	GO:0009261~ribonucleotide catabolic process	4	0.155945	0.00416344	LONP1, ATP5B, ACLY, ATP5A1	179	25	13528	12.0921	0.981551	0.0614101	6.3447
GOTERM_BP_FAT	GO:0009260~ribonucleotide biosynthetic process	7	0.272904	0.0059275	ATP6V1A, NME2, NME1, ATP5B, ATP5A1, PAICS, PRPS2, GART	179	124	13528	4.26635	0.996619	0.0759793	8.91756
INTERPRO	IPR020003:ATPase, F1/V1/A1 complex, alpha/beta subunit, nucleotide-binding domain, active site	3	0.116959	0.00792174	ATP6V1A, ATP5B, ATP5A1	191	12	16659	21.805	0.969056	0.16717	10.6278
GOTERM_BP_FAT	GO:0006195~purine nucleotide catabolic process	4	0.155945	0.00914642	LONP1, ATP5B, ACLY, ATP5A1	179	33	13528	9.16066	0.999848	0.104092	13.4426
GOTERM_BP_FAT	GO:0009165~nucleotide biosynthetic process	8	0.311891	0.011567	ATP6V1A, NME2, NME1, ATP5B, RRM1, ATP5A1, PAICS, PRPS2, GART	179	186	13528	3.25056	0.999985	0.121436	16.7057
GOTERM_BP_FAT	GO:0006163~purine nucleotide metabolic process	8	0.311891	0.011567	ATP6V1A, LONP1, NME2, NME1, ATP5B, ACLY, ATP5A1, PAICS, GART	179	186	13528	3.25056	0.999985	0.121436	16.7057
GOTERM_BP_FAT	GO:0044270~nitrogen compound catabolic process	5	0.194932	0.011671	LONP1, ATP5B, ACLY, ATP5A1, MPST	179	67	13528	5.63996	0.999987	0.121145	16.8433
GOTERM_BP_FAT	GO:0034404~nucleobase, nucleoside and nucleotide biosynthetic process	8	0.311891	0.013949	ATP6V1A, NME2, NME1, ATP5B, RRM1, ATP5A1, PAICS, PRPS2, GART	179	193	13528	3.13266	0.999999	0.134589	19.8042
GOTERM_BP_FAT	GO:0034654~nucleobase, nucleoside, nucleotide and nucleic acid biosynthetic process	8	0.311891	0.013949	ATP6V1A, NME2, NME1, ATP5B, RRM1, ATP5A1, PAICS, PRPS2, GART	179	193	13528	3.13266	0.999999	0.134589	19.8042
INTERPRO	IPR013816:ATP-grasp fold, subdomain 2	3	0.116959	0.0157252	ACLY, PAICS, GART	191	17	16659	15.3917	0.999019	0.23387	20.0623
GOTERM_MF_FAT	GO:0046933~hydrogen ion transporting ATP synthase activity, rotational mechanism	3	0.116959	0.0187404	ATP6V1A, ATP5B, ATP5A1	174	16	12983	13.9903	0.999053	0.261173	22.9464
GOTERM_BP_FAT	GO:0009205~purine ribonucleoside triphosphate metabolic process	6	0.233918	0.0191611	ATP6V1A, LONP1, NME2, NME1, ATP5B, ACLY, ATP5A1	179	117	13528	3.87566	1	0.170574	26.2113
GOTERM_BP_FAT	GO:0009152~purine ribonucleotide biosynthetic process	6	0.233918	0.0191611	ATP6V1A, NME2, NME1, ATP5B, ATP5A1, PAICS, GART	179	117	13528	3.87566	1	0.170574	26.2113
GOTERM_BP_FAT	GO:0009199~ribonucleoside triphosphate metabolic process	6	0.233918	0.0198026	ATP6V1A, LONP1, NME2, NME1, ATP5B, ACLY, ATP5A1	179	118	13528	3.84282	1	0.174208	26.9659
GOTERM_BP_FAT	GO:0009132~nucleoside diphosphate metabolic process	3	0.116959	0.0205664	NME2, NME1, ATP5B, ATP5A1	179	17	13528	13.3368	1	0.177143	27.855
GOTERM_BP_FAT	GO:0009144~purine nucleoside triphosphate metabolic process	6	0.233918	0.0225088	ATP6V1A, LONP1, NME2, NME1, ATP5B, ACLY, ATP5A1	179	122	13528	3.71682	1	0.190651	30.0704
GOTERM_CC_FAT	GO:0033178~proton-transporting two-sector ATPase complex, catalytic domain	3	0.116959	0.0228873	ATP6V1A, ATP5B, ATP5A1	169	18	12782	12.6055	0.997272	0.15126	26.0455
GOTERM_BP_FAT	GO:0044271~nitrogen compound biosynthetic process	10	0.389864	0.0281345	PYCR1, ATP6V1A, NME2, NME1, ATP5B, RRM1, SPR, ATP5A1, PAICS, PRPS2, GART	179	325	13528	2.3254	1	0.227133	36.1328
GOTERM_BP_FAT	GO:0009166~nucleotide catabolic process	4	0.155945	0.0294153	LONP1, ATP5B, ACLY, ATP5A1	179	51	13528	5.92748	1	0.234354	37.4424
GOTERM_BP_FAT	GO:0009141~nucleoside triphosphate metabolic process	6	0.233918	0.0294455	ATP6V1A, LONP1, NME2, NME1, ATP5B, ACLY, ATP5A1	179	131	13528	3.46147	1	0.23267	37.473
GOTERM_BP_FAT	GO:0009156~ribonucleoside monophosphate biosynthetic process	3	0.116959	0.0363462	PAICS, PRPS2, GART	179	23	13528	9.85766	1	0.269152	44.104
GOTERM_MF_FAT	GO:0046961~proton-transporting ATPase activity, rotational mechanism	3	0.116959	0.0371869	ATP6V1A, ATP5B, ATP5A1	174	23	12983	9.73238	0.999999	0.392293	40.6761
GOTERM_BP_FAT	GO:0034656~nucleobase, nucleoside and nucleotide catabolic process	4	0.155945	0.0407987	LONP1, ATP5B, ACLY, ATP5A1	179	58	13528	5.2121	1	0.286679	48.0267
GOTERM_BP_FAT	GO:0034655~nucleobase, nucleoside, nucleotide and nucleic acid catabolic process	4	0.155945	0.0407987	LONP1, ATP5B, ACLY, ATP5A1	179	58	13528	5.2121	1	0.286679	48.0267
GOTERM_BP_FAT	GO:0009161~ribonucleoside monophosphate metabolic process	3	0.116959	0.0423707	PAICS, PRPS2, GART	179	25	13528	9.06905	1	0.28995	49.3488
GOTERM_BP_FAT	GO:0006164~purine nucleotide biosynthetic process	6	0.233918	0.0459119	ATP6V1A, NME2, NME1, ATP5B, ATP5A1, PAICS, GART	179	148	13528	3.06387	1	0.302202	52.2129
GOTERM_BP_FAT	GO:0046034~ATP metabolic process	5	0.194932	0.0497925	ATP6V1A, LONP1, ATP5B, ACLY, ATP5A1	179	105	13528	3.59883	1	0.321538	55.177
GOTERM_BP_FAT	GO:0046700~heterocycle catabolic process	4	0.155945	0.0809832	LONP1, ATP5B, ACLY, ATP5A1	179	77	13528	3.926	1	0.450454	73.4681
SP_PIR_KEYWORDS	Hydrogen ion transport	3	0.116959	0.0822254	ATP6V1A, ATP5B, ATP5A1	192	48	19235	6.26139	1	0.346779	67.5949
GOTERM_MF_FAT	GO:0019829~cation-transporting ATPase activity	3	0.116959	0.082845	ATP6V1A, ATP5B, ATP5A1	174	36	12983	6.21791	1	0.5672	69.6255
GOTERM_BP_FAT	GO:0015986~ATP synthesis coupled proton transport	3	0.116959	0.0970759	ATP6V1A, ATP5B, ATP5A1	179	40	13528	5.66816	1	0.499972	79.8985
GOTERM_BP_FAT	GO:0015985~energy coupled proton transport, down electrochemical gradient	3	0.116959	0.0970759	ATP6V1A, ATP5B, ATP5A1	179	40	13528	5.66816	1	0.499972	79.8985
GOTERM_CC_FAT	GO:0016469~proton-transporting two-sector ATPase complex	3	0.116959	0.117956	ATP6V1A, ATP5B, ATP5A1	169	45	12782	5.04221	1	0.418692	80.5169
GOTERM_MF_FAT	GO:0015078~hydrogen ion transmembrane transporter activity	4	0.155945	0.118565	ATP6V1A, ATP5B, ATP5A1, UQCRFS1	174	90	12983	3.31622	1	0.66043	82.4293
GOTERM_BP_FAT	GO:0034220~ion transmembrane transport	3	0.116959	0.135807	ATP6V1A, ATP5B, ATP5A1	179	49	13528	4.62707	1	0.60107	89.9057
KEGG_PATHWAY	hsa00230:Purine metabolism	6	0.233918	0.138081	NME2, NME1, POLD1, RRM1, PAICS, PRPS2, GART	92	153	5085	2.16752	0.999999	0.582298	80.4081
GOTERM_BP_FAT	GO:0009206~purine ribonucleoside triphosphate biosynthetic process	4	0.155945	0.13878	ATP6V1A, NME2, NME1, ATP5B, ATP5A1	179	98	13528	3.08471	1	0.607224	90.4376
GOTERM_BP_FAT	GO:0006119~oxidative phosphorylation	4	0.155945	0.13878	ATP6V1A, ATP5B, DLD, ATP5A1	179	98	13528	3.08471	1	0.607224	90.4376
GOTERM_BP_FAT	GO:0009124~nucleoside monophosphate biosynthetic process	3	0.116959	0.140302	PAICS, PRPS2, GART	179	50	13528	4.53453	1	0.609152	90.6996
GOTERM_BP_FAT	GO:0009201~ribonucleoside triphosphate biosynthetic process	4	0.155945	0.141816	ATP6V1A, NME2, NME1, ATP5B, ATP5A1	179	99	13528	3.05355	1	0.611034	90.9538
GOTERM_BP_FAT	GO:0009145~purine nucleoside triphosphate biosynthetic process	4	0.155945	0.141816	ATP6V1A, NME2, NME1, ATP5B, ATP5A1	179	99	13528	3.05355	1	0.611034	90.9538
GOTERM_BP_FAT	GO:0009142~nucleoside triphosphate biosynthetic process	4	0.155945	0.151057	ATP6V1A, NME2, NME1, ATP5B, ATP5A1	179	102	13528	2.96374	1	0.626811	92.3687
GOTERM_MF_FAT	GO:0015077~monovalent inorganic cation transmembrane transporter activity	4	0.155945	0.161477	ATP6V1A, ATP5B, ATP5A1, UQCRFS1	174	104	12983	2.86981	1	0.740811	91.1664
GOTERM_BP_FAT	GO:0015992~proton transport	3	0.116959	0.191503	ATP6V1A, ATP5B, ATP5A1	179	61	13528	3.71682	1	0.704234	96.4558
GOTERM_BP_FAT	GO:0006818~hydrogen transport	3	0.116959	0.201074	ATP6V1A, ATP5B, ATP5A1	179	63	13528	3.59883	1	0.719507	97.0606
GOTERM_BP_FAT	GO:0009123~nucleoside monophosphate metabolic process	3	0.116959	0.21553	PAICS, PRPS2, GART	179	66	13528	3.43525	1	0.738893	97.7937
GOTERM_MF_FAT	GO:0042625~ATPase activity, coupled to transmembrane movement of ions	3	0.116959	0.259043	ATP6V1A, ATP5B, ATP5A1	174	74	12983	3.02493	1	0.865476	98.3934
GOTERM_MF_FAT	GO:0022890~inorganic cation transmembrane transporter activity	4	0.155945	0.326576	ATP6V1A, ATP5B, ATP5A1, UQCRFS1	174	151	12983	1.97655	1	0.922123	99.5694
GOTERM_BP_FAT	GO:0006754~ATP biosynthetic process	3	0.116959	0.327484	ATP6V1A, ATP5B, ATP5A1	179	89	13528	2.54749	1	0.875829	99.8037
KEGG_PATHWAY	hsa00190:Oxidative phosphorylation	4	0.155945	0.412799	ATP6V1A, ATP5B, ATP5A1, UQCRFS1	92	130	5085	1.70067	1	0.886488	99.7092
GOTERM_MF_FAT	GO:0042626~ATPase activity, coupled to transmembrane movement of substances	3	0.116959	0.427796	ATP6V1A, ATP5B, ATP5A1	174	109	12983	2.05362	1	0.953405	99.9544
GOTERM_MF_FAT	GO:0043492~ATPase activity, coupled to movement of substances	3	0.116959	0.432364	ATP6V1A, ATP5B, ATP5A1	174	110	12983	2.03495	1	0.951205	99.9591
GOTERM_MF_FAT	GO:0016820~hydrolase activity, acting on acid anhydrides, catalyzing transmembrane movement of substances	3	0.116959	0.436912	ATP6V1A, ATP5B, ATP5A1	174	111	12983	2.01662	1	0.951164	99.9634
GOTERM_MF_FAT	GO:0015405~P-P-bond-hydrolysis-driven transmembrane transporter activity	3	0.116959	0.485594	ATP6V1A, ATP5B, ATP5A1	174	122	12983	1.83479	1	0.966545	99.9895
GOTERM_MF_FAT	GO:0015399~primary active transmembrane transporter activity	3	0.116959	0.485594	ATP6V1A, ATP5B, ATP5A1	174	122	12983	1.83479	1	0.966545	99.9895
GOTERM_BP_FAT	GO:0015672~monovalent inorganic cation transport	3	0.116959	0.924728	ATP6V1A, ATP5B, ATP5A1	179	318	13528	0.712976	1	0.99995	100
GOTERM_BP_FAT	GO:0006811~ion transport	6	0.233918	0.976372	ATP6V1A, ATP5B, WNK1, ATP5A1, ARL6IP5, MPST	179	768	13528	0.590433	1	0.999999	100
SP_PIR_KEYWORDS	ion transport	3	0.116959	0.980041	ATP6V1A, ATP5B, ATP5A1	192	578	19235	0.519977	1	0.99995	100
GOTERM_BP_FAT	GO:0055085~transmembrane transport	4	0.155945	0.981857	ATP6V1A, SRP54, ATP5B, ATP5A1	179	569	13528	0.531286	1	0.999999	100
GOTERM_BP_FAT	GO:0006812~cation transport	3	0.116959	0.995092	ATP6V1A, ATP5B, ATP5A1	179	553	13528	0.409993	1	1	100
Annotation Cluster 27	Enrichment Score: 1.3403759125886512
Category	Term	Count	%	PValue	Genes	List Total	Pop Hits	Pop Total	Fold Enrichment	Bonferroni	Benjamini	FDR
INTERPRO	IPR016040:NAD(P)-binding domain	8	0.311891	0.00167945	PYCR1, CTBP1, UBA1, SUCLG1, ACLY, SPR, VAT1, MDH2	191	150	16659	4.65173	0.520273	0.0511143	2.34667
GOTERM_MF_FAT	GO:0051287~NAD or NADH binding	4	0.155945	0.024568	CTBP1, SORD, DLD, IDH2	174	47	12983	6.35021	0.999894	0.296773	29.018
GOTERM_MF_FAT	GO:0048037~cofactor binding	8	0.311891	0.0492436	CTBP1, SHMT2, SORD, DLD, SDSL, IDH2, SPR, PECI	174	249	12983	2.39727	1	0.440505	50.132
SP_PIR_KEYWORDS	oxidoreductase	11	0.42885	0.0543977	PYCR1, CTBP1, SORD, DLD, RRM1, IDH2, AKR7A3, SPR, UQCRFS1, VAT1, MDH2	192	562	19235	1.96086	1	0.27308	52.0288
GOTERM_MF_FAT	GO:0050662~coenzyme binding	6	0.233918	0.0948851	CTBP1, SORD, DLD, IDH2, SPR, PECI	174	181	12983	2.47342	1	0.600355	74.6818
SP_PIR_KEYWORDS	nad	5	0.194932	0.118776	CTBP1, SORD, DLD, AKR7A3, MDH2	192	189	19235	2.65033	1	0.436931	80.9971
GOTERM_BP_FAT	GO:0055114~oxidation reduction	11	0.42885	0.332639	PYCR1, CTBP1, SORD, DLD, RRM1, IDH2, AKR7A3, SPR, UQCRFS1, VAT1, MDH2	179	639	13528	1.30099	1	0.879359	99.826
Annotation Cluster 28	Enrichment Score: 1.2622390953966447
Category	Term	Count	%	PValue	Genes	List Total	Pop Hits	Pop Total	Fold Enrichment	Bonferroni	Benjamini	FDR
SP_PIR_KEYWORDS	er-golgi transport	8	0.311891	1.87264e-05	SEC23A, COPB2, COPA, SEC31A, COPZ1, USO1, TMED10, COPE	192	83	19235	9.65612	0.00500616	0.000295176	0.0245906
GOTERM_CC_FAT	GO:0030120~vesicle coat	6	0.233918	0.000130585	SEC23A, COPB2, COPA, SEC31A, COPZ1, COPE	169	38	12782	11.9421	0.0327531	0.00277127	0.170038
GOTERM_CC_FAT	GO:0030117~membrane coat	7	0.272904	0.000172387	SEC23A, COPB2, COPA, AP2B1, SEC31A, COPZ1, COPE	169	63	12782	8.40368	0.0430102	0.00337602	0.224412
GOTERM_CC_FAT	GO:0048475~coated membrane	7	0.272904	0.000172387	SEC23A, COPB2, COPA, AP2B1, SEC31A, COPZ1, COPE	169	63	12782	8.40368	0.0430102	0.00337602	0.224412
GOTERM_BP_FAT	GO:0048193~Golgi vesicle transport	8	0.311891	0.00172307	SEC23A, COPB2, COPA, SEC31A, VCP, COPZ1, TMED10, COPE	179	131	13528	4.61529	0.808027	0.0345056	2.67311
GOTERM_CC_FAT	GO:0030659~cytoplasmic vesicle membrane	8	0.311891	0.00238944	SEC23A, COPB2, COPA, AP2B1, SEC31A, COPZ1, TMED10, COPE	169	139	12782	4.35299	0.456669	0.0286315	3.06941
GOTERM_CC_FAT	GO:0030662~coated vesicle membrane	6	0.233918	0.00270137	SEC23A, COPB2, COPA, SEC31A, COPZ1, COPE	169	73	12782	6.21642	0.498314	0.0308673	3.46363
GOTERM_CC_FAT	GO:0012506~vesicle membrane	8	0.311891	0.00380438	SEC23A, COPB2, COPA, AP2B1, SEC31A, COPZ1, TMED10, COPE	169	151	12782	4.00705	0.621661	0.0396895	4.84575
GOTERM_CC_FAT	GO:0030135~coated vesicle	6	0.233918	0.0587086	SEC23A, COPB2, COPA, SEC31A, COPZ1, COPE	169	159	12782	2.85408	1	0.307424	54.5444
GOTERM_CC_FAT	GO:0044431~Golgi apparatus part	8	0.311891	0.0932158	SEC23A, COPB2, COPA, SEC31A, COPZ1, USO1, TMED10, COPE	169	294	12782	2.05804	1	0.370024	72.0607
SP_PIR_KEYWORDS	cytoplasmic vesicle	5	0.194932	0.21073	COPB2, COPA, SEC31A, COPZ1, COPE	192	238	19235	2.10467	1	0.590681	95.5304
GOTERM_CC_FAT	GO:0009898~internal side of plasma membrane	6	0.233918	0.401624	COPB2, COPA, AP2B1, SEC31A, COPZ1, COPE	169	316	12782	1.43607	1	0.817439	99.8759
UP_SEQ_FEATURE	repeat:WD 5	4	0.155945	0.415282	COPB2, COPA, EIF3B, SEC31A	192	233	19113	1.70896	1	0.999713	99.972
UP_SEQ_FEATURE	repeat:WD 4	4	0.155945	0.460048	COPB2, COPA, EIF3B, SEC31A	192	251	19113	1.5864	1	0.999855	99.9917
UP_SEQ_FEATURE	repeat:WD 3	4	0.155945	0.499686	COPB2, COPA, EIF3B, SEC31A	192	265	19113	1.50259	1	0.999942	99.9974
UP_SEQ_FEATURE	repeat:WD 1	4	0.155945	0.518231	COPB2, COPA, EIF3B, SEC31A	192	274	19113	1.45324	1	0.999959	99.9985
UP_SEQ_FEATURE	repeat:WD 2	4	0.155945	0.518231	COPB2, COPA, EIF3B, SEC31A	192	274	19113	1.45324	1	0.999959	99.9985
SP_PIR_KEYWORDS	wd repeat	4	0.155945	0.519664	COPB2, COPA, EIF3B, SEC31A	192	276	19235	1.45192	1	0.895525	99.9934
UP_SEQ_FEATURE	repeat:WD 6	3	0.116959	0.573714	COPB2, COPA, SEC31A	192	192	19113	1.55542	1	0.999988	99.9998
INTERPRO	IPR019775:WD40 repeat, conserved site	4	0.155945	0.614987	COPB2, COPA, EIF3B, SEC31A	191	277	16659	1.25949	1	0.999924	99.9999
INTERPRO	IPR019782:WD40 repeat 2	3	0.116959	0.732126	COPB2, COPA, SEC31A	191	226	16659	1.15779	1	0.999996	100
INTERPRO	IPR017986:WD40 repeat, region	3	0.116959	0.757922	COPB2, COPA, SEC31A	191	238	16659	1.09941	1	0.999998	100
INTERPRO	IPR019781:WD40 repeat, subgroup	3	0.116959	0.766034	COPB2, COPA, SEC31A	191	242	16659	1.08124	1	0.999998	100
SMART	SM00320:WD40	3	0.116959	0.767122	COPB2, COPA, SEC31A	95	266	9079	1.07784	1	0.999234	100
INTERPRO	IPR001680:WD40 repeat	3	0.116959	0.809917	COPB2, COPA, SEC31A	191	266	16659	0.983683	1	0.999999	100
INTERPRO	IPR015943:WD40/YVTN repeat-like	3	0.116959	0.85957	COPB2, COPA, EIF3B	191	300	16659	0.872199	1	1	100
Annotation Cluster 29	Enrichment Score: 1.1667207798330663
Category	Term	Count	%	PValue	Genes	List Total	Pop Hits	Pop Total	Fold Enrichment	Bonferroni	Benjamini	FDR
GOTERM_MF_FAT	GO:0042623~ATPase activity, coupled	11	0.42885	0.00352267	RFC5, ATP6V1A, LONP1, RFC4, ASCC3, ATP5B, DHX15, RUVBL2, DDX21, ATP5A1, DDX42	174	272	12983	3.01752	0.727095	0.0696051	4.74604
SP_PIR_KEYWORDS	helicase	6	0.233918	0.0109193	ASCC3, DHX15, RUVBL2, DDX21, RUVBL1, DDX42	192	134	19235	4.48577	0.947265	0.0829042	13.4278
GOTERM_MF_FAT	GO:0004386~helicase activity	6	0.233918	0.0393246	ASCC3, DHX15, RUVBL2, DDX21, RUVBL1, DDX42	174	140	12983	3.19778	1	0.398959	42.4654
GOTERM_MF_FAT	GO:0070035~purine NTP-dependent helicase activity	5	0.194932	0.0419	ASCC3, DHX15, RUVBL2, DDX21, DDX42	174	98	12983	3.80688	1	0.408475	44.5547
GOTERM_MF_FAT	GO:0008026~ATP-dependent helicase activity	5	0.194932	0.0419	ASCC3, DHX15, RUVBL2, DDX21, DDX42	174	98	12983	3.80688	1	0.408475	44.5547
SMART	SM00490:HELICc	4	0.155945	0.0970481	ASCC3, DHX15, DDX21, DDX42	95	106	9079	3.60636	0.998546	0.558107	64.5517
SMART	SM00487:DEXDc	4	0.155945	0.103358	ASCC3, DHX15, DDX21, DDX42	95	109	9079	3.5071	0.999072	0.539669	66.9891
INTERPRO	IPR001650:DNA/RNA helicase, C-terminal	4	0.155945	0.123408	ASCC3, DHX15, DDX21, DDX42	191	107	16659	3.26056	1	0.834489	84.445
INTERPRO	IPR014021:Helicase, superfamily 1 and 2, ATP-binding	4	0.155945	0.123408	ASCC3, DHX15, DDX21, DDX42	191	107	16659	3.26056	1	0.834489	84.445
INTERPRO	IPR014001:DEAD-like helicase, N-terminal	4	0.155945	0.12847	ASCC3, DHX15, DDX21, DDX42	191	109	16659	3.20073	1	0.838119	85.667
INTERPRO	IPR011545:DNA/RNA helicase, DEAD/DEAH box type, N-terminal	3	0.116959	0.153504	ASCC3, DDX21, DDX42	191	61	16659	4.2895	1	0.882573	90.5044
UP_SEQ_FEATURE	domain:Helicase C-terminal	3	0.116959	0.282493	DHX15, DDX21, DDX42	192	105	19113	2.8442	1	0.99585	99.3664
UP_SEQ_FEATURE	domain:Helicase ATP-binding	3	0.116959	0.300971	DHX15, DDX21, DDX42	192	110	19113	2.71491	1	0.99655	99.5743
Annotation Cluster 30	Enrichment Score: 1.13383788901297
Category	Term	Count	%	PValue	Genes	List Total	Pop Hits	Pop Total	Fold Enrichment	Bonferroni	Benjamini	FDR
GOTERM_BP_FAT	GO:0015980~energy derivation by oxidation of organic compounds	8	0.311891	0.00294278	SPDYA, PPP1CA, SUCLG1, DLD, IDH2, PPP1CC, PPP1CB, MDH2, FH	179	144	13528	4.19863	0.940418	0.050889	4.52471
SP_PIR_KEYWORDS	serine/threonine-specific phosphatase	3	0.116959	0.00337282	SPDYA, PPP1CA, PPP1CC, PPP1CB	192	9	19235	33.3941	0.595638	0.0307398	4.34001
PIR_SUPERFAMILY	PIRSF000908:serine/threonine-protein phosphatase, conventional type	3	0.116959	0.00415302	SPDYA, PPP1CA, PPP1CC, PPP1CB	108	7	7396	29.3492	0.408072	0.230631	4.70519
UP_SEQ_FEATURE	metal ion-binding site:Manganese	4	0.155945	0.00429899	SPDYA, PPP1CA, PPP1CC, PPP1CB, GART	192	33	19113	12.0663	0.962156	0.158299	6.35753
GOTERM_CC_FAT	GO:0070688~MLL5-L complex	3	0.116959	0.00456475	SPDYA, PPP1CA, PPP1CC, PPP1CB	169	8	12782	28.3624	0.688599	0.0455948	5.78788
SMART	SM00156:PP2Ac	3	0.116959	0.00768092	SPDYA, PPP1CA, PPP1CC, PPP1CB	95	13	9079	22.0543	0.3895	0.0789547	7.53426
INTERPRO	IPR006186:Serine/threonine-specific protein phosphatase and bis(5-nucleosyl)-tetraphosphatase	3	0.116959	0.00929225	SPDYA, PPP1CA, PPP1CC, PPP1CB	191	13	16659	20.1277	0.983087	0.176566	12.3563
UP_SEQ_FEATURE	active site:Proton donor	7	0.272904	0.0133625	SPDYA, PPP1CA, CTBP1, AKR7A3, PPP1CC, PPP1CB, GART, ADAR	192	194	19113	3.5919	0.999964	0.335659	18.5439
KEGG_PATHWAY	hsa04114:Oocyte meiosis	7	0.272904	0.0134478	SPDYA, PPP2R1A, PPP1CA, YWHAZ, RPS6KA1, PPP1CC, PPP1CB, YWHAE	92	110	5085	3.51729	0.719916	0.147075	13.8018
SP_PIR_KEYWORDS	glycogen metabolism	3	0.116959	0.0198874	SPDYA, PPP1CA, PPP1CC, PPP1CB	192	22	19235	13.6612	0.995408	0.12305	23.1883
GOTERM_CC_FAT	GO:0035097~histone methyltransferase complex	3	0.116959	0.0306193	SPDYA, PPP1CA, PPP1CC, PPP1CB	169	21	12782	10.8047	0.99964	0.188347	33.3189
GOTERM_CC_FAT	GO:0034708~methyltransferase complex	3	0.116959	0.0306193	SPDYA, PPP1CA, PPP1CC, PPP1CB	169	21	12782	10.8047	0.99964	0.188347	33.3189
INTERPRO	IPR004843:Metallophosphoesterase	3	0.116959	0.0402839	SPDYA, PPP1CA, PPP1CC, PPP1CB	191	28	16659	9.34499	1	0.461841	44.0601
GOTERM_MF_FAT	GO:0030145~manganese ion binding	6	0.233918	0.0551311	SPDYA, PPP1CA, IDH2, PPP1CC, PPP1CB, FEN1, GART	174	154	12983	2.90708	1	0.458706	54.2226
SP_PIR_KEYWORDS	manganese	5	0.194932	0.0648076	SPDYA, PPP1CA, IDH2, PPP1CC, PPP1CB, GART	192	152	19235	3.29547	1	0.301721	58.5196
GOTERM_BP_FAT	GO:0005977~glycogen metabolic process	3	0.116959	0.0772215	SPDYA, PPP1CA, PPP1CC, PPP1CB	179	35	13528	6.47789	1	0.436708	71.7096
UP_SEQ_FEATURE	metal ion-binding site:Iron	3	0.116959	0.0772486	SPDYA, PPP1CA, PPP1CC, PPP1CB	192	46	19113	6.49219	1	0.816811	70.6464
GOTERM_BP_FAT	GO:0006073~cellular glucan metabolic process	3	0.116959	0.0810798	SPDYA, PPP1CA, PPP1CC, PPP1CB	179	36	13528	6.29795	1	0.448438	73.5119
GOTERM_BP_FAT	GO:0044042~glucan metabolic process	3	0.116959	0.0810798	SPDYA, PPP1CA, PPP1CC, PPP1CB	179	36	13528	6.29795	1	0.448438	73.5119
GOTERM_BP_FAT	GO:0006470~protein amino acid dephosphorylation	5	0.194932	0.0985527	SPDYA, PPP2R1A, PPP1CA, DUSP23, PPP1CC, PPP1CB	179	133	13528	2.84118	1	0.503038	80.4089
GOTERM_BP_FAT	GO:0006112~energy reserve metabolic process	3	0.116959	0.109606	SPDYA, PPP1CA, PPP1CC, PPP1CB	179	43	13528	5.2727	1	0.532778	83.8609
GOTERM_MF_FAT	GO:0004722~protein serine/threonine phosphatase activity	3	0.116959	0.120647	SPDYA, PPP1CA, PPP1CC, PPP1CB	174	45	12983	4.97433	1	0.658807	82.9926
KEGG_PATHWAY	hsa04720:Long-term potentiation	4	0.155945	0.121448	SPDYA, PPP1CA, RPS6KA1, PPP1CC, PPP1CB	92	68	5085	3.25128	0.999995	0.6079	75.8377
SP_PIR_KEYWORDS	cell division	6	0.233918	0.123272	SPDYA, PPP1CA, CKAP5, RUVBL1, PPP1CC, PPP1CB, SMC4	192	264	19235	2.27687	1	0.433724	82.2317
SP_PIR_KEYWORDS	protein phosphatase	4	0.155945	0.139415	SPDYA, PPP1CA, DUSP23, PPP1CC, PPP1CB	192	130	19235	3.08253	1	0.472024	86.0798
GOTERM_BP_FAT	GO:0016311~dephosphorylation	5	0.194932	0.145168	SPDYA, PPP2R1A, PPP1CA, DUSP23, PPP1CC, PPP1CB	179	154	13528	2.45375	1	0.615605	91.4931
SP_PIR_KEYWORDS	phosphoric monoester hydrolase	3	0.116959	0.149912	SPDYA, PPP1CA, PPP1CC, PPP1CB	192	69	19235	4.35575	1	0.488112	88.1518
GOTERM_BP_FAT	GO:0044264~cellular polysaccharide metabolic process	3	0.116959	0.153969	SPDYA, PPP1CA, PPP1CC, PPP1CB	179	53	13528	4.27785	1	0.632142	92.7697
SP_PIR_KEYWORDS	carbohydrate metabolism	3	0.116959	0.174393	SPDYA, PPP1CA, PPP1CC, PPP1CB	192	76	19235	3.95456	1	0.530117	91.9279
KEGG_PATHWAY	hsa04810:Regulation of actin cytoskeleton	7	0.272904	0.186095	SPDYA, PFN1, PPP1CA, PAK2, IQGAP2, PPP1CC, PPP1CB, IQGAP1	92	215	5085	1.79954	1	0.658811	89.5527
KEGG_PATHWAY	hsa04910:Insulin signaling pathway	5	0.194932	0.22176	SPDYA, PPP1CA, HK1, MAPK9, PPP1CC, PPP1CB	92	135	5085	2.0471	1	0.710733	93.6096
KEGG_PATHWAY	hsa04510:Focal adhesion	6	0.233918	0.290614	SPDYA, PPP1CA, PAK2, MAPK9, PPP1CC, FLNC, PPP1CB	92	201	5085	1.6499	1	0.800865	97.6869
GOTERM_BP_FAT	GO:0051301~cell division	6	0.233918	0.34808	SPDYA, PPP1CA, CKAP5, RUVBL1, PPP1CC, PPP1CB, SMC4	179	295	13528	1.53713	1	0.886716	99.8796
SP_PIR_KEYWORDS	metalloprotein	3	0.116959	0.349325	SPDYA, PPP1CA, PPP1CC, PPP1CB	192	124	19235	2.42377	1	0.775917	99.6461
GOTERM_MF_FAT	GO:0004721~phosphoprotein phosphatase activity	4	0.155945	0.377552	SPDYA, PPP1CA, DUSP23, PPP1CC, PPP1CB	174	165	12983	1.80885	1	0.942738	99.8545
GOTERM_BP_FAT	GO:0005976~polysaccharide metabolic process	3	0.116959	0.43054	SPDYA, PPP1CA, PPP1CC, PPP1CB	179	111	13528	2.04258	1	0.935126	99.9856
SP_PIR_KEYWORDS	cell cycle	6	0.233918	0.481113	SPDYA, PPP1CA, CKAP5, RUVBL1, PPP1CC, PPP1CB, SMC4	192	461	19235	1.30389	1	0.873631	99.9819
SP_PIR_KEYWORDS	iron	4	0.155945	0.539972	SPDYA, PPP1CA, PPP1CC, UQCRFS1, PPP1CB	192	285	19235	1.40607	1	0.898403	99.9963
KEGG_PATHWAY	hsa04270:Vascular smooth muscle contraction	3	0.116959	0.600607	SPDYA, PPP1CA, PPP1CC, PPP1CB	92	112	5085	1.48049	1	0.954097	99.9958
GOTERM_MF_FAT	GO:0016791~phosphatase activity	4	0.155945	0.648464	SPDYA, PPP1CA, DUSP23, PPP1CC, PPP1CB	174	249	12983	1.19863	1	0.990829	99.9999
GOTERM_MF_FAT	GO:0005506~iron ion binding	4	0.155945	0.782211	SPDYA, PPP1CA, PPP1CC, UQCRFS1, PPP1CB	174	308	12983	0.969025	1	0.998168	100
Annotation Cluster 31	Enrichment Score: 0.9953356700037275
Category	Term	Count	%	PValue	Genes	List Total	Pop Hits	Pop Total	Fold Enrichment	Bonferroni	Benjamini	FDR
UP_SEQ_FEATURE	binding site:NADP	3	0.116959	0.0316738	IDH2, AKR7A3, SPR	192	28	19113	10.6657	1	0.569799	38.7821
UP_SEQ_FEATURE	nucleotide phosphate-binding region:NADP	3	0.116959	0.161922	IDH2, AKR7A3, SPR	192	72	19113	4.14779	1	0.968009	93.2337
SP_PIR_KEYWORDS	nadp	4	0.155945	0.201366	PYCR1, IDH2, AKR7A3, SPR	192	156	19235	2.56878	1	0.577203	94.7816
Annotation Cluster 32	Enrichment Score: 0.9278285141098812
Category	Term	Count	%	PValue	Genes	List Total	Pop Hits	Pop Total	Fold Enrichment	Bonferroni	Benjamini	FDR
GOTERM_BP_FAT	GO:0010608~posttranscriptional regulation of gene expression	7	0.272904	0.0603749	EIF3B, EIF3H, EIF4H, SERBP1, SND1, SYNCRIP, ETF1	179	211	13528	2.50724	1	0.36997	62.4089
GOTERM_BP_FAT	GO:0006446~regulation of translational initiation	3	0.116959	0.101205	EIF3B, EIF3H, EIF4H	179	41	13528	5.52991	1	0.510354	81.2952
GOTERM_BP_FAT	GO:0006417~regulation of translation	4	0.155945	0.269436	EIF3B, EIF3H, EIF4H, ETF1	179	137	13528	2.20658	1	0.815085	99.279
Annotation Cluster 33	Enrichment Score: 0.9098207585974161
Category	Term	Count	%	PValue	Genes	List Total	Pop Hits	Pop Total	Fold Enrichment	Bonferroni	Benjamini	FDR
UP_SEQ_FEATURE	binding site:NAD	3	0.116959	0.0891299	CTBP1, DLD, MDH2	192	50	19113	5.97281	1	0.853035	75.9093
SP_PIR_KEYWORDS	nad	5	0.194932	0.118776	CTBP1, SORD, DLD, AKR7A3, MDH2	192	189	19235	2.65033	1	0.436931	80.9971
UP_SEQ_FEATURE	nucleotide phosphate-binding region:NAD	3	0.116959	0.17611	CTBP1, DLD, MDH2	192	76	19113	3.92948	1	0.967414	94.7846
Annotation Cluster 34	Enrichment Score: 0.8942203641294577
Category	Term	Count	%	PValue	Genes	List Total	Pop Hits	Pop Total	Fold Enrichment	Bonferroni	Benjamini	FDR
GOTERM_BP_FAT	GO:0016458~gene silencing	4	0.155945	0.0373492	XPO5, SND1, MBD3, ADAR	179	56	13528	5.39824	1	0.271496	45.0111
GOTERM_BP_FAT	GO:0031047~gene silencing by RNA	3	0.116959	0.0696893	XPO5, SND1, ADAR	179	33	13528	6.87049	1	0.407685	67.8554
GOTERM_BP_FAT	GO:0010629~negative regulation of gene expression	6	0.233918	0.797796	CTBP1, PSMC5, XPO5, SND1, MBD3, ADAR	179	504	13528	0.899707	1	0.998511	100
Annotation Cluster 35	Enrichment Score: 0.8661302378816534
Category	Term	Count	%	PValue	Genes	List Total	Pop Hits	Pop Total	Fold Enrichment	Bonferroni	Benjamini	FDR
INTERPRO	IPR004161:Translation elongation factor EFTu/EF1A, domain 2	3	0.116959	0.0123232	TUFM, EFTUD2, EEF2	191	15	16659	17.444	0.995567	0.2099	16.0693
INTERPRO	IPR000795:Protein synthesis factor, GTP-binding	3	0.116959	0.0157252	TUFM, EFTUD2, EEF2	191	17	16659	15.3917	0.999019	0.23387	20.0623
SP_PIR_KEYWORDS	gtp-binding	7	0.272904	0.110408	TUFM, SRP54, EFTUD2, SUCLG1, EEF2, DRG1, GNL3	192	329	19235	2.13154	1	0.423091	78.4859
UP_SEQ_FEATURE	nucleotide phosphate-binding region:GTP	6	0.233918	0.174378	TUFM, SRP54, EFTUD2, EEF2, DRG1, GNL3	192	295	19113	2.02468	1	0.968801	94.6149
GOTERM_MF_FAT	GO:0005525~GTP binding	8	0.311891	0.228269	TUFM, SRP54, NME2, NME1, EFTUD2, SUCLG1, EEF2, DRG1, GNL3	174	372	12983	1.60462	1	0.84019	97.1853
GOTERM_MF_FAT	GO:0032561~guanyl ribonucleotide binding	8	0.311891	0.248122	TUFM, SRP54, NME2, NME1, EFTUD2, SUCLG1, EEF2, DRG1, GNL3	174	382	12983	1.56262	1	0.861948	98.0345
GOTERM_MF_FAT	GO:0019001~guanyl nucleotide binding	8	0.311891	0.248122	TUFM, SRP54, NME2, NME1, EFTUD2, SUCLG1, EEF2, DRG1, GNL3	174	382	12983	1.56262	1	0.861948	98.0345
GOTERM_MF_FAT	GO:0003924~GTPase activity	4	0.155945	0.535678	TUFM, SRP54, EFTUD2, EEF2	174	211	12983	1.4145	1	0.977966	99.9974
INTERPRO	IPR005225:Small GTP-binding protein	3	0.116959	0.570603	EFTUD2, EEF2, DRG1	191	167	16659	1.56682	1	0.999878	99.9993
Annotation Cluster 36	Enrichment Score: 0.8532385839909659
Category	Term	Count	%	PValue	Genes	List Total	Pop Hits	Pop Total	Fold Enrichment	Bonferroni	Benjamini	FDR
GOTERM_BP_FAT	GO:0006403~RNA localization	5	0.194932	0.0429198	CKAP5, KHSRP, THOC4, LRPPRC, STAU1	179	100	13528	3.77877	1	0.291151	49.8033
GOTERM_BP_FAT	GO:0050657~nucleic acid transport	4	0.155945	0.135766	CKAP5, KHSRP, THOC4, LRPPRC	179	97	13528	3.11651	1	0.603371	89.8981
GOTERM_BP_FAT	GO:0050658~RNA transport	4	0.155945	0.135766	CKAP5, KHSRP, THOC4, LRPPRC	179	97	13528	3.11651	1	0.603371	89.8981
GOTERM_BP_FAT	GO:0051236~establishment of RNA localization	4	0.155945	0.135766	CKAP5, KHSRP, THOC4, LRPPRC	179	97	13528	3.11651	1	0.603371	89.8981
SP_PIR_KEYWORDS	mRNA transport	3	0.116959	0.16733	KHSRP, THOC4, LRPPRC	192	74	19235	4.06144	1	0.519281	90.9724
GOTERM_BP_FAT	GO:0015931~nucleobase, nucleoside, nucleotide and nucleic acid transport	4	0.155945	0.186444	CKAP5, KHSRP, THOC4, LRPPRC	179	113	13528	2.67524	1	0.700031	96.0909
GOTERM_BP_FAT	GO:0051028~mRNA transport	3	0.116959	0.317814	KHSRP, THOC4, LRPPRC	179	87	13528	2.60605	1	0.867629	99.7543
Annotation Cluster 37	Enrichment Score: 0.7574013960009225
Category	Term	Count	%	PValue	Genes	List Total	Pop Hits	Pop Total	Fold Enrichment	Bonferroni	Benjamini	FDR
GOTERM_BP_FAT	GO:0006986~response to unfolded protein	4	0.155945	0.0669075	VCP, AARS, DNAJB1, VARS	179	71	13528	4.25777	1	0.397038	66.3115
GOTERM_BP_FAT	GO:0051789~response to protein stimulus	4	0.155945	0.166868	VCP, AARS, DNAJB1, VARS	179	107	13528	2.82525	1	0.659886	94.3204
GOTERM_BP_FAT	GO:0010033~response to organic substance	11	0.42885	0.478573	MMS19, PPP2R1A, NME2, VCP, NME1, AARS, HMGCS1, DNAJB1, VARS, ANXA5, UQCRFS1, GART	179	721	13528	1.15302	1	0.952869	99.9964
Annotation Cluster 38	Enrichment Score: 0.7276975060210531
Category	Term	Count	%	PValue	Genes	List Total	Pop Hits	Pop Total	Fold Enrichment	Bonferroni	Benjamini	FDR
GOTERM_BP_FAT	GO:0006366~transcription from RNA polymerase II promoter	7	0.272904	0.0889448	FUBP1, GTF2E1, ADRM1, GTF2E2, PSMC5, GTF2I, BTF3	179	234	13528	2.2608	1	0.478321	76.8581
GOTERM_BP_FAT	GO:0006351~transcription, DNA-dependent	8	0.311891	0.0920563	FUBP1, GTF2E1, ADRM1, TROVE2, GTF2E2, PSMC5, GTF2I, BTF3	179	292	13528	2.07056	1	0.488144	78.0691
GOTERM_BP_FAT	GO:0032774~RNA biosynthetic process	8	0.311891	0.0964091	FUBP1, GTF2E1, ADRM1, TROVE2, GTF2E2, PSMC5, GTF2I, BTF3	179	296	13528	2.04258	1	0.499924	79.664
KEGG_PATHWAY	hsa03022:Basal transcription factors	3	0.116959	0.129047	GTF2E1, GTF2E2, GTF2I	92	35	5085	4.73758	0.999998	0.579307	78.0342
GOTERM_BP_FAT	GO:0006368~RNA elongation from RNA polymerase II promoter	3	0.116959	0.131347	GTF2E1, ADRM1, GTF2E2	179	48	13528	4.72346	1	0.592769	89.0553
GOTERM_BP_FAT	GO:0006354~RNA elongation	3	0.116959	0.144828	GTF2E1, ADRM1, GTF2E2	179	51	13528	4.44561	1	0.61702	91.4398
GOTERM_BP_FAT	GO:0006367~transcription initiation from RNA polymerase II promoter	3	0.116959	0.22522	GTF2E1, GTF2E2, GTF2I	179	68	13528	3.33421	1	0.754257	98.1851
GOTERM_BP_FAT	GO:0006352~transcription initiation	3	0.116959	0.298387	GTF2E1, GTF2E2, GTF2I	179	83	13528	2.73164	1	0.849623	99.618
GOTERM_MF_FAT	GO:0003702~RNA polymerase II transcription factor activity	5	0.194932	0.417487	GTF2E1, GTF2E2, ILF2, GTF2I, BTF3	174	244	12983	1.52899	1	0.95309	99.9416
GOTERM_MF_FAT	GO:0030528~transcription regulator activity	14	0.545809	0.972039	MMS19, CTBP1, FUBP1, GTF2E1, GTF2E2, NME2, PSMC5, ILF2, GTF2I, PSMC3, NME1, SND1, BTF3, EWSR1, RPS27A	174	1512	12983	0.690879	1	0.999998	100
Annotation Cluster 39	Enrichment Score: 0.6872644242126423
Category	Term	Count	%	PValue	Genes	List Total	Pop Hits	Pop Total	Fold Enrichment	Bonferroni	Benjamini	FDR
SP_PIR_KEYWORDS	dna recombination	3	0.116959	0.0520657	NONO, RUVBL2, RUVBL1	192	37	19235	8.12289	0.999999	0.27272	50.4517
GOTERM_BP_FAT	GO:0006310~DNA recombination	3	0.116959	0.403168	NONO, RUVBL2, RUVBL1	179	105	13528	2.1593	1	0.921607	99.9699
SP_PIR_KEYWORDS	activator	7	0.272904	0.413208	NONO, MMS19, NME2, ILF2, NME1, RUVBL2, RUVBL1, RBM39	192	520	19235	1.34861	1	0.828605	99.9089
Annotation Cluster 40	Enrichment Score: 0.6372768585253875
Category	Term	Count	%	PValue	Genes	List Total	Pop Hits	Pop Total	Fold Enrichment	Bonferroni	Benjamini	FDR
UP_SEQ_FEATURE	site:Required for specificity	3	0.116959	0.000296074	PRSS2, PRSS3, PRSS1	192	3	19113	99.5469	0.201523	0.0171625	0.450461
SP_PIR_KEYWORDS	digestion	3	0.116959	0.00337282	PRSS2, PRSS3, PRSS1	192	9	19235	33.3941	0.595638	0.0307398	4.34001
SP_PIR_KEYWORDS	protein digestion	3	0.116959	0.00418856	PRSS2, PRSS3, PRSS1	192	10	19235	30.0547	0.675312	0.0368021	5.3632
SP_PIR_KEYWORDS	pancreas	3	0.116959	0.0135181	PRSS2, PRSS3, PRSS1	192	18	19235	16.697	0.973945	0.0938793	16.368
SP_PIR_KEYWORDS	serine proteinase	4	0.155945	0.0164999	LONP1, PRSS2, PRSS3, PRSS1	192	54	19235	7.42091	0.988425	0.110716	19.6277
UP_SEQ_FEATURE	metal ion-binding site:Calcium; via carbonyl oxygen	3	0.116959	0.052657	PRSS2, PRSS3, PRSS1	192	37	19113	8.07137	1	0.71229	56.1655
SP_PIR_KEYWORDS	sulfation	3	0.116959	0.0764081	PRSS2, PRSS3, PRSS1	192	46	19235	6.53363	1	0.330969	64.7912
PIR_SUPERFAMILY	PIRSF001135:trypsin	3	0.116959	0.0951158	PRSS2, PRSS3, PRSS1	108	36	7396	5.70679	0.999997	0.984972	68.5718
GOTERM_BP_FAT	GO:0007586~digestion	4	0.155945	0.118187	COPA, PRSS2, PRSS3, PRSS1	179	91	13528	3.322	1	0.556603	86.1388
SP_PIR_KEYWORDS	Serine protease	4	0.155945	0.153334	LONP1, PRSS2, PRSS3, PRSS1	192	136	19235	2.94654	1	0.491294	88.7632
UP_SEQ_FEATURE	propeptide:Activation peptide	3	0.116959	0.16545	PRSS2, PRSS3, PRSS1	192	73	19113	4.09097	1	0.967819	93.6552
UP_SEQ_FEATURE	metal ion-binding site:Calcium	3	0.116959	0.168991	PRSS2, PRSS3, PRSS1	192	74	19113	4.03568	1	0.967658	94.0534
GOTERM_MF_FAT	GO:0004197~cysteine-type endopeptidase activity	3	0.116959	0.24915	CAPNS1, USP14, CAPN1	174	72	12983	3.10896	1	0.858121	98.0712
UP_SEQ_FEATURE	domain:Peptidase S1	3	0.116959	0.286193	PRSS2, PRSS3, PRSS1	192	106	19113	2.81736	1	0.995711	99.4144
INTERPRO	IPR001314:Peptidase S1A, chymotrypsin	3	0.116959	0.332943	PRSS2, PRSS3, PRSS1	191	104	16659	2.51596	1	0.992663	99.672
INTERPRO	IPR018114:Peptidase S1/S6, chymotrypsin/Hap, active site	3	0.116959	0.337108	PRSS2, PRSS3, PRSS1	191	105	16659	2.492	1	0.992218	99.6998
GOTERM_MF_FAT	GO:0004252~serine-type endopeptidase activity	4	0.155945	0.337529	LONP1, PRSS2, PRSS3, PRSS1	174	154	12983	1.93805	1	0.926661	99.6565
SMART	SM00020:Tryp_SPc	3	0.116959	0.338558	PRSS2, PRSS3, PRSS1	95	116	9079	2.4716	1	0.909721	98.499
INTERPRO	IPR001254:Peptidase S1 and S6, chymotrypsin/Hap	3	0.116959	0.382344	PRSS2, PRSS3, PRSS1	191	116	16659	2.25569	1	0.996077	99.8894
GOTERM_MF_FAT	GO:0004175~endopeptidase activity	7	0.272904	0.383437	LONP1, CAPNS1, PRSS2, PRSS3, PRSS1, USP14, CAPN1	174	375	12983	1.39281	1	0.943322	99.8723
GOTERM_MF_FAT	GO:0008236~serine-type peptidase activity	4	0.155945	0.427673	LONP1, PRSS2, PRSS3, PRSS1	174	178	12983	1.67674	1	0.955467	99.9542
GOTERM_MF_FAT	GO:0017171~serine hydrolase activity	4	0.155945	0.431328	LONP1, PRSS2, PRSS3, PRSS1	174	180	12983	1.65811	1	0.952862	99.9581
SP_PIR_KEYWORDS	Protease	6	0.233918	0.539939	LONP1, PRSS2, PRSS3, PRSS1, USP14, CAPN1	192	484	19235	1.24193	1	0.900931	99.9963
GOTERM_MF_FAT	GO:0008234~cysteine-type peptidase activity	3	0.116959	0.563266	CAPNS1, USP14, CAPN1	174	141	12983	1.58755	1	0.981891	99.9989
UP_SEQ_FEATURE	active site:Charge relay system	3	0.116959	0.585122	PRSS2, PRSS3, PRSS1	192	196	19113	1.52368	1	0.99999	99.9999
SP_PIR_KEYWORDS	zymogen	3	0.116959	0.609042	PRSS2, PRSS3, PRSS1	192	206	19235	1.45897	1	0.931272	99.9996
SP_PIR_KEYWORDS	calcium	8	0.311891	0.689784	CAPNS1, PRSS2, PRSS3, S100A11, PRSS1, ANXA5, MEGF6, CAPN1	192	803	19235	0.99808	1	0.960597	100
GOTERM_MF_FAT	GO:0070011~peptidase activity, acting on L-amino acid peptides	7	0.272904	0.745359	LONP1, CAPNS1, PRSS2, PRSS3, PRSS1, USP14, CAPN1	174	549	12983	0.951374	1	0.99693	100
GOTERM_MF_FAT	GO:0008233~peptidase activity	7	0.272904	0.782463	LONP1, CAPNS1, PRSS2, PRSS3, PRSS1, USP14, CAPN1	174	574	12983	0.909938	1	0.998045	100
GOTERM_MF_FAT	GO:0005509~calcium ion binding	10	0.389864	0.87137	COPA, CAPNS1, ATP5B, PRSS2, PRSS3, S100A11, PRSS1, ANXA5, MEGF6, CAPN1	174	919	12983	0.811914	1	0.999582	100
GOTERM_CC_FAT	GO:0005615~extracellular space	7	0.272904	0.892662	COPA, HDLBP, YARS, SORD, PRSS2, PRSS3, PRSS1	169	685	12782	0.772893	1	0.997652	100
KEGG_PATHWAY	hsa04080:Neuroactive ligand-receptor interaction	3	0.116959	0.948504	PRSS2, PRSS3, PRSS1	92	256	5085	0.647716	1	0.999836	100
GOTERM_CC_FAT	GO:0044421~extracellular region part	8	0.311891	0.972971	COPA, HDLBP, YARS, SORD, PRSS2, PRSS3, RNH1, PRSS1	169	960	12782	0.630276	1	0.999917	100
SP_PIR_KEYWORDS	disulfide bond	13	0.506823	0.999959	PRSS1, S100A11, PDIA6, UQCRFS1, PPP1CC, GP6, PRSS2, DLD, PRSS3, RRM1, PCMT1, MEGF6, MPST	192	2924	19235	0.445407	1	1	100
SP_PIR_KEYWORDS	Secreted	5	0.194932	0.999973	COPA, PRSS2, PRSS3, PRSS1, MEGF6	192	1689	19235	0.296573	1	1	100
UP_SEQ_FEATURE	disulfide bond	11	0.42885	0.999992	GP6, PRSS2, DLD, PRSS3, RRM1, S100A11, PRSS1, PDIA6, PCMT1, MEGF6, UQCRFS1	192	2819	19113	0.388441	1	1	100
GOTERM_CC_FAT	GO:0005576~extracellular region	9	0.350877	0.999998	COPA, HDLBP, YARS, SORD, PRSS2, PRSS3, RNH1, PRSS1, MEGF6	169	2010	12782	0.338656	1	1	100
SP_PIR_KEYWORDS	signal	8	0.311891	1	HYOU1, GP6, PRSS2, PRSS3, PRSS1, TMED10, PDIA6, MEGF6	192	3250	19235	0.246603	1	1	100
UP_SEQ_FEATURE	signal peptide	8	0.311891	1	HYOU1, GP6, PRSS2, PRSS3, PRSS1, TMED10, PDIA6, MEGF6	192	3250	19113	0.245038	1	1	100
Annotation Cluster 41	Enrichment Score: 0.6212791297602307
Category	Term	Count	%	PValue	Genes	List Total	Pop Hits	Pop Total	Fold Enrichment	Bonferroni	Benjamini	FDR
GOTERM_CC_FAT	GO:0042598~vesicular fraction	7	0.272904	0.102839	COPA, NME2, VCP, NME1, WNK1, USO1, TMED10, SYNCRIP	169	244	12782	2.1698	1	0.384599	75.6871
GOTERM_CC_FAT	GO:0000267~cell fraction	19	0.740741	0.179176	COPA, PPP2R1A, YARS, YWHAZ, SORD, AARS, HMGCS1, WNK1, SYNCRIP, KTN1, CAPN1, ADRM1, TPI1, NME2, VCP, NME1, USO1, TMED10, STK39, USP14	169	1083	12782	1.3269	1	0.539111	92.3695
GOTERM_CC_FAT	GO:0005792~microsome	6	0.233918	0.200887	COPA, NME2, VCP, NME1, USO1, TMED10, SYNCRIP	169	237	12782	1.91476	1	0.574078	94.6192
GOTERM_CC_FAT	GO:0005626~insoluble fraction	13	0.506823	0.424036	COPA, SORD, WNK1, KTN1, SYNCRIP, CAPN1, ADRM1, NME2, VCP, NME1, USO1, TMED10, STK39, USP14	169	839	12782	1.17191	1	0.831503	99.9246
GOTERM_CC_FAT	GO:0005624~membrane fraction	12	0.467836	0.498671	COPA, SORD, WNK1, SYNCRIP, KTN1, ADRM1, NME2, VCP, NME1, USO1, TMED10, STK39, USP14	169	809	12782	1.12188	1	0.880136	99.9876
Annotation Cluster 42	Enrichment Score: 0.5943558547298963
Category	Term	Count	%	PValue	Genes	List Total	Pop Hits	Pop Total	Fold Enrichment	Bonferroni	Benjamini	FDR
GOTERM_CC_FAT	GO:0005813~centrosome	7	0.272904	0.0758219	TUBGCP3, NME2, TCP1, NME1, CKAP5, ACTR1A, C14ORF166, RUVBL1	169	224	12782	2.36354	1	0.336578	64.2112
GOTERM_CC_FAT	GO:0005815~microtubule organizing center	7	0.272904	0.116773	TUBGCP3, NME2, TCP1, NME1, CKAP5, ACTR1A, C14ORF166, RUVBL1	169	253	12782	2.09262	1	0.420698	80.1734
GOTERM_CC_FAT	GO:0044450~microtubule organizing center part	3	0.116959	0.167582	TUBGCP3, TCP1, CKAP5	169	56	12782	4.05178	1	0.518484	90.8391
GOTERM_CC_FAT	GO:0015630~microtubule cytoskeleton	10	0.389864	0.296338	TUBGCP3, PPP2R1A, NME2, TCP1, NME1, CKAP5, ACTR1A, C14ORF166, RUVBL1, DNAH5, STAU1	169	549	12782	1.37765	1	0.702132	98.9745
SP_PIR_KEYWORDS	cytoskeleton	6	0.233918	0.760978	TUBGCP3, PFN1, ACTR1A, C14ORF166, RUVBL1, FLNC	192	636	19235	0.945116	1	0.980037	100
GOTERM_CC_FAT	GO:0044430~cytoskeletal part	11	0.42885	0.811599	TUBGCP3, NME2, YWHAZ, TCP1, NME1, CKAP5, ACTR1A, C14ORF166, RUVBL1, IQGAP1, DNAH5, STAU1	169	952	12782	0.873912	1	0.991168	100
Annotation Cluster 43	Enrichment Score: 0.5849682604959634
Category	Term	Count	%	PValue	Genes	List Total	Pop Hits	Pop Total	Fold Enrichment	Bonferroni	Benjamini	FDR
INTERPRO	IPR002164:Nucleosome assembly protein (NAP)	3	0.116959	0.013979	SET, NAP1L1, NAP1L4	191	16	16659	16.3537	0.997871	0.226113	18.0353
GOTERM_BP_FAT	GO:0006323~DNA packaging	4	0.155945	0.199815	SET, NAP1L1, NAP1L4, SMC4	179	117	13528	2.58378	1	0.719113	96.9869
GOTERM_BP_FAT	GO:0006334~nucleosome assembly	3	0.116959	0.303253	SET, NAP1L1, NAP1L4	179	84	13528	2.69912	1	0.853553	99.6576
GOTERM_BP_FAT	GO:0031497~chromatin assembly	3	0.116959	0.317814	SET, NAP1L1, NAP1L4	179	87	13528	2.60605	1	0.867629	99.7543
GOTERM_BP_FAT	GO:0065004~protein-DNA complex assembly	3	0.116959	0.337117	SET, NAP1L1, NAP1L4	179	91	13528	2.4915	1	0.879423	99.8435
GOTERM_BP_FAT	GO:0034728~nucleosome organization	3	0.116959	0.346709	SET, NAP1L1, NAP1L4	179	93	13528	2.43792	1	0.886817	99.8755
GOTERM_BP_FAT	GO:0006333~chromatin assembly or disassembly	3	0.116959	0.50009	SET, NAP1L1, NAP1L4	179	127	13528	1.78525	1	0.957557	99.9981
GOTERM_BP_FAT	GO:0006325~chromatin organization	6	0.233918	0.558435	SET, NAP1L1, RUVBL2, RUVBL1, MBD3, NAP1L4	179	378	13528	1.19961	1	0.973262	99.9997
GOTERM_BP_FAT	GO:0051276~chromosome organization	7	0.272904	0.618639	SET, NAP1L1, RUVBL2, RUVBL1, MBD3, NAP1L4, SMC4	179	485	13528	1.09078	1	0.984906	100
Annotation Cluster 44	Enrichment Score: 0.5257298169492309
Category	Term	Count	%	PValue	Genes	List Total	Pop Hits	Pop Total	Fold Enrichment	Bonferroni	Benjamini	FDR
SP_PIR_KEYWORDS	calcium binding	5	0.194932	0.0194522	CAPNS1, PRSS3, S100A11, ANXA5, CAPN1	192	103	19235	4.86322	0.994828	0.123321	22.7391
SP_PIR_KEYWORDS	EF hand	3	0.116959	0.119635	CAPNS1, S100A11, CAPN1	192	60	19235	5.00911	1	0.433987	81.239
INTERPRO	IPR018247:EF-HAND 1	4	0.155945	0.454832	CAPNS1, S100A11, CAPN1, HSPA9	191	217	16659	1.60774	1	0.998884	99.981
UP_SEQ_FEATURE	domain:EF-hand 2	3	0.116959	0.537228	CAPNS1, S100A11, CAPN1	192	182	19113	1.64088	1	0.999971	99.9992
SP_PIR_KEYWORDS	calcium	8	0.311891	0.689784	CAPNS1, PRSS2, PRSS3, S100A11, PRSS1, ANXA5, MEGF6, CAPN1	192	803	19235	0.99808	1	0.960597	100
INTERPRO	IPR018249:EF-HAND 2	3	0.116959	0.706477	CAPNS1, S100A11, CAPN1	191	215	16659	1.21702	1	0.999993	100
INTERPRO	IPR011992:EF-Hand type	3	0.116959	0.753776	CAPNS1, S100A11, CAPN1	191	236	16659	1.10873	1	0.999998	100
Annotation Cluster 45	Enrichment Score: 0.46564188076290935
Category	Term	Count	%	PValue	Genes	List Total	Pop Hits	Pop Total	Fold Enrichment	Bonferroni	Benjamini	FDR
GOTERM_BP_FAT	GO:0001701~in utero embryonic development	5	0.194932	0.202157	PSMC4, PSMC3, COPS3, BTF3, MBD3	179	176	13528	2.14703	1	0.719552	97.1226
GOTERM_BP_FAT	GO:0043009~chordate embryonic development	6	0.233918	0.441491	PFN1, PSMC4, PSMC3, COPS3, BTF3, MBD3	179	331	13528	1.36995	1	0.938406	99.9894
GOTERM_BP_FAT	GO:0009792~embryonic development ending in birth or egg hatching	6	0.233918	0.449225	PFN1, PSMC4, PSMC3, COPS3, BTF3, MBD3	179	334	13528	1.35764	1	0.941558	99.9915
Annotation Cluster 46	Enrichment Score: 0.4649338478252214
Category	Term	Count	%	PValue	Genes	List Total	Pop Hits	Pop Total	Fold Enrichment	Bonferroni	Benjamini	FDR
GOTERM_MF_FAT	GO:0015078~hydrogen ion transmembrane transporter activity	4	0.155945	0.118565	ATP6V1A, ATP5B, ATP5A1, UQCRFS1	174	90	12983	3.31622	1	0.66043	82.4293
GOTERM_MF_FAT	GO:0015077~monovalent inorganic cation transmembrane transporter activity	4	0.155945	0.161477	ATP6V1A, ATP5B, ATP5A1, UQCRFS1	174	104	12983	2.86981	1	0.740811	91.1664
GOTERM_CC_FAT	GO:0005743~mitochondrial inner membrane	7	0.272904	0.215368	SHMT2, ATP5B, SUCLG1, ATP5A1, UQCRFS1, ACAT1, MDH2	169	306	12782	1.73017	1	0.597285	95.7602
GOTERM_MF_FAT	GO:0022890~inorganic cation transmembrane transporter activity	4	0.155945	0.326576	ATP6V1A, ATP5B, ATP5A1, UQCRFS1	174	151	12983	1.97655	1	0.922123	99.5694
KEGG_PATHWAY	hsa05012:Parkinson's disease	4	0.155945	0.403101	UBA1, ATP5B, ATP5A1, UQCRFS1	92	128	5085	1.72724	1	0.889723	99.6519
KEGG_PATHWAY	hsa00190:Oxidative phosphorylation	4	0.155945	0.412799	ATP6V1A, ATP5B, ATP5A1, UQCRFS1	92	130	5085	1.70067	1	0.886488	99.7092
GOTERM_CC_FAT	GO:0044455~mitochondrial membrane part	3	0.116959	0.491168	ATP5B, ATP5A1, UQCRFS1	169	125	12782	1.8152	1	0.877674	99.985
KEGG_PATHWAY	hsa05010:Alzheimer's disease	4	0.155945	0.563274	ATP5B, ATP5A1, UQCRFS1, CAPN1	92	163	5085	1.35636	1	0.944102	99.9887
SP_PIR_KEYWORDS	mitochondrion inner membrane	3	0.116959	0.572894	ATP5B, ATP5A1, UQCRFS1	192	193	19235	1.55724	1	0.913839	99.9986
KEGG_PATHWAY	hsa05016:Huntington's disease	4	0.155945	0.631325	AP2B1, ATP5B, ATP5A1, UQCRFS1	92	180	5085	1.22826	1	0.960615	99.9982
Annotation Cluster 47	Enrichment Score: 0.44724055773616317
Category	Term	Count	%	PValue	Genes	List Total	Pop Hits	Pop Total	Fold Enrichment	Bonferroni	Benjamini	FDR
GOTERM_BP_FAT	GO:0016573~histone acetylation	3	0.116959	0.131347	RUVBL2, RUVBL1, MBD3	179	48	13528	4.72346	1	0.592769	89.0553
GOTERM_BP_FAT	GO:0006473~protein amino acid acetylation	3	0.116959	0.149384	RUVBL2, RUVBL1, MBD3	179	52	13528	4.36012	1	0.624682	92.1289
GOTERM_BP_FAT	GO:0043543~protein amino acid acylation	3	0.116959	0.186741	RUVBL2, RUVBL1, MBD3	179	60	13528	3.77877	1	0.698472	96.1132
GOTERM_BP_FAT	GO:0016570~histone modification	3	0.116959	0.478931	RUVBL2, RUVBL1, MBD3	179	122	13528	1.85841	1	0.952315	99.9964
GOTERM_BP_FAT	GO:0016569~covalent chromatin modification	3	0.116959	0.495902	RUVBL2, RUVBL1, MBD3	179	126	13528	1.79941	1	0.957216	99.9979
GOTERM_BP_FAT	GO:0006325~chromatin organization	6	0.233918	0.558435	SET, NAP1L1, RUVBL2, RUVBL1, MBD3, NAP1L4	179	378	13528	1.19961	1	0.973262	99.9997
GOTERM_BP_FAT	GO:0051276~chromosome organization	7	0.272904	0.618639	SET, NAP1L1, RUVBL2, RUVBL1, MBD3, NAP1L4, SMC4	179	485	13528	1.09078	1	0.984906	100
GOTERM_BP_FAT	GO:0016568~chromatin modification	3	0.116959	0.879092	RUVBL2, RUVBL1, MBD3	179	274	13528	0.827468	1	0.999748	100
Annotation Cluster 48	Enrichment Score: 0.42674071066081426
Category	Term	Count	%	PValue	Genes	List Total	Pop Hits	Pop Total	Fold Enrichment	Bonferroni	Benjamini	FDR
UP_SEQ_FEATURE	repeat:2	5	0.194932	0.231228	KHSRP, DDX21, BAT3, HNRNPR, EWSR1	192	246	19113	2.02331	1	0.988217	98.1853
UP_SEQ_FEATURE	repeat:3	4	0.155945	0.361097	KHSRP, DDX21, BAT3, EWSR1	192	214	19113	1.86069	1	0.99904	99.892
UP_SEQ_FEATURE	repeat:1	4	0.155945	0.437737	KHSRP, DDX21, BAT3, EWSR1	192	243	19113	1.63863	1	0.999779	99.9846
UP_SEQ_FEATURE	repeat:4	3	0.116959	0.537228	KHSRP, BAT3, EWSR1	192	182	19113	1.64088	1	0.999971	99.9992
Annotation Cluster 49	Enrichment Score: 0.4140478909674
Category	Term	Count	%	PValue	Genes	List Total	Pop Hits	Pop Total	Fold Enrichment	Bonferroni	Benjamini	FDR
GOTERM_MF_FAT	GO:0017016~Ras GTPase binding	3	0.116959	0.342682	PFN1, IPO5, IPO9	174	91	12983	2.45983	1	0.926985	99.6916
GOTERM_MF_FAT	GO:0031267~small GTPase binding	3	0.116959	0.390597	PFN1, IPO5, IPO9	174	101	12983	2.21629	1	0.94203	99.8913
GOTERM_MF_FAT	GO:0051020~GTPase binding	3	0.116959	0.427796	PFN1, IPO5, IPO9	174	109	12983	2.05362	1	0.953405	99.9544
Annotation Cluster 50	Enrichment Score: 0.39214411040955993
Category	Term	Count	%	PValue	Genes	List Total	Pop Hits	Pop Total	Fold Enrichment	Bonferroni	Benjamini	FDR
GOTERM_BP_FAT	GO:0009116~nucleoside metabolic process	3	0.116959	0.20588	NME2, NME1, ACLY, PRPS2	179	64	13528	3.5426	1	0.724759	97.3264
SP_PIR_KEYWORDS	magnesium	6	0.233918	0.446561	NME2, RPS6KA1, NME1, IDH2, ACLY, PRPS2, FEN1	192	442	19235	1.35994	1	0.84855	99.9578
GOTERM_MF_FAT	GO:0000287~magnesium ion binding	6	0.233918	0.724556	NME2, RPS6KA1, NME1, IDH2, ACLY, PRPS2, FEN1	174	452	12983	0.990464	1	0.996236	100
Annotation Cluster 51	Enrichment Score: 0.3815936930367115
Category	Term	Count	%	PValue	Genes	List Total	Pop Hits	Pop Total	Fold Enrichment	Bonferroni	Benjamini	FDR
GOTERM_MF_FAT	GO:0005095~GTPase inhibitor activity	3	0.116959	0.00740521	IPO5, IQGAP2, IQGAP1	174	10	12983	22.3845	0.935123	0.127823	9.73442
GOTERM_CC_FAT	GO:0015629~actin cytoskeleton	5	0.194932	0.472989	PFN1, PAK2, ACTR1A, IQGAP2, IQGAP1	169	269	12782	1.40582	1	0.866879	99.9763
GOTERM_MF_FAT	GO:0060589~nucleoside-triphosphatase regulator activity	6	0.233918	0.648339	RALGAPA1, PAK2, IPO5, IQGAP2, AHSA1, IQGAP1	174	413	12983	1.08399	1	0.991331	99.9999
GOTERM_MF_FAT	GO:0030695~GTPase regulator activity	5	0.194932	0.791106	RALGAPA1, PAK2, IPO5, IQGAP2, IQGAP1	174	404	12983	0.923452	1	0.998223	100
GOTERM_MF_FAT	GO:0005096~GTPase activator activity	3	0.116959	0.794971	RALGAPA1, IQGAP2, IQGAP1	174	220	12983	1.01748	1	0.998233	100
GOTERM_MF_FAT	GO:0008047~enzyme activator activity	4	0.155945	0.827878	RALGAPA1, IQGAP2, AHSA1, IQGAP1	174	335	12983	0.890925	1	0.998981	100
GOTERM_BP_FAT	GO:0051056~regulation of small GTPase mediated signal transduction	3	0.116959	0.84775	RALGAPA1, IQGAP2, IQGAP1	179	252	13528	0.899707	1	0.999432	100
GOTERM_MF_FAT	GO:0005083~small GTPase regulator activity	3	0.116959	0.883568	PAK2, IQGAP2, IQGAP1	174	274	12983	0.816952	1	0.999689	100
Annotation Cluster 52	Enrichment Score: 0.33141879688605064
Category	Term	Count	%	PValue	Genes	List Total	Pop Hits	Pop Total	Fold Enrichment	Bonferroni	Benjamini	FDR
UP_SEQ_FEATURE	binding site:ATP	11	0.42885	0.0461733	NME2, PAK2, RPS6KA1, NME1, WNK1, MAPK9, STK39, QARS, PGK1, VARS, PRPS2, MARS	192	542	19113	2.02032	1	0.674613	51.3615
GOTERM_BP_FAT	GO:0006796~phosphate metabolic process	17	0.662768	0.210729	PPP2R1A, CTBP1, ATP5B, DUSP23, WNK1, PPP1CC, PPP1CB, SPDYA, ATP6V1A, PPP1CA, NME2, RPS6KA1, PAK2, NME1, DLD, MAPK9, STK39, ATP5A1, PGK1	179	973	13528	1.32043	1	0.731978	97.5717
GOTERM_BP_FAT	GO:0006793~phosphorus metabolic process	17	0.662768	0.210729	PPP2R1A, CTBP1, ATP5B, DUSP23, WNK1, PPP1CC, PPP1CB, SPDYA, ATP6V1A, PPP1CA, NME2, RPS6KA1, PAK2, NME1, DLD, MAPK9, STK39, ATP5A1, PGK1	179	973	13528	1.32043	1	0.731978	97.5717
UP_SEQ_FEATURE	active site:Proton acceptor	10	0.389864	0.213532	TPI1, PAK2, RPS6KA1, DLD, RRM1, WNK1, MAPK9, STK39, ACAT1, MDH2	192	658	19113	1.51287	1	0.984219	97.4326
SP_PIR_KEYWORDS	transferase	18	0.701754	0.222617	SHMT2, HMGCS1, WNK1, HK1, ACLY, ACAT1, GART, NME2, NOP2, RPS6KA1, PAK2, NME1, POLD1, MAPK9, PCMT1, STK39, PGK1, PRPS2, MPST	192	1394	19235	1.2936	1	0.608331	96.338
SP_PIR_KEYWORDS	kinase	9	0.350877	0.375596	NME2, PAK2, RPS6KA1, NME1, WNK1, HK1, MAPK9, STK39, PGK1, PRPS2	192	688	19235	1.31052	1	0.797634	99.794
BIOCARTA	h_mapkPathway:MAPKinase Signaling Pathway	3	0.116959	0.410242	PAK2, RPS6KA1, MAPK9	26	80	1437	2.0726	1	0.999637	99.3028
GOTERM_BP_FAT	GO:0016310~phosphorylation	12	0.467836	0.484879	CTBP1, ATP5B, WNK1, ATP6V1A, NME2, RPS6KA1, PAK2, NME1, DLD, MAPK9, STK39, ATP5A1, PGK1	179	800	13528	1.13363	1	0.954119	99.997
SMART	SM00220:S_TKc	4	0.155945	0.505128	PAK2, RPS6KA1, MAPK9, STK39	95	259	9079	1.47596	1	0.976524	99.9212
SP_PIR_KEYWORDS	serine/threonine-protein kinase	5	0.194932	0.525651	PAK2, RPS6KA1, WNK1, MAPK9, STK39	192	381	19235	1.31473	1	0.894159	99.9944
INTERPRO	IPR002290:Serine/threonine protein kinase	4	0.155945	0.568559	PAK2, RPS6KA1, MAPK9, STK39	191	259	16659	1.34703	1	0.999897	99.9993
INTERPRO	IPR008271:Serine/threonine protein kinase, active site	5	0.194932	0.577112	PAK2, RPS6KA1, WNK1, MAPK9, STK39	191	354	16659	1.23192	1	0.999871	99.9995
INTERPRO	IPR017442:Serine/threonine protein kinase-related	5	0.194932	0.588229	PAK2, RPS6KA1, WNK1, MAPK9, STK39	191	359	16659	1.21476	1	0.999879	99.9996
INTERPRO	IPR017441:Protein kinase, ATP binding site	5	0.194932	0.76611	PAK2, RPS6KA1, WNK1, MAPK9, STK39	191	455	16659	0.95846	1	0.999997	100
INTERPRO	IPR000719:Protein kinase, core	5	0.194932	0.795838	PAK2, RPS6KA1, WNK1, MAPK9, STK39	191	476	16659	0.916175	1	0.999999	100
GOTERM_MF_FAT	GO:0004674~protein serine/threonine kinase activity	5	0.194932	0.829509	PAK2, RPS6KA1, WNK1, MAPK9, STK39	174	430	12983	0.867616	1	0.998944	100
UP_SEQ_FEATURE	domain:Protein kinase	4	0.155945	0.851081	PAK2, WNK1, MAPK9, STK39	192	469	19113	0.849014	1	1	100
KEGG_PATHWAY	hsa04010:MAPK signaling pathway	4	0.155945	0.864832	PAK2, RPS6KA1, MAPK9, FLNC	92	267	5085	0.828041	1	0.997685	100
GOTERM_BP_FAT	GO:0007243~protein kinase cascade	4	0.155945	0.869122	PPP2R1A, RPS6KA1, WNK1, MAPK9	179	370	13528	0.817032	1	0.999678	100
GOTERM_BP_FAT	GO:0006468~protein amino acid phosphorylation	6	0.233918	0.942659	CTBP1, PAK2, RPS6KA1, WNK1, MAPK9, STK39	179	667	13528	0.679839	1	0.999979	100
GOTERM_MF_FAT	GO:0004672~protein kinase activity	5	0.194932	0.963813	PAK2, RPS6KA1, WNK1, MAPK9, STK39	174	606	12983	0.615635	1	0.999995	100
Annotation Cluster 53	Enrichment Score: 0.3294970974622622
Category	Term	Count	%	PValue	Genes	List Total	Pop Hits	Pop Total	Fold Enrichment	Bonferroni	Benjamini	FDR
GOTERM_BP_FAT	GO:0051329~interphase of mitotic cell cycle	3	0.116959	0.393907	SPDYA, CUL4A, POLD1, PPP1CB	179	103	13528	2.20123	1	0.917568	99.9617
GOTERM_BP_FAT	GO:0051325~interphase	3	0.116959	0.407774	SPDYA, CUL4A, POLD1, PPP1CB	179	106	13528	2.13893	1	0.923539	99.9734
GOTERM_BP_FAT	GO:0022403~cell cycle phase	6	0.233918	0.639287	SPDYA, CUL4A, CKAP5, POLD1, RUVBL1, PPP1CB, SMC4	179	414	13528	1.0953	1	0.987912	100
Annotation Cluster 54	Enrichment Score: 0.30500776305711375
Category	Term	Count	%	PValue	Genes	List Total	Pop Hits	Pop Total	Fold Enrichment	Bonferroni	Benjamini	FDR
GOTERM_BP_FAT	GO:0043069~negative regulation of programmed cell death	7	0.272904	0.334662	NME2, YWHAZ, PSMC5, NME1, AARS, ANXA5, RPS27A, HSPA9	179	359	13528	1.47362	1	0.879876	99.8341
GOTERM_BP_FAT	GO:0060548~negative regulation of cell death	7	0.272904	0.336997	NME2, YWHAZ, PSMC5, NME1, AARS, ANXA5, RPS27A, HSPA9	179	360	13528	1.46952	1	0.880683	99.843
GOTERM_BP_FAT	GO:0043067~regulation of programmed cell death	13	0.506823	0.381567	PPP2R1A, YWHAZ, AARS, ANXA5, YWHAE, NME2, PSMC5, CUL4A, VCP, NME1, EEF1E1, MAPK9, RPS27A, HSPA9	179	812	13528	1.20995	1	0.911126	99.9474
GOTERM_BP_FAT	GO:0010941~regulation of cell death	13	0.506823	0.386434	PPP2R1A, YWHAZ, AARS, ANXA5, YWHAE, NME2, PSMC5, CUL4A, VCP, NME1, EEF1E1, MAPK9, RPS27A, HSPA9	179	815	13528	1.2055	1	0.913486	99.9535
GOTERM_BP_FAT	GO:0008624~induction of apoptosis by extracellular signals	3	0.116959	0.435038	MAPK9, YWHAE, RPS27A	179	112	13528	2.02434	1	0.936697	99.9873
GOTERM_BP_FAT	GO:0042981~regulation of apoptosis	12	0.467836	0.491617	PPP2R1A, YWHAZ, AARS, ANXA5, YWHAE, NME2, CUL4A, VCP, NME1, EEF1E1, MAPK9, RPS27A, HSPA9	179	804	13528	1.12799	1	0.956181	99.9976
GOTERM_BP_FAT	GO:0043066~negative regulation of apoptosis	6	0.233918	0.499993	NME2, YWHAZ, NME1, AARS, ANXA5, RPS27A, HSPA9	179	354	13528	1.28094	1	0.958157	99.9981
GOTERM_BP_FAT	GO:0006916~anti-apoptosis	4	0.155945	0.523512	YWHAZ, ANXA5, RPS27A, HSPA9	179	206	13528	1.46748	1	0.964789	99.9991
GOTERM_BP_FAT	GO:0006917~induction of apoptosis	5	0.194932	0.610689	PPP2R1A, CUL4A, MAPK9, YWHAE, RPS27A	179	320	13528	1.18087	1	0.984098	100
GOTERM_BP_FAT	GO:0012502~induction of programmed cell death	5	0.194932	0.613151	PPP2R1A, CUL4A, MAPK9, YWHAE, RPS27A	179	321	13528	1.17719	1	0.984238	100
GOTERM_BP_FAT	GO:0043065~positive regulation of apoptosis	6	0.233918	0.672171	PPP2R1A, CUL4A, EEF1E1, MAPK9, YWHAE, RPS27A	179	430	13528	1.05454	1	0.991833	100
GOTERM_BP_FAT	GO:0043068~positive regulation of programmed cell death	6	0.233918	0.678114	PPP2R1A, CUL4A, EEF1E1, MAPK9, YWHAE, RPS27A	179	433	13528	1.04723	1	0.992285	100
GOTERM_BP_FAT	GO:0010942~positive regulation of cell death	6	0.233918	0.682037	PPP2R1A, CUL4A, EEF1E1, MAPK9, YWHAE, RPS27A	179	435	13528	1.04242	1	0.992518	100
Annotation Cluster 55	Enrichment Score: 0.2870782929636224
Category	Term	Count	%	PValue	Genes	List Total	Pop Hits	Pop Total	Fold Enrichment	Bonferroni	Benjamini	FDR
SP_PIR_KEYWORDS	cell division	6	0.233918	0.123272	SPDYA, PPP1CA, CKAP5, RUVBL1, PPP1CC, PPP1CB, SMC4	192	264	19235	2.27687	1	0.433724	82.2317
SP_PIR_KEYWORDS	mitosis	4	0.155945	0.272789	CKAP5, ACTR1A, RUVBL1, SMC4	192	183	19235	2.18978	1	0.68451	98.4753
GOTERM_BP_FAT	GO:0051301~cell division	6	0.233918	0.34808	SPDYA, PPP1CA, CKAP5, RUVBL1, PPP1CC, PPP1CB, SMC4	179	295	13528	1.53713	1	0.886716	99.8796
SP_PIR_KEYWORDS	cell cycle	6	0.233918	0.481113	SPDYA, PPP1CA, CKAP5, RUVBL1, PPP1CC, PPP1CB, SMC4	192	461	19235	1.30389	1	0.873631	99.9819
GOTERM_BP_FAT	GO:0022403~cell cycle phase	6	0.233918	0.639287	SPDYA, CUL4A, CKAP5, POLD1, RUVBL1, PPP1CB, SMC4	179	414	13528	1.0953	1	0.987912	100
GOTERM_BP_FAT	GO:0007067~mitosis	3	0.116959	0.789044	CKAP5, RUVBL1, SMC4	179	220	13528	1.03057	1	0.998324	100
GOTERM_BP_FAT	GO:0000280~nuclear division	3	0.116959	0.789044	CKAP5, RUVBL1, SMC4	179	220	13528	1.03057	1	0.998324	100
GOTERM_BP_FAT	GO:0000087~M phase of mitotic cell cycle	3	0.116959	0.797339	CKAP5, RUVBL1, SMC4	179	224	13528	1.01217	1	0.998538	100
GOTERM_BP_FAT	GO:0048285~organelle fission	3	0.116959	0.807304	CKAP5, RUVBL1, SMC4	179	229	13528	0.990071	1	0.998705	100
GOTERM_BP_FAT	GO:0000279~M phase	3	0.116959	0.933297	CKAP5, RUVBL1, SMC4	179	329	13528	0.689138	1	0.999964	100
Annotation Cluster 56	Enrichment Score: 0.24136998845415003
Category	Term	Count	%	PValue	Genes	List Total	Pop Hits	Pop Total	Fold Enrichment	Bonferroni	Benjamini	FDR
GOTERM_BP_FAT	GO:0045454~cell redox homeostasis	3	0.116959	0.201074	GLRX3, DLD, PDIA6	179	63	13528	3.59883	1	0.719507	97.0606
GOTERM_BP_FAT	GO:0019725~cellular homeostasis	4	0.155945	0.947635	GLRX3, ATP5B, DLD, PDIA6	179	466	13528	0.648716	1	0.999984	100
GOTERM_BP_FAT	GO:0042592~homeostatic process	5	0.194932	0.990589	GLRX3, ATP5B, DLD, PDIA6, FH	179	751	13528	0.503165	1	1	100
Annotation Cluster 57	Enrichment Score: 0.16346983113612093
Category	Term	Count	%	PValue	Genes	List Total	Pop Hits	Pop Total	Fold Enrichment	Bonferroni	Benjamini	FDR
GOTERM_BP_FAT	GO:0048870~cell motility	5	0.194932	0.577831	SORD, ATP5B, PRSS3, YWHAE, DNAH5	179	307	13528	1.23087	1	0.977698	99.9999
GOTERM_BP_FAT	GO:0051674~localization of cell	5	0.194932	0.577831	SORD, ATP5B, PRSS3, YWHAE, DNAH5	179	307	13528	1.23087	1	0.977698	99.9999
GOTERM_BP_FAT	GO:0006928~cell motion	6	0.233918	0.753762	SORD, ATP5B, PRSS3, YWHAE, RPS27A, DNAH5	179	475	13528	0.954637	1	0.997066	100
GOTERM_BP_FAT	GO:0016477~cell migration	3	0.116959	0.881626	ATP5B, PRSS3, YWHAE	179	276	13528	0.821472	1	0.99976	100
Annotation Cluster 58	Enrichment Score: 0.1373505350241196
Category	Term	Count	%	PValue	Genes	List Total	Pop Hits	Pop Total	Fold Enrichment	Bonferroni	Benjamini	FDR
GOTERM_BP_FAT	GO:0009416~response to light stimulus	3	0.116959	0.544666	COPS3, POLD1, FEN1	179	138	13528	1.64294	1	0.970347	99.9996
GOTERM_BP_FAT	GO:0009314~response to radiation	3	0.116959	0.742987	COPS3, POLD1, FEN1	179	200	13528	1.13363	1	0.996579	100
GOTERM_BP_FAT	GO:0009628~response to abiotic stimulus	3	0.116959	0.956836	COPS3, POLD1, FEN1	179	368	13528	0.616104	1	0.999991	100
Annotation Cluster 59	Enrichment Score: 0.11807151074192913
Category	Term	Count	%	PValue	Genes	List Total	Pop Hits	Pop Total	Fold Enrichment	Bonferroni	Benjamini	FDR
GOTERM_CC_FAT	GO:0043025~cell soma	3	0.116959	0.651269	PPP1CA, ATXN10, STAU1	169	168	12782	1.35059	1	0.951117	99.9999
GOTERM_CC_FAT	GO:0042995~cell projection	8	0.311891	0.816882	PPP1CA, NME2, ATXN10, NME1, DLD, S100A11, IQGAP1, DNAH5, STAU1	169	697	12782	0.868099	1	0.991409	100
GOTERM_CC_FAT	GO:0043005~neuron projection	4	0.155945	0.831506	PPP1CA, ATXN10, IQGAP1, STAU1	169	342	12782	0.884598	1	0.992817	100
Annotation Cluster 60	Enrichment Score: 0.10311354912036719
Category	Term	Count	%	PValue	Genes	List Total	Pop Hits	Pop Total	Fold Enrichment	Bonferroni	Benjamini	FDR
SP_PIR_KEYWORDS	Transcription	22	0.8577	0.493972	MMS19, CTBP1, NACA, KHDRBS2, MBD3, NONO, FUBP1, GTF2E1, NME2, GTF2E2, ILF2, GTF2I, NME1, ASCC3, SND1, KHSRP, BTF3, RUVBL2, RBM39, RUVBL1, LRPPRC, EWSR1, PUF60	192	2071	19235	1.06423	1	0.880292	99.987
SP_PIR_KEYWORDS	transcription regulation	21	0.818713	0.546197	MMS19, CTBP1, KHDRBS2, MBD3, NONO, FUBP1, GTF2E1, NME2, GTF2E2, ILF2, GTF2I, NME1, ASCC3, SND1, KHSRP, BTF3, RUVBL2, RBM39, RUVBL1, LRPPRC, EWSR1, PUF60	192	2026	19235	1.03841	1	0.899898	99.9969
GOTERM_BP_FAT	GO:0006350~transcription	25	0.974659	0.804467	MMS19, NACA, NONO, FUBP1, GTF2E1, TROVE2, GTF2E2, SND1, BTF3, EWSR1, KHDRBS2, DRG1, MBD3, ADRM1, NME2, PSMC5, ILF2, GTF2I, ASCC3, NME1, KHSRP, RUVBL2, RUVBL1, RBM39, LRPPRC, PUF60	179	2101	13528	0.899279	1	0.998664	100
SP_PIR_KEYWORDS	dna-binding	14	0.545809	0.937471	NACA, NONO, FUBP1, GTF2E2, NME2, LONP1, ILF2, NME1, GTF2I, POLD1, KHSRP, LRPPRC, PUF60, EWSR1, ADAR	192	1868	19235	0.750831	1	0.999263	100
GOTERM_MF_FAT	GO:0030528~transcription regulator activity	14	0.545809	0.972039	MMS19, CTBP1, FUBP1, GTF2E1, GTF2E2, NME2, PSMC5, ILF2, GTF2I, PSMC3, NME1, SND1, BTF3, EWSR1, RPS27A	174	1512	12983	0.690879	1	0.999998	100
GOTERM_MF_FAT	GO:0003677~DNA binding	23	0.896686	0.97571	RAD23B, CTBP1, NACA, MBD3, VAT1, NONO, FUBP1, RFC5, RPA2, LONP1, GTF2E2, NME2, RFC4, ILF2, GTF2I, NME1, POLD1, KHSRP, RUVBL2, LRPPRC, EWSR1, PUF60, FEN1, ADAR	174	2331	12983	0.736226	1	0.999999	100
GOTERM_BP_FAT	GO:0045449~regulation of transcription	25	0.974659	0.983294	MMS19, NONO, FUBP1, PFN1, GTF2E1, GTF2E2, SND1, BTF3, RPS27A, EWSR1, PPP2R1A, CTBP1, KHDRBS2, MBD3, NME2, PSMC5, ILF2, GTF2I, ASCC3, NME1, KHSRP, RUVBL2, RUVBL1, RBM39, LRPPRC, PUF60	179	2601	13528	0.726407	1	0.999999	100
Annotation Cluster 61	Enrichment Score: 0.097646321803123
Category	Term	Count	%	PValue	Genes	List Total	Pop Hits	Pop Total	Fold Enrichment	Bonferroni	Benjamini	FDR
GOTERM_BP_FAT	GO:0008219~cell death	9	0.350877	0.735968	YARS, PAK2, VCP, ATXN10, UBA1, AIMP2, YWHAE, PUF60, RPS27A	179	719	13528	0.946007	1	0.996444	100
GOTERM_BP_FAT	GO:0016265~death	9	0.350877	0.742931	YARS, PAK2, VCP, ATXN10, UBA1, AIMP2, YWHAE, PUF60, RPS27A	179	724	13528	0.939473	1	0.99666	100
GOTERM_BP_FAT	GO:0006915~apoptosis	7	0.272904	0.809477	YARS, PAK2, VCP, AIMP2, YWHAE, PUF60, RPS27A	179	602	13528	0.878784	1	0.998727	100
GOTERM_BP_FAT	GO:0012501~programmed cell death	7	0.272904	0.820457	YARS, PAK2, VCP, AIMP2, YWHAE, PUF60, RPS27A	179	611	13528	0.865839	1	0.998938	100
SP_PIR_KEYWORDS	Apoptosis	3	0.116959	0.894747	PAK2, AIMP2, PUF60	192	381	19235	0.788837	1	0.997456	100
Annotation Cluster 62	Enrichment Score: 0.029399776357574344
Category	Term	Count	%	PValue	Genes	List Total	Pop Hits	Pop Total	Fold Enrichment	Bonferroni	Benjamini	FDR
GOTERM_BP_FAT	GO:0019220~regulation of phosphate metabolic process	5	0.194932	0.885829	SPDYA, PPP2R1A, PAK2, SAPS3, PPP1CB, YWHAE	179	485	13528	0.779128	1	0.999784	100
GOTERM_BP_FAT	GO:0051174~regulation of phosphorus metabolic process	5	0.194932	0.885829	SPDYA, PPP2R1A, PAK2, SAPS3, PPP1CB, YWHAE	179	485	13528	0.779128	1	0.999784	100
GOTERM_BP_FAT	GO:0045859~regulation of protein kinase activity	3	0.116959	0.944137	SPDYA, PPP2R1A, PAK2, PPP1CB	179	345	13528	0.657178	1	0.99998	100
GOTERM_BP_FAT	GO:0043549~regulation of kinase activity	3	0.116959	0.951149	SPDYA, PPP2R1A, PAK2, PPP1CB	179	357	13528	0.635088	1	0.999986	100
GOTERM_BP_FAT	GO:0051338~regulation of transferase activity	3	0.116959	0.958743	SPDYA, PPP2R1A, PAK2, PPP1CB	179	372	13528	0.609479	1	0.999992	100
GOTERM_BP_FAT	GO:0042325~regulation of phosphorylation	3	0.116959	0.986089	SPDYA, PPP2R1A, PAK2, PPP1CB	179	466	13528	0.486537	1	1	100
Annotation Cluster 63	Enrichment Score: 0.02272597153699922
Category	Term	Count	%	PValue	Genes	List Total	Pop Hits	Pop Total	Fold Enrichment	Bonferroni	Benjamini	FDR
GOTERM_BP_FAT	GO:0010629~negative regulation of gene expression	6	0.233918	0.797796	CTBP1, PSMC5, XPO5, SND1, MBD3, ADAR	179	504	13528	0.899707	1	0.998511	100
GOTERM_BP_FAT	GO:0045934~negative regulation of nucleobase, nucleoside, nucleotide and nucleic acid metabolic process	4	0.155945	0.967102	CTBP1, PSMC5, S100A11, MBD3	179	512	13528	0.590433	1	0.999996	100
GOTERM_BP_FAT	GO:0051172~negative regulation of nitrogen compound metabolic process	4	0.155945	0.969387	CTBP1, PSMC5, S100A11, MBD3	179	519	13528	0.58247	1	0.999997	100
GOTERM_BP_FAT	GO:0010558~negative regulation of macromolecule biosynthetic process	4	0.155945	0.977119	CTBP1, PSMC5, S100A11, MBD3	179	547	13528	0.552654	1	0.999999	100
GOTERM_BP_FAT	GO:0031327~negative regulation of cellular biosynthetic process	4	0.155945	0.980253	CTBP1, PSMC5, S100A11, MBD3	179	561	13528	0.538862	1	0.999999	100
GOTERM_BP_FAT	GO:0009890~negative regulation of biosynthetic process	4	0.155945	0.982612	CTBP1, PSMC5, S100A11, MBD3	179	573	13528	0.527577	1	0.999999	100
GOTERM_BP_FAT	GO:0016481~negative regulation of transcription	3	0.116959	0.984893	CTBP1, PSMC5, MBD3	179	459	13528	0.493957	1	1	100
Annotation Cluster 64	Enrichment Score: 0.02242097740518112
Category	Term	Count	%	PValue	Genes	List Total	Pop Hits	Pop Total	Fold Enrichment	Bonferroni	Benjamini	FDR
GOTERM_BP_FAT	GO:0007283~spermatogenesis	3	0.116959	0.916052	RAD23B, DLD, RUVBL1	179	308	13528	0.736124	1	0.999927	100
GOTERM_BP_FAT	GO:0048232~male gamete generation	3	0.116959	0.916052	RAD23B, DLD, RUVBL1	179	308	13528	0.736124	1	0.999927	100
GOTERM_BP_FAT	GO:0032504~multicellular organism reproduction	4	0.155945	0.957569	RAD23B, NME2, NME1, DLD, RUVBL1	179	487	13528	0.620743	1	0.999991	100
GOTERM_BP_FAT	GO:0048609~reproductive process in a multicellular organism	4	0.155945	0.957569	RAD23B, NME2, NME1, DLD, RUVBL1	179	487	13528	0.620743	1	0.999991	100
GOTERM_BP_FAT	GO:0007276~gamete generation	3	0.116959	0.968242	RAD23B, DLD, RUVBL1	179	395	13528	0.573991	1	0.999996	100
GOTERM_BP_FAT	GO:0019953~sexual reproduction	3	0.116959	0.984714	RAD23B, DLD, RUVBL1	179	458	13528	0.495035	1	1	100
Annotation Cluster 65	Enrichment Score: 0.021214433465728964
Category	Term	Count	%	PValue	Genes	List Total	Pop Hits	Pop Total	Fold Enrichment	Bonferroni	Benjamini	FDR
GOTERM_BP_FAT	GO:0010604~positive regulation of macromolecule metabolic process	11	0.42885	0.697951	MMS19, PSMC5, PSME1, ILF2, PSMC4, PSMC3, PSMC1, PSMD2, MAPK9, PSMD7, RPS27A	179	857	13528	0.970046	1	0.993854	100
GOTERM_BP_FAT	GO:0010628~positive regulation of gene expression	5	0.194932	0.950844	MMS19, PSMC5, ILF2, MAPK9, RPS27A	179	581	13528	0.650391	1	0.999987	100
GOTERM_BP_FAT	GO:0045941~positive regulation of transcription	4	0.155945	0.98087	MMS19, PSMC5, ILF2, RPS27A	179	564	13528	0.535996	1	0.999999	100
GOTERM_BP_FAT	GO:0045893~positive regulation of transcription, DNA-dependent	3	0.116959	0.987785	MMS19, PSMC5, ILF2	179	477	13528	0.475317	1	1	100
GOTERM_BP_FAT	GO:0051254~positive regulation of RNA metabolic process	3	0.116959	0.98835	MMS19, PSMC5, ILF2	179	481	13528	0.471364	1	1	100
GOTERM_BP_FAT	GO:0045935~positive regulation of nucleobase, nucleoside, nucleotide and nucleic acid metabolic process	4	0.155945	0.989962	MMS19, PSMC5, ILF2, RPS27A	179	624	13528	0.484458	1	1	100
GOTERM_BP_FAT	GO:0051173~positive regulation of nitrogen compound metabolic process	4	0.155945	0.991937	MMS19, PSMC5, ILF2, RPS27A	179	644	13528	0.469413	1	1	100
GOTERM_BP_FAT	GO:0010557~positive regulation of macromolecule biosynthetic process	4	0.155945	0.992778	MMS19, PSMC5, ILF2, RPS27A	179	654	13528	0.462235	1	1	100
GOTERM_BP_FAT	GO:0031328~positive regulation of cellular biosynthetic process	4	0.155945	0.994885	MMS19, PSMC5, ILF2, RPS27A	179	685	13528	0.441316	1	1	100
GOTERM_BP_FAT	GO:0009891~positive regulation of biosynthetic process	4	0.155945	0.995427	MMS19, PSMC5, ILF2, RPS27A	179	695	13528	0.434966	1	1	100
Annotation Cluster 66	Enrichment Score: 0.007137465734924183
Category	Term	Count	%	PValue	Genes	List Total	Pop Hits	Pop Total	Fold Enrichment	Bonferroni	Benjamini	FDR
SP_PIR_KEYWORDS	metal-binding	25	0.974659	0.889152	SORD, PRSS1, UQCRFS1, ACAT1, GTF2E1, PRSS2, PRSS3, IDH2, EWSR1, FEN1, RPS27A, DNAJA2, NPLOC4, ACLY, PPP1CC, PPP1CB, GART, SF3A3, SPDYA, PPP1CA, NME2, RPS6KA1, NME1, POLD1, EIF2S2, PRPS2, ADAR	192	2972	19235	0.842718	1	0.997247	100
SP_PIR_KEYWORDS	zinc	14	0.545809	0.987568	NPLOC4, SORD, PPP1CC, PPP1CB, SF3A3, SPDYA, GTF2E1, PPP1CA, POLD1, EIF2S2, RPS27A, EWSR1, DNAJA2, ADAR, MARS	192	2189	19235	0.640727	1	0.999981	100
SP_PIR_KEYWORDS	zinc-finger	8	0.311891	0.998669	GTF2E1, NPLOC4, POLD1, EIF2S2, EWSR1, RPS27A, DNAJA2, SF3A3	192	1718	19235	0.466507	1	1	100
GOTERM_MF_FAT	GO:0046872~metal ion binding	34	1.32554	0.99995	COPA, SORD, ATP5B, PRSS1, UQCRFS1, ACAT1, GTF2E1, PRSS2, PRSS3, IDH2, EWSR1, FEN1, RPS27A, DNAJA2, SEC23A, NPLOC4, CAPNS1, S100A11, ACLY, ANXA5, PPP1CC, PPP1CB, VAT1, SF3A3, GART, CAPN1, SPDYA, NME2, PPP1CA, RPS6KA1, NME1, POLD1, EIF2S2, MEGF6, PRPS2, ADAR	174	4140	12983	0.61278	1	1	100
GOTERM_MF_FAT	GO:0046914~transition metal ion binding	19	0.740741	0.999961	SEC23A, NPLOC4, SORD, PPP1CC, UQCRFS1, PPP1CB, VAT1, GART, SF3A3, SPDYA, GTF2E1, PPP1CA, POLD1, EIF2S2, IDH2, EWSR1, RPS27A, FEN1, DNAJA2, ADAR	174	2785	12983	0.509043	1	1	100
GOTERM_MF_FAT	GO:0043169~cation binding	34	1.32554	0.999964	COPA, SORD, ATP5B, PRSS1, UQCRFS1, ACAT1, GTF2E1, PRSS2, PRSS3, IDH2, EWSR1, FEN1, RPS27A, DNAJA2, SEC23A, NPLOC4, CAPNS1, S100A11, ACLY, ANXA5, PPP1CC, PPP1CB, VAT1, SF3A3, GART, CAPN1, SPDYA, NME2, PPP1CA, RPS6KA1, NME1, POLD1, EIF2S2, MEGF6, PRPS2, ADAR	174	4179	12983	0.607061	1	1	100
GOTERM_MF_FAT	GO:0043167~ion binding	34	1.32554	0.999979	COPA, SORD, ATP5B, PRSS1, UQCRFS1, ACAT1, GTF2E1, PRSS2, PRSS3, IDH2, EWSR1, FEN1, RPS27A, DNAJA2, SEC23A, NPLOC4, CAPNS1, S100A11, ACLY, ANXA5, PPP1CC, PPP1CB, VAT1, SF3A3, GART, CAPN1, SPDYA, NME2, PPP1CA, RPS6KA1, NME1, POLD1, EIF2S2, MEGF6, PRPS2, ADAR	174	4241	12983	0.598186	1	1	100
GOTERM_MF_FAT	GO:0008270~zinc ion binding	12	0.467836	0.999997	SEC23A, GTF2E1, NPLOC4, SORD, POLD1, EIF2S2, EWSR1, VAT1, RPS27A, DNAJA2, ADAR, SF3A3	174	2311	12983	0.387442	1	1	100
Annotation Cluster 67	Enrichment Score: 4.968693247164258E-4
Category	Term	Count	%	PValue	Genes	List Total	Pop Hits	Pop Total	Fold Enrichment	Bonferroni	Benjamini	FDR
GOTERM_BP_FAT	GO:0006357~regulation of transcription from RNA polymerase II promoter	4	0.155945	0.996815	PFN1, CTBP1, RUVBL1, MBD3	179	727	13528	0.415821	1	1	100
GOTERM_BP_FAT	GO:0051252~regulation of RNA metabolic process	11	0.42885	0.999788	MMS19, PFN1, CTBP1, NME2, PSMC5, ILF2, NME1, SERBP1, SYNCRIP, RUVBL1, MBD3, EWSR1	179	1813	13528	0.458538	1	1	100
GOTERM_BP_FAT	GO:0006355~regulation of transcription, DNA-dependent	9	0.350877	0.99997	MMS19, PFN1, CTBP1, NME2, PSMC5, ILF2, NME1, RUVBL1, MBD3, EWSR1	179	1773	13528	0.383632	1	1	100
Annotation Cluster 68	Enrichment Score: 3.3401395277994817E-6
Category	Term	Count	%	PValue	Genes	List Total	Pop Hits	Pop Total	Fold Enrichment	Bonferroni	Benjamini	FDR
GOTERM_CC_FAT	GO:0005887~integral to plasma membrane	4	0.155945	0.999988	ADRM1, ATP6V1A, GP6, KTN1	169	1188	12782	0.254657	1	1	100
GOTERM_CC_FAT	GO:0031226~intrinsic to plasma membrane	4	0.155945	0.999992	ADRM1, ATP6V1A, GP6, KTN1	169	1215	12782	0.248998	1	1	100
GOTERM_CC_FAT	GO:0044459~plasma membrane part	11	0.42885	0.999997	ADRM1, COPB2, ATP6V1A, COPA, AP2B1, GP6, SEC31A, COPZ1, KTN1, STK39, COPE	169	2203	12782	0.377651	1	1	100
Annotation Cluster 69	Enrichment Score: 4.243040852834483E-15
Category	Term	Count	%	PValue	Genes	List Total	Pop Hits	Pop Total	Fold Enrichment	Bonferroni	Benjamini	FDR
UP_SEQ_FEATURE	topological domain:Cytoplasmic	4	0.155945	1	GP6, TMED10, KTN1, ARL6IP5	192	3374	19113	0.118016	1	1	100
UP_SEQ_FEATURE	glycosylation site:N-linked (GlcNAc...)	6	0.233918	1	HYOU1, GP6, TMED10, KTN1, MEGF6, SF3A3	192	4129	19113	0.144655	1	1	100
UP_SEQ_FEATURE	transmembrane region	5	0.194932	1	GP6, SURF4, TMED10, KTN1, ARL6IP5	192	4911	19113	0.101351	1	1	100
GOTERM_CC_FAT	GO:0016021~integral to membrane	13	0.506823	1	KTN1, IPO9, UQCRFS1, VAT1, ATP6V1A, ADRM1, GP6, IPO5, SURF4, TMED10, TNPO2, ARL6IP5, TNPO1	169	5297	12782	0.18562	1	1	100
GOTERM_CC_FAT	GO:0031224~intrinsic to membrane	15	0.584795	1	KTN1, IPO9, UQCRFS1, VAT1, ATP6V1A, ADRM1, GP6, PAK2, IPO5, SURF4, TMED10, TNPO2, ARL6IP5, TNPO1, DNAJA2	169	5485	12782	0.206836	1	1	100
SP_PIR_KEYWORDS	transmembrane	6	0.233918	1	GP6, SURF4, TMED10, KTN1, UQCRFS1, ARL6IP5	192	4973	19235	0.120871	1	1	100

## Sheet: Est-GO
Annotation Cluster 1	Enrichment Score: 9.113951030352048
Category	Term	Count	%	PValue	Genes	List Total	Pop Hits	Pop Total	Fold Enrichment	Bonferroni	Benjamini	FDR
SP_PIR_KEYWORDS	protein biosynthesis	24	1.03049	1.30929e-19	YARS, AIMP2, AARS, EEF2, QARS, VARS, ETF1, EIF3C, EIF3D, EIF3CL, EIF4G2, EIF3A, EIF3B, EIF3H, RPL31, EEF1E1, RPL21, EIF4H, EIF2S2, EIF3F, FARSB, RPL12, EIF3M, MARS	176	188	19235	13.9519	3.12921e-17	1.04307e-17	1.68885e-16
GOTERM_BP_FAT	GO:0006412~translation	27	1.1593	1.97298e-14	NACA, RPL35, QARS, VARS, EIF3C, EIF3D, EIF3CL, EIF3A, EIF3B, EIF3H, RPL31, EIF3F, RPL10A, RPL12, EIF3M, MARS, YARS, AIMP2, AARS, EEF2, ETF1, EIF4G2, EIF4H, RPL21, EEF1E1, EIF2S2, FARSB	163	331	13528	6.76989	1.72127e-11	1.72127e-11	3.06755e-11
SP_PIR_KEYWORDS	Initiation factor	11	0.472306	3.41278e-11	EIF3C, EIF3D, EIF4G2, EIF3CL, EIF3A, EIF3B, EIF3H, EIF4H, EIF3F, EIF2S2, EIF3M	176	52	19235	23.119	8.15655e-09	1.16522e-09	4.40213e-08
GOTERM_CC_FAT	GO:0005852~eukaryotic translation initiation factor 3 complex	8	0.343495	1.90763e-10	EIF3C, EIF3D, EIF3CL, EIF3A, EIF3B, EIF3H, EIF3F, EIF3M	155	15	12782	43.9811	4.6737e-08	2.33685e-08	2.47032e-07
GOTERM_MF_FAT	GO:0008135~translation factor activity, nucleic acid binding	13	0.558179	3.0439e-09	EEF2, ETF1, EIF3C, EIF3CL, EIF4G2, EIF3D, EIF3A, EIF3B, EIF3H, EIF4H, EIF2S2, EIF3F, EIF3M	163	98	12983	10.5659	1.07145e-06	3.57151e-07	4.16661e-06
GOTERM_MF_FAT	GO:0003743~translation initiation factor activity	11	0.472306	3.61309e-09	EIF3C, EIF3D, EIF4G2, EIF3CL, EIF3A, EIF3B, EIF3H, EIF4H, EIF3F, EIF2S2, EIF3M	163	61	12983	14.3632	1.27181e-06	3.17952e-07	4.94574e-06
GOTERM_BP_FAT	GO:0006413~translational initiation	9	0.386432	5.26163e-08	EIF3C, EIF3D, EIF3CL, EIF3A, EIF3B, EIF3H, EIF3F, EIF2S2, EIF3M	163	45	13528	16.5988	4.58278e-05	2.29141e-05	8.16682e-05
SMART	SM00088:PINT	5	0.214684	1.28115e-05	EIF3C, EIF3CL, EIF3A, COPS3, EIF3M	82	17	9079	32.5646	0.000691586	0.000345853	0.0125501
UP_SEQ_FEATURE	domain:PCI	5	0.214684	2.364e-05	EIF3C, EIF3CL, EIF3A, COPS3, EIF3M	176	19	19113	28.5781	0.0163423	0.0082048	0.0356242
INTERPRO	IPR000717:Proteasome component region PCI	5	0.214684	2.46064e-05	EIF3C, EIF3CL, EIF3A, COPS3, EIF3M	175	17	16659	27.9983	0.0095751	0.00320194	0.0342021
Annotation Cluster 2	Enrichment Score: 7.964370216395068
Category	Term	Count	%	PValue	Genes	List Total	Pop Hits	Pop Total	Fold Enrichment	Bonferroni	Benjamini	FDR
SP_PIR_KEYWORDS	nucleotide-binding	49	2.10391	4.40782e-13	ATP5B, QARS, LONP1, PAK2, ACTR1A, DDX21, STK39, GNL3, YARS, PFKL, SUCLG1, EFTUD2, AARS, WNK1, EEF2, PRKCD, MCM4, RFC5, ATP6V1A, RFC4, ASCC3, RRM1, FARSB, MAPK9, RUVBL2, RUVBL1, PRPS2, HK1, VARS, HSPA1L, DHX15, HSPA9, DDX42, MARS, SRP54, TCP1, DRG1, ACLY, GART, SMC4, HYOU1, CCT4, PSMC5, PSMC4, RPS6KA1, PSMC3, PSMC1, ATP5A1, PAICS	176	1686	19235	3.17627	1.05341e-10	2.10683e-11	5.68534e-10
SP_PIR_KEYWORDS	atp-binding	43	1.84629	5.95959e-13	ATP5B, HK1, QARS, VARS, HSPA1L, LONP1, PAK2, ACTR1A, DHX15, DDX21, STK39, HSPA9, DDX42, MARS, YARS, TCP1, PFKL, AARS, WNK1, ACLY, MCM4, PRKCD, SMC4, GART, RFC5, HYOU1, ATP6V1A, CCT4, PSMC5, RFC4, PSMC4, RPS6KA1, ASCC3, PSMC3, PSMC1, RRM1, FARSB, MAPK9, RUVBL2, RUVBL1, ATP5A1, PAICS, PRPS2	176	1326	19235	3.54409	1.42436e-10	2.37393e-11	7.68741e-10
GOTERM_MF_FAT	GO:0000166~nucleotide binding	65	2.7909	1.45714e-11	ATP5B, SYNCRIP, QARS, NONO, LONP1, PAK2, ACTR1A, DDX21, STK39, SPR, GNL3, CTBP1, YARS, PFKL, EFTUD2, SUCLG1, AARS, WNK1, EEF2, MCM4, PRKCD, HNRNPR, SFRS3, RFC5, ATP6V1A, RFC4, ASCC3, RRM1, DLD, FARSB, MAPK9, THOC4, RUVBL2, RUVBL1, RBM39, PRPS2, SORD, HK1, VARS, HSPA1L, EIF3B, IDH2, DHX15, EWSR1, RBM25, MARS, DDX42, HSPA9, SRP54, TCP1, DRG1, ACLY, GART, SMC4, HYOU1, PSMC5, CCT4, RPS6KA1, PSMC4, PS…	163	2245	12983	2.30613	5.12915e-09	2.56458e-09	1.9946e-08
GOTERM_MF_FAT	GO:0001883~purine nucleoside binding	46	1.9751	8.18725e-08	ATP5B, HK1, QARS, VARS, HSPA1L, LONP1, PAK2, ACTR1A, DHX15, DDX21, STK39, HSPA9, DDX42, MARS, YARS, TCP1, SRP54, PFKL, SUCLG1, AARS, WNK1, ACLY, MCM4, PRKCD, SMC4, GART, RFC5, HYOU1, ATP6V1A, CCT4, PSMC5, RFC4, RPS6KA1, PSMC4, ASCC3, PSMC3, DLD, PSMC1, RRM1, FARSB, MAPK9, RUVBL2, RUVBL1, ATP5A1, PAICS, PRPS2	163	1601	12983	2.28852	2.88187e-05	5.76381e-06	0.00011207
GOTERM_MF_FAT	GO:0001882~nucleoside binding	46	1.9751	1.00288e-07	ATP5B, HK1, QARS, VARS, HSPA1L, LONP1, PAK2, ACTR1A, DHX15, DDX21, STK39, HSPA9, DDX42, MARS, YARS, TCP1, SRP54, PFKL, SUCLG1, AARS, WNK1, ACLY, MCM4, PRKCD, SMC4, GART, RFC5, HYOU1, ATP6V1A, CCT4, PSMC5, RFC4, RPS6KA1, PSMC4, ASCC3, PSMC3, DLD, PSMC1, RRM1, FARSB, MAPK9, RUVBL2, RUVBL1, ATP5A1, PAICS, PRPS2	163	1612	12983	2.2729	3.53009e-05	5.88357e-06	0.000137278
GOTERM_MF_FAT	GO:0005524~ATP binding	43	1.84629	1.868e-07	ATP5B, HK1, QARS, VARS, HSPA1L, LONP1, PAK2, ACTR1A, DHX15, DDX21, STK39, HSPA9, DDX42, MARS, YARS, TCP1, PFKL, AARS, WNK1, ACLY, MCM4, PRKCD, SMC4, GART, RFC5, HYOU1, ATP6V1A, CCT4, PSMC5, RFC4, PSMC4, RPS6KA1, ASCC3, PSMC3, PSMC1, RRM1, FARSB, MAPK9, RUVBL2, RUVBL1, ATP5A1, PAICS, PRPS2	163	1477	12983	2.31886	6.57513e-05	9.39331e-06	0.000255698
UP_SEQ_FEATURE	nucleotide phosphate-binding region:ATP	28	1.20223	1.99436e-07	ATP5B, LONP1, PAK2, DHX15, STK39, DDX21, DDX42, PFKL, WNK1, ACLY, PRKCD, MCM4, SMC4, GART, RFC5, ATP6V1A, RFC4, PSMC5, PSMC4, RPS6KA1, PSMC3, ASCC3, PSMC1, MAPK9, RUVBL2, RUVBL1, ATP5A1, PRPS2	176	962	19113	3.16082	0.000138997	0.000138997	0.000300588
GOTERM_MF_FAT	GO:0032555~purine ribonucleotide binding	49	2.10391	2.42047e-07	ATP5B, QARS, LONP1, PAK2, ACTR1A, DDX21, STK39, GNL3, YARS, PFKL, SUCLG1, EFTUD2, AARS, WNK1, EEF2, PRKCD, MCM4, RFC5, ATP6V1A, RFC4, ASCC3, RRM1, FARSB, MAPK9, RUVBL2, RUVBL1, PRPS2, HK1, VARS, HSPA1L, DHX15, HSPA9, DDX42, MARS, SRP54, TCP1, DRG1, ACLY, GART, SMC4, HYOU1, CCT4, PSMC5, PSMC4, RPS6KA1, PSMC3, PSMC1, ATP5A1, PAICS	163	1836	12983	2.12574	8.51968e-05	1.065e-05	0.000331322
GOTERM_MF_FAT	GO:0032553~ribonucleotide binding	49	2.10391	2.42047e-07	ATP5B, QARS, LONP1, PAK2, ACTR1A, DDX21, STK39, GNL3, YARS, PFKL, SUCLG1, EFTUD2, AARS, WNK1, EEF2, PRKCD, MCM4, RFC5, ATP6V1A, RFC4, ASCC3, RRM1, FARSB, MAPK9, RUVBL2, RUVBL1, PRPS2, HK1, VARS, HSPA1L, DHX15, HSPA9, DDX42, MARS, SRP54, TCP1, DRG1, ACLY, GART, SMC4, HYOU1, CCT4, PSMC5, PSMC4, RPS6KA1, PSMC3, PSMC1, ATP5A1, PAICS	163	1836	12983	2.12574	8.51968e-05	1.065e-05	0.000331322
GOTERM_MF_FAT	GO:0032559~adenyl ribonucleotide binding	43	1.84629	2.70746e-07	ATP5B, HK1, QARS, VARS, HSPA1L, LONP1, PAK2, ACTR1A, DHX15, DDX21, STK39, HSPA9, DDX42, MARS, YARS, TCP1, PFKL, AARS, WNK1, ACLY, MCM4, PRKCD, SMC4, GART, RFC5, HYOU1, ATP6V1A, CCT4, PSMC5, RFC4, PSMC4, RPS6KA1, ASCC3, PSMC3, PSMC1, RRM1, FARSB, MAPK9, RUVBL2, RUVBL1, ATP5A1, PAICS, PRPS2	163	1497	12983	2.28788	9.52979e-05	1.05891e-05	0.000370606
GOTERM_MF_FAT	GO:0017076~purine nucleotide binding	50	2.14684	3.49771e-07	ATP5B, QARS, LONP1, PAK2, ACTR1A, DDX21, STK39, GNL3, YARS, PFKL, SUCLG1, EFTUD2, AARS, WNK1, EEF2, PRKCD, MCM4, RFC5, ATP6V1A, RFC4, ASCC3, DLD, RRM1, FARSB, MAPK9, RUVBL2, RUVBL1, PRPS2, HK1, VARS, HSPA1L, DHX15, HSPA9, DDX42, MARS, SRP54, TCP1, DRG1, ACLY, GART, SMC4, HYOU1, CCT4, PSMC5, PSMC4, RPS6KA1, PSMC3, PSMC1, ATP5A1, PAICS	163	1918	12983	2.07639	0.000123112	1.23119e-05	0.000478779
GOTERM_MF_FAT	GO:0030554~adenyl nucleotide binding	44	1.88922	4.12006e-07	ATP5B, HK1, QARS, VARS, HSPA1L, LONP1, PAK2, ACTR1A, DHX15, DDX21, STK39, HSPA9, DDX42, MARS, YARS, TCP1, PFKL, AARS, WNK1, ACLY, MCM4, PRKCD, SMC4, GART, RFC5, HYOU1, ATP6V1A, CCT4, PSMC5, RFC4, PSMC4, RPS6KA1, ASCC3, PSMC3, DLD, PSMC1, RRM1, FARSB, MAPK9, RUVBL2, RUVBL1, ATP5A1, PAICS, PRPS2	163	1577	12983	2.22233	0.000145016	1.31841e-05	0.000563967
Annotation Cluster 3	Enrichment Score: 5.652574799761446
Category	Term	Count	%	PValue	Genes	List Total	Pop Hits	Pop Total	Fold Enrichment	Bonferroni	Benjamini	FDR
SMART	SM00382:AAA	14	0.601116	3.47321e-10	SRP54, ATP5B, MCM4, RFC5, LONP1, PSMC5, RFC4, PSMC4, PSMC3, ASCC3, PSMC1, DHX15, RUVBL2, RUVBL1	82	144	9079	10.7644	1.87553e-08	1.87553e-08	3.40255e-07
INTERPRO	IPR003593:ATPase, AAA+ type, core	14	0.601116	3.60562e-09	SRP54, ATP5B, MCM4, RFC5, LONP1, PSMC5, RFC4, PSMC4, PSMC3, ASCC3, PSMC1, DHX15, RUVBL2, RUVBL1	175	144	16659	9.255	1.4098e-06	1.4098e-06	5.01248e-06
INTERPRO	IPR003959:ATPase, AAA-type, core	9	0.386432	3.77461e-08	RFC5, LONP1, RFC4, PSMC5, PSMC4, PSMC3, PSMC1, RUVBL2, RUVBL1	175	49	16659	17.4847	1.47586e-05	7.37934e-06	5.24741e-05
UP_SEQ_FEATURE	nucleotide phosphate-binding region:ATP	28	1.20223	1.99436e-07	ATP5B, LONP1, PAK2, DHX15, STK39, DDX21, DDX42, PFKL, WNK1, ACLY, PRKCD, MCM4, SMC4, GART, RFC5, ATP6V1A, RFC4, PSMC5, PSMC4, RPS6KA1, PSMC3, ASCC3, PSMC1, MAPK9, RUVBL2, RUVBL1, ATP5A1, PRPS2	176	962	19113	3.16082	0.000138997	0.000138997	0.000300588
GOTERM_MF_FAT	GO:0016887~ATPase activity	15	0.644053	7.55282e-05	ATP5B, RFC5, ATP6V1A, LONP1, PSMC5, RFC4, PSMC4, ASCC3, PSMC1, DHX15, DDX21, RUVBL2, RUVBL1, ATP5A1, DDX42	163	334	12983	3.57711	0.0262366	0.00221313	0.103336
GOTERM_MF_FAT	GO:0042623~ATPase activity, coupled	11	0.472306	0.00218871	RFC5, ATP6V1A, LONP1, RFC4, ASCC3, ATP5B, DHX15, RUVBL2, DDX21, ATP5A1, DDX42	163	272	12983	3.22115	0.537574	0.0470609	2.95474
SP_PIR_KEYWORDS	hydrolase	19	0.815801	0.173497	GANAB, CAPNS1, ATP5B, DUSP23, PRSS1, ATP6V1A, LONP1, ASCC3, PRSS2, POLD1, PRSS3, DHX15, DDX21, RUVBL2, ATP5A1, RUVBL1, FEN1, USP14, DDX42	176	1555	19235	1.33537	1	0.537864	91.4387
Annotation Cluster 4	Enrichment Score: 5.306962813931743
Category	Term	Count	%	PValue	Genes	List Total	Pop Hits	Pop Total	Fold Enrichment	Bonferroni	Benjamini	FDR
GOTERM_CC_FAT	GO:0070013~intracellular organelle lumen	48	2.06097	7.40842e-08	ATP5B, SRP68, RPL35, PDIA6, ECHS1, SYNCRIP, QARS, ACAT1, IQGAP1, FUBP1, RPA1, RPA2, GTF2E2, LONP1, SET, DDX21, RBM25, HSPA9, DDX42, GNL3, FH, SHMT2, SRP54, CTBP1, SUCLG1, MBD3, MCM4, PECI, HNRNPR, RFC5, HYOU1, PSMC5, NOP2, RFC4, C1QBP, RPS6KA1, POLD1, DLD, IPO5, PSMC1, RUVBL2, THOC4, DNAJB1, RUVBL1, RBM39, ATP5A1, MYBBP1A, LRPPRC	155	1779	12782	2.22501	1.81505e-05	6.05019e-06	9.59365e-05
GOTERM_CC_FAT	GO:0043233~organelle lumen	48	2.06097	1.48881e-07	ATP5B, SRP68, RPL35, PDIA6, ECHS1, SYNCRIP, QARS, ACAT1, IQGAP1, FUBP1, RPA1, RPA2, GTF2E2, LONP1, SET, DDX21, RBM25, HSPA9, DDX42, GNL3, FH, SHMT2, SRP54, CTBP1, SUCLG1, MBD3, MCM4, PECI, HNRNPR, RFC5, HYOU1, PSMC5, NOP2, RFC4, C1QBP, RPS6KA1, POLD1, DLD, IPO5, PSMC1, RUVBL2, THOC4, DNAJB1, RUVBL1, RBM39, ATP5A1, MYBBP1A, LRPPRC	155	1820	12782	2.17489	3.64753e-05	9.11895e-06	0.000192796
GOTERM_CC_FAT	GO:0031974~membrane-enclosed lumen	48	2.06097	2.69014e-07	ATP5B, SRP68, RPL35, PDIA6, ECHS1, SYNCRIP, QARS, ACAT1, IQGAP1, FUBP1, RPA1, RPA2, GTF2E2, LONP1, SET, DDX21, RBM25, HSPA9, DDX42, GNL3, FH, SHMT2, SRP54, CTBP1, SUCLG1, MBD3, MCM4, PECI, HNRNPR, RFC5, HYOU1, PSMC5, NOP2, RFC4, C1QBP, RPS6KA1, POLD1, DLD, IPO5, PSMC1, RUVBL2, THOC4, DNAJB1, RUVBL1, RBM39, ATP5A1, MYBBP1A, LRPPRC	155	1856	12782	2.1327	6.59063e-05	1.31816e-05	0.000348364
GOTERM_CC_FAT	GO:0031981~nuclear lumen	33	1.41692	0.000477929	SRP68, RPL35, SYNCRIP, IQGAP1, FUBP1, RPA1, RPA2, GTF2E2, SET, DDX21, RBM25, DDX42, GNL3, SRP54, CTBP1, MBD3, MCM4, HNRNPR, RFC5, NOP2, RFC4, PSMC5, RPS6KA1, POLD1, PSMC1, IPO5, THOC4, RUVBL2, DNAJB1, RUVBL1, RBM39, MYBBP1A, LRPPRC	155	1450	12782	1.87678	0.110522	0.0105908	0.617138
GOTERM_CC_FAT	GO:0005654~nucleoplasm	22	0.944611	0.00205817	CTBP1, SRP54, SYNCRIP, MBD3, HNRNPR, MCM4, RPA1, RFC5, RPA2, GTF2E2, SET, RFC4, RPS6KA1, POLD1, THOC4, RUVBL2, RBM39, RUVBL1, LRPPRC, RBM25, DDX42, GNL3	155	882	12782	2.05694	0.396356	0.0262171	2.63273
Annotation Cluster 5	Enrichment Score: 4.1213475323678965
Category	Term	Count	%	PValue	Genes	List Total	Pop Hits	Pop Total	Fold Enrichment	Bonferroni	Benjamini	FDR
SP_PIR_KEYWORDS	ubl conjugation	18	0.772864	2.74882e-05	CTBP1, AIMP2, SUCLG1, SYNCRIP, KTN1, DRG1, FUBP1, PFN1, ADRM1, SET, CUL4A, PAK2, GTF2I, PSMC3, PSMC1, RPN2, CUL4B, RBM25	176	588	19235	3.34561	0.00654822	0.000437888	0.035451
UP_SEQ_FEATURE	cross-link:Glycyl lysine isopeptide (Lys-Gly) (interchain with G-Cter in ubiquitin)	10	0.429369	9.31186e-05	PFN1, ADRM1, SET, CUL4A, SUCLG1, PSMC1, KTN1, SYNCRIP, RPN2, RBM25	176	199	19113	5.45712	0.0628451	0.0214032	0.140256
SP_PIR_KEYWORDS	isopeptide bond	12	0.515243	0.000168957	PFN1, ADRM1, CTBP1, SET, CUL4A, SUCLG1, PSMC1, KTN1, SYNCRIP, CUL4B, RPN2, RBM25	176	319	19235	4.11121	0.0395795	0.00201717	0.217718
Annotation Cluster 6	Enrichment Score: 3.087424443674072
Category	Term	Count	%	PValue	Genes	List Total	Pop Hits	Pop Total	Fold Enrichment	Bonferroni	Benjamini	FDR
GOTERM_BP_FAT	GO:0006457~protein folding	10	0.429369	0.000280069	COPA, TCP1, CCT4, AARS, PDIA6, RUVBL2, DNAJB1, AHSA1, DNAJA2, HSPA9	163	177	13528	4.68892	0.216492	0.0241022	0.433826
SP_PIR_KEYWORDS	Chaperone	8	0.343495	0.000617081	HYOU1, TCP1, CCT4, THOC4, DNAJB1, AHSA1, DNAJA2, HSPA9	176	158	19235	5.53366	0.137162	0.00612814	0.793054
GOTERM_MF_FAT	GO:0051082~unfolded protein binding	7	0.300558	0.00316315	COPA, TCP1, CCT4, RUVBL2, DNAJB1, DNAJA2, HSPA9	163	115	12983	4.84828	0.672148	0.0634942	4.24401
Annotation Cluster 7	Enrichment Score: 3.065655182389892
Category	Term	Count	%	PValue	Genes	List Total	Pop Hits	Pop Total	Fold Enrichment	Bonferroni	Benjamini	FDR
SP_PIR_KEYWORDS	Aminoacyl-tRNA synthetase	6	0.257621	2.63808e-05	YARS, AARS, FARSB, QARS, VARS, MARS	176	39	19235	16.8138	0.00628527	0.000450263	0.0340232
SP_PIR_KEYWORDS	trna-binding	4	0.171748	0.000197978	YARS, XPO5, AARS, MARS	176	13	19235	33.6276	0.0462191	0.00225086	0.25507
GOTERM_BP_FAT	GO:0043039~tRNA aminoacylation	6	0.257621	0.000213451	YARS, AARS, FARSB, QARS, VARS, MARS	163	46	13528	10.8253	0.169673	0.0204475	0.330794
GOTERM_BP_FAT	GO:0043038~amino acid activation	6	0.257621	0.000213451	YARS, AARS, FARSB, QARS, VARS, MARS	163	46	13528	10.8253	0.169673	0.0204475	0.330794
GOTERM_BP_FAT	GO:0006418~tRNA aminoacylation for protein translation	6	0.257621	0.000213451	YARS, AARS, FARSB, QARS, VARS, MARS	163	46	13528	10.8253	0.169673	0.0204475	0.330794
GOTERM_MF_FAT	GO:0016875~ligase activity, forming carbon-oxygen bonds	6	0.257621	0.000285665	YARS, AARS, FARSB, QARS, VARS, MARS	163	47	12983	10.1681	0.0956769	0.0077062	0.390322
GOTERM_MF_FAT	GO:0016876~ligase activity, forming aminoacyl-tRNA and related compounds	6	0.257621	0.000285665	YARS, AARS, FARSB, QARS, VARS, MARS	163	47	12983	10.1681	0.0956769	0.0077062	0.390322
GOTERM_MF_FAT	GO:0004812~aminoacyl-tRNA ligase activity	6	0.257621	0.000285665	YARS, AARS, FARSB, QARS, VARS, MARS	163	47	12983	10.1681	0.0956769	0.0077062	0.390322
UP_SEQ_FEATURE	short sequence motif:"KMSKS" region	4	0.171748	0.000387042	YARS, QARS, VARS, MARS	176	16	19113	27.1491	0.236483	0.0295351	0.581761
UP_SEQ_FEATURE	short sequence motif:"HIGH" region	4	0.171748	0.000556429	YARS, QARS, VARS, MARS	176	18	19113	24.1326	0.321546	0.038051	0.835371
KEGG_PATHWAY	hsa00970:Aminoacyl-tRNA biosynthesis	6	0.257621	0.000571372	YARS, AARS, FARSB, QARS, VARS, MARS	87	41	5085	8.55341	0.0523067	0.0133413	0.625006
GOTERM_MF_FAT	GO:0000049~tRNA binding	4	0.171748	0.00215023	YARS, XPO5, AARS, MARS	163	21	12983	15.1715	0.531254	0.0492584	2.90349
INTERPRO	IPR001412:Aminoacyl-tRNA synthetase, class I, conserved site	4	0.171748	0.00528362	YARS, QARS, VARS, MARS	175	34	16659	11.1993	0.873987	0.13753	7.10003
SP_PIR_KEYWORDS	ligase	9	0.386432	0.00692518	YARS, SUCLG1, AARS, FARSB, QARS, VARS, PAICS, MARS, GART	176	305	19235	3.22494	0.810027	0.049084	8.57382
INTERPRO	IPR014729:Rossmann-like alpha/beta/alpha sandwich fold	4	0.171748	0.00833459	YARS, QARS, VARS, MARS	175	40	16659	9.51943	0.962088	0.158219	10.9838
GOTERM_BP_FAT	GO:0006399~tRNA metabolic process	6	0.257621	0.0137076	YARS, AARS, FARSB, QARS, VARS, MARS	163	118	13528	4.22003	0.999994	0.149948	19.284
GOTERM_BP_FAT	GO:0034660~ncRNA metabolic process	7	0.300558	0.0584407	YARS, NOP2, AARS, FARSB, QARS, VARS, MARS	163	230	13528	2.5259	1	0.411275	60.7285
Annotation Cluster 8	Enrichment Score: 2.6021788387509015
Category	Term	Count	%	PValue	Genes	List Total	Pop Hits	Pop Total	Fold Enrichment	Bonferroni	Benjamini	FDR
GOTERM_CC_FAT	GO:0043232~intracellular non-membrane-bounded organelle	50	2.14684	0.000480624	TLN1, TLN2, ATP5B, SRP68, IQGAP2, IQGAP1, FUBP1, LONP1, PAK2, ACTR1A, DDX21, STK39, RPL12, GNL3, PPP2R1A, MBD3, FLNC, MCM4, RFC5, RFC4, NOP2, IPO5, RUVBL1, RBM39, MYBBP1A, LRPPRC, YWHAZ, RPL35, C14ORF166, STAU1, MYL9, RPA1, TUBGCP3, PFN1, RPA2, RPL31, RPL10A, HSPA9, SHMT2, SRP54, TCP1, CKAP5, MYL12B, DRG1, MYL12A, SMC4, PSMC5, RPL21, PSMC1, DNAJB1	155	2596	12782	1.5883	0.111109	0.00976709	0.620608
GOTERM_CC_FAT	GO:0043228~non-membrane-bounded organelle	50	2.14684	0.000480624	TLN1, TLN2, ATP5B, SRP68, IQGAP2, IQGAP1, FUBP1, LONP1, PAK2, ACTR1A, DDX21, STK39, RPL12, GNL3, PPP2R1A, MBD3, FLNC, MCM4, RFC5, RFC4, NOP2, IPO5, RUVBL1, RBM39, MYBBP1A, LRPPRC, YWHAZ, RPL35, C14ORF166, STAU1, MYL9, RPA1, TUBGCP3, PFN1, RPA2, RPL31, RPL10A, HSPA9, SHMT2, SRP54, TCP1, CKAP5, MYL12B, DRG1, MYL12A, SMC4, PSMC5, RPL21, PSMC1, DNAJB1	155	2596	12782	1.5883	0.111109	0.00976709	0.620608
GOTERM_CC_FAT	GO:0005856~cytoskeleton	24	1.03049	0.0675853	PPP2R1A, TCP1, YWHAZ, TLN1, TLN2, CKAP5, IQGAP2, MYL12B, DRG1, C14ORF166, MYL12A, FLNC, IQGAP1, STAU1, MYL9, RPA1, PFN1, TUBGCP3, PAK2, ACTR1A, STK39, RBM39, RUVBL1, LRPPRC	155	1381	12782	1.43313	1	0.348588	59.5938
Annotation Cluster 9	Enrichment Score: 2.380975726372183
Category	Term	Count	%	PValue	Genes	List Total	Pop Hits	Pop Total	Fold Enrichment	Bonferroni	Benjamini	FDR
SP_PIR_KEYWORDS	mrna splicing	11	0.472306	2.23003e-05	NONO, EFTUD2, DHX15, KHSRP, SYNCRIP, THOC4, RBM39, HNRNPR, RBM25, SFRS3, SF3B2	176	209	19235	5.75209	0.00531566	0.000444055	0.0287613
SMART	SM00360:RRM	10	0.429369	0.000102085	NONO, EIF3B, EIF4H, SYNCRIP, THOC4, RBM39, HNRNPR, EWSR1, RBM25, SFRS3	82	211	9079	5.24737	0.00549771	0.00183594	0.0999633
SP_PIR_KEYWORDS	mrna processing	11	0.472306	0.000138934	NONO, EFTUD2, DHX15, KHSRP, SYNCRIP, THOC4, RBM39, HNRNPR, RBM25, SFRS3, SF3B2	176	260	19235	4.6238	0.0326622	0.00184316	0.179062
INTERPRO	IPR000504:RNA recognition motif, RNP-1	10	0.429369	0.000381298	NONO, EIF3B, EIF4H, SYNCRIP, THOC4, RBM39, HNRNPR, EWSR1, RBM25, SFRS3	175	211	16659	4.51158	0.138531	0.0245464	0.528774
INTERPRO	IPR012677:Nucleotide-binding, alpha-beta plait	10	0.429369	0.000408339	NONO, EIF3B, EIF4H, SYNCRIP, THOC4, RBM39, HNRNPR, EWSR1, RBM25, SFRS3	175	213	16659	4.46922	0.147595	0.022555	0.566174
GOTERM_BP_FAT	GO:0008380~RNA splicing	12	0.515243	0.000623224	NONO, PPP2R1A, EFTUD2, DHX15, KHSRP, SYNCRIP, THOC4, RBM39, HNRNPR, RBM25, SFRS3, SF3B2	163	284	13528	3.50678	0.418996	0.0314363	0.96297
SP_PIR_KEYWORDS	viral nucleoprotein	4	0.171748	0.00227297	EFTUD2, SYNCRIP, HNRNPR, RBM25	176	29	19235	15.0745	0.419496	0.0215194	2.89257
UP_SEQ_FEATURE	domain:RRM	6	0.257621	0.00479422	EIF3B, EIF4H, THOC4, EWSR1, RBM25, SFRS3	176	119	19113	5.47546	0.964902	0.154207	6.9871
GOTERM_BP_FAT	GO:0016071~mRNA metabolic process	12	0.515243	0.00497981	NONO, EFTUD2, SERBP1, DHX15, KHSRP, SYNCRIP, THOC4, RBM39, HNRNPR, RBM25, SFRS3, SF3B2	163	370	13528	2.69169	0.987071	0.0787672	7.4561
KEGG_PATHWAY	hsa03040:Spliceosome	8	0.343495	0.00514813	HSPA1L, EFTUD2, DHX15, THOC4, RBM25, SFRS3, DDX42, SF3B2	87	126	5085	3.711	0.38441	0.0669632	5.50472
GOTERM_BP_FAT	GO:0006397~mRNA processing	11	0.472306	0.00530941	NONO, EFTUD2, DHX15, KHSRP, SYNCRIP, THOC4, RBM39, HNRNPR, RBM25, SFRS3, SF3B2	163	321	13528	2.84403	0.990312	0.0822838	7.93077
GOTERM_BP_FAT	GO:0006396~RNA processing	15	0.644053	0.00605924	PPP2R1A, EFTUD2, AARS, SYNCRIP, HNRNPR, SFRS3, SF3B2, NONO, NOP2, DHX15, KHSRP, THOC4, RPL10A, RBM39, RBM25	163	547	13528	2.27588	0.994977	0.0901992	9.00216
GOTERM_CC_FAT	GO:0005681~spliceosome	6	0.257621	0.0217018	EFTUD2, DHX15, SYNCRIP, THOC4, HNRNPR, SF3B2	155	132	12782	3.74839	0.995371	0.159201	24.7328
SP_PIR_KEYWORDS	Spliceosome	5	0.214684	0.0240762	EFTUD2, SYNCRIP, THOC4, HNRNPR, SF3B2	176	120	19235	4.55374	0.997046	0.14211	26.9742
GOTERM_BP_FAT	GO:0000375~RNA splicing, via transesterification reactions	6	0.257621	0.0369242	EFTUD2, THOC4, HNRNPR, RBM25, SFRS3, SF3B2	163	153	13528	3.25466	1	0.31091	44.2318
GOTERM_BP_FAT	GO:0000377~RNA splicing, via transesterification reactions with bulged adenosine as nucleophile	6	0.257621	0.0369242	EFTUD2, THOC4, HNRNPR, RBM25, SFRS3, SF3B2	163	153	13528	3.25466	1	0.31091	44.2318
GOTERM_BP_FAT	GO:0000398~nuclear mRNA splicing, via spliceosome	6	0.257621	0.0369242	EFTUD2, THOC4, HNRNPR, RBM25, SFRS3, SF3B2	163	153	13528	3.25466	1	0.31091	44.2318
UP_SEQ_FEATURE	domain:RRM 1	4	0.171748	0.0656694	NONO, SYNCRIP, RBM39, HNRNPR	176	101	19113	4.30086	1	0.793638	64.0759
UP_SEQ_FEATURE	domain:RRM 2	4	0.171748	0.0656694	NONO, SYNCRIP, RBM39, HNRNPR	176	101	19113	4.30086	1	0.793638	64.0759
UP_SEQ_FEATURE	domain:RRM 3	3	0.128811	0.0767521	SYNCRIP, RBM39, HNRNPR	176	50	19113	6.5158	1	0.833957	69.9891
Annotation Cluster 10	Enrichment Score: 2.367306735648502
Category	Term	Count	%	PValue	Genes	List Total	Pop Hits	Pop Total	Fold Enrichment	Bonferroni	Benjamini	FDR
KEGG_PATHWAY	hsa03030:DNA replication	7	0.300558	2.54605e-05	RFC5, RPA1, RPA2, RFC4, POLD1, MCM4, FEN1	87	36	5085	11.3649	0.00239046	0.00239046	0.0279264
GOTERM_BP_FAT	GO:0006297~nucleotide-excision repair, DNA gap filling	5	0.214684	4.17623e-05	RFC5, RPA1, RPA2, RFC4, POLD1	163	17	13528	24.41	0.0357221	0.00724874	0.0648015
KEGG_PATHWAY	hsa03420:Nucleotide excision repair	7	0.300558	8.28037e-05	RFC5, RPA1, RPA2, RFC4, CUL4A, POLD1, CUL4B	87	44	5085	9.29859	0.00775365	0.00388437	0.0907973
SP_PIR_KEYWORDS	dna replication	7	0.300558	0.000152179	RFC5, RPA1, RPA2, RFC4, POLD1, RRM1, MCM4	176	88	19235	8.6935	0.0357201	0.00191257	0.196118
KEGG_PATHWAY	hsa03430:Mismatch repair	5	0.214684	0.000528402	RFC5, RPA1, RPA2, RFC4, POLD1	87	23	5085	12.7061	0.0484689	0.0164246	0.578127
GOTERM_MF_FAT	GO:0003697~single-stranded DNA binding	6	0.257621	0.000597941	FUBP1, RPA1, RPA2, LONP1, MCM4, LRPPRC	163	55	12983	8.68912	0.189852	0.0149259	0.815386
GOTERM_BP_FAT	GO:0006261~DNA-dependent DNA replication	6	0.257621	0.000635746	RPA1, RPA2, RFC4, POLD1, MCM4, FEN1	163	58	13528	8.58557	0.425302	0.0287323	0.982229
GOTERM_BP_FAT	GO:0006259~DNA metabolic process	16	0.68699	0.00111194	MCM4, NONO, RPA1, RFC5, HSPA1L, RPA2, LONP1, SET, RFC4, CUL4A, POLD1, RRM1, RUVBL2, RUVBL1, CUL4B, FEN1	163	506	13528	2.62431	0.620552	0.0380199	1.71203
GOTERM_BP_FAT	GO:0006260~DNA replication	9	0.386432	0.0020506	RFC5, RPA1, RPA2, RFC4, SET, POLD1, RRM1, MCM4, FEN1	163	190	13528	3.93129	0.83269	0.0448088	3.13588
GOTERM_BP_FAT	GO:0006281~DNA repair	11	0.472306	0.00222852	HSPA1L, RFC5, NONO, RPA1, RPA2, RFC4, CUL4A, POLD1, RUVBL2, CUL4B, FEN1	163	284	13528	3.21455	0.856756	0.047419	3.40358
GOTERM_BP_FAT	GO:0006289~nucleotide-excision repair	5	0.214684	0.004205	RFC5, RPA1, RPA2, RFC4, POLD1	163	55	13528	7.5449	0.974531	0.0736139	6.33123
GOTERM_CC_FAT	GO:0005657~replication fork	4	0.171748	0.00658553	RFC5, RPA1, RPA2, RFC4	155	32	12782	10.3081	0.801862	0.0679625	8.20042
GOTERM_MF_FAT	GO:0043566~structure-specific DNA binding	7	0.300558	0.00964416	FUBP1, RPA1, RPA2, LONP1, MCM4, LRPPRC, FEN1	163	145	12983	3.84519	0.966999	0.143632	12.4232
GOTERM_BP_FAT	GO:0006974~response to DNA damage stimulus	11	0.472306	0.0143747	HSPA1L, RFC5, NONO, RPA1, RPA2, RFC4, CUL4A, POLD1, RUVBL2, CUL4B, FEN1	163	373	13528	2.44754	0.999997	0.1529	20.1272
INTERPRO	IPR012340:Nucleic acid-binding, OB-fold	4	0.171748	0.0179106	RPA1, RPA2, YARS, MCM4	175	53	16659	7.18447	0.999147	0.274725	22.217
GOTERM_BP_FAT	GO:0033554~cellular response to stress	14	0.601116	0.018529	AARS, NONO, RFC5, HSPA1L, RPA1, RPA2, LONP1, RFC4, CUL4A, POLD1, MAPK9, RUVBL2, CUL4B, FEN1	163	566	13528	2.05285	1	0.188481	25.1957
KEGG_PATHWAY	hsa03440:Homologous recombination	3	0.128811	0.0805061	RPA1, RPA2, POLD1	87	28	5085	6.26232	0.999625	0.545683	60.1769
GOTERM_CC_FAT	GO:0000228~nuclear chromosome	4	0.171748	0.310125	RPA1, RPA2, TCP1, LRPPRC	155	162	12782	2.03616	1	0.742706	99.1832
GOTERM_CC_FAT	GO:0005694~chromosome	8	0.343495	0.318765	RFC5, RPA1, RPA2, TCP1, RFC4, MBD3, LRPPRC, SMC4	155	460	12782	1.43417	1	0.74917	99.3062
GOTERM_CC_FAT	GO:0044427~chromosomal part	7	0.300558	0.321632	RFC5, RPA1, RPA2, TCP1, RFC4, MBD3, SMC4	155	386	12782	1.49547	1	0.747896	99.343
GOTERM_CC_FAT	GO:0044454~nuclear chromosome part	3	0.128811	0.433752	RPA1, RPA2, TCP1	155	122	12782	2.02782	1	0.847857	99.9367
Annotation Cluster 11	Enrichment Score: 2.2387766786036645
Category	Term	Count	%	PValue	Genes	List Total	Pop Hits	Pop Total	Fold Enrichment	Bonferroni	Benjamini	FDR
INTERPRO	IPR011989:Armadillo-like helical	9	0.386432	5.94558e-05	PPP2R1A, XPO5, CKAP5, COPB1, IPO5, USO1, IPO9, TNPO2, TNPO1	175	128	16659	6.69335	0.0229798	0.00463879	0.082623
UP_SEQ_FEATURE	repeat:HEAT 6	5	0.214684	0.000154508	PPP2R1A, CKAP5, IPO5, TNPO2, TNPO1	176	30	19113	18.0994	0.102104	0.0213098	0.232621
UP_SEQ_FEATURE	domain:Importin N-terminal	4	0.171748	0.000254992	IPO5, IPO9, TNPO2, TNPO1	176	14	19113	31.0276	0.16285	0.0250734	0.383633
UP_SEQ_FEATURE	repeat:HEAT 5	5	0.214684	0.000284863	PPP2R1A, CKAP5, IPO5, TNPO2, TNPO1	176	35	19113	15.5138	0.180104	0.0245167	0.428484
INTERPRO	IPR001494:Importin-beta, N-terminal	4	0.171748	0.000464609	IPO5, IPO9, TNPO2, TNPO1	175	15	16659	25.3851	0.166152	0.0224571	0.643961
GOTERM_BP_FAT	GO:0006913~nucleocytoplasmic transport	9	0.386432	0.000576695	SET, XPO5, IPO5, IPO9, THOC4, TNPO2, TNPO1, MYBBP1A, HSPA9	163	156	13528	4.78811	0.394951	0.0329416	0.891377
GOTERM_BP_FAT	GO:0051169~nuclear transport	9	0.386432	0.000628172	SET, XPO5, IPO5, IPO9, THOC4, TNPO2, TNPO1, MYBBP1A, HSPA9	163	158	13528	4.7275	0.421496	0.0299485	0.97058
UP_SEQ_FEATURE	repeat:HEAT 4	5	0.214684	0.000634241	PPP2R1A, CKAP5, IPO5, TNPO2, TNPO1	176	43	19113	12.6275	0.357383	0.0394032	0.95167
UP_SEQ_FEATURE	repeat:HEAT 8	4	0.171748	0.000656327	PPP2R1A, CKAP5, TNPO2, TNPO1	176	19	19113	22.8624	0.367206	0.0345884	0.984657
GOTERM_BP_FAT	GO:0000059~protein import into nucleus, docking	4	0.171748	0.00101323	IPO5, IPO9, TNPO2, TNPO1	163	17	13528	19.528	0.586448	0.0376625	1.56117
UP_SEQ_FEATURE	repeat:HEAT 3	5	0.214684	0.00112617	PPP2R1A, CKAP5, IPO5, TNPO2, TNPO1	176	50	19113	10.8597	0.544054	0.0545541	1.68397
UP_SEQ_FEATURE	repeat:HEAT 7	4	0.171748	0.00132559	PPP2R1A, CKAP5, TNPO2, TNPO1	176	24	19113	18.0994	0.60329	0.0597756	1.9794
UP_SEQ_FEATURE	repeat:HEAT 1	5	0.214684	0.0019603	PPP2R1A, CKAP5, IPO5, TNPO2, TNPO1	176	58	19113	9.36178	0.745301	0.0773002	2.91415
UP_SEQ_FEATURE	repeat:HEAT 2	5	0.214684	0.0019603	PPP2R1A, CKAP5, IPO5, TNPO2, TNPO1	176	58	19113	9.36178	0.745301	0.0773002	2.91415
INTERPRO	IPR000357:HEAT	5	0.214684	0.00258993	PPP2R1A, CKAP5, IPO5, TNPO2, TNPO1	175	55	16659	8.65403	0.637226	0.0964263	3.54094
GOTERM_BP_FAT	GO:0006605~protein targeting	9	0.386432	0.00437762	SRP54, YWHAZ, XPO5, IPO5, IPO9, TNPO2, TNPO1, YWHAE, HSPA9	163	215	13528	3.47416	0.9781	0.075022	6.58295
GOTERM_MF_FAT	GO:0008565~protein transporter activity	6	0.257621	0.00461676	XPO5, IPO5, USO1, IPO9, TNPO2, TNPO1	163	87	12983	5.49312	0.803847	0.0865187	6.13778
UP_SEQ_FEATURE	repeat:HEAT 10	3	0.128811	0.0080931	PPP2R1A, CKAP5, TNPO2	176	15	19113	21.7193	0.996531	0.226978	11.5272
UP_SEQ_FEATURE	repeat:HEAT 9	3	0.128811	0.0080931	PPP2R1A, CKAP5, TNPO2	176	15	19113	21.7193	0.996531	0.226978	11.5272
GOTERM_BP_FAT	GO:0034621~cellular macromolecular complex subunit organization	11	0.472306	0.0108363	ADRM1, SRP54, EIF3A, TCP1, SET, PAK2, IPO5, IPO9, TNPO2, ETF1, TNPO1	163	357	13528	2.55723	0.999924	0.130257	15.5587
GOTERM_BP_FAT	GO:0043623~cellular protein complex assembly	7	0.300558	0.0133297	ADRM1, SRP54, TCP1, IPO5, IPO9, TNPO2, TNPO1	163	162	13528	3.58615	0.999992	0.151786	18.8026
GOTERM_MF_FAT	GO:0005048~signal sequence binding	3	0.128811	0.0253759	SRP54, TNPO2, TNPO1	163	20	12983	11.9475	0.999882	0.29389	29.6606
GOTERM_BP_FAT	GO:0033365~protein localization in organelle	6	0.257621	0.0311746	SRP54, YWHAZ, IPO5, IPO9, TNPO2, TNPO1	163	146	13528	3.41071	1	0.279923	38.834
GOTERM_BP_FAT	GO:0034622~cellular macromolecular complex assembly	9	0.386432	0.0376341	ADRM1, SRP54, EIF3A, TCP1, SET, IPO5, IPO9, TNPO2, TNPO1	163	318	13528	2.34888	1	0.310125	44.8664
COG_ONTOLOGY	Intracellular trafficking and secretion	4	0.171748	0.0464869	SEC23A, IPO5, TNPO2, TNPO1	39	42	1950	4.7619	0.533097	0.316697	28.6832
GOTERM_CC_FAT	GO:0005643~nuclear pore	4	0.171748	0.0699662	IPO5, IPO9, TNPO2, TNPO1	155	79	12782	4.17542	1	0.351723	60.9097
GOTERM_BP_FAT	GO:0017038~protein import	5	0.214684	0.0724704	YWHAZ, IPO5, IPO9, TNPO2, TNPO1	163	131	13528	3.1677	1	0.464233	68.8915
GOTERM_BP_FAT	GO:0006606~protein import into nucleus	4	0.171748	0.0841721	IPO5, IPO9, TNPO2, TNPO1	163	86	13528	3.86018	1	0.498398	74.4556
GOTERM_BP_FAT	GO:0051170~nuclear import	4	0.171748	0.0887482	IPO5, IPO9, TNPO2, TNPO1	163	88	13528	3.77245	1	0.514581	76.3665
GOTERM_BP_FAT	GO:0034504~protein localization in nucleus	4	0.171748	0.103082	IPO5, IPO9, TNPO2, TNPO1	163	94	13528	3.53165	1	0.555091	81.522
GOTERM_CC_FAT	GO:0046930~pore complex	4	0.171748	0.106959	IPO5, IPO9, TNPO2, TNPO1	155	95	12782	3.47219	1	0.438642	76.8899
GOTERM_CC_FAT	GO:0005635~nuclear envelope	5	0.214684	0.234373	IPO5, IPO9, TNPO2, TNPO1, LRPPRC	155	205	12782	2.01133	1	0.646039	96.8518
GOTERM_MF_FAT	GO:0042277~peptide binding	3	0.128811	0.723761	SRP54, TNPO2, TNPO1	163	203	12983	1.1771	1	0.99676	100
Annotation Cluster 12	Enrichment Score: 2.2359296023851303
Category	Term	Count	%	PValue	Genes	List Total	Pop Hits	Pop Total	Fold Enrichment	Bonferroni	Benjamini	FDR
UP_SEQ_FEATURE	domain:MPN	3	0.128811	0.00434234	EIF3H, COPS6, EIF3F	176	11	19113	29.6173	0.951839	0.147551	6.34853
SMART	SM00232:JAB_MPN	3	0.128811	0.00575351	EIF3H, COPS6, EIF3F	82	13	9079	25.5507	0.267716	0.0604153	5.49593
INTERPRO	IPR000555:Mov34/MPN/PAD-1	3	0.128811	0.00784431	EIF3H, COPS6, EIF3F	175	13	16659	21.9679	0.954005	0.157235	10.37
Annotation Cluster 13	Enrichment Score: 2.2110751658573227
Category	Term	Count	%	PValue	Genes	List Total	Pop Hits	Pop Total	Fold Enrichment	Bonferroni	Benjamini	FDR
SP_PIR_KEYWORDS	stress response	5	0.214684	0.00307634	HSPA1L, HYOU1, DNAJB1, AHSA1, HSPA9	176	66	19235	8.27953	0.521155	0.0259564	3.89634
INTERPRO	IPR013126:Heat shock protein 70	3	0.128811	0.00668312	HSPA1L, HYOU1, HSPA9	175	12	16659	23.7986	0.927333	0.151145	8.90066
INTERPRO	IPR001023:Heat shock protein Hsp70	3	0.128811	0.00668312	HSPA1L, HYOU1, HSPA9	175	12	16659	23.7986	0.927333	0.151145	8.90066
INTERPRO	IPR018181:Heat shock protein 70, conserved site	3	0.128811	0.0104161	HSPA1L, HYOU1, HSPA9	175	15	16659	19.0389	0.983329	0.185111	13.5465
Annotation Cluster 14	Enrichment Score: 2.1851254833810687
Category	Term	Count	%	PValue	Genes	List Total	Pop Hits	Pop Total	Fold Enrichment	Bonferroni	Benjamini	FDR
UP_SEQ_FEATURE	domain:KH 4	3	0.128811	0.00169842	FUBP1, HDLBP, KHSRP	176	7	19113	46.5414	0.694195	0.0713752	2.52949
SMART	SM00322:KH	4	0.171748	0.00427294	FUBP1, HDLBP, KHDRBS2, KHSRP	82	37	9079	11.9697	0.206446	0.0561692	4.10821
INTERPRO	IPR004088:K Homology, type 1	4	0.171748	0.00485425	FUBP1, HDLBP, KHDRBS2, KHSRP	175	33	16659	11.5387	0.850825	0.13615	6.54101
INTERPRO	IPR018111:K Homology, type 1, subgroup	4	0.171748	0.00573513	FUBP1, HDLBP, KHDRBS2, KHSRP	175	35	16659	10.8793	0.894484	0.139228	7.68453
INTERPRO	IPR004087:K Homology	4	0.171748	0.00670574	FUBP1, HDLBP, KHDRBS2, KHSRP	175	37	16659	10.2913	0.927977	0.143372	8.9295
UP_SEQ_FEATURE	domain:KH 3	3	0.128811	0.00705624	FUBP1, HDLBP, KHSRP	176	14	19113	23.2707	0.992814	0.209453	10.123
UP_SEQ_FEATURE	domain:KH 1	3	0.128811	0.0185895	FUBP1, HDLBP, KHSRP	176	23	19113	14.1648	0.999998	0.433708	24.6343
UP_SEQ_FEATURE	domain:KH 2	3	0.128811	0.0185895	FUBP1, HDLBP, KHSRP	176	23	19113	14.1648	0.999998	0.433708	24.6343
Annotation Cluster 15	Enrichment Score: 2.1309065872050237
Category	Term	Count	%	PValue	Genes	List Total	Pop Hits	Pop Total	Fold Enrichment	Bonferroni	Benjamini	FDR
INTERPRO	IPR003959:ATPase, AAA-type, core	9	0.386432	3.77461e-08	RFC5, LONP1, RFC4, PSMC5, PSMC4, PSMC3, PSMC1, RUVBL2, RUVBL1	175	49	16659	17.4847	1.47586e-05	7.37934e-06	5.24741e-05
SP_PIR_KEYWORDS	proteasome	7	0.300558	1.15911e-05	ADRM1, PSMC5, PSME1, PSMC4, PSMC3, PSMC1, PSMD2	176	56	19235	13.6612	0.00276645	0.000251812	0.0149502
GOTERM_BP_FAT	GO:0031400~negative regulation of protein modification process	10	0.429369	1.2737e-05	PPP2R1A, SET, PSMC5, PSME1, PSMC4, PSMC3, PSMC1, PSMD2, PRKCD, YWHAE	163	119	13528	6.97427	0.0110327	0.00276965	0.0197678
INTERPRO	IPR005937:26S proteasome subunit P45	4	0.171748	3.80106e-05	PSMC5, PSMC4, PSMC3, PSMC1	175	7	16659	54.3967	0.0147525	0.00370871	0.0528289
GOTERM_CC_FAT	GO:0000502~proteasome complex	7	0.300558	8.91911e-05	ADRM1, PSMC5, PSME1, PSMC4, PSMC3, PSMC1, PSMD2	155	61	12782	9.46314	0.0216158	0.00272787	0.115438
GOTERM_BP_FAT	GO:0032269~negative regulation of cellular protein metabolic process	10	0.429369	0.000316006	PPP2R1A, SET, PSMC5, PSME1, PSMC4, PSMC3, PSMC1, PSMD2, PRKCD, YWHAE	163	180	13528	4.61077	0.240644	0.0247153	0.489363
GOTERM_BP_FAT	GO:0051248~negative regulation of protein metabolic process	10	0.429369	0.000418189	PPP2R1A, SET, PSMC5, PSME1, PSMC4, PSMC3, PSMC1, PSMD2, PRKCD, YWHAE	163	187	13528	4.43817	0.30533	0.0299037	0.647123
GOTERM_BP_FAT	GO:0051436~negative regulation of ubiquitin-protein ligase activity during mitotic cell cycle	6	0.257621	0.00107158	PSMC5, PSME1, PSMC4, PSMC3, PSMC1, PSMD2	163	65	13528	7.66097	0.606961	0.038163	1.65037
GOTERM_BP_FAT	GO:0031145~anaphase-promoting complex-dependent proteasomal ubiquitin-dependent protein catabolic process	6	0.257621	0.00107158	PSMC5, PSME1, PSMC4, PSMC3, PSMC1, PSMD2	163	65	13528	7.66097	0.606961	0.038163	1.65037
KEGG_PATHWAY	hsa03050:Proteasome	6	0.257621	0.00108015	PSMC5, PSME1, PSMC4, PSMC3, PSMC1, PSMD2	87	47	5085	7.46148	0.0965995	0.0201129	1.17856
GOTERM_BP_FAT	GO:0051352~negative regulation of ligase activity	6	0.257621	0.00122913	PSMC5, PSME1, PSMC4, PSMC3, PSMC1, PSMD2	163	67	13528	7.43229	0.657414	0.040364	1.89086
GOTERM_BP_FAT	GO:0051444~negative regulation of ubiquitin-protein ligase activity	6	0.257621	0.00122913	PSMC5, PSME1, PSMC4, PSMC3, PSMC1, PSMD2	163	67	13528	7.43229	0.657414	0.040364	1.89086
GOTERM_BP_FAT	GO:0051437~positive regulation of ubiquitin-protein ligase activity during mitotic cell cycle	6	0.257621	0.00131403	PSMC5, PSME1, PSMC4, PSMC3, PSMC1, PSMD2	163	68	13528	7.32299	0.681864	0.0415306	2.02023
GOTERM_BP_FAT	GO:0051443~positive regulation of ubiquitin-protein ligase activity	6	0.257621	0.00149673	PSMC5, PSME1, PSMC4, PSMC3, PSMC1, PSMD2	163	70	13528	7.11376	0.728727	0.0399497	2.29807
GOTERM_BP_FAT	GO:0051439~regulation of ubiquitin-protein ligase activity during mitotic cell cycle	6	0.257621	0.00159478	PSMC5, PSME1, PSMC4, PSMC3, PSMC1, PSMD2	163	71	13528	7.01357	0.750965	0.0412512	2.44688
GOTERM_BP_FAT	GO:0032268~regulation of cellular protein metabolic process	15	0.644053	0.00168344	PPP2R1A, ETF1, YWHAE, PRKCD, EIF4G2, PSMC5, SET, EIF3B, PSME1, PSMC4, EIF3H, PSMC3, EIF4H, PSMC1, PSMD2	163	474	13528	2.62639	0.769501	0.0422438	2.58124
GOTERM_BP_FAT	GO:0051351~positive regulation of ligase activity	6	0.257621	0.00180494	PSMC5, PSME1, PSMC4, PSMC3, PSMC1, PSMD2	163	73	13528	6.82141	0.792686	0.0439621	2.76511
GOTERM_BP_FAT	GO:0031397~negative regulation of protein ubiquitination	6	0.257621	0.00191731	PSMC5, PSME1, PSMC4, PSMC3, PSMC1, PSMD2	163	74	13528	6.72923	0.812049	0.0441724	2.93487
GOTERM_BP_FAT	GO:0051438~regulation of ubiquitin-protein ligase activity	6	0.257621	0.00241845	PSMC5, PSME1, PSMC4, PSMC3, PSMC1, PSMD2	163	78	13528	6.38414	0.878643	0.0501389	3.68858
GOTERM_BP_FAT	GO:0051340~regulation of ligase activity	6	0.257621	0.00285227	PSMC5, PSME1, PSMC4, PSMC3, PSMC1, PSMD2	163	81	13528	6.14769	0.916914	0.0549739	4.33663
COG_ONTOLOGY	Posttranslational modification, protein turnover, chaperones	8	0.343495	0.00321365	PSMC5, PSMC4, PSMC3, PSMC1, PSMD2, DNAJB1, AHSA1, DNAJA2	39	104	1950	3.84615	0.0501975	0.0501975	2.25987
GOTERM_BP_FAT	GO:0031398~positive regulation of protein ubiquitination	6	0.257621	0.00333979	PSMC5, PSME1, PSMC4, PSMC3, PSMC1, PSMD2	163	84	13528	5.92813	0.945732	0.0613796	5.06002
INTERPRO	IPR003960:ATPase, AAA-type, conserved site	4	0.171748	0.00528362	PSMC5, PSMC4, PSMC3, PSMC1	175	34	16659	11.1993	0.873987	0.13753	7.10003
GOTERM_BP_FAT	GO:0031396~regulation of protein ubiquitination	6	0.257621	0.00699451	PSMC5, PSME1, PSMC4, PSMC3, PSMC1, PSMD2	163	100	13528	4.97963	0.997787	0.100042	10.3222
GOTERM_BP_FAT	GO:0043161~proteasomal ubiquitin-dependent protein catabolic process	6	0.257621	0.00759262	PSMC5, PSME1, PSMC4, PSMC3, PSMC1, PSMD2	163	102	13528	4.88199	0.998691	0.104739	11.1569
GOTERM_BP_FAT	GO:0010498~proteasomal protein catabolic process	6	0.257621	0.00759262	PSMC5, PSME1, PSMC4, PSMC3, PSMC1, PSMD2	163	102	13528	4.88199	0.998691	0.104739	11.1569
GOTERM_BP_FAT	GO:0006511~ubiquitin-dependent protein catabolic process	9	0.386432	0.00872933	PSMC5, PSME1, CUL4A, PSMC4, PSMC3, PSMC1, PSMD2, CUL4B, USP14	163	242	13528	3.08655	0.999518	0.114158	12.7233
GOTERM_BP_FAT	GO:0031399~regulation of protein modification process	10	0.429369	0.0091499	PPP2R1A, SET, PSMC5, PSME1, PSMC4, PSMC3, PSMC1, PSMD2, PRKCD, YWHAE	163	295	13528	2.81335	0.999667	0.117589	13.2963
GOTERM_BP_FAT	GO:0000278~mitotic cell cycle	11	0.472306	0.0136529	PSMC5, PSME1, CUL4A, PSMC4, PSMC3, CKAP5, POLD1, PSMC1, PSMD2, RUVBL1, SMC4	163	370	13528	2.46739	0.999994	0.151277	19.2146
GOTERM_BP_FAT	GO:0022402~cell cycle process	13	0.558179	0.0390168	CKAP5, SMC4, RPA1, EIF4G2, PSMC5, PSMC4, CUL4A, PSME1, PSMC3, POLD1, PSMC1, PSMD2, RUVBL1	163	565	13528	1.90959	1	0.313938	46.0833
GOTERM_BP_FAT	GO:0044092~negative regulation of molecular function	9	0.386432	0.0478378	PPP2R1A, PSMC5, PAK2, PSME1, PSMC4, PSMC3, PSMC1, PSMD2, PRKCD	163	334	13528	2.23636	1	0.368148	53.2736
GOTERM_BP_FAT	GO:0043086~negative regulation of catalytic activity	8	0.343495	0.0491811	PPP2R1A, PSMC5, PAK2, PSME1, PSMC4, PSMC3, PSMC1, PSMD2	163	277	13528	2.39693	1	0.373306	54.2864
GOTERM_BP_FAT	GO:0031401~positive regulation of protein modification process	6	0.257621	0.0742692	PSMC5, PSME1, PSMC4, PSMC3, PSMC1, PSMD2	163	187	13528	2.6629	1	0.466445	69.8148
GOTERM_BP_FAT	GO:0010605~negative regulation of macromolecule metabolic process	14	0.601116	0.102089	PPP2R1A, CTBP1, XPO5, S100A11, MBD3, YWHAE, PRKCD, PSMC5, SET, PSMC4, PSME1, PSMC3, PSMC1, PSMD2	163	734	13528	1.58299	1	0.557623	81.202
GOTERM_BP_FAT	GO:0007049~cell cycle	14	0.601116	0.138796	CKAP5, SMC4, RPA1, EIF4G2, PSMC5, PSMC4, CUL4A, PSME1, PSMC3, POLD1, PSMC1, PSMD2, RUVBL1, CUL4B	163	776	13528	1.49731	1	0.635379	90.1655
GOTERM_BP_FAT	GO:0032270~positive regulation of cellular protein metabolic process	6	0.257621	0.148011	PSMC5, PSME1, PSMC4, PSMC3, PSMC1, PSMD2	163	233	13528	2.13718	1	0.652488	91.6779
GOTERM_BP_FAT	GO:0044265~cellular macromolecule catabolic process	13	0.558179	0.160188	RPA1, RPA2, LONP1, PSMC5, PSMC4, CUL4A, PSME1, PSMC3, PSMC1, PSMD2, CUL4B, USP14, FEN1	163	725	13528	1.48817	1	0.670409	93.3443
GOTERM_BP_FAT	GO:0051247~positive regulation of protein metabolic process	6	0.257621	0.167129	PSMC5, PSME1, PSMC4, PSMC3, PSMC1, PSMD2	163	243	13528	2.04923	1	0.679462	94.1488
GOTERM_BP_FAT	GO:0009057~macromolecule catabolic process	13	0.558179	0.226196	RPA1, RPA2, LONP1, PSMC5, PSMC4, CUL4A, PSME1, PSMC3, PSMC1, PSMD2, CUL4B, USP14, FEN1	163	781	13528	1.38146	1	0.776655	98.132
GOTERM_BP_FAT	GO:0019941~modification-dependent protein catabolic process	10	0.429369	0.25051	LONP1, PSMC5, PSME1, CUL4A, PSMC4, PSMC3, PSMC1, PSMD2, CUL4B, USP14	163	574	13528	1.44589	1	0.810495	98.8619
GOTERM_BP_FAT	GO:0043632~modification-dependent macromolecule catabolic process	10	0.429369	0.25051	LONP1, PSMC5, PSME1, CUL4A, PSMC4, PSMC3, PSMC1, PSMD2, CUL4B, USP14	163	574	13528	1.44589	1	0.810495	98.8619
GOTERM_BP_FAT	GO:0051603~proteolysis involved in cellular protein catabolic process	10	0.429369	0.292114	LONP1, PSMC5, PSME1, CUL4A, PSMC4, PSMC3, PSMC1, PSMD2, CUL4B, USP14	163	600	13528	1.38323	1	0.856487	99.531
GOTERM_BP_FAT	GO:0044257~cellular protein catabolic process	10	0.429369	0.297033	LONP1, PSMC5, PSME1, CUL4A, PSMC4, PSMC3, PSMC1, PSMD2, CUL4B, USP14	163	603	13528	1.37635	1	0.860239	99.5791
GOTERM_BP_FAT	GO:0030163~protein catabolic process	10	0.429369	0.32865	LONP1, PSMC5, PSME1, CUL4A, PSMC4, PSMC3, PSMC1, PSMD2, CUL4B, USP14	163	622	13528	1.33431	1	0.88882	99.7939
GOTERM_BP_FAT	GO:0006508~proteolysis	15	0.644053	0.383368	CAPNS1, PRSS1, LONP1, PSMC5, PSMC4, CUL4A, PSME1, PSMC3, PRSS2, PRSS3, DLD, PSMC1, PSMD2, CUL4B, USP14	163	1054	13528	1.18113	1	0.925687	99.9449
GOTERM_BP_FAT	GO:0043085~positive regulation of catalytic activity	6	0.257621	0.751235	PSMC5, PSME1, PSMC4, PSMC3, PSMC1, PSMD2	163	520	13528	0.957622	1	0.998301	100
GOTERM_BP_FAT	GO:0044093~positive regulation of molecular function	6	0.257621	0.836228	PSMC5, PSME1, PSMC4, PSMC3, PSMC1, PSMD2	163	586	13528	0.849767	1	0.999449	100
GOTERM_BP_FAT	GO:0010604~positive regulation of macromolecule metabolic process	7	0.300558	0.948737	PSMC5, PSME1, PSMC4, PSMC3, PSMC1, PSMD2, MAPK9	163	857	13528	0.677896	1	0.999988	100
Annotation Cluster 16	Enrichment Score: 2.0412026720473246
Category	Term	Count	%	PValue	Genes	List Total	Pop Hits	Pop Total	Fold Enrichment	Bonferroni	Benjamini	FDR
GOTERM_BP_FAT	GO:0006200~ATP catabolic process	4	0.171748	0.000841796	LONP1, ATP5B, ACLY, ATP5A1	163	16	13528	20.7485	0.519781	0.0343262	1.29863
GOTERM_BP_FAT	GO:0009207~purine ribonucleoside triphosphate catabolic process	4	0.171748	0.00141871	LONP1, ATP5B, ACLY, ATP5A1	163	19	13528	17.4724	0.709621	0.0391042	2.1795
GOTERM_BP_FAT	GO:0009203~ribonucleoside triphosphate catabolic process	4	0.171748	0.00141871	LONP1, ATP5B, ACLY, ATP5A1	163	19	13528	17.4724	0.709621	0.0391042	2.1795
GOTERM_BP_FAT	GO:0009146~purine nucleoside triphosphate catabolic process	4	0.171748	0.00191336	LONP1, ATP5B, ACLY, ATP5A1	163	21	13528	15.8084	0.811401	0.0452799	2.92891
GOTERM_BP_FAT	GO:0009259~ribonucleotide metabolic process	8	0.343495	0.00194769	ATP6V1A, LONP1, ATP5B, ACLY, ATP5A1, PAICS, PRPS2, GART	163	147	13528	4.51667	0.816968	0.043703	2.98073
GOTERM_BP_FAT	GO:0009154~purine ribonucleotide catabolic process	4	0.171748	0.00250351	LONP1, ATP5B, ACLY, ATP5A1	163	23	13528	14.4337	0.88733	0.0506552	3.81597
GOTERM_BP_FAT	GO:0009143~nucleoside triphosphate catabolic process	4	0.171748	0.00283621	LONP1, ATP5B, ACLY, ATP5A1	163	24	13528	13.8323	0.91574	0.0559076	4.3127
SP_PIR_KEYWORDS	nucleotide binding	6	0.257621	0.00296435	LONP1, ATP5B, EEF2, DDX21, ATP5A1, DDX42	176	107	19235	6.1284	0.508125	0.0259366	3.75698
GOTERM_BP_FAT	GO:0009261~ribonucleotide catabolic process	4	0.171748	0.00319487	LONP1, ATP5B, ACLY, ATP5A1	163	25	13528	13.279	0.938406	0.0600584	4.84551
SP_PIR_KEYWORDS	P-loop	6	0.257621	0.00418997	LONP1, ATP5B, EEF2, DDX21, ATP5A1, DDX42	176	116	19235	5.65292	0.633409	0.0318529	5.27193
GOTERM_BP_FAT	GO:0009150~purine ribonucleotide metabolic process	7	0.300558	0.00631019	ATP6V1A, LONP1, ATP5B, ACLY, ATP5A1, PAICS, GART	163	138	13528	4.20983	0.995968	0.0921987	9.35811
GOTERM_BP_FAT	GO:0006195~purine nucleotide catabolic process	4	0.171748	0.00706748	LONP1, ATP5B, ACLY, ATP5A1	163	33	13528	10.0599	0.997925	0.0994104	10.4244
GOTERM_BP_FAT	GO:0044270~nitrogen compound catabolic process	5	0.214684	0.00846249	LONP1, ATP5B, ACLY, ATP5A1, MPST	163	67	13528	6.19357	0.99939	0.112539	12.3579
GOTERM_BP_FAT	GO:0009166~nucleotide catabolic process	4	0.171748	0.0230804	LONP1, ATP5B, ACLY, ATP5A1	163	51	13528	6.50932	1	0.224489	30.4024
GOTERM_BP_FAT	GO:0006163~purine nucleotide metabolic process	7	0.300558	0.02449	ATP6V1A, LONP1, ATP5B, ACLY, ATP5A1, PAICS, GART	163	186	13528	3.12343	1	0.234037	31.9449
GOTERM_BP_FAT	GO:0034656~nucleobase, nucleoside and nucleotide catabolic process	4	0.171748	0.0322001	LONP1, ATP5B, ACLY, ATP5A1	163	58	13528	5.72371	1	0.282143	39.8312
GOTERM_BP_FAT	GO:0034655~nucleobase, nucleoside, nucleotide and nucleic acid catabolic process	4	0.171748	0.0322001	LONP1, ATP5B, ACLY, ATP5A1	163	58	13528	5.72371	1	0.282143	39.8312
GOTERM_BP_FAT	GO:0046034~ATP metabolic process	5	0.214684	0.0373401	ATP6V1A, LONP1, ATP5B, ACLY, ATP5A1	163	105	13528	3.95209	1	0.31094	44.6045
GOTERM_BP_FAT	GO:0009205~purine ribonucleoside triphosphate metabolic process	5	0.214684	0.0519786	ATP6V1A, LONP1, ATP5B, ACLY, ATP5A1	163	117	13528	3.54675	1	0.387002	56.33
GOTERM_BP_FAT	GO:0009199~ribonucleoside triphosphate metabolic process	5	0.214684	0.0533214	ATP6V1A, LONP1, ATP5B, ACLY, ATP5A1	163	118	13528	3.51669	1	0.388617	57.2803
GOTERM_BP_FAT	GO:0009144~purine nucleoside triphosphate metabolic process	5	0.214684	0.0588804	ATP6V1A, LONP1, ATP5B, ACLY, ATP5A1	163	122	13528	3.40139	1	0.410551	61.0121
GOTERM_BP_FAT	GO:0046700~heterocycle catabolic process	4	0.171748	0.0649178	LONP1, ATP5B, ACLY, ATP5A1	163	77	13528	4.31137	1	0.433113	64.7186
GOTERM_BP_FAT	GO:0009141~nucleoside triphosphate metabolic process	5	0.214684	0.0724704	ATP6V1A, LONP1, ATP5B, ACLY, ATP5A1	163	131	13528	3.1677	1	0.464233	68.8915
Annotation Cluster 17	Enrichment Score: 2.014031481576481
Category	Term	Count	%	PValue	Genes	List Total	Pop Hits	Pop Total	Fold Enrichment	Bonferroni	Benjamini	FDR
INTERPRO	IPR010987:Glutathione S-transferase, C-terminal-like	4	0.171748	0.0033517	AIMP2, EEF1E1, VARS, MARS	175	29	16659	13.1302	0.730912	0.112492	4.56007
UP_SEQ_FEATURE	domain:GST C-terminal	4	0.171748	0.00336418	AIMP2, EEF1E1, VARS, MARS	176	33	19113	13.1632	0.904515	0.122333	4.95219
INTERPRO	IPR004046:Glutathione S-transferase, C-terminal	3	0.128811	0.0199972	EEF1E1, VARS, MARS	175	21	16659	13.5992	0.999629	0.290644	24.4832
INTERPRO	IPR017933:Glutathione S-transferase/chloride channel, C-terminal	3	0.128811	0.0389727	EEF1E1, VARS, MARS	175	30	16659	9.51943	1	0.476718	42.4567
Annotation Cluster 18	Enrichment Score: 1.947001684056807
Category	Term	Count	%	PValue	Genes	List Total	Pop Hits	Pop Total	Fold Enrichment	Bonferroni	Benjamini	FDR
GOTERM_BP_FAT	GO:0048199~vesicle targeting, to, from or within Golgi	5	0.214684	9.10195e-06	COPB2, COPA, COPB1, TMED10, COPE	163	12	13528	34.5808	0.00789649	0.00263912	0.0141266
SP_PIR_KEYWORDS	er-golgi transport	8	0.343495	1.06178e-05	SEC23A, COPB2, COPA, SEC31A, COPB1, USO1, TMED10, COPE	176	83	19235	10.534	0.00253446	0.000253735	0.013695
INTERPRO	IPR011989:Armadillo-like helical	9	0.386432	5.94558e-05	PPP2R1A, XPO5, CKAP5, COPB1, IPO5, USO1, IPO9, TNPO2, TNPO1	175	128	16659	6.69335	0.0229798	0.00463879	0.082623
GOTERM_CC_FAT	GO:0030120~vesicle coat	6	0.257621	8.66287e-05	SEC23A, COPB2, COPA, SEC31A, COPB1, COPE	155	38	12782	13.0207	0.0210013	0.00302755	0.112123
GOTERM_BP_FAT	GO:0046907~intracellular transport	21	0.901675	0.000114247	SEC23A, COPA, YWHAZ, SRP54, SEC31A, XPO5, IPO9, YWHAE, COPB2, SET, COPB1, IPO5, USO1, TMED10, THOC4, TNPO2, TNPO1, MYBBP1A, LRPPRC, COPE, HSPA9	163	657	13528	2.65277	0.0947234	0.016449	0.177181
GOTERM_BP_FAT	GO:0006903~vesicle targeting	5	0.214684	0.0001225	COPB2, COPA, COPB1, TMED10, COPE	163	22	13528	18.8622	0.101208	0.0151278	0.189968
GOTERM_BP_FAT	GO:0048194~Golgi vesicle budding	4	0.171748	0.000190177	COPB2, COPA, COPB1, COPE	163	10	13528	33.1975	0.152666	0.0204946	0.294775
GOTERM_BP_FAT	GO:0048200~Golgi transport vesicle coating	4	0.171748	0.000190177	COPB2, COPA, COPB1, COPE	163	10	13528	33.1975	0.152666	0.0204946	0.294775
GOTERM_BP_FAT	GO:0048205~COPI coating of Golgi vesicle	4	0.171748	0.000190177	COPB2, COPA, COPB1, COPE	163	10	13528	33.1975	0.152666	0.0204946	0.294775
GOTERM_CC_FAT	GO:0030126~COPI vesicle coat	4	0.171748	0.000263618	COPB2, COPA, COPB1, COPE	155	11	12782	29.9871	0.062553	0.00715153	0.34084
GOTERM_CC_FAT	GO:0030663~COPI coated vesicle membrane	4	0.171748	0.00034839	COPB2, COPA, COPB1, COPE	155	12	12782	27.4882	0.0818278	0.0085007	0.450215
GOTERM_BP_FAT	GO:0070727~cellular macromolecule localization	15	0.644053	0.000456398	SEC23A, COPA, YWHAZ, SRP54, XPO5, IPO9, YWHAE, STAU1, COPB2, COPB1, IPO5, USO1, TNPO2, TNPO1, HSPA9	163	414	13528	3.00702	0.328078	0.0301226	0.706053
SP_PIR_KEYWORDS	protein transport	14	0.601116	0.000511826	SEC23A, COPA, SEC31A, NACA, XPO5, IPO9, COPB2, COPB1, IPO5, USO1, TMED10, TNPO2, TNPO1, COPE	176	485	19235	3.15476	0.115168	0.00530577	0.658195
GOTERM_BP_FAT	GO:0006886~intracellular protein transport	14	0.601116	0.000565081	SEC23A, COPA, YWHAZ, SRP54, XPO5, IPO9, YWHAE, COPB2, COPB1, IPO5, USO1, TNPO2, TNPO1, HSPA9	163	374	13528	3.10672	0.388796	0.0345549	0.873499
GOTERM_BP_FAT	GO:0051650~establishment of vesicle localization	5	0.214684	0.000618516	COPB2, COPA, COPB1, TMED10, COPE	163	33	13528	12.5748	0.416607	0.03312	0.955728
GOTERM_BP_FAT	GO:0006901~vesicle coating	4	0.171748	0.000690003	COPB2, COPA, COPB1, COPE	163	15	13528	22.1317	0.451847	0.0296127	1.06564
GOTERM_CC_FAT	GO:0030137~COPI-coated vesicle	4	0.171748	0.000701648	COPB2, COPA, COPB1, COPE	155	15	12782	21.9905	0.157991	0.0113988	0.904811
GOTERM_BP_FAT	GO:0006900~membrane budding	4	0.171748	0.000841796	COPB2, COPA, COPB1, COPE	163	16	13528	20.7485	0.519781	0.0343262	1.29863
GOTERM_CC_FAT	GO:0048475~coated membrane	6	0.257621	0.000952707	SEC23A, COPB2, COPA, SEC31A, COPB1, COPE	155	63	12782	7.85376	0.208262	0.0144893	1.22672
GOTERM_CC_FAT	GO:0030117~membrane coat	6	0.257621	0.000952707	SEC23A, COPB2, COPA, SEC31A, COPB1, COPE	155	63	12782	7.85376	0.208262	0.0144893	1.22672
GOTERM_BP_FAT	GO:0051648~vesicle localization	5	0.214684	0.000961867	COPB2, COPA, COPB1, TMED10, COPE	163	37	13528	11.2154	0.567507	0.0373829	1.48258
GOTERM_BP_FAT	GO:0034613~cellular protein localization	14	0.601116	0.00134232	SEC23A, COPA, YWHAZ, SRP54, XPO5, IPO9, YWHAE, COPB2, COPB1, IPO5, USO1, TNPO2, TNPO1, HSPA9	163	411	13528	2.82704	0.689617	0.0395401	2.0633
GOTERM_BP_FAT	GO:0051656~establishment of organelle localization	6	0.257621	0.00140319	COPB2, COPA, COPB1, TMED10, LRPPRC, COPE	163	69	13528	7.21686	0.705665	0.0399481	2.15591
GOTERM_CC_FAT	GO:0030662~coated vesicle membrane	6	0.257621	0.00184913	SEC23A, COPB2, COPA, SEC31A, COPB1, COPE	155	73	12782	6.77791	0.364571	0.0248773	2.36828
GOTERM_BP_FAT	GO:0006890~retrograde vesicle-mediated transport, Golgi to ER	4	0.171748	0.00191336	COPB2, COPA, COPB1, COPE	163	21	13528	15.8084	0.811401	0.0452799	2.92891
GOTERM_BP_FAT	GO:0016050~vesicle organization	5	0.214684	0.00343156	COPB2, COPA, COPB1, USO1, COPE	163	52	13528	7.98018	0.949915	0.0617161	5.1956
GOTERM_BP_FAT	GO:0006605~protein targeting	9	0.386432	0.00437762	SRP54, YWHAZ, XPO5, IPO5, IPO9, TNPO2, TNPO1, YWHAE, HSPA9	163	215	13528	3.47416	0.9781	0.075022	6.58295
GOTERM_CC_FAT	GO:0048770~pigment granule	6	0.257621	0.00438314	YWHAZ, CCT4, GANAB, TMED10, PDIA6, YWHAE	155	89	12782	5.55941	0.659122	0.0499579	5.52972
GOTERM_CC_FAT	GO:0042470~melanosome	6	0.257621	0.00438314	YWHAZ, CCT4, GANAB, TMED10, PDIA6, YWHAE	155	89	12782	5.55941	0.659122	0.0499579	5.52972
GOTERM_MF_FAT	GO:0008565~protein transporter activity	6	0.257621	0.00461676	XPO5, IPO5, USO1, IPO9, TNPO2, TNPO1	163	87	12983	5.49312	0.803847	0.0865187	6.13778
GOTERM_BP_FAT	GO:0048193~Golgi vesicle transport	7	0.300558	0.00491288	SEC23A, COPB2, COPA, SEC31A, COPB1, TMED10, COPE	163	131	13528	4.43479	0.98629	0.0806708	7.35943
GOTERM_BP_FAT	GO:0051640~organelle localization	6	0.257621	0.0049297	COPB2, COPA, COPB1, TMED10, LRPPRC, COPE	163	92	13528	5.41264	0.986491	0.0794433	7.38373
GOTERM_CC_FAT	GO:0030660~Golgi-associated vesicle membrane	4	0.171748	0.00498083	COPB2, COPA, COPB1, COPE	155	29	12782	11.3744	0.705758	0.0540892	6.26151
GOTERM_CC_FAT	GO:0030659~cytoplasmic vesicle membrane	7	0.300558	0.00670312	SEC23A, COPB2, COPA, SEC31A, COPB1, TMED10, COPE	155	139	12782	4.15289	0.807526	0.0663541	8.34103
GOTERM_CC_FAT	GO:0044433~cytoplasmic vesicle part	8	0.343495	0.00750088	SEC23A, COPB2, COPA, SEC31A, COPB1, DLD, TMED10, COPE	155	187	12782	3.52789	0.841918	0.0711293	9.28977
GOTERM_BP_FAT	GO:0008104~protein localization	20	0.858738	0.00922777	SEC23A, COPA, YWHAZ, TLN1, SRP54, NACA, SEC31A, TLN2, XPO5, IPO9, YWHAE, COPB2, COPB1, IPO5, USO1, TMED10, TNPO2, TNPO1, COPE, HSPA9	163	882	13528	1.88195	0.999689	0.11682	13.402
GOTERM_BP_FAT	GO:0015031~protein transport	18	0.772864	0.00984821	SEC23A, COPA, YWHAZ, SRP54, SEC31A, NACA, XPO5, IPO9, YWHAE, COPB2, COPB1, IPO5, USO1, TMED10, TNPO2, TNPO1, COPE, HSPA9	163	762	13528	1.96049	0.99982	0.122441	14.2399
GOTERM_CC_FAT	GO:0012506~vesicle membrane	7	0.300558	0.00988834	SEC23A, COPB2, COPA, SEC31A, COPB1, TMED10, COPE	155	151	12782	3.82286	0.912376	0.0893916	12.0752
GOTERM_BP_FAT	GO:0045184~establishment of protein localization	18	0.772864	0.0107206	SEC23A, COPA, YWHAZ, SRP54, SEC31A, NACA, XPO5, IPO9, YWHAE, COPB2, COPB1, IPO5, USO1, TMED10, TNPO2, TNPO1, COPE, HSPA9	163	769	13528	1.94264	0.999916	0.130747	15.4053
GOTERM_BP_FAT	GO:0006891~intra-Golgi vesicle-mediated transport	3	0.128811	0.0213252	COPB2, COPB1, COPE	163	19	13528	13.1043	1	0.21153	28.436
GOTERM_CC_FAT	GO:0005798~Golgi-associated vesicle	4	0.171748	0.023432	COPB2, COPA, COPB1, COPE	155	51	12782	6.46781	0.997	0.166012	26.4385
GOTERM_CC_FAT	GO:0016023~cytoplasmic membrane-bounded vesicle	13	0.558179	0.0339347	SEC23A, COPA, YWHAZ, GANAB, SEC31A, PDIA6, YWHAE, COPB2, CCT4, COPB1, DLD, TMED10, COPE	155	550	12782	1.94916	0.999788	0.226101	36.0502
GOTERM_CC_FAT	GO:0031988~membrane-bounded vesicle	13	0.558179	0.0417533	SEC23A, COPA, YWHAZ, GANAB, SEC31A, PDIA6, YWHAE, COPB2, CCT4, COPB1, DLD, TMED10, COPE	155	568	12782	1.88739	0.999971	0.251929	42.4377
GOTERM_CC_FAT	GO:0030135~coated vesicle	6	0.257621	0.0432528	SEC23A, COPB2, COPA, SEC31A, COPB1, COPE	155	159	12782	3.11187	0.99998	0.253815	43.5933
GOTERM_CC_FAT	GO:0044431~Golgi apparatus part	8	0.343495	0.0651437	SEC23A, COPB2, COPA, SEC31A, COPB1, USO1, TMED10, COPE	155	294	12782	2.24393	1	0.345036	58.202
GOTERM_CC_FAT	GO:0000139~Golgi membrane	6	0.257621	0.074547	SEC23A, COPB2, COPA, COPB1, USO1, COPE	155	186	12782	2.66015	1	0.363595	63.3309
SP_PIR_KEYWORDS	transport	22	0.944611	0.0807231	SEC23A, COPA, HDLBP, NACA, SEC31A, XPO5, ATP5B, IPO9, UQCRFS1, ATP6V1A, COPB2, COPB1, IPO5, KHSRP, USO1, TMED10, THOC4, ATP5A1, TNPO2, TNPO1, LRPPRC, COPE	176	1670	19235	1.43975	1	0.360472	66.2327
GOTERM_CC_FAT	GO:0031410~cytoplasmic vesicle	13	0.558179	0.0870036	SEC23A, COPA, YWHAZ, GANAB, SEC31A, PDIA6, YWHAE, COPB2, CCT4, COPB1, DLD, TMED10, COPE	155	642	12782	1.66984	1	0.390777	69.2328
GOTERM_CC_FAT	GO:0012505~endomembrane system	15	0.644053	0.0890465	SEC23A, COPA, SEC31A, KTN1, IPO9, COPB2, COPB1, IPO5, USO1, TMED10, RPN2, TNPO2, TNPO1, LRPPRC, COPE	155	782	12782	1.5818	1	0.391482	70.1125
GOTERM_CC_FAT	GO:0031982~vesicle	13	0.558179	0.11002	SEC23A, COPA, YWHAZ, GANAB, SEC31A, PDIA6, YWHAE, COPB2, CCT4, COPB1, DLD, TMED10, COPE	155	670	12782	1.60006	1	0.441656	77.8949
GOTERM_BP_FAT	GO:0016192~vesicle-mediated transport	11	0.472306	0.153466	SEC23A, COPB2, COPA, YWHAZ, SEC31A, COPB1, ATP5B, ACTR1A, USO1, TMED10, COPE	163	576	13528	1.58495	1	0.658672	92.4676
GOTERM_CC_FAT	GO:0031090~organelle membrane	18	0.772864	0.168667	SEC23A, COPA, SHMT2, SEC31A, ATP5B, SUCLG1, HK1, KTN1, UQCRFS1, ACAT1, COPB2, COPB1, USO1, TMED10, ATP5A1, RPN2, LRPPRC, COPE	155	1096	12782	1.35434	1	0.554328	90.8565
SP_PIR_KEYWORDS	cytoplasmic vesicle	5	0.214684	0.172539	COPB2, COPA, SEC31A, COPB1, COPE	176	238	19235	2.296	1	0.541791	91.3098
GOTERM_BP_FAT	GO:0016044~membrane organization	8	0.343495	0.173174	SEC23A, COPB2, COPA, SEC31A, COPB1, ATP5B, USO1, COPE	163	381	13528	1.74265	1	0.691082	94.7742
GOTERM_CC_FAT	GO:0009898~internal side of plasma membrane	7	0.300558	0.182181	COPB2, COPA, TLN1, SEC31A, TLN2, COPB1, COPE	155	316	12782	1.82675	1	0.578712	92.605
SP_PIR_KEYWORDS	golgi apparatus	8	0.343495	0.28844	SEC23A, COPB2, COPA, GANAB, COPB1, USO1, TMED10, COPE	176	588	19235	1.48694	1	0.71385	98.7592
UP_SEQ_FEATURE	repeat:WD 5	4	0.171748	0.360914	COPB2, COPA, EIF3B, SEC31A	176	233	19113	1.86432	1	0.998052	99.8827
UP_SEQ_FEATURE	repeat:WD 4	4	0.171748	0.404537	COPB2, COPA, EIF3B, SEC31A	176	251	19113	1.73062	1	0.99904	99.9596
UP_SEQ_FEATURE	repeat:WD 3	4	0.171748	0.44185	COPB2, COPA, EIF3B, SEC31A	176	265	19113	1.63919	1	0.999533	99.9848
UP_SEQ_FEATURE	repeat:WD 1	4	0.171748	0.459785	COPB2, COPA, EIF3B, SEC31A	176	274	19113	1.58535	1	0.999647	99.9907
UP_SEQ_FEATURE	repeat:WD 2	4	0.171748	0.459785	COPB2, COPA, EIF3B, SEC31A	176	274	19113	1.58535	1	0.999647	99.9907
SP_PIR_KEYWORDS	wd repeat	4	0.171748	0.460588	COPB2, COPA, EIF3B, SEC31A	176	276	19235	1.58391	1	0.860131	99.9652
UP_SEQ_FEATURE	repeat:WD 6	3	0.128811	0.526675	COPB2, COPA, SEC31A	176	192	19113	1.69682	1	0.999875	99.9987
INTERPRO	IPR019775:WD40 repeat, conserved site	4	0.171748	0.555178	COPB2, COPA, EIF3B, SEC31A	175	277	16659	1.37465	1	0.999252	99.9987
INTERPRO	IPR019782:WD40 repeat 2	3	0.128811	0.686517	COPB2, COPA, SEC31A	175	226	16659	1.26364	1	0.999948	100
SMART	SM00320:WD40	3	0.128811	0.691526	COPB2, COPA, SEC31A	82	266	9079	1.24872	1	0.994971	99.999
INTERPRO	IPR017986:WD40 repeat, region	3	0.128811	0.713605	COPB2, COPA, SEC31A	175	238	16659	1.19993	1	0.99997	100
INTERPRO	IPR019781:WD40 repeat, subgroup	3	0.128811	0.722192	COPB2, COPA, SEC31A	175	242	16659	1.18009	1	0.999971	100
INTERPRO	IPR001680:WD40 repeat	3	0.128811	0.769272	COPB2, COPA, SEC31A	175	266	16659	1.07362	1	0.999992	100
INTERPRO	IPR015943:WD40/YVTN repeat-like	3	0.128811	0.824069	COPB2, COPA, EIF3B	175	300	16659	0.951943	1	0.999999	100
GOTERM_CC_FAT	GO:0005794~Golgi apparatus	9	0.386432	0.832988	SEC23A, COPB2, COPA, SEC31A, GANAB, COPB1, USO1, TMED10, COPE	155	872	12782	0.851125	1	0.99425	100
GOTERM_CC_FAT	GO:0044459~plasma membrane part	12	0.515243	0.999929	ADRM1, COPB2, ATP6V1A, COPA, TLN1, GP6, SEC31A, TLN2, COPB1, KTN1, STK39, COPE	155	2203	12782	0.449194	1	1	100
Annotation Cluster 19	Enrichment Score: 1.9008745564789602
Category	Term	Count	%	PValue	Genes	List Total	Pop Hits	Pop Total	Fold Enrichment	Bonferroni	Benjamini	FDR
GOTERM_BP_FAT	GO:0006461~protein complex assembly	14	0.601116	0.00771843	PPP2R1A, TCP1, SRP54, PFKL, IPO9, ADRM1, GTF2E2, LONP1, PAK2, GTF2I, RRM1, IPO5, TNPO2, TNPO1	163	505	13528	2.30082	0.998828	0.104736	11.3316
GOTERM_BP_FAT	GO:0070271~protein complex biogenesis	14	0.601116	0.00771843	PPP2R1A, TCP1, SRP54, PFKL, IPO9, ADRM1, GTF2E2, LONP1, PAK2, GTF2I, RRM1, IPO5, TNPO2, TNPO1	163	505	13528	2.30082	0.998828	0.104736	11.3316
GOTERM_BP_FAT	GO:0034621~cellular macromolecular complex subunit organization	11	0.472306	0.0108363	ADRM1, SRP54, EIF3A, TCP1, SET, PAK2, IPO5, IPO9, TNPO2, ETF1, TNPO1	163	357	13528	2.55723	0.999924	0.130257	15.5587
GOTERM_BP_FAT	GO:0043933~macromolecular complex subunit organization	17	0.729927	0.0111304	PPP2R1A, TCP1, SRP54, PFKL, IPO9, ETF1, ADRM1, EIF3A, GTF2E2, LONP1, SET, PAK2, GTF2I, IPO5, RRM1, TNPO2, TNPO1	163	710	13528	1.98718	0.999942	0.131762	15.9475
GOTERM_BP_FAT	GO:0043623~cellular protein complex assembly	7	0.300558	0.0133297	ADRM1, SRP54, TCP1, IPO5, IPO9, TNPO2, TNPO1	163	162	13528	3.58615	0.999992	0.151786	18.8026
GOTERM_BP_FAT	GO:0065003~macromolecular complex assembly	16	0.68699	0.0137097	PPP2R1A, TCP1, SRP54, PFKL, IPO9, ADRM1, EIF3A, GTF2E2, LONP1, SET, PAK2, GTF2I, IPO5, RRM1, TNPO2, TNPO1	163	665	13528	1.99684	0.999994	0.148126	19.2867
GOTERM_BP_FAT	GO:0034622~cellular macromolecular complex assembly	9	0.386432	0.0376341	ADRM1, SRP54, EIF3A, TCP1, SET, IPO5, IPO9, TNPO2, TNPO1	163	318	13528	2.34888	1	0.310125	44.8664
Annotation Cluster 20	Enrichment Score: 1.6472178492516825
Category	Term	Count	%	PValue	Genes	List Total	Pop Hits	Pop Total	Fold Enrichment	Bonferroni	Benjamini	FDR
GOTERM_CC_FAT	GO:0005759~mitochondrial matrix	13	0.558179	1.91486e-05	SHMT2, SUCLG1, ATP5B, ECHS1, QARS, ACAT1, LONP1, C1QBP, DLD, ATP5A1, LRPPRC, FH, HSPA9	155	227	12782	4.72264	0.00468045	0.000781601	0.0247939
GOTERM_CC_FAT	GO:0031980~mitochondrial lumen	13	0.558179	1.91486e-05	SHMT2, SUCLG1, ATP5B, ECHS1, QARS, ACAT1, LONP1, C1QBP, DLD, ATP5A1, LRPPRC, FH, HSPA9	155	227	12782	4.72264	0.00468045	0.000781601	0.0247939
UP_SEQ_FEATURE	transit peptide:Mitochondrion	15	0.644053	0.00010523	SHMT2, ATP5B, SUCLG1, ECHS1, UQCRFS1, PECI, ACAT1, LONP1, C1QBP, DLD, IDH2, ATP5A1, LRPPRC, FH, HSPA9	176	467	19113	3.48811	0.0707235	0.0181701	0.158484
SP_PIR_KEYWORDS	transit peptide	15	0.644053	0.000120316	SHMT2, ATP5B, SUCLG1, ECHS1, UQCRFS1, PECI, ACAT1, LONP1, C1QBP, DLD, IDH2, ATP5A1, LRPPRC, FH, HSPA9	176	476	19235	3.44401	0.0283477	0.00169017	0.155084
GOTERM_CC_FAT	GO:0009295~nucleoid	5	0.214684	0.000494899	LONP1, SHMT2, ATP5B, LRPPRC, HSPA9	155	31	12782	13.3007	0.114214	0.00862546	0.638986
GOTERM_CC_FAT	GO:0042645~mitochondrial nucleoid	5	0.214684	0.000494899	LONP1, SHMT2, ATP5B, LRPPRC, HSPA9	155	31	12782	13.3007	0.114214	0.00862546	0.638986
GOTERM_CC_FAT	GO:0005739~mitochondrion	26	1.11636	0.00122991	YWHAZ, ATP5B, HK1, ECHS1, QARS, VARS, UQCRFS1, ACAT1, LONP1, IDH2, FEN1, FH, HSPA9, PPP2R1A, SHMT2, SUCLG1, YWHAE, PECI, ATP6V1A, RALGAPA1, PSMC4, C1QBP, DLD, ATP5A1, LRPPRC, MPST	155	1087	12782	1.97247	0.260303	0.0175798	1.58104
SP_PIR_KEYWORDS	mitochondrion	17	0.729927	0.00391092	SHMT2, ATP5B, SUCLG1, HK1, ECHS1, UQCRFS1, PECI, ACAT1, LONP1, C1QBP, DLD, IDH2, ATP5A1, LRPPRC, MPST, FH, HSPA9	176	832	19235	2.23308	0.60802	0.0307359	4.92896
GOTERM_BP_FAT	GO:0006091~generation of precursor metabolites and energy	11	0.472306	0.00445699	ATP6V1A, TROVE2, PFKL, ATP5B, SUCLG1, DLD, IDH2, HK1, ATP5A1, UQCRFS1, FH	163	313	13528	2.91672	0.979569	0.0748638	6.69846
GOTERM_CC_FAT	GO:0044429~mitochondrial part	15	0.644053	0.0126881	SHMT2, ATP5B, SUCLG1, ECHS1, HK1, QARS, UQCRFS1, ACAT1, LONP1, C1QBP, DLD, ATP5A1, LRPPRC, FH, HSPA9	155	595	12782	2.07894	0.956215	0.109408	15.241
GOTERM_MF_FAT	GO:0015078~hydrogen ion transmembrane transporter activity	4	0.171748	0.102489	ATP6V1A, ATP5B, ATP5A1, UQCRFS1	163	90	12983	3.54001	1	0.642528	77.2391
GOTERM_CC_FAT	GO:0031967~organelle envelope	12	0.515243	0.128484	SHMT2, ATP5B, SUCLG1, IPO5, HK1, IPO9, ATP5A1, TNPO2, UQCRFS1, ACAT1, TNPO1, LRPPRC	155	620	12782	1.59609	1	0.48348	83.1505
GOTERM_CC_FAT	GO:0031975~envelope	12	0.515243	0.130529	SHMT2, ATP5B, SUCLG1, IPO5, HK1, IPO9, ATP5A1, TNPO2, UQCRFS1, ACAT1, TNPO1, LRPPRC	155	622	12782	1.59096	1	0.482634	83.6554
GOTERM_MF_FAT	GO:0015077~monovalent inorganic cation transmembrane transporter activity	4	0.171748	0.140672	ATP6V1A, ATP5B, ATP5A1, UQCRFS1	163	104	12983	3.06347	1	0.745468	87.4471
GOTERM_CC_FAT	GO:0019866~organelle inner membrane	7	0.300558	0.206125	SHMT2, ATP5B, SUCLG1, ATP5A1, UQCRFS1, ACAT1, LRPPRC	155	329	12782	1.75456	1	0.6043	94.967
GOTERM_MF_FAT	GO:0022890~inorganic cation transmembrane transporter activity	4	0.171748	0.291551	ATP6V1A, ATP5B, ATP5A1, UQCRFS1	163	151	12983	2.10994	1	0.936545	99.1068
GOTERM_CC_FAT	GO:0005743~mitochondrial inner membrane	6	0.257621	0.309075	SHMT2, ATP5B, SUCLG1, ATP5A1, UQCRFS1, ACAT1	155	306	12782	1.61695	1	0.746517	99.1669
GOTERM_CC_FAT	GO:0031966~mitochondrial membrane	7	0.300558	0.338723	SHMT2, ATP5B, SUCLG1, HK1, ATP5A1, UQCRFS1, ACAT1	155	394	12782	1.46511	1	0.760008	99.5279
KEGG_PATHWAY	hsa00190:Oxidative phosphorylation	4	0.171748	0.377995	ATP6V1A, ATP5B, ATP5A1, UQCRFS1	87	130	5085	1.79841	1	0.868496	99.4531
GOTERM_CC_FAT	GO:0005740~mitochondrial envelope	7	0.300558	0.392636	SHMT2, ATP5B, SUCLG1, HK1, ATP5A1, UQCRFS1, ACAT1	155	419	12782	1.37769	1	0.812405	99.8431
GOTERM_CC_FAT	GO:0044455~mitochondrial membrane part	3	0.128811	0.446029	ATP5B, ATP5A1, UQCRFS1	155	125	12782	1.97915	1	0.854769	99.9523
SP_PIR_KEYWORDS	mitochondrion inner membrane	3	0.128811	0.525815	ATP5B, ATP5A1, UQCRFS1	176	193	19235	1.6988	1	0.898358	99.9934
KEGG_PATHWAY	hsa05012:Parkinson's disease	3	0.128811	0.642896	ATP5B, ATP5A1, UQCRFS1	87	128	5085	1.36988	1	0.975835	99.9988
KEGG_PATHWAY	hsa05010:Alzheimer's disease	3	0.128811	0.769033	ATP5B, ATP5A1, UQCRFS1	87	163	5085	1.07574	1	0.9927	100
KEGG_PATHWAY	hsa05016:Huntington's disease	3	0.128811	0.815161	ATP5B, ATP5A1, UQCRFS1	87	180	5085	0.974138	1	0.995799	100
Annotation Cluster 21	Enrichment Score: 1.6136240757525857
Category	Term	Count	%	PValue	Genes	List Total	Pop Hits	Pop Total	Fold Enrichment	Bonferroni	Benjamini	FDR
GOTERM_BP_FAT	GO:0006446~regulation of translational initiation	4	0.171748	0.0128811	EIF4G2, EIF3B, EIF3H, EIF4H	163	41	13528	8.09696	0.999988	0.14898	18.2278
GOTERM_BP_FAT	GO:0010608~posttranscriptional regulation of gene expression	8	0.343495	0.0136002	EIF4G2, EIF3B, EIF3H, EIF4H, SERBP1, SYNCRIP, ETF1, PRKCD	163	211	13528	3.14669	0.999993	0.152661	19.1475
GOTERM_BP_FAT	GO:0006417~regulation of translation	5	0.214684	0.0823433	EIF4G2, EIF3B, EIF3H, EIF4H, ETF1	163	137	13528	3.02897	1	0.496749	73.6523
Annotation Cluster 22	Enrichment Score: 1.5010838810394123
Category	Term	Count	%	PValue	Genes	List Total	Pop Hits	Pop Total	Fold Enrichment	Bonferroni	Benjamini	FDR
SP_PIR_KEYWORDS	ribonucleoprotein	12	0.515243	5.14504e-05	SRP54, TROVE2, RPL31, EFTUD2, RPL21, SRP68, RPL35, SYNCRIP, RPL10A, RPL12, HNRNPR, RBM25	176	279	19235	4.70064	0.0122217	0.000768265	0.0663454
GOTERM_CC_FAT	GO:0030529~ribonucleoprotein complex	17	0.729927	0.000480841	SRP54, EFTUD2, SRP68, RPL35, SYNCRIP, EEF2, HNRNPR, STAU1, SF3B2, TROVE2, RPL31, RPL21, DHX15, THOC4, RPL10A, RPL12, RBM25	155	515	12782	2.72213	0.111157	0.00902323	0.620887
GOTERM_BP_FAT	GO:0006414~translational elongation	7	0.300558	0.00133485	RPL31, RPL21, RPL35, EEF2, RPL10A, RPL12, VARS	163	101	13528	5.75205	0.687587	0.0406997	2.05192
GOTERM_CC_FAT	GO:0044445~cytosolic part	6	0.257621	0.0367495	TCP1, CCT4, PFKL, RPL31, RPL21, RPL35	155	152	12782	3.25518	0.999896	0.23056	38.4215
KEGG_PATHWAY	hsa03010:Ribosome	5	0.214684	0.058903	RPL31, RPL21, RPL35, RPL10A, RPL12	87	87	5085	3.3591	0.996676	0.469573	48.6226
GOTERM_CC_FAT	GO:0022625~cytosolic large ribosomal subunit	3	0.128811	0.0764969	RPL31, RPL21, RPL35	155	38	12782	6.51036	1	0.364553	64.3189
SP_PIR_KEYWORDS	ribosomal protein	5	0.214684	0.0929773	RPL31, RPL21, RPL35, RPL10A, RPL12	176	188	19235	2.90664	1	0.38486	71.6
GOTERM_CC_FAT	GO:0005840~ribosome	6	0.257621	0.11831	RPL31, RPL21, SRP68, RPL35, RPL10A, RPL12	155	215	12782	2.30134	1	0.46043	80.4179
SP_PIR_KEYWORDS	ribosome	3	0.128811	0.142691	RPL31, RPL21, RPL12	176	73	19235	4.49136	1	0.494091	86.274
GOTERM_MF_FAT	GO:0003735~structural constituent of ribosome	5	0.214684	0.157857	RPL31, RPL21, RPL35, RPL10A, RPL12	163	168	12983	2.37054	1	0.779506	90.4796
GOTERM_CC_FAT	GO:0015934~large ribosomal subunit	3	0.128811	0.193185	RPL31, RPL21, RPL35	155	67	12782	3.69244	1	0.583777	93.7948
GOTERM_CC_FAT	GO:0022626~cytosolic ribosome	3	0.128811	0.255275	RPL31, RPL21, RPL35	155	81	12782	3.05424	1	0.676418	97.8002
GOTERM_CC_FAT	GO:0033279~ribosomal subunit	3	0.128811	0.458157	RPL31, RPL21, RPL35	155	128	12782	1.93276	1	0.861295	99.9642
Annotation Cluster 23	Enrichment Score: 1.3938756843060425
Category	Term	Count	%	PValue	Genes	List Total	Pop Hits	Pop Total	Fold Enrichment	Bonferroni	Benjamini	FDR
KEGG_PATHWAY	hsa00020:Citrate cycle (TCA cycle)	5	0.214684	0.00169382	SUCLG1, DLD, IDH2, ACLY, FH	87	31	5085	9.42714	0.147305	0.0262094	1.84249
GOTERM_BP_FAT	GO:0006084~acetyl-CoA metabolic process	4	0.171748	0.00592503	SUCLG1, DLD, IDH2, FH	163	31	13528	10.7089	0.99435	0.0898174	8.81125
SP_PIR_KEYWORDS	tricarboxylic acid cycle	3	0.128811	0.015429	SUCLG1, IDH2, FH	176	21	19235	15.6128	0.975675	0.0955603	18.1735
GOTERM_BP_FAT	GO:0046356~acetyl-CoA catabolic process	3	0.128811	0.0305849	SUCLG1, IDH2, FH	163	23	13528	10.8253	1	0.278172	38.2536
GOTERM_BP_FAT	GO:0006099~tricarboxylic acid cycle	3	0.128811	0.0305849	SUCLG1, IDH2, FH	163	23	13528	10.8253	1	0.278172	38.2536
GOTERM_BP_FAT	GO:0009109~coenzyme catabolic process	3	0.128811	0.038386	SUCLG1, IDH2, FH	163	26	13528	9.57622	1	0.312468	45.5313
GOTERM_BP_FAT	GO:0051187~cofactor catabolic process	3	0.128811	0.0528423	SUCLG1, IDH2, FH	163	31	13528	8.03166	1	0.388943	56.9434
GOTERM_BP_FAT	GO:0043648~dicarboxylic acid metabolic process	3	0.128811	0.0622982	SUCLG1, DLD, FH	163	34	13528	7.32299	1	0.422629	63.1529
GOTERM_BP_FAT	GO:0009060~aerobic respiration	3	0.128811	0.0655689	SUCLG1, IDH2, FH	163	35	13528	7.11376	1	0.433326	65.098
GOTERM_BP_FAT	GO:0045333~cellular respiration	4	0.171748	0.110572	SUCLG1, DLD, IDH2, FH	163	97	13528	3.42243	1	0.575845	83.7773
GOTERM_BP_FAT	GO:0006732~coenzyme metabolic process	5	0.214684	0.111812	SUCLG1, DLD, IDH2, ACLY, FH	163	153	13528	2.71222	1	0.577107	84.1248
GOTERM_BP_FAT	GO:0051186~cofactor metabolic process	5	0.214684	0.205368	SUCLG1, DLD, IDH2, ACLY, FH	163	195	13528	2.12805	1	0.748633	97.1788
GOTERM_BP_FAT	GO:0015980~energy derivation by oxidation of organic compounds	4	0.171748	0.248719	SUCLG1, DLD, IDH2, FH	163	144	13528	2.30539	1	0.809969	98.819
Annotation Cluster 24	Enrichment Score: 1.3157221346012244
Category	Term	Count	%	PValue	Genes	List Total	Pop Hits	Pop Total	Fold Enrichment	Bonferroni	Benjamini	FDR
GOTERM_MF_FAT	GO:0042623~ATPase activity, coupled	11	0.472306	0.00218871	RFC5, ATP6V1A, LONP1, RFC4, ASCC3, ATP5B, DHX15, RUVBL2, DDX21, ATP5A1, DDX42	163	272	12983	3.22115	0.537574	0.0470609	2.95474
SP_PIR_KEYWORDS	helicase	6	0.257621	0.00765798	ASCC3, DHX15, RUVBL2, DDX21, RUVBL1, DDX42	176	134	19235	4.89357	0.840754	0.0526042	9.44023
GOTERM_MF_FAT	GO:0004386~helicase activity	7	0.300558	0.00818744	ASCC3, DHX15, RUVBL2, DDX21, RUVBL1, MCM4, DDX42	163	140	12983	3.98252	0.944637	0.134711	10.6433
GOTERM_MF_FAT	GO:0008026~ATP-dependent helicase activity	5	0.214684	0.0341866	ASCC3, DHX15, RUVBL2, DDX21, DDX42	163	98	12983	4.06379	0.999995	0.344406	37.8827
GOTERM_MF_FAT	GO:0070035~purine NTP-dependent helicase activity	5	0.214684	0.0341866	ASCC3, DHX15, RUVBL2, DDX21, DDX42	163	98	12983	4.06379	0.999995	0.344406	37.8827
SMART	SM00490:HELICc	4	0.171748	0.0686834	ASCC3, DHX15, DDX21, DDX42	82	106	9079	4.17809	0.978558	0.47292	50.1964
SMART	SM00487:DEXDc	4	0.171748	0.0733621	ASCC3, DHX15, DDX21, DDX42	82	109	9079	4.0631	0.983664	0.444435	52.5941
INTERPRO	IPR001650:DNA/RNA helicase, C-terminal	4	0.171748	0.101614	ASCC3, DHX15, DDX21, DDX42	175	107	16659	3.55866	1	0.776052	77.4549
INTERPRO	IPR014021:Helicase, superfamily 1 and 2, ATP-binding	4	0.171748	0.101614	ASCC3, DHX15, DDX21, DDX42	175	107	16659	3.55866	1	0.776052	77.4549
INTERPRO	IPR014001:DEAD-like helicase, N-terminal	4	0.171748	0.105916	ASCC3, DHX15, DDX21, DDX42	175	109	16659	3.49337	1	0.778972	78.9103
INTERPRO	IPR011545:DNA/RNA helicase, DEAD/DEAH box type, N-terminal	3	0.128811	0.133394	ASCC3, DDX21, DDX42	175	61	16659	4.68169	1	0.845257	86.335
UP_SEQ_FEATURE	domain:Helicase C-terminal	3	0.128811	0.249922	DHX15, DDX21, DDX42	176	105	19113	3.10276	1	0.990547	98.689
UP_SEQ_FEATURE	domain:Helicase ATP-binding	3	0.128811	0.266884	DHX15, DDX21, DDX42	176	110	19113	2.96173	1	0.990941	99.0713
Annotation Cluster 25	Enrichment Score: 1.2004627996857555
Category	Term	Count	%	PValue	Genes	List Total	Pop Hits	Pop Total	Fold Enrichment	Bonferroni	Benjamini	FDR
GOTERM_CC_FAT	GO:0016607~nuclear speck	5	0.214684	0.0358026	SRP54, THOC4, RBM39, RBM25, DDX42	155	103	12782	4.00313	0.999868	0.231044	37.633
GOTERM_CC_FAT	GO:0016604~nuclear body	6	0.257621	0.0525246	RPA1, SRP54, THOC4, RBM39, RBM25, DDX42	155	168	12782	2.94516	0.999998	0.293805	50.2764
GOTERM_CC_FAT	GO:0044451~nucleoplasm part	11	0.472306	0.133148	RPA1, SRP54, CTBP1, GTF2E2, RUVBL2, THOC4, RUVBL1, MBD3, RBM39, RBM25, DDX42	155	555	12782	1.63443	1	0.483414	84.2816
Annotation Cluster 26	Enrichment Score: 1.0962777619499786
Category	Term	Count	%	PValue	Genes	List Total	Pop Hits	Pop Total	Fold Enrichment	Bonferroni	Benjamini	FDR
INTERPRO	IPR004100:ATPase, F1/V1/A1 complex, alpha/beta subunit, N-terminal	3	0.128811	0.0010625	ATP6V1A, ATP5B, ATP5A1	175	5	16659	57.1166	0.340096	0.0451342	1.467
INTERPRO	IPR000793:ATPase, F1/V1/A1 complex, alpha/beta subunit, C-terminal	3	0.128811	0.0010625	ATP6V1A, ATP5B, ATP5A1	175	5	16659	57.1166	0.340096	0.0451342	1.467
INTERPRO	IPR000194:ATPase, F1/V1/A1 complex, alpha/beta subunit, nucleotide-binding domain	3	0.128811	0.0010625	ATP6V1A, ATP5B, ATP5A1	175	5	16659	57.1166	0.340096	0.0451342	1.467
GOTERM_BP_FAT	GO:0009259~ribonucleotide metabolic process	8	0.343495	0.00194769	ATP6V1A, LONP1, ATP5B, ACLY, ATP5A1, PAICS, PRPS2, GART	163	147	13528	4.51667	0.816968	0.043703	2.98073
GOTERM_BP_FAT	GO:0009150~purine ribonucleotide metabolic process	7	0.300558	0.00631019	ATP6V1A, LONP1, ATP5B, ACLY, ATP5A1, PAICS, GART	163	138	13528	4.20983	0.995968	0.0921987	9.35811
INTERPRO	IPR020003:ATPase, F1/V1/A1 complex, alpha/beta subunit, nucleotide-binding domain, active site	3	0.128811	0.00668312	ATP6V1A, ATP5B, ATP5A1	175	12	16659	23.7986	0.927333	0.151145	8.90066
INTERPRO	IPR013816:ATP-grasp fold, subdomain 2	3	0.128811	0.0133083	ACLY, PAICS, GART	175	17	16659	16.799	0.994692	0.220772	16.9936
GOTERM_MF_FAT	GO:0046933~hydrogen ion transporting ATP synthase activity, rotational mechanism	3	0.128811	0.0165562	ATP6V1A, ATP5B, ATP5A1	163	16	12983	14.9344	0.997196	0.217183	20.4293
GOTERM_BP_FAT	GO:0009260~ribonucleotide biosynthetic process	6	0.257621	0.0166686	ATP6V1A, ATP5B, ATP5A1, PAICS, PRPS2, GART	163	124	13528	4.01583	1	0.173156	22.9644
GOTERM_CC_FAT	GO:0033178~proton-transporting two-sector ATPase complex, catalytic domain	3	0.128811	0.0194455	ATP6V1A, ATP5B, ATP5A1	155	18	12782	13.7441	0.991861	0.148171	22.4535
GOTERM_BP_FAT	GO:0006163~purine nucleotide metabolic process	7	0.300558	0.02449	ATP6V1A, LONP1, ATP5B, ACLY, ATP5A1, PAICS, GART	163	186	13528	3.12343	1	0.234037	31.9449
GOTERM_BP_FAT	GO:0009165~nucleotide biosynthetic process	7	0.300558	0.02449	ATP6V1A, ATP5B, RRM1, ATP5A1, PAICS, PRPS2, GART	163	186	13528	3.12343	1	0.234037	31.9449
GOTERM_BP_FAT	GO:0034404~nucleobase, nucleoside and nucleotide biosynthetic process	7	0.300558	0.0287335	ATP6V1A, ATP5B, RRM1, ATP5A1, PAICS, PRPS2, GART	163	193	13528	3.01014	1	0.266316	36.3976
GOTERM_BP_FAT	GO:0034654~nucleobase, nucleoside, nucleotide and nucleic acid biosynthetic process	7	0.300558	0.0287335	ATP6V1A, ATP5B, RRM1, ATP5A1, PAICS, PRPS2, GART	163	193	13528	3.01014	1	0.266316	36.3976
GOTERM_BP_FAT	GO:0009156~ribonucleoside monophosphate biosynthetic process	3	0.128811	0.0305849	PAICS, PRPS2, GART	163	23	13528	10.8253	1	0.278172	38.2536
GOTERM_MF_FAT	GO:0046961~proton-transporting ATPase activity, rotational mechanism	3	0.128811	0.0329793	ATP6V1A, ATP5B, ATP5A1	163	23	12983	10.3892	0.999993	0.343996	36.8113
GOTERM_BP_FAT	GO:0009161~ribonucleoside monophosphate metabolic process	3	0.128811	0.0357086	PAICS, PRPS2, GART	163	25	13528	9.95926	1	0.305134	43.1292
GOTERM_BP_FAT	GO:0046034~ATP metabolic process	5	0.214684	0.0373401	ATP6V1A, LONP1, ATP5B, ACLY, ATP5A1	163	105	13528	3.95209	1	0.31094	44.6045
GOTERM_BP_FAT	GO:0009152~purine ribonucleotide biosynthetic process	5	0.214684	0.0519786	ATP6V1A, ATP5B, ATP5A1, PAICS, GART	163	117	13528	3.54675	1	0.387002	56.33
GOTERM_BP_FAT	GO:0009205~purine ribonucleoside triphosphate metabolic process	5	0.214684	0.0519786	ATP6V1A, LONP1, ATP5B, ACLY, ATP5A1	163	117	13528	3.54675	1	0.387002	56.33
GOTERM_BP_FAT	GO:0009199~ribonucleoside triphosphate metabolic process	5	0.214684	0.0533214	ATP6V1A, LONP1, ATP5B, ACLY, ATP5A1	163	118	13528	3.51669	1	0.388617	57.2803
GOTERM_BP_FAT	GO:0009144~purine nucleoside triphosphate metabolic process	5	0.214684	0.0588804	ATP6V1A, LONP1, ATP5B, ACLY, ATP5A1	163	122	13528	3.40139	1	0.410551	61.0121
SP_PIR_KEYWORDS	Hydrogen ion transport	3	0.128811	0.0707222	ATP6V1A, ATP5B, ATP5A1	176	48	19235	6.83061	1	0.334806	61.175
GOTERM_BP_FAT	GO:0009141~nucleoside triphosphate metabolic process	5	0.214684	0.0724704	ATP6V1A, LONP1, ATP5B, ACLY, ATP5A1	163	131	13528	3.1677	1	0.464233	68.8915
GOTERM_MF_FAT	GO:0019829~cation-transporting ATPase activity	3	0.128811	0.0739852	ATP6V1A, ATP5B, ATP5A1	163	36	12983	6.63753	1	0.559522	65.0817
GOTERM_BP_FAT	GO:0015985~energy coupled proton transport, down electrochemical gradient	3	0.128811	0.082731	ATP6V1A, ATP5B, ATP5A1	163	40	13528	6.22454	1	0.49529	73.8246
GOTERM_BP_FAT	GO:0015986~ATP synthesis coupled proton transport	3	0.128811	0.082731	ATP6V1A, ATP5B, ATP5A1	163	40	13528	6.22454	1	0.49529	73.8246
GOTERM_BP_FAT	GO:0044271~nitrogen compound biosynthetic process	8	0.343495	0.0959321	ATP6V1A, ATP5B, RRM1, SPR, ATP5A1, PAICS, PRPS2, GART	163	325	13528	2.04293	1	0.537235	79.0985
GOTERM_CC_FAT	GO:0016469~proton-transporting two-sector ATPase complex	3	0.128811	0.102105	ATP6V1A, ATP5B, ATP5A1	155	45	12782	5.49763	1	0.429604	75.2094
GOTERM_BP_FAT	GO:0006164~purine nucleotide biosynthetic process	5	0.214684	0.102175	ATP6V1A, ATP5B, ATP5A1, PAICS, GART	163	148	13528	2.80385	1	0.554822	81.2299
GOTERM_MF_FAT	GO:0015078~hydrogen ion transmembrane transporter activity	4	0.171748	0.102489	ATP6V1A, ATP5B, ATP5A1, UQCRFS1	163	90	12983	3.54001	1	0.642528	77.2391
GOTERM_BP_FAT	GO:0006119~oxidative phosphorylation	4	0.171748	0.113115	ATP6V1A, ATP5B, DLD, ATP5A1	163	98	13528	3.3875	1	0.575568	84.4823
GOTERM_BP_FAT	GO:0034220~ion transmembrane transport	3	0.128811	0.116495	ATP6V1A, ATP5B, ATP5A1	163	49	13528	5.08126	1	0.584003	85.3753
GOTERM_BP_FAT	GO:0009124~nucleoside monophosphate biosynthetic process	3	0.128811	0.120436	PAICS, PRPS2, GART	163	50	13528	4.97963	1	0.594002	86.3557
GOTERM_MF_FAT	GO:0015077~monovalent inorganic cation transmembrane transporter activity	4	0.171748	0.140672	ATP6V1A, ATP5B, ATP5A1, UQCRFS1	163	104	12983	3.06347	1	0.745468	87.4471
GOTERM_BP_FAT	GO:0015992~proton transport	3	0.128811	0.165664	ATP6V1A, ATP5B, ATP5A1	163	61	13528	4.08167	1	0.678553	93.9869
GOTERM_BP_FAT	GO:0006818~hydrogen transport	3	0.128811	0.174184	ATP6V1A, ATP5B, ATP5A1	163	63	13528	3.95209	1	0.690843	94.8725
GOTERM_BP_FAT	GO:0009123~nucleoside monophosphate metabolic process	3	0.128811	0.187091	PAICS, PRPS2, GART	163	66	13528	3.77245	1	0.716813	95.9847
GOTERM_MF_FAT	GO:0042625~ATPase activity, coupled to transmembrane movement of ions	3	0.128811	0.235799	ATP6V1A, ATP5B, ATP5A1	163	74	12983	3.22907	1	0.895005	97.4806
KEGG_PATHWAY	hsa00230:Purine metabolism	5	0.214684	0.259069	POLD1, RRM1, PAICS, PRPS2, GART	87	153	5085	1.91007	1	0.773148	96.272
GOTERM_BP_FAT	GO:0006754~ATP biosynthetic process	3	0.128811	0.288633	ATP6V1A, ATP5B, ATP5A1	163	89	13528	2.79755	1	0.854298	99.4939
GOTERM_MF_FAT	GO:0022890~inorganic cation transmembrane transporter activity	4	0.171748	0.291551	ATP6V1A, ATP5B, ATP5A1, UQCRFS1	163	151	12983	2.10994	1	0.936545	99.1068
GOTERM_BP_FAT	GO:0009206~purine ribonucleoside triphosphate biosynthetic process	3	0.128811	0.328389	ATP6V1A, ATP5B, ATP5A1	163	98	13528	2.54063	1	0.890127	99.7927
GOTERM_BP_FAT	GO:0009145~purine nucleoside triphosphate biosynthetic process	3	0.128811	0.332775	ATP6V1A, ATP5B, ATP5A1	163	99	13528	2.51497	1	0.891015	99.8127
GOTERM_BP_FAT	GO:0009201~ribonucleoside triphosphate biosynthetic process	3	0.128811	0.332775	ATP6V1A, ATP5B, ATP5A1	163	99	13528	2.51497	1	0.891015	99.8127
GOTERM_BP_FAT	GO:0009142~nucleoside triphosphate biosynthetic process	3	0.128811	0.345882	ATP6V1A, ATP5B, ATP5A1	163	102	13528	2.441	1	0.900808	99.8624
KEGG_PATHWAY	hsa00190:Oxidative phosphorylation	4	0.171748	0.377995	ATP6V1A, ATP5B, ATP5A1, UQCRFS1	87	130	5085	1.79841	1	0.868496	99.4531
GOTERM_MF_FAT	GO:0042626~ATPase activity, coupled to transmembrane movement of substances	3	0.128811	0.395613	ATP6V1A, ATP5B, ATP5A1	163	109	12983	2.19221	1	0.969051	99.8985
GOTERM_MF_FAT	GO:0043492~ATPase activity, coupled to movement of substances	3	0.128811	0.400008	ATP6V1A, ATP5B, ATP5A1	163	110	12983	2.17228	1	0.968507	99.9081
GOTERM_MF_FAT	GO:0016820~hydrolase activity, acting on acid anhydrides, catalyzing transmembrane movement of substances	3	0.128811	0.404387	ATP6V1A, ATP5B, ATP5A1	163	111	12983	2.15271	1	0.96798	99.9169
GOTERM_MF_FAT	GO:0015399~primary active transmembrane transporter activity	3	0.128811	0.451504	ATP6V1A, ATP5B, ATP5A1	163	122	12983	1.95861	1	0.975493	99.9731
GOTERM_MF_FAT	GO:0015405~P-P-bond-hydrolysis-driven transmembrane transporter activity	3	0.128811	0.451504	ATP6V1A, ATP5B, ATP5A1	163	122	12983	1.95861	1	0.975493	99.9731
GOTERM_BP_FAT	GO:0015672~monovalent inorganic cation transport	3	0.128811	0.897512	ATP6V1A, ATP5B, ATP5A1	163	318	13528	0.782961	1	0.999869	100
GOTERM_BP_FAT	GO:0006811~ion transport	6	0.257621	0.956662	ATP6V1A, ATP5B, WNK1, ATP5A1, ARL6IP5, MPST	163	768	13528	0.64839	1	0.999993	100
GOTERM_BP_FAT	GO:0055085~transmembrane transport	4	0.171748	0.96918	ATP6V1A, SRP54, ATP5B, ATP5A1	163	569	13528	0.583437	1	0.999998	100
SP_PIR_KEYWORDS	ion transport	3	0.128811	0.969693	ATP6V1A, ATP5B, ATP5A1	176	578	19235	0.567248	1	0.999849	100
GOTERM_BP_FAT	GO:0006812~cation transport	3	0.128811	0.991125	ATP6V1A, ATP5B, ATP5A1	163	553	13528	0.450238	1	1	100
Annotation Cluster 27	Enrichment Score: 1.0129448686507871
Category	Term	Count	%	PValue	Genes	List Total	Pop Hits	Pop Total	Fold Enrichment	Bonferroni	Benjamini	FDR
UP_SEQ_FEATURE	binding site:NADP	3	0.128811	0.0269598	IDH2, AKR7A3, SPR	176	28	19113	11.6353	1	0.547834	33.762
UP_SEQ_FEATURE	binding site:Substrate	7	0.300558	0.0560098	PFKL, RRM1, IDH2, AKR7A3, SPR, FH, MPST	176	297	19113	2.55952	1	0.76184	58.052
UP_SEQ_FEATURE	nucleotide phosphate-binding region:NADP	3	0.128811	0.141001	IDH2, AKR7A3, SPR	176	72	19113	4.52486	1	0.951526	89.8809
SP_PIR_KEYWORDS	nadp	3	0.128811	0.416886	IDH2, AKR7A3, SPR	176	156	19235	2.10173	1	0.828965	99.9048
Annotation Cluster 28	Enrichment Score: 0.9988127693847509
Category	Term	Count	%	PValue	Genes	List Total	Pop Hits	Pop Total	Fold Enrichment	Bonferroni	Benjamini	FDR
GOTERM_MF_FAT	GO:0051287~NAD or NADH binding	4	0.171748	0.0207101	CTBP1, SORD, DLD, IDH2	163	47	12983	6.77875	0.999368	0.255215	24.9086
GOTERM_MF_FAT	GO:0048037~cofactor binding	8	0.343495	0.0366427	CTBP1, SHMT2, SORD, DLD, SDSL, IDH2, SPR, PECI	163	249	12983	2.55905	0.999998	0.354685	40.0105
GOTERM_MF_FAT	GO:0050662~coenzyme binding	6	0.257621	0.0765791	CTBP1, SORD, DLD, IDH2, SPR, PECI	163	181	12983	2.64034	1	0.561686	66.397
SP_PIR_KEYWORDS	oxidoreductase	9	0.386432	0.141418	CTBP1, SORD, DLD, RRM1, IDH2, AKR7A3, SPR, UQCRFS1, VAT1	176	562	19235	1.75019	1	0.497202	86.0088
SP_PIR_KEYWORDS	nad	4	0.171748	0.24721	CTBP1, SORD, DLD, AKR7A3	176	189	19235	2.31301	1	0.65948	97.4342
GOTERM_BP_FAT	GO:0055114~oxidation reduction	9	0.386432	0.500348	CTBP1, SORD, DLD, RRM1, IDH2, AKR7A3, SPR, UQCRFS1, VAT1	163	639	13528	1.16893	1	0.969599	99.9979
Annotation Cluster 29	Enrichment Score: 0.9379930578686997
Category	Term	Count	%	PValue	Genes	List Total	Pop Hits	Pop Total	Fold Enrichment	Bonferroni	Benjamini	FDR
GOTERM_BP_FAT	GO:0006403~RNA localization	5	0.214684	0.0320465	CKAP5, KHSRP, THOC4, LRPPRC, STAU1	163	100	13528	4.14969	1	0.283774	39.6829
GOTERM_BP_FAT	GO:0051236~establishment of RNA localization	4	0.171748	0.110572	CKAP5, KHSRP, THOC4, LRPPRC	163	97	13528	3.42243	1	0.575845	83.7773
GOTERM_BP_FAT	GO:0050657~nucleic acid transport	4	0.171748	0.110572	CKAP5, KHSRP, THOC4, LRPPRC	163	97	13528	3.42243	1	0.575845	83.7773
GOTERM_BP_FAT	GO:0050658~RNA transport	4	0.171748	0.110572	CKAP5, KHSRP, THOC4, LRPPRC	163	97	13528	3.42243	1	0.575845	83.7773
SP_PIR_KEYWORDS	mRNA transport	3	0.128811	0.145822	KHSRP, THOC4, LRPPRC	176	74	19235	4.43067	1	0.495864	86.9067
GOTERM_BP_FAT	GO:0015931~nucleobase, nucleoside, nucleotide and nucleic acid transport	4	0.171748	0.153722	CKAP5, KHSRP, THOC4, LRPPRC	163	113	13528	2.93784	1	0.656628	92.5028
GOTERM_BP_FAT	GO:0051028~mRNA transport	3	0.128811	0.279752	KHSRP, THOC4, LRPPRC	163	87	13528	2.86186	1	0.845591	99.3864
Annotation Cluster 30	Enrichment Score: 0.8592448423450803
Category	Term	Count	%	PValue	Genes	List Total	Pop Hits	Pop Total	Fold Enrichment	Bonferroni	Benjamini	FDR
GOTERM_BP_FAT	GO:0001701~in utero embryonic development	6	0.257621	0.0605122	RPA1, PSMC4, PSMC3, COPS3, BTF3, MBD3	163	176	13528	2.82934	1	0.41626	62.0483
GOTERM_BP_FAT	GO:0043009~chordate embryonic development	7	0.300558	0.206227	RPA1, PFN1, PSMC4, PSMC3, COPS3, BTF3, MBD3	163	331	13528	1.75516	1	0.747877	97.2258
GOTERM_BP_FAT	GO:0009792~embryonic development ending in birth or egg hatching	7	0.300558	0.211873	RPA1, PFN1, PSMC4, PSMC3, COPS3, BTF3, MBD3	163	334	13528	1.73939	1	0.753706	97.5168
Annotation Cluster 31	Enrichment Score: 0.8147446837112697
Category	Term	Count	%	PValue	Genes	List Total	Pop Hits	Pop Total	Fold Enrichment	Bonferroni	Benjamini	FDR
GOTERM_CC_FAT	GO:0015629~actin cytoskeleton	9	0.386432	0.0162162	PFN1, PAK2, TLN2, ACTR1A, IQGAP2, MYL12B, MYL12A, IQGAP1, MYL9	155	269	12782	2.75904	0.981785	0.129007	19.0805
KEGG_PATHWAY	hsa04510:Focal adhesion	8	0.343495	0.0525206	TLN1, PAK2, TLN2, MAPK9, MYL12B, MYL12A, FLNC, MYL9	87	201	5085	2.3263	0.993726	0.469488	44.6684
UP_SEQ_FEATURE	domain:EF-hand 3	4	0.171748	0.0552748	CAPNS1, MYL12B, MYL12A, MYL9	176	94	19113	4.62113	1	0.769582	57.557
SP_PIR_KEYWORDS	calcium binding	4	0.171748	0.0677706	CAPNS1, PRSS3, S100A11, MYL12A	176	103	19235	4.24426	1	0.329235	59.554
INTERPRO	IPR018247:EF-HAND 1	6	0.257621	0.0775667	CAPNS1, S100A11, MYL12B, MYL12A, HSPA9, MYL9	175	217	16659	2.6321	1	0.689396	67.4515
SP_PIR_KEYWORDS	myosin	3	0.128811	0.0785585	MYL12B, MYL12A, MYL9	176	51	19235	6.42881	1	0.358797	65.1926
UP_SEQ_FEATURE	domain:EF-hand 2	5	0.214684	0.0861882	CAPNS1, S100A11, MYL12B, MYL12A, MYL9	176	182	19113	2.98342	1	0.859586	74.294
SP_PIR_KEYWORDS	muscle protein	3	0.128811	0.103532	MYL12B, MYL12A, MYL9	176	60	19235	5.46449	1	0.413205	75.5797
SP_PIR_KEYWORDS	EF hand	3	0.128811	0.103532	CAPNS1, S100A11, MYL12A	176	60	19235	5.46449	1	0.413205	75.5797
SMART	SM00054:EFh	4	0.171748	0.135277	CAPNS1, MYL12B, MYL12A, MYL9	82	143	9079	3.09705	0.99961	0.581917	75.9224
INTERPRO	IPR018248:EF hand	4	0.171748	0.154991	S100A11, MYL12B, MYL12A, MYL9	175	130	16659	2.92905	1	0.88046	90.3786
KEGG_PATHWAY	hsa04810:Regulation of actin cytoskeleton	7	0.300558	0.155044	PFN1, PAK2, IQGAP2, MYL12B, MYL12A, IQGAP1, MYL9	87	215	5085	1.90297	1	0.677341	84.2464
GOTERM_CC_FAT	GO:0016459~myosin complex	3	0.128811	0.184469	MYL12B, MYL12A, MYL9	155	65	12782	3.80605	1	0.577418	92.8685
INTERPRO	IPR002048:Calcium-binding EF-hand	4	0.171748	0.188624	CAPNS1, MYL12B, MYL12A, MYL9	175	143	16659	2.66278	1	0.915973	94.5296
INTERPRO	IPR018249:EF-HAND 2	5	0.214684	0.188711	CAPNS1, S100A11, MYL12B, MYL12A, MYL9	175	215	16659	2.21382	1	0.909735	94.5378
KEGG_PATHWAY	hsa04530:Tight junction	5	0.214684	0.190511	PPP2R1A, MYL12B, MYL12A, PRKCD, MYL9	87	134	5085	2.18091	1	0.668368	90.158
COG_ONTOLOGY	Signal transduction mechanisms / Cytoskeleton / Cell division and chromosome partitioning / General function prediction only	3	0.128811	0.203553	MYL12B, MYL12A, MYL9	39	43	1950	3.48837	0.973788	0.597629	80.1354
UP_SEQ_FEATURE	domain:EF-hand 1	4	0.171748	0.232402	S100A11, MYL12B, MYL12A, MYL9	176	182	19113	2.38674	1	0.98759	98.1433
INTERPRO	IPR011992:EF-Hand type	5	0.214684	0.233594	CAPNS1, S100A11, MYL12B, MYL12A, MYL9	175	236	16659	2.01683	1	0.948804	97.5239
SP_PIR_KEYWORDS	motor protein	3	0.128811	0.33828	MYL12B, MYL12A, MYL9	176	132	19235	2.48386	1	0.765727	99.5137
SP_PIR_KEYWORDS	calcium	9	0.386432	0.447872	CAPNS1, PRSS2, PRSS3, S100A11, PRSS1, MYL12B, MYL12A, MEGF6, MYL9	176	803	19235	1.22492	1	0.853155	99.9529
GOTERM_MF_FAT	GO:0003774~motor activity	3	0.128811	0.531463	MYL12B, MYL12A, MYL9	163	142	12983	1.68275	1	0.981372	99.9969
KEGG_PATHWAY	hsa04670:Leukocyte transendothelial migration	3	0.128811	0.598269	MYL12B, MYL12A, MYL9	87	118	5085	1.48597	1	0.971897	99.9955
GOTERM_MF_FAT	GO:0005509~calcium ion binding	11	0.472306	0.71848	COPA, CAPNS1, ATP5B, PRSS2, PRSS3, S100A11, PRSS1, MYL12B, MYL12A, MEGF6, MYL9	163	919	12983	0.953377	1	0.996721	100
Annotation Cluster 32	Enrichment Score: 0.8055426275130873
Category	Term	Count	%	PValue	Genes	List Total	Pop Hits	Pop Total	Fold Enrichment	Bonferroni	Benjamini	FDR
UP_SEQ_FEATURE	site:Required for specificity	3	0.128811	0.000248568	PRSS2, PRSS3, PRSS1	176	3	19113	108.597	0.159092	0.0284659	0.373985
SP_PIR_KEYWORDS	digestion	3	0.128811	0.00284107	PRSS2, PRSS3, PRSS1	176	9	19235	36.4299	0.493374	0.0258142	3.60338
SP_PIR_KEYWORDS	protein digestion	3	0.128811	0.00353015	PRSS2, PRSS3, PRSS1	176	10	19235	32.7869	0.570528	0.0287242	4.45911
SP_PIR_KEYWORDS	pancreas	3	0.128811	0.0114432	PRSS2, PRSS3, PRSS1	176	18	19235	18.215	0.936117	0.0755825	13.7963
SP_PIR_KEYWORDS	serine proteinase	4	0.171748	0.0130754	LONP1, PRSS2, PRSS3, PRSS1	176	54	19235	8.09554	0.95696	0.0836699	15.6142
UP_SEQ_FEATURE	metal ion-binding site:Calcium; via carbonyl oxygen	3	0.128811	0.0450364	PRSS2, PRSS3, PRSS1	176	37	19113	8.80513	1	0.709268	50.0699
SP_PIR_KEYWORDS	sulfation	3	0.128811	0.0656507	PRSS2, PRSS3, PRSS1	176	46	19235	7.12759	1	0.326883	58.3514
PIR_SUPERFAMILY	PIRSF001135:trypsin	3	0.128811	0.0720374	PRSS2, PRSS3, PRSS1	92	36	7396	6.69928	0.99961	0.99961	56.7186
GOTERM_BP_FAT	GO:0007586~digestion	4	0.171748	0.0958041	COPA, PRSS2, PRSS3, PRSS1	163	91	13528	3.64808	1	0.539878	79.0526
SP_PIR_KEYWORDS	Serine protease	4	0.171748	0.127319	LONP1, PRSS2, PRSS3, PRSS1	176	136	19235	3.21441	1	0.471757	82.7376
UP_SEQ_FEATURE	propeptide:Activation peptide	3	0.128811	0.144144	PRSS2, PRSS3, PRSS1	176	73	19113	4.46287	1	0.950887	90.4249
UP_SEQ_FEATURE	metal ion-binding site:Calcium	3	0.128811	0.147302	PRSS2, PRSS3, PRSS1	176	74	19113	4.40256	1	0.950303	90.9437
UP_SEQ_FEATURE	domain:Peptidase S1	3	0.128811	0.253313	PRSS2, PRSS3, PRSS1	176	106	19113	3.07349	1	0.990219	98.7755
SMART	SM00020:Tryp_SPc	3	0.128811	0.277196	PRSS2, PRSS3, PRSS1	82	116	9079	2.86344	1	0.796802	95.842
INTERPRO	IPR001314:Peptidase S1A, chymotrypsin	3	0.128811	0.296186	PRSS2, PRSS3, PRSS1	175	104	16659	2.74599	1	0.975566	99.2425
INTERPRO	IPR018114:Peptidase S1/S6, chymotrypsin/Hap, active site	3	0.128811	0.300047	PRSS2, PRSS3, PRSS1	175	105	16659	2.71984	1	0.974541	99.2983
GOTERM_MF_FAT	GO:0004252~serine-type endopeptidase activity	4	0.171748	0.301726	LONP1, PRSS2, PRSS3, PRSS1	163	154	12983	2.06884	1	0.939753	99.2672
INTERPRO	IPR001254:Peptidase S1 and S6, chymotrypsin/Hap	3	0.128811	0.342213	PRSS2, PRSS3, PRSS1	175	116	16659	2.46192	1	0.981586	99.7042
GOTERM_MF_FAT	GO:0008236~serine-type peptidase activity	4	0.171748	0.384043	LONP1, PRSS2, PRSS3, PRSS1	163	178	12983	1.78989	1	0.971378	99.8684
GOTERM_MF_FAT	GO:0017171~serine hydrolase activity	4	0.171748	0.391299	LONP1, PRSS2, PRSS3, PRSS1	163	180	12983	1.77001	1	0.969647	99.8881
GOTERM_MF_FAT	GO:0004175~endopeptidase activity	6	0.257621	0.504154	LONP1, CAPNS1, PRSS2, PRSS3, PRSS1, USP14	163	375	12983	1.2744	1	0.982542	99.9932
UP_SEQ_FEATURE	active site:Charge relay system	3	0.128811	0.538606	PRSS2, PRSS3, PRSS1	176	196	19113	1.66219	1	0.999892	99.9991
SP_PIR_KEYWORDS	zymogen	3	0.128811	0.57061	PRSS2, PRSS3, PRSS1	176	206	19235	1.5916	1	0.91999	99.9982
SP_PIR_KEYWORDS	Protease	5	0.214684	0.645375	LONP1, PRSS2, PRSS3, PRSS1, USP14	176	484	19235	1.12903	1	0.94947	99.9998
GOTERM_MF_FAT	GO:0070011~peptidase activity, acting on L-amino acid peptides	6	0.257621	0.820585	LONP1, CAPNS1, PRSS2, PRSS3, PRSS1, USP14	163	549	12983	0.870495	1	0.999373	100
GOTERM_CC_FAT	GO:0005615~extracellular space	7	0.300558	0.839859	COPA, HDLBP, YARS, SORD, PRSS2, PRSS3, PRSS1	155	685	12782	0.842703	1	0.994583	100
GOTERM_MF_FAT	GO:0008233~peptidase activity	6	0.257621	0.848998	LONP1, CAPNS1, PRSS2, PRSS3, PRSS1, USP14	163	574	12983	0.832582	1	0.99967	100
KEGG_PATHWAY	hsa04080:Neuroactive ligand-receptor interaction	3	0.128811	0.93613	PRSS2, PRSS3, PRSS1	87	256	5085	0.684941	1	0.999819	100
GOTERM_CC_FAT	GO:0044421~extracellular region part	7	0.300558	0.977916	COPA, HDLBP, YARS, SORD, PRSS2, PRSS3, PRSS1	155	960	12782	0.601304	1	0.999965	100
SP_PIR_KEYWORDS	Secreted	5	0.214684	0.999907	COPA, PRSS2, PRSS3, PRSS1, MEGF6	176	1689	19235	0.323534	1	1	100
GOTERM_CC_FAT	GO:0005576~extracellular region	9	0.386432	0.999988	COPA, TLN1, HDLBP, YARS, SORD, PRSS2, PRSS3, PRSS1, MEGF6	155	2010	12782	0.369244	1	1	100
Annotation Cluster 33	Enrichment Score: 0.7957575450966535
Category	Term	Count	%	PValue	Genes	List Total	Pop Hits	Pop Total	Fold Enrichment	Bonferroni	Benjamini	FDR
SP_PIR_KEYWORDS	dna recombination	3	0.128811	0.0445253	NONO, RUVBL2, RUVBL1	176	37	19235	8.86133	0.999981	0.243552	44.429
GOTERM_BP_FAT	GO:0006310~DNA recombination	4	0.171748	0.131515	NONO, RPA1, RUVBL2, RUVBL1	163	105	13528	3.16167	1	0.622703	88.7926
SP_PIR_KEYWORDS	activator	5	0.214684	0.700077	NONO, RUVBL2, RUVBL1, RBM39, MYBBP1A	176	520	19235	1.05086	1	0.966156	100
Annotation Cluster 34	Enrichment Score: 0.7660807940090848
Category	Term	Count	%	PValue	Genes	List Total	Pop Hits	Pop Total	Fold Enrichment	Bonferroni	Benjamini	FDR
GOTERM_BP_FAT	GO:0046164~alcohol catabolic process	4	0.171748	0.0731976	TROVE2, SORD, PFKL, HK1	163	81	13528	4.09846	1	0.464532	69.2679
GOTERM_BP_FAT	GO:0044275~cellular carbohydrate catabolic process	4	0.171748	0.0819233	TROVE2, SORD, PFKL, HK1	163	85	13528	3.90559	1	0.49809	73.4645
GOTERM_BP_FAT	GO:0006096~glycolysis	3	0.128811	0.108716	TROVE2, PFKL, HK1	163	47	13528	5.29748	1	0.572388	83.2439
KEGG_PATHWAY	hsa00051:Fructose and mannose metabolism	3	0.128811	0.112075	SORD, PFKL, HK1	87	34	5085	5.1572	0.999986	0.605892	72.8547
GOTERM_BP_FAT	GO:0016052~carbohydrate catabolic process	4	0.171748	0.142472	TROVE2, SORD, PFKL, HK1	163	109	13528	3.04565	1	0.64292	90.7972
GOTERM_BP_FAT	GO:0006007~glucose catabolic process	3	0.128811	0.153032	TROVE2, PFKL, HK1	163	58	13528	4.29279	1	0.660268	92.4074
GOTERM_BP_FAT	GO:0019320~hexose catabolic process	3	0.128811	0.200128	TROVE2, PFKL, HK1	163	69	13528	3.60843	1	0.740934	96.8758
GOTERM_BP_FAT	GO:0046365~monosaccharide catabolic process	3	0.128811	0.208878	TROVE2, PFKL, HK1	163	71	13528	3.50678	1	0.750497	97.3662
GOTERM_BP_FAT	GO:0006006~glucose metabolic process	4	0.171748	0.277874	TROVE2, SORD, PFKL, HK1	163	153	13528	2.16977	1	0.845185	99.3611
GOTERM_BP_FAT	GO:0019318~hexose metabolic process	4	0.171748	0.405824	TROVE2, SORD, PFKL, HK1	163	192	13528	1.72904	1	0.93701	99.969
GOTERM_BP_FAT	GO:0005996~monosaccharide metabolic process	4	0.171748	0.49832	TROVE2, SORD, PFKL, HK1	163	222	13528	1.49538	1	0.969593	99.9978
Annotation Cluster 35	Enrichment Score: 0.7504653990643881
Category	Term	Count	%	PValue	Genes	List Total	Pop Hits	Pop Total	Fold Enrichment	Bonferroni	Benjamini	FDR
GOTERM_BP_FAT	GO:0006986~response to unfolded protein	4	0.171748	0.0533742	HSPA1L, AARS, DNAJB1, VARS	163	71	13528	4.67571	1	0.385844	57.3172
GOTERM_BP_FAT	GO:0051789~response to protein stimulus	4	0.171748	0.136955	HSPA1L, AARS, DNAJB1, VARS	163	107	13528	3.10257	1	0.635834	89.8341
GOTERM_BP_FAT	GO:0010033~response to organic substance	8	0.343495	0.766821	HSPA1L, PPP2R1A, PFKL, AARS, DNAJB1, VARS, UQCRFS1, GART	163	721	13528	0.920875	1	0.998346	100
Annotation Cluster 36	Enrichment Score: 0.7418359431853598
Category	Term	Count	%	PValue	Genes	List Total	Pop Hits	Pop Total	Fold Enrichment	Bonferroni	Benjamini	FDR
UP_SEQ_FEATURE	repeat:3	5	0.214684	0.133677	EIF3A, KHSRP, DDX21, BAT3, EWSR1	176	214	19113	2.5373	1	0.947224	88.4995
UP_SEQ_FEATURE	repeat:1	5	0.214684	0.183477	EIF3A, KHSRP, DDX21, BAT3, EWSR1	176	243	19113	2.2345	1	0.970755	95.2881
UP_SEQ_FEATURE	repeat:2	5	0.214684	0.189138	KHSRP, DDX21, BAT3, HNRNPR, EWSR1	176	246	19113	2.20725	1	0.97168	95.7572
UP_SEQ_FEATURE	repeat:4	4	0.171748	0.232402	EIF3A, KHSRP, BAT3, EWSR1	176	182	19113	2.38674	1	0.98759	98.1433
Annotation Cluster 37	Enrichment Score: 0.5915724588386461
Category	Term	Count	%	PValue	Genes	List Total	Pop Hits	Pop Total	Fold Enrichment	Bonferroni	Benjamini	FDR
SP_PIR_KEYWORDS	ATP	10	0.429369	0.000319388	LONP1, PFKL, RPS6KA1, HK1, MAPK9, DDX21, VARS, PRKCD, DDX42, MARS	176	236	19235	4.63092	0.0735044	0.00346426	0.411196
UP_SEQ_FEATURE	binding site:ATP	10	0.429369	0.0620182	PAK2, RPS6KA1, WNK1, MAPK9, STK39, QARS, VARS, PRKCD, PRPS2, MARS	176	542	19113	2.00363	1	0.785362	61.9008
SP_PIR_KEYWORDS	phosphotransferase	5	0.214684	0.111948	PFKL, RPS6KA1, HK1, MAPK9, PRKCD	176	201	19235	2.71865	1	0.433061	78.3772
SP_PIR_KEYWORDS	transferase	18	0.772864	0.133151	SHMT2, PFKL, WNK1, HK1, ACLY, PRKCD, ACAT1, GART, NOP2, RPS6KA1, PAK2, POLD1, MAPK9, PCMT1, STK39, RPN2, PRPS2, MPST	176	1394	19235	1.4112	1	0.481465	84.1681
UP_SEQ_FEATURE	active site:Proton acceptor	10	0.429369	0.150728	PAK2, PFKL, RPS6KA1, DLD, RRM1, WNK1, MAPK9, STK39, ACAT1, PRKCD	176	658	19113	1.6504	1	0.950047	91.477
KEGG_PATHWAY	hsa04722:Neurotrophin signaling pathway	5	0.214684	0.157184	YWHAZ, RPS6KA1, MAPK9, PRKCD, YWHAE	87	124	5085	2.35679	1	0.657555	84.6787
SMART	SM00220:S_TKc	5	0.214684	0.200106	PAK2, RPS6KA1, MAPK9, STK39, PRKCD	82	259	9079	2.13744	0.999994	0.700514	88.7784
SP_PIR_KEYWORDS	serine/threonine-protein kinase	6	0.257621	0.266717	PAK2, RPS6KA1, WNK1, MAPK9, STK39, PRKCD	176	381	19235	1.7211	1	0.686041	98.1713
INTERPRO	IPR002290:Serine/threonine protein kinase	5	0.214684	0.285949	PAK2, RPS6KA1, MAPK9, STK39, PRKCD	175	259	16659	1.83773	1	0.974217	99.0741
SP_PIR_KEYWORDS	kinase	9	0.386432	0.289964	PAK2, PFKL, RPS6KA1, WNK1, HK1, MAPK9, STK39, PRKCD, PRPS2	176	688	19235	1.42966	1	0.71063	98.7931
INTERPRO	IPR008271:Serine/threonine protein kinase, active site	6	0.257621	0.311318	PAK2, RPS6KA1, WNK1, MAPK9, STK39, PRKCD	175	354	16659	1.61346	1	0.97623	99.44
INTERPRO	IPR017442:Serine/threonine protein kinase-related	6	0.257621	0.32157	PAK2, RPS6KA1, WNK1, MAPK9, STK39, PRKCD	175	359	16659	1.59099	1	0.97746	99.5454
BIOCARTA	h_mapkPathway:MAPKinase Signaling Pathway	3	0.128811	0.369716	PAK2, RPS6KA1, MAPK9	24	80	1437	2.24531	1	1	98.5346
GOTERM_BP_FAT	GO:0016310~phosphorylation	11	0.472306	0.491271	ATP6V1A, CTBP1, PAK2, RPS6KA1, ATP5B, DLD, WNK1, MAPK9, STK39, ATP5A1, PRKCD	163	800	13528	1.14117	1	0.968654	99.9972
GOTERM_BP_FAT	GO:0006796~phosphate metabolic process	13	0.558179	0.501339	PPP2R1A, CTBP1, ATP5B, DUSP23, WNK1, PRKCD, ATP6V1A, PAK2, RPS6KA1, DLD, MAPK9, STK39, ATP5A1	163	973	13528	1.10886	1	0.969289	99.998
GOTERM_BP_FAT	GO:0006793~phosphorus metabolic process	13	0.558179	0.501339	PPP2R1A, CTBP1, ATP5B, DUSP23, WNK1, PRKCD, ATP6V1A, PAK2, RPS6KA1, DLD, MAPK9, STK39, ATP5A1	163	973	13528	1.10886	1	0.969289	99.998
INTERPRO	IPR017441:Protein kinase, ATP binding site	6	0.257621	0.517661	PAK2, RPS6KA1, WNK1, MAPK9, STK39, PRKCD	175	455	16659	1.25531	1	0.998872	99.996
INTERPRO	IPR000719:Protein kinase, core	6	0.257621	0.557908	PAK2, RPS6KA1, WNK1, MAPK9, STK39, PRKCD	175	476	16659	1.19993	1	0.999168	99.9988
UP_SEQ_FEATURE	domain:Protein kinase	5	0.214684	0.625764	PAK2, WNK1, MAPK9, STK39, PRKCD	176	469	19113	1.15775	1	0.999987	100
GOTERM_MF_FAT	GO:0004674~protein serine/threonine kinase activity	6	0.257621	0.626231	PAK2, RPS6KA1, WNK1, MAPK9, STK39, PRKCD	163	430	12983	1.1114	1	0.989517	99.9999
KEGG_PATHWAY	hsa04010:MAPK signaling pathway	5	0.214684	0.669345	HSPA1L, PAK2, RPS6KA1, MAPK9, FLNC	87	267	5085	1.09454	1	0.978782	99.9995
GOTERM_BP_FAT	GO:0006468~protein amino acid phosphorylation	7	0.300558	0.816163	CTBP1, PAK2, RPS6KA1, WNK1, MAPK9, STK39, PRKCD	163	667	13528	0.871	1	0.999251	100
GOTERM_BP_FAT	GO:0007243~protein kinase cascade	4	0.171748	0.824103	PPP2R1A, RPS6KA1, WNK1, MAPK9	163	370	13528	0.897231	1	0.999333	100
GOTERM_MF_FAT	GO:0004672~protein kinase activity	6	0.257621	0.879876	PAK2, RPS6KA1, WNK1, MAPK9, STK39, PRKCD	163	606	12983	0.788617	1	0.999846	100
Annotation Cluster 38	Enrichment Score: 0.5910462523496277
Category	Term	Count	%	PValue	Genes	List Total	Pop Hits	Pop Total	Fold Enrichment	Bonferroni	Benjamini	FDR
GOTERM_CC_FAT	GO:0005813~centrosome	6	0.257621	0.134001	TUBGCP3, TCP1, CKAP5, ACTR1A, C14ORF166, RUVBL1	155	224	12782	2.20887	1	0.479387	84.4806
GOTERM_CC_FAT	GO:0044450~microtubule organizing center part	3	0.128811	0.146118	TUBGCP3, TCP1, CKAP5	155	56	12782	4.41774	1	0.505223	87.0691
GOTERM_CC_FAT	GO:0005815~microtubule organizing center	6	0.257621	0.190247	TUBGCP3, TCP1, CKAP5, ACTR1A, C14ORF166, RUVBL1	155	253	12782	1.95568	1	0.583677	93.4958
GOTERM_CC_FAT	GO:0015630~microtubule cytoskeleton	8	0.343495	0.494071	TUBGCP3, PPP2R1A, TCP1, CKAP5, ACTR1A, C14ORF166, RUVBL1, STAU1	155	549	12782	1.20167	1	0.882365	99.9853
GOTERM_CC_FAT	GO:0044430~cytoskeletal part	12	0.515243	0.602354	TUBGCP3, YWHAZ, TCP1, CKAP5, ACTR1A, C14ORF166, MYL12B, RUVBL1, MYL12A, IQGAP1, STAU1, MYL9	155	952	12782	1.03947	1	0.940645	99.9993
Annotation Cluster 39	Enrichment Score: 0.5223803298287127
Category	Term	Count	%	PValue	Genes	List Total	Pop Hits	Pop Total	Fold Enrichment	Bonferroni	Benjamini	FDR
GOTERM_BP_FAT	GO:0006351~transcription, DNA-dependent	7	0.300558	0.138564	FUBP1, ADRM1, TROVE2, GTF2E2, PSMC5, GTF2I, BTF3	163	292	13528	1.98958	1	0.637579	90.1243
GOTERM_BP_FAT	GO:0032774~RNA biosynthetic process	7	0.300558	0.144959	FUBP1, ADRM1, TROVE2, GTF2E2, PSMC5, GTF2I, BTF3	163	296	13528	1.96269	1	0.646988	91.203
GOTERM_BP_FAT	GO:0006366~transcription from RNA polymerase II promoter	6	0.257621	0.14988	FUBP1, ADRM1, GTF2E2, PSMC5, GTF2I, BTF3	163	234	13528	2.12805	1	0.654717	91.9568
GOTERM_MF_FAT	GO:0003702~RNA polymerase II transcription factor activity	3	0.128811	0.812062	GTF2E2, GTF2I, BTF3	163	244	12983	0.979307	1	0.9993	100
GOTERM_MF_FAT	GO:0030528~transcription regulator activity	8	0.343495	0.999699	FUBP1, CTBP1, GTF2E2, PSMC5, GTF2I, PSMC3, BTF3, EWSR1	163	1512	12983	0.42143	1	1	100
Annotation Cluster 40	Enrichment Score: 0.5185702829025682
Category	Term	Count	%	PValue	Genes	List Total	Pop Hits	Pop Total	Fold Enrichment	Bonferroni	Benjamini	FDR
GOTERM_MF_FAT	GO:0005095~GTPase inhibitor activity	3	0.128811	0.00652031	IPO5, IQGAP2, IQGAP1	163	10	12983	23.8951	0.900008	0.114137	8.56526
GOTERM_MF_FAT	GO:0008047~enzyme activator activity	6	0.257621	0.406938	RALGAPA1, RALGAPB, IQGAP2, AHSA1, PRKCD, IQGAP1	163	335	12983	1.42657	1	0.966815	99.9216
GOTERM_MF_FAT	GO:0060589~nucleoside-triphosphatase regulator activity	7	0.300558	0.411484	RALGAPA1, PAK2, RALGAPB, IPO5, IQGAP2, AHSA1, IQGAP1	163	413	12983	1.35001	1	0.966391	99.9295
GOTERM_MF_FAT	GO:0004857~enzyme inhibitor activity	5	0.214684	0.43619	SET, IPO5, WNK1, IQGAP2, IQGAP1	163	270	12983	1.47501	1	0.97273	99.9608
GOTERM_MF_FAT	GO:0005096~GTPase activator activity	4	0.171748	0.520238	RALGAPA1, RALGAPB, IQGAP2, IQGAP1	163	220	12983	1.44819	1	0.984546	99.9957
GOTERM_MF_FAT	GO:0030695~GTPase regulator activity	6	0.257621	0.57067	RALGAPA1, PAK2, RALGAPB, IPO5, IQGAP2, IQGAP1	163	404	12983	1.18293	1	0.984883	99.9991
GOTERM_BP_FAT	GO:0051056~regulation of small GTPase mediated signal transduction	4	0.171748	0.584258	RALGAPA1, RALGAPB, IQGAP2, IQGAP1	163	252	13528	1.31736	1	0.986687	99.9999
GOTERM_MF_FAT	GO:0005083~small GTPase regulator activity	3	0.128811	0.859844	PAK2, IQGAP2, IQGAP1	163	274	12983	0.872084	1	0.999735	100
Annotation Cluster 41	Enrichment Score: 0.47283841935736803
Category	Term	Count	%	PValue	Genes	List Total	Pop Hits	Pop Total	Fold Enrichment	Bonferroni	Benjamini	FDR
GOTERM_CC_FAT	GO:0001726~ruffle	3	0.128811	0.193185	TLN1, TLN2, S100A11	155	67	12782	3.69244	1	0.583777	93.7948
GOTERM_CC_FAT	GO:0031252~cell leading edge	4	0.171748	0.231906	TLN1, TLN2, S100A11, IQGAP1	155	138	12782	2.39028	1	0.647466	96.7179
GOTERM_CC_FAT	GO:0042995~cell projection	7	0.300558	0.851526	TLN1, ATXN10, TLN2, DLD, S100A11, IQGAP1, STAU1	155	697	12782	0.828195	1	0.995059	100
Annotation Cluster 42	Enrichment Score: 0.4723116535789027
Category	Term	Count	%	PValue	Genes	List Total	Pop Hits	Pop Total	Fold Enrichment	Bonferroni	Benjamini	FDR
GOTERM_BP_FAT	GO:0016573~histone acetylation	3	0.128811	0.112588	RUVBL2, RUVBL1, MBD3	163	48	13528	5.18712	1	0.576758	84.3386
GOTERM_BP_FAT	GO:0006473~protein amino acid acetylation	3	0.128811	0.128415	RUVBL2, RUVBL1, MBD3	163	52	13528	4.78811	1	0.616222	88.1553
GOTERM_BP_FAT	GO:0043543~protein amino acid acylation	3	0.128811	0.161432	RUVBL2, RUVBL1, MBD3	163	60	13528	4.14969	1	0.670842	93.4957
GOTERM_BP_FAT	GO:0016570~histone modification	3	0.128811	0.430662	RUVBL2, RUVBL1, MBD3	163	122	13528	2.04083	1	0.948873	99.984
GOTERM_BP_FAT	GO:0016569~covalent chromatin modification	3	0.128811	0.446943	RUVBL2, RUVBL1, MBD3	163	126	13528	1.97604	1	0.955299	99.9898
GOTERM_BP_FAT	GO:0051276~chromosome organization	7	0.300558	0.526229	HSPA1L, RPA1, SET, RUVBL2, RUVBL1, MBD3, SMC4	163	485	13528	1.19785	1	0.975719	99.9991
GOTERM_BP_FAT	GO:0006325~chromatin organization	4	0.171748	0.835008	SET, RUVBL2, RUVBL1, MBD3	163	378	13528	0.878242	1	0.999452	100
GOTERM_BP_FAT	GO:0016568~chromatin modification	3	0.128811	0.84364	RUVBL2, RUVBL1, MBD3	163	274	13528	0.908692	1	0.999493	100
Annotation Cluster 43	Enrichment Score: 0.44965949194908855
Category	Term	Count	%	PValue	Genes	List Total	Pop Hits	Pop Total	Fold Enrichment	Bonferroni	Benjamini	FDR
GOTERM_MF_FAT	GO:0017016~Ras GTPase binding	3	0.128811	0.314406	PFN1, IPO5, IPO9	163	91	12983	2.62583	1	0.944338	99.4298
GOTERM_MF_FAT	GO:0031267~small GTPase binding	3	0.128811	0.359965	PFN1, IPO5, IPO9	163	101	12983	2.36585	1	0.964634	99.7775
GOTERM_MF_FAT	GO:0051020~GTPase binding	3	0.128811	0.395613	PFN1, IPO5, IPO9	163	109	12983	2.19221	1	0.969051	99.8985
Annotation Cluster 44	Enrichment Score: 0.4122061272118491
Category	Term	Count	%	PValue	Genes	List Total	Pop Hits	Pop Total	Fold Enrichment	Bonferroni	Benjamini	FDR
GOTERM_BP_FAT	GO:0010563~negative regulation of phosphorus metabolic process	3	0.128811	0.112588	PPP2R1A, PRKCD, YWHAE	163	48	13528	5.18712	1	0.576758	84.3386
GOTERM_BP_FAT	GO:0045936~negative regulation of phosphate metabolic process	3	0.128811	0.112588	PPP2R1A, PRKCD, YWHAE	163	48	13528	5.18712	1	0.576758	84.3386
GOTERM_BP_FAT	GO:0051174~regulation of phosphorus metabolic process	5	0.214684	0.837454	PPP2R1A, PAK2, SAPS3, PRKCD, YWHAE	163	485	13528	0.855607	1	0.999447	100
GOTERM_BP_FAT	GO:0019220~regulation of phosphate metabolic process	5	0.214684	0.837454	PPP2R1A, PAK2, SAPS3, PRKCD, YWHAE	163	485	13528	0.855607	1	0.999447	100
GOTERM_BP_FAT	GO:0042325~regulation of phosphorylation	3	0.128811	0.977382	PPP2R1A, PAK2, PRKCD	163	466	13528	0.534295	1	0.999999	100
Annotation Cluster 45	Enrichment Score: 0.38533754100422823
Category	Term	Count	%	PValue	Genes	List Total	Pop Hits	Pop Total	Fold Enrichment	Bonferroni	Benjamini	FDR
GOTERM_MF_FAT	GO:0005200~structural constituent of cytoskeleton	3	0.128811	0.235799	TUBGCP3, TLN1, TLN2	163	74	12983	3.22907	1	0.895005	97.4806
SP_PIR_KEYWORDS	cytoskeleton	8	0.343495	0.358641	TUBGCP3, PFN1, TLN1, TLN2, ACTR1A, C14ORF166, RUVBL1, FLNC	176	636	19235	1.37471	1	0.785294	99.6751
GOTERM_MF_FAT	GO:0003779~actin binding	6	0.257621	0.384612	PFN1, TLN1, TLN2, IQGAP2, FLNC, LRPPRC	163	326	12983	1.46596	1	0.969429	99.87
GOTERM_BP_FAT	GO:0007010~cytoskeleton organization	6	0.257621	0.60199	TUBGCP3, PFN1, TLN1, PAK2, TLN2, CKAP5	163	436	13528	1.14212	1	0.988414	99.9999
GOTERM_MF_FAT	GO:0008092~cytoskeletal protein binding	7	0.300558	0.604643	TUBGCP3, PFN1, TLN1, TLN2, IQGAP2, FLNC, LRPPRC	163	504	12983	1.10625	1	0.987895	99.9997
Annotation Cluster 46	Enrichment Score: 0.36578642307660025
Category	Term	Count	%	PValue	Genes	List Total	Pop Hits	Pop Total	Fold Enrichment	Bonferroni	Benjamini	FDR
SP_PIR_KEYWORDS	gtp-binding	6	0.257621	0.180797	SRP54, EFTUD2, SUCLG1, EEF2, DRG1, GNL3	176	329	19235	1.99313	1	0.548133	92.3644
UP_SEQ_FEATURE	nucleotide phosphate-binding region:GTP	5	0.214684	0.288298	SRP54, EFTUD2, EEF2, DRG1, GNL3	176	295	19113	1.84062	1	0.993549	99.4059
GOTERM_MF_FAT	GO:0005525~GTP binding	6	0.257621	0.497044	SRP54, EFTUD2, SUCLG1, EEF2, DRG1, GNL3	163	372	12983	1.28468	1	0.983431	99.9918
GOTERM_MF_FAT	GO:0032561~guanyl ribonucleotide binding	6	0.257621	0.520591	SRP54, EFTUD2, SUCLG1, EEF2, DRG1, GNL3	163	382	12983	1.25105	1	0.983556	99.9957
GOTERM_MF_FAT	GO:0019001~guanyl nucleotide binding	6	0.257621	0.520591	SRP54, EFTUD2, SUCLG1, EEF2, DRG1, GNL3	163	382	12983	1.25105	1	0.983556	99.9957
INTERPRO	IPR005225:Small GTP-binding protein	3	0.128811	0.527089	EFTUD2, EEF2, DRG1	175	167	16659	1.71008	1	0.998897	99.997
GOTERM_MF_FAT	GO:0003924~GTPase activity	3	0.128811	0.743346	SRP54, EFTUD2, EEF2	163	211	12983	1.13247	1	0.997482	100
Annotation Cluster 47	Enrichment Score: 0.31447995642247994
Category	Term	Count	%	PValue	Genes	List Total	Pop Hits	Pop Total	Fold Enrichment	Bonferroni	Benjamini	FDR
GOTERM_CC_FAT	GO:0000267~cell fraction	16	0.68699	0.324645	COPA, PPP2R1A, YARS, YWHAZ, SORD, PFKL, AARS, WNK1, SYNCRIP, KTN1, ADRM1, USO1, FARSB, TMED10, STK39, USP14	155	1083	12782	1.21831	1	0.746859	99.3798
GOTERM_CC_FAT	GO:0042598~vesicular fraction	5	0.214684	0.339025	COPA, WNK1, USO1, TMED10, SYNCRIP	155	244	12782	1.68985	1	0.755584	99.5307
GOTERM_CC_FAT	GO:0005792~microsome	4	0.171748	0.546732	COPA, USO1, TMED10, SYNCRIP	155	237	12782	1.39181	1	0.914046	99.9965
GOTERM_CC_FAT	GO:0005624~membrane fraction	10	0.429369	0.646007	ADRM1, COPA, SORD, WNK1, USO1, TMED10, KTN1, SYNCRIP, STK39, USP14	155	809	12782	1.01934	1	0.956764	99.9999
GOTERM_CC_FAT	GO:0005626~insoluble fraction	10	0.429369	0.688571	ADRM1, COPA, SORD, WNK1, USO1, TMED10, KTN1, SYNCRIP, STK39, USP14	155	839	12782	0.982891	1	0.969362	100
Annotation Cluster 48	Enrichment Score: 0.2813748049949749
Category	Term	Count	%	PValue	Genes	List Total	Pop Hits	Pop Total	Fold Enrichment	Bonferroni	Benjamini	FDR
GOTERM_BP_FAT	GO:0045454~cell redox homeostasis	3	0.128811	0.174184	GLRX3, DLD, PDIA6	163	63	13528	3.95209	1	0.690843	94.8725
GOTERM_BP_FAT	GO:0042592~homeostatic process	7	0.300558	0.892174	HSPA1L, GLRX3, RPA1, ATP5B, DLD, PDIA6, FH	163	751	13528	0.773578	1	0.999852	100
GOTERM_BP_FAT	GO:0019725~cellular homeostasis	4	0.171748	0.921337	GLRX3, ATP5B, DLD, PDIA6	163	466	13528	0.712394	1	0.999951	100
Annotation Cluster 49	Enrichment Score: 0.27955746748958776
Category	Term	Count	%	PValue	Genes	List Total	Pop Hits	Pop Total	Fold Enrichment	Bonferroni	Benjamini	FDR
UP_SEQ_FEATURE	zinc finger region:C4-type	3	0.128811	0.128586	RPA1, POLD1, EIF2S2	176	68	19113	4.79103	1	0.945365	87.4378
SP_PIR_KEYWORDS	zinc finger	4	0.171748	0.163556	RPA1, TROVE2, POLD1, EIF2S2	176	153	19235	2.85725	1	0.527088	90.0111
SP_PIR_KEYWORDS	zinc-finger	6	0.257621	0.999667	RPA1, POLD1, EIF2S2, PRKCD, EWSR1, DNAJA2	176	1718	19235	0.381687	1	1	100
SP_PIR_KEYWORDS	zinc	8	0.343495	0.999862	RPA1, SORD, POLD1, EIF2S2, PRKCD, EWSR1, DNAJA2, MARS	176	2189	19235	0.399414	1	1	100
GOTERM_MF_FAT	GO:0046914~transition metal ion binding	13	0.558179	1	SEC23A, SORD, UQCRFS1, PRKCD, VAT1, GART, RPA1, POLD1, EIF2S2, IDH2, FEN1, EWSR1, DNAJA2	163	2785	12983	0.371797	1	1	100
GOTERM_MF_FAT	GO:0008270~zinc ion binding	9	0.386432	1	RPA1, SEC23A, SORD, POLD1, EIF2S2, PRKCD, EWSR1, VAT1, DNAJA2	163	2311	12983	0.310192	1	1	100
Annotation Cluster 50	Enrichment Score: 0.1833043476915267
Category	Term	Count	%	PValue	Genes	List Total	Pop Hits	Pop Total	Fold Enrichment	Bonferroni	Benjamini	FDR
GOTERM_BP_FAT	GO:0009416~response to light stimulus	3	0.128811	0.494174	COPS3, POLD1, FEN1	163	138	13528	1.80421	1	0.968932	99.9975
GOTERM_BP_FAT	GO:0009314~response to radiation	3	0.128811	0.694567	COPS3, POLD1, FEN1	163	200	13528	1.24491	1	0.996465	100
GOTERM_BP_FAT	GO:0009628~response to abiotic stimulus	4	0.171748	0.821283	HSPA1L, COPS3, POLD1, FEN1	163	368	13528	0.902107	1	0.999311	100
Annotation Cluster 51	Enrichment Score: 0.17585512536436784
Category	Term	Count	%	PValue	Genes	List Total	Pop Hits	Pop Total	Fold Enrichment	Bonferroni	Benjamini	FDR
SP_PIR_KEYWORDS	mitosis	4	0.171748	0.232235	CKAP5, ACTR1A, RUVBL1, SMC4	176	183	19235	2.38885	1	0.638944	96.692
GOTERM_BP_FAT	GO:0022403~cell cycle phase	6	0.257621	0.555698	RPA1, CUL4A, CKAP5, POLD1, RUVBL1, SMC4	163	414	13528	1.20281	1	0.981953	99.9997
SP_PIR_KEYWORDS	cell division	3	0.128811	0.695458	CKAP5, RUVBL1, SMC4	176	264	19235	1.24193	1	0.966049	100
GOTERM_BP_FAT	GO:0007067~mitosis	3	0.128811	0.743593	CKAP5, RUVBL1, SMC4	163	220	13528	1.13173	1	0.998112	100
GOTERM_BP_FAT	GO:0000280~nuclear division	3	0.128811	0.743593	CKAP5, RUVBL1, SMC4	163	220	13528	1.13173	1	0.998112	100
GOTERM_BP_FAT	GO:0000087~M phase of mitotic cell cycle	3	0.128811	0.752555	CKAP5, RUVBL1, SMC4	163	224	13528	1.11152	1	0.998286	100
GOTERM_BP_FAT	GO:0000279~M phase	4	0.171748	0.758297	RPA1, CKAP5, RUVBL1, SMC4	163	329	13528	1.00904	1	0.998353	100
GOTERM_BP_FAT	GO:0048285~organelle fission	3	0.128811	0.76338	CKAP5, RUVBL1, SMC4	163	229	13528	1.08726	1	0.9984	100
GOTERM_BP_FAT	GO:0051301~cell division	3	0.128811	0.871944	CKAP5, RUVBL1, SMC4	163	295	13528	0.844005	1	0.999739	100
SP_PIR_KEYWORDS	cell cycle	3	0.128811	0.924986	CKAP5, RUVBL1, SMC4	176	461	19235	0.711213	1	0.99897	100
Annotation Cluster 52	Enrichment Score: 0.1483293882908371
Category	Term	Count	%	PValue	Genes	List Total	Pop Hits	Pop Total	Fold Enrichment	Bonferroni	Benjamini	FDR
GOTERM_BP_FAT	GO:0007010~cytoskeleton organization	6	0.257621	0.60199	TUBGCP3, PFN1, TLN1, PAK2, TLN2, CKAP5	163	436	13528	1.14212	1	0.988414	99.9999
GOTERM_BP_FAT	GO:0030036~actin cytoskeleton organization	3	0.128811	0.756935	PFN1, TLN1, PAK2	163	226	13528	1.10169	1	0.998366	100
GOTERM_BP_FAT	GO:0030029~actin filament-based process	3	0.128811	0.787706	PFN1, TLN1, PAK2	163	241	13528	1.03312	1	0.998747	100
Annotation Cluster 53	Enrichment Score: 0.11160412755472607
Category	Term	Count	%	PValue	Genes	List Total	Pop Hits	Pop Total	Fold Enrichment	Bonferroni	Benjamini	FDR
GOTERM_BP_FAT	GO:0051674~localization of cell	4	0.171748	0.715553	SORD, ATP5B, PRSS3, YWHAE	163	307	13528	1.08135	1	0.997225	100
GOTERM_BP_FAT	GO:0048870~cell motility	4	0.171748	0.715553	SORD, ATP5B, PRSS3, YWHAE	163	307	13528	1.08135	1	0.997225	100
GOTERM_BP_FAT	GO:0006928~cell motion	5	0.214684	0.825357	TLN1, SORD, ATP5B, PRSS3, YWHAE	163	475	13528	0.87362	1	0.999329	100
GOTERM_BP_FAT	GO:0016477~cell migration	3	0.128811	0.846561	ATP5B, PRSS3, YWHAE	163	276	13528	0.902107	1	0.999514	100
Annotation Cluster 54	Enrichment Score: 0.10214333631327416
Category	Term	Count	%	PValue	Genes	List Total	Pop Hits	Pop Total	Fold Enrichment	Bonferroni	Benjamini	FDR
GOTERM_BP_FAT	GO:0006917~induction of apoptosis	4	0.171748	0.741469	PPP2R1A, CUL4A, MAPK9, YWHAE	163	320	13528	1.03742	1	0.998165	100
GOTERM_BP_FAT	GO:0012502~induction of programmed cell death	4	0.171748	0.743383	PPP2R1A, CUL4A, MAPK9, YWHAE	163	321	13528	1.03419	1	0.998167	100
GOTERM_BP_FAT	GO:0043065~positive regulation of apoptosis	5	0.214684	0.761586	PPP2R1A, CUL4A, EEF1E1, MAPK9, YWHAE	163	430	13528	0.965045	1	0.998399	100
GOTERM_BP_FAT	GO:0043067~regulation of programmed cell death	9	0.386432	0.763679	PPP2R1A, YWHAZ, PSMC5, CUL4A, EEF1E1, AARS, MAPK9, YWHAE, HSPA9	163	812	13528	0.919883	1	0.998356	100
GOTERM_BP_FAT	GO:0043068~positive regulation of programmed cell death	5	0.214684	0.766335	PPP2R1A, CUL4A, EEF1E1, MAPK9, YWHAE	163	433	13528	0.958359	1	0.998384	100
GOTERM_BP_FAT	GO:0010941~regulation of cell death	9	0.386432	0.767226	PPP2R1A, YWHAZ, PSMC5, CUL4A, EEF1E1, AARS, MAPK9, YWHAE, HSPA9	163	815	13528	0.916497	1	0.998305	100
GOTERM_BP_FAT	GO:0010942~positive regulation of cell death	5	0.214684	0.769461	PPP2R1A, CUL4A, EEF1E1, MAPK9, YWHAE	163	435	13528	0.953952	1	0.998322	100
GOTERM_BP_FAT	GO:0043069~negative regulation of programmed cell death	4	0.171748	0.808118	YWHAZ, PSMC5, AARS, HSPA9	163	359	13528	0.924723	1	0.999161	100
GOTERM_BP_FAT	GO:0060548~negative regulation of cell death	4	0.171748	0.80962	YWHAZ, PSMC5, AARS, HSPA9	163	360	13528	0.922154	1	0.99916	100
GOTERM_BP_FAT	GO:0042981~regulation of apoptosis	8	0.343495	0.85419	PPP2R1A, YWHAZ, CUL4A, EEF1E1, AARS, MAPK9, YWHAE, HSPA9	163	804	13528	0.82581	1	0.99959	100
GOTERM_BP_FAT	GO:0043066~negative regulation of apoptosis	3	0.128811	0.928215	YWHAZ, AARS, HSPA9	163	354	13528	0.703338	1	0.999964	100
Annotation Cluster 55	Enrichment Score: 0.0574173471671658
Category	Term	Count	%	PValue	Genes	List Total	Pop Hits	Pop Total	Fold Enrichment	Bonferroni	Benjamini	FDR
SP_PIR_KEYWORDS	Transcription	18	0.772864	0.709565	CTBP1, KHDRBS2, NACA, MBD3, MCM4, NONO, FUBP1, GTF2E2, GTF2I, ASCC3, KHSRP, BTF3, RUVBL2, RBM39, RUVBL1, MYBBP1A, LRPPRC, EWSR1	176	2071	19235	0.949887	1	0.967806	100
SP_PIR_KEYWORDS	transcription regulation	17	0.729927	0.761187	CTBP1, KHDRBS2, MBD3, MCM4, NONO, FUBP1, GTF2E2, GTF2I, ASCC3, KHSRP, BTF3, RUVBL2, RBM39, RUVBL1, MYBBP1A, LRPPRC, EWSR1	176	2026	19235	0.917042	1	0.979542	100
GOTERM_BP_FAT	GO:0006350~transcription	21	0.901675	0.894468	NACA, KHDRBS2, DRG1, MBD3, MCM4, NONO, FUBP1, ADRM1, GTF2E2, TROVE2, PSMC5, GTF2I, ASCC3, KHSRP, BTF3, RUVBL2, RBM39, RUVBL1, MYBBP1A, LRPPRC, EWSR1	163	2101	13528	0.829544	1	0.999858	100
SP_PIR_KEYWORDS	dna-binding	12	0.515243	0.959229	NONO, FUBP1, RPA1, GTF2E2, LONP1, NACA, GTF2I, POLD1, KHSRP, MCM4, LRPPRC, EWSR1	176	1868	19235	0.702076	1	0.999707	100
GOTERM_MF_FAT	GO:0003677~DNA binding	21	0.901675	0.97983	CTBP1, NACA, MBD3, MCM4, VAT1, NONO, RPA1, FUBP1, RFC5, RPA2, GTF2E2, LONP1, RFC4, GTF2I, POLD1, KHSRP, RUVBL2, MYBBP1A, LRPPRC, EWSR1, FEN1	163	2331	12983	0.71757	1	1	100
GOTERM_BP_FAT	GO:0045449~regulation of transcription	20	0.858738	0.996267	PPP2R1A, CTBP1, KHDRBS2, MBD3, MCM4, NONO, FUBP1, PFN1, GTF2E2, PSMC5, GTF2I, ASCC3, KHSRP, BTF3, RUVBL2, RBM39, RUVBL1, MYBBP1A, LRPPRC, EWSR1	163	2601	13528	0.638169	1	1	100
Annotation Cluster 56	Enrichment Score: 0.018687853852195895
Category	Term	Count	%	PValue	Genes	List Total	Pop Hits	Pop Total	Fold Enrichment	Bonferroni	Benjamini	FDR
GOTERM_BP_FAT	GO:0008219~cell death	6	0.257621	0.936611	EIF4G2, YARS, PAK2, ATXN10, AIMP2, YWHAE	163	719	13528	0.692577	1	0.999977	100
GOTERM_BP_FAT	GO:0016265~death	6	0.257621	0.938981	EIF4G2, YARS, PAK2, ATXN10, AIMP2, YWHAE	163	724	13528	0.687794	1	0.999979	100
GOTERM_BP_FAT	GO:0006915~apoptosis	4	0.171748	0.977468	YARS, PAK2, AIMP2, YWHAE	163	602	13528	0.551454	1	0.999999	100
GOTERM_BP_FAT	GO:0012501~programmed cell death	4	0.171748	0.979332	YARS, PAK2, AIMP2, YWHAE	163	611	13528	0.543331	1	0.999999	100
Annotation Cluster 57	Enrichment Score: 0.015673968504879253
Category	Term	Count	%	PValue	Genes	List Total	Pop Hits	Pop Total	Fold Enrichment	Bonferroni	Benjamini	FDR
GOTERM_BP_FAT	GO:0010629~negative regulation of gene expression	4	0.171748	0.943894	CTBP1, PSMC5, XPO5, MBD3	163	504	13528	0.658681	1	0.999984	100
GOTERM_BP_FAT	GO:0045934~negative regulation of nucleobase, nucleoside, nucleotide and nucleic acid metabolic process	4	0.171748	0.94781	CTBP1, PSMC5, S100A11, MBD3	163	512	13528	0.64839	1	0.999987	100
GOTERM_BP_FAT	GO:0051172~negative regulation of nitrogen compound metabolic process	4	0.171748	0.951028	CTBP1, PSMC5, S100A11, MBD3	163	519	13528	0.639644	1	0.999989	100
GOTERM_BP_FAT	GO:0010558~negative regulation of macromolecule biosynthetic process	4	0.171748	0.962147	CTBP1, PSMC5, S100A11, MBD3	163	547	13528	0.606902	1	0.999995	100
GOTERM_BP_FAT	GO:0031327~negative regulation of cellular biosynthetic process	4	0.171748	0.966778	CTBP1, PSMC5, S100A11, MBD3	163	561	13528	0.591757	1	0.999997	100
GOTERM_BP_FAT	GO:0009890~negative regulation of biosynthetic process	4	0.171748	0.970319	CTBP1, PSMC5, S100A11, MBD3	163	573	13528	0.579364	1	0.999998	100
GOTERM_BP_FAT	GO:0016481~negative regulation of transcription	3	0.128811	0.975645	CTBP1, PSMC5, MBD3	163	459	13528	0.542444	1	0.999999	100
GOTERM_BP_FAT	GO:0006355~regulation of transcription, DNA-dependent	7	0.300558	0.99999	PFN1, CTBP1, PSMC5, RUVBL1, MBD3, MYBBP1A, EWSR1	163	1773	13528	0.327669	1	1	100
Annotation Cluster 58	Enrichment Score: 0.004730792193951245
Category	Term	Count	%	PValue	Genes	List Total	Pop Hits	Pop Total	Fold Enrichment	Bonferroni	Benjamini	FDR
UP_SEQ_FEATURE	topological domain:Lumenal	3	0.128811	0.916545	TMED10, KTN1, RPN2	176	444	19113	0.733761	1	1	100
UP_SEQ_FEATURE	topological domain:Cytoplasmic	5	0.214684	1	GP6, TMED10, KTN1, RPN2, ARL6IP5	176	3374	19113	0.160932	1	1	100
SP_PIR_KEYWORDS	glycoprotein	9	0.386432	1	HYOU1, ADRM1, GP6, GANAB, WNK1, TMED10, KTN1, RPN2, MEGF6	176	4318	19235	0.227792	1	1	100
UP_SEQ_FEATURE	glycosylation site:N-linked (GlcNAc...)	7	0.300558	1	HYOU1, GP6, GANAB, TMED10, KTN1, RPN2, MEGF6	176	4129	19113	0.184107	1	1	100
SP_PIR_KEYWORDS	transmembrane	6	0.257621	1	GP6, TMED10, KTN1, RPN2, UQCRFS1, ARL6IP5	176	4973	19235	0.13186	1	1	100
GOTERM_CC_FAT	GO:0016021~integral to membrane	13	0.558179	1	KTN1, IPO9, UQCRFS1, VAT1, ATP6V1A, ADRM1, GP6, IPO5, TMED10, RPN2, TNPO2, ARL6IP5, TNPO1	155	5297	12782	0.202386	1	1	100
GOTERM_CC_FAT	GO:0031224~intrinsic to membrane	15	0.644053	1	KTN1, IPO9, UQCRFS1, VAT1, ATP6V1A, ADRM1, GP6, PAK2, IPO5, TMED10, RPN2, TNPO2, ARL6IP5, TNPO1, DNAJA2	155	5485	12782	0.225518	1	1	100
UP_SEQ_FEATURE	transmembrane region	5	0.214684	1	GP6, TMED10, KTN1, RPN2, ARL6IP5	176	4911	19113	0.110565	1	1	100
Annotation Cluster 59	Enrichment Score: 0.0015992288837991917
Category	Term	Count	%	PValue	Genes	List Total	Pop Hits	Pop Total	Fold Enrichment	Bonferroni	Benjamini	FDR
SP_PIR_KEYWORDS	metal-binding	19	0.815801	0.981795	SORD, PFKL, PRSS1, ACLY, UQCRFS1, ACAT1, PRKCD, GART, RPA1, RPS6KA1, POLD1, PRSS2, EIF2S2, PRSS3, IDH2, EWSR1, FEN1, PRPS2, DNAJA2	176	2972	19235	0.69869	1	0.999948	100
GOTERM_MF_FAT	GO:0046872~metal ion binding	30	1.28811	0.999982	COPA, SORD, ATP5B, PRSS1, UQCRFS1, ACAT1, MYL9, RPA1, PRSS2, PRSS3, IDH2, EWSR1, FEN1, DNAJA2, SEC23A, CAPNS1, PFKL, S100A11, MYL12B, ACLY, MYL12A, PRKCD, VAT1, GART, RPS6KA1, POLD1, EIF2S2, FARSB, MEGF6, PRPS2	163	4140	12983	0.577176	1	1	100
GOTERM_MF_FAT	GO:0043169~cation binding	30	1.28811	0.999987	COPA, SORD, ATP5B, PRSS1, UQCRFS1, ACAT1, MYL9, RPA1, PRSS2, PRSS3, IDH2, EWSR1, FEN1, DNAJA2, SEC23A, CAPNS1, PFKL, S100A11, MYL12B, ACLY, MYL12A, PRKCD, VAT1, GART, RPS6KA1, POLD1, EIF2S2, FARSB, MEGF6, PRPS2	163	4179	12983	0.57179	1	1	100
GOTERM_MF_FAT	GO:0043167~ion binding	30	1.28811	0.999993	COPA, SORD, ATP5B, PRSS1, UQCRFS1, ACAT1, MYL9, RPA1, PRSS2, PRSS3, IDH2, EWSR1, FEN1, DNAJA2, SEC23A, CAPNS1, PFKL, S100A11, MYL12B, ACLY, MYL12A, PRKCD, VAT1, GART, RPS6KA1, POLD1, EIF2S2, FARSB, MEGF6, PRPS2	163	4241	12983	0.563431	1	1	100
GOTERM_MF_FAT	GO:0046914~transition metal ion binding	13	0.558179	1	SEC23A, SORD, UQCRFS1, PRKCD, VAT1, GART, RPA1, POLD1, EIF2S2, IDH2, FEN1, EWSR1, DNAJA2	163	2785	12983	0.371797	1	1	100
Annotation Cluster 60	Enrichment Score: 9.700731055344849E-4
Category	Term	Count	%	PValue	Genes	List Total	Pop Hits	Pop Total	Fold Enrichment	Bonferroni	Benjamini	FDR
GOTERM_BP_FAT	GO:0006357~regulation of transcription from RNA polymerase II promoter	4	0.171748	0.993436	PFN1, CTBP1, RUVBL1, MBD3	163	727	13528	0.456637	1	1	100
GOTERM_BP_FAT	GO:0051252~regulation of RNA metabolic process	9	0.386432	0.999895	PFN1, CTBP1, PSMC5, SERBP1, SYNCRIP, RUVBL1, MBD3, MYBBP1A, EWSR1	163	1813	13528	0.411994	1	1	100
GOTERM_BP_FAT	GO:0006355~regulation of transcription, DNA-dependent	7	0.300558	0.99999	PFN1, CTBP1, PSMC5, RUVBL1, MBD3, MYBBP1A, EWSR1	163	1773	13528	0.327669	1	1	100
Annotation Cluster 61	Enrichment Score: 1.3972505362745521E-5
Category	Term	Count	%	PValue	Genes	List Total	Pop Hits	Pop Total	Fold Enrichment	Bonferroni	Benjamini	FDR
SP_PIR_KEYWORDS	disulfide bond	12	0.515243	0.99992	GP6, PRSS2, DLD, PRSS3, RRM1, S100A11, PRSS1, PDIA6, PCMT1, MEGF6, UQCRFS1, MPST	176	2924	19235	0.448522	1	1	100
UP_SEQ_FEATURE	disulfide bond	11	0.472306	0.999952	GP6, PRSS2, DLD, PRSS3, RRM1, S100A11, PRSS1, PDIA6, PCMT1, MEGF6, UQCRFS1	176	2819	19113	0.423754	1	1	100
SP_PIR_KEYWORDS	signal	10	0.429369	0.999999	HYOU1, GP6, GANAB, PRSS2, PRSS3, PRSS1, TMED10, PDIA6, RPN2, MEGF6	176	3250	19235	0.336276	1	1	100
UP_SEQ_FEATURE	signal peptide	10	0.429369	1	HYOU1, GP6, GANAB, PRSS2, PRSS3, PRSS1, TMED10, PDIA6, RPN2, MEGF6	176	3250	19113	0.334143	1	1	100

## Sheet: DM-GO
Annotation Cluster 1	Enrichment Score: 9.211931763499607
Category	Term	Count	%	PValue	Genes	List Total	Pop Hits	Pop Total	Fold Enrichment	Bonferroni	Benjamini	FDR
GOTERM_CC_FAT	GO:0070013~intracellular organelle lumen	60	2.23797	5.52319e-11	MMS19, ATP5B, SRP68, SYNCRIP, QARS, IQGAP1, FUBP1, GTF2E1, GTF2E2, DDX21, RPS27A, GNL3, CTBP1, MBD3, PPP1CC, MCM4, PECI, HNRNPR, PPP1CB, MCM6, RSL1D1, RFC5, SPDYA, PPP1CA, RFC4, NOP2, DLD, IPO5, RUVBL2, THOC4, RUVBL1, RBM39, MYBBP1A, LRPPRC, RAD23B, RPL35, ECHS1, RPA1, RPA2, NUMA1, SET, EIF3E, CHD4, RBM25, FH, DDX42, HSPA9, XPOT, SHMT2, SRP54, GARS, HNRNPA1, SF3A3, PSMC5, ILF2, VCP, RPS6KA1, POLD…	180	1779	12782	2.39498	1.4526e-08	7.263e-09	7.23236e-08
GOTERM_CC_FAT	GO:0043233~organelle lumen	60	2.23797	1.39778e-10	MMS19, ATP5B, SRP68, SYNCRIP, QARS, IQGAP1, FUBP1, GTF2E1, GTF2E2, DDX21, RPS27A, GNL3, CTBP1, MBD3, PPP1CC, MCM4, PECI, HNRNPR, PPP1CB, MCM6, RSL1D1, RFC5, SPDYA, PPP1CA, RFC4, NOP2, DLD, IPO5, RUVBL2, THOC4, RUVBL1, RBM39, MYBBP1A, LRPPRC, RAD23B, RPL35, ECHS1, RPA1, RPA2, NUMA1, SET, EIF3E, CHD4, RBM25, FH, DDX42, HSPA9, XPOT, SHMT2, SRP54, GARS, HNRNPA1, SF3A3, PSMC5, ILF2, VCP, RPS6KA1, POLD…	180	1820	12782	2.34103	3.67615e-08	1.22538e-08	1.83032e-07
GOTERM_CC_FAT	GO:0031974~membrane-enclosed lumen	60	2.23797	3.0753e-10	MMS19, ATP5B, SRP68, SYNCRIP, QARS, IQGAP1, FUBP1, GTF2E1, GTF2E2, DDX21, RPS27A, GNL3, CTBP1, MBD3, PPP1CC, MCM4, PECI, HNRNPR, PPP1CB, MCM6, RSL1D1, RFC5, SPDYA, PPP1CA, RFC4, NOP2, DLD, IPO5, RUVBL2, THOC4, RUVBL1, RBM39, MYBBP1A, LRPPRC, RAD23B, RPL35, ECHS1, RPA1, RPA2, NUMA1, SET, EIF3E, CHD4, RBM25, FH, DDX42, HSPA9, XPOT, SHMT2, SRP54, GARS, HNRNPA1, SF3A3, PSMC5, ILF2, VCP, RPS6KA1, POLD…	180	1856	12782	2.29562	8.08804e-08	2.02201e-08	4.02696e-07
GOTERM_CC_FAT	GO:0031981~nuclear lumen	50	1.86498	2.35369e-09	MMS19, SRP68, SYNCRIP, IQGAP1, FUBP1, GTF2E1, GTF2E2, DDX21, RPS27A, GNL3, CTBP1, MBD3, PPP1CC, HNRNPR, PPP1CB, MCM4, MCM6, RFC5, SPDYA, RSL1D1, PPP1CA, RFC4, NOP2, IPO5, RUVBL2, THOC4, RUVBL1, RBM39, MYBBP1A, LRPPRC, RAD23B, RPL35, RPA1, RPA2, NUMA1, SET, EIF3E, CHD4, RBM25, DDX42, XPOT, SRP54, HNRNPA1, SF3A3, PSMC5, VCP, RPS6KA1, ILF2, POLD1, PSMC1, ADAR	180	1450	12782	2.44866	6.1902e-07	1.0317e-07	3.08204e-06
GOTERM_CC_FAT	GO:0005654~nucleoplasm	36	1.34278	1.55983e-08	MMS19, RAD23B, SYNCRIP, RPA1, RPA2, GTF2E1, NUMA1, GTF2E2, SET, EIF3E, CHD4, RPS27A, RBM25, DDX42, GNL3, XPOT, SRP54, CTBP1, MBD3, PPP1CC, MCM4, HNRNPA1, HNRNPR, PPP1CB, SF3A3, MCM6, RFC5, SPDYA, PPP1CA, RFC4, RPS6KA1, POLD1, RUVBL2, THOC4, RUVBL1, RBM39, LRPPRC	180	882	12782	2.89841	4.10234e-06	5.86049e-07	2.04252e-05
Annotation Cluster 2	Enrichment Score: 8.566114423689019
Category	Term	Count	%	PValue	Genes	List Total	Pop Hits	Pop Total	Fold Enrichment	Bonferroni	Benjamini	FDR
SP_PIR_KEYWORDS	atp-binding	48	1.79038	1.54855e-13	ATP5B, HK1, QARS, VARS, DNAH5, HSPA1L, PAK2, ACTR1A, DHX15, DDX21, STK39, CHD4, HSPA9, DDX42, MARS, YARS, TCP1, AARS, WNK1, GARS, EPRS, ACLY, CCT6A, MCM4, SMC4, GART, MCM6, CCT7, RFC5, ATP6V1A, CCT4, PSMC5, RFC4, RPS6KA1, VCP, PSMC4, ASCC3, PSMC3, UBA1, PSMC1, RRM1, MAPK9, RUVBL2, RUVBL1, ATP5A1, PGK1, PAICS, PRPS2	206	1326	19235	3.38005	4.07324e-11	8.14648e-12	2.02804e-10
SP_PIR_KEYWORDS	nucleotide-binding	53	1.97687	1.34757e-12	ATP5B, QARS, PAK2, ACTR1A, DDX21, STK39, GNL3, YARS, EFTUD2, AARS, WNK1, EEF2, CCT6A, MCM4, MCM6, RFC5, ATP6V1A, RFC4, ASCC3, RRM1, MAPK9, RUVBL2, RUVBL1, PRPS2, HK1, VARS, DNAH5, HSPA1L, DHX15, CHD4, HSPA9, DDX42, MARS, SRP54, TCP1, GARS, EPRS, DRG1, ACLY, GART, SMC4, CCT7, CCT4, PSMC5, PSMC4, VCP, RPS6KA1, PSMC3, UBA1, PSMC1, ATP5A1, PGK1, PAICS	206	1686	19235	2.93524	3.54416e-10	5.90693e-11	1.7646e-09
GOTERM_MF_FAT	GO:0000166~nucleotide binding	71	2.64827	2.34477e-11	ATP5B, SYNCRIP, QARS, NONO, PAK2, ACTR1A, DDX21, STK39, SPR, GNL3, CTBP1, YARS, EFTUD2, AARS, WNK1, EEF2, CCT6A, MCM4, HNRNPR, SFRS3, MCM6, RFC5, ATP6V1A, RFC4, ASCC3, RRM1, DLD, MAPK9, THOC4, RUVBL2, RUVBL1, RBM39, PRPS2, SORD, HK1, VARS, DNAH5, HSPA1L, EIF3B, IDH2, SRR, DHX15, RBM25, CHD4, MARS, DDX42, HSPA9, SRP54, TCP1, GARS, EPRS, DRG1, ACLY, HNRNPA1, GART, SMC4, CCT7, PSMC5, CCT4, ILF2, RPS…	187	2245	12983	2.19571	8.32393e-09	4.16196e-09	3.21365e-08
GOTERM_MF_FAT	GO:0005524~ATP binding	50	1.86498	1.03445e-08	ATP5B, QARS, PAK2, ACTR1A, STK39, DDX21, YARS, AARS, WNK1, CCT6A, MCM4, MCM6, RFC5, ATP6V1A, RFC4, ASCC3, RRM1, MAPK9, RUVBL2, RUVBL1, PRPS2, HK1, VARS, DNAH5, HSPA1L, DHX15, SRR, CHD4, HSPA9, DDX42, MARS, TCP1, GARS, EPRS, ACLY, SMC4, GART, CCT7, CCT4, PSMC5, PSMC4, VCP, RPS6KA1, ILF2, PSMC3, UBA1, PSMC1, ATP5A1, PGK1, PAICS	187	1477	12983	2.3503	3.67228e-06	1.2241e-06	1.41778e-05
UP_SEQ_FEATURE	nucleotide phosphate-binding region:ATP	33	1.23088	1.13347e-08	ATP5B, DNAH5, PAK2, DHX15, STK39, DDX21, CHD4, DDX42, WNK1, GARS, EPRS, ACLY, MCM4, SMC4, GART, MCM6, RFC5, ATP6V1A, RFC4, PSMC5, VCP, PSMC4, RPS6KA1, ASCC3, UBA1, PSMC3, PSMC1, MAPK9, RUVBL2, RUVBL1, ATP5A1, PGK1, PRPS2	206	962	19113	3.18274	9.07903e-06	9.07903e-06	1.74016e-05
GOTERM_MF_FAT	GO:0032559~adenyl ribonucleotide binding	50	1.86498	1.60323e-08	ATP5B, QARS, PAK2, ACTR1A, STK39, DDX21, YARS, AARS, WNK1, CCT6A, MCM4, MCM6, RFC5, ATP6V1A, RFC4, ASCC3, RRM1, MAPK9, RUVBL2, RUVBL1, PRPS2, HK1, VARS, DNAH5, HSPA1L, DHX15, SRR, CHD4, HSPA9, DDX42, MARS, TCP1, GARS, EPRS, ACLY, SMC4, GART, CCT7, CCT4, PSMC5, PSMC4, VCP, RPS6KA1, ILF2, PSMC3, UBA1, PSMC1, ATP5A1, PGK1, PAICS	187	1497	12983	2.3189	5.69144e-06	1.42286e-06	2.19732e-05
GOTERM_MF_FAT	GO:0001883~purine nucleoside binding	52	1.93957	1.82413e-08	ATP5B, QARS, PAK2, ACTR1A, DDX21, STK39, YARS, AARS, WNK1, CCT6A, MCM4, MCM6, RFC5, ATP6V1A, RFC4, ASCC3, DLD, RRM1, MAPK9, RUVBL2, RUVBL1, PRPS2, HK1, VARS, DNAH5, HSPA1L, SRR, DHX15, CHD4, HSPA9, DDX42, MARS, SRP54, TCP1, GARS, EPRS, ACLY, GART, SMC4, CCT7, CCT4, PSMC5, PSMC4, VCP, RPS6KA1, ILF2, PSMC3, UBA1, PSMC1, ATP5A1, PGK1, PAICS	187	1601	12983	2.25499	6.47562e-06	1.29513e-06	2.50008e-05
GOTERM_MF_FAT	GO:0001882~nucleoside binding	52	1.93957	2.29074e-08	ATP5B, QARS, PAK2, ACTR1A, DDX21, STK39, YARS, AARS, WNK1, CCT6A, MCM4, MCM6, RFC5, ATP6V1A, RFC4, ASCC3, DLD, RRM1, MAPK9, RUVBL2, RUVBL1, PRPS2, HK1, VARS, DNAH5, HSPA1L, SRR, DHX15, CHD4, HSPA9, DDX42, MARS, SRP54, TCP1, GARS, EPRS, ACLY, GART, SMC4, CCT7, CCT4, PSMC5, PSMC4, VCP, RPS6KA1, ILF2, PSMC3, UBA1, PSMC1, ATP5A1, PGK1, PAICS	187	1612	12983	2.23961	8.1321e-06	1.35535e-06	3.1396e-05
GOTERM_MF_FAT	GO:0030554~adenyl nucleotide binding	51	1.90228	3.08865e-08	ATP5B, QARS, PAK2, ACTR1A, STK39, DDX21, YARS, AARS, WNK1, CCT6A, MCM4, MCM6, RFC5, ATP6V1A, RFC4, ASCC3, DLD, RRM1, MAPK9, RUVBL2, RUVBL1, PRPS2, HK1, VARS, DNAH5, HSPA1L, DHX15, SRR, CHD4, HSPA9, DDX42, MARS, TCP1, GARS, EPRS, ACLY, GART, SMC4, CCT7, CCT4, PSMC5, PSMC4, VCP, RPS6KA1, ILF2, PSMC3, UBA1, PSMC1, ATP5A1, PGK1, PAICS	187	1577	12983	2.24529	1.09647e-05	1.56639e-06	4.23319e-05
GOTERM_MF_FAT	GO:0032555~purine ribonucleotide binding	55	2.05147	9.25782e-08	ATP5B, QARS, PAK2, ACTR1A, DDX21, STK39, GNL3, YARS, EFTUD2, AARS, WNK1, EEF2, CCT6A, MCM4, MCM6, RFC5, ATP6V1A, RFC4, ASCC3, RRM1, MAPK9, RUVBL2, RUVBL1, PRPS2, HK1, VARS, DNAH5, HSPA1L, SRR, DHX15, CHD4, HSPA9, DDX42, MARS, SRP54, TCP1, GARS, EPRS, DRG1, ACLY, GART, SMC4, CCT7, CCT4, PSMC5, PSMC4, VCP, RPS6KA1, ILF2, PSMC3, UBA1, PSMC1, ATP5A1, PGK1, PAICS	187	1836	12983	2.07981	3.28647e-05	4.10815e-06	0.000126884
GOTERM_MF_FAT	GO:0032553~ribonucleotide binding	55	2.05147	9.25782e-08	ATP5B, QARS, PAK2, ACTR1A, DDX21, STK39, GNL3, YARS, EFTUD2, AARS, WNK1, EEF2, CCT6A, MCM4, MCM6, RFC5, ATP6V1A, RFC4, ASCC3, RRM1, MAPK9, RUVBL2, RUVBL1, PRPS2, HK1, VARS, DNAH5, HSPA1L, SRR, DHX15, CHD4, HSPA9, DDX42, MARS, SRP54, TCP1, GARS, EPRS, DRG1, ACLY, GART, SMC4, CCT7, CCT4, PSMC5, PSMC4, VCP, RPS6KA1, ILF2, PSMC3, UBA1, PSMC1, ATP5A1, PGK1, PAICS	187	1836	12983	2.07981	3.28647e-05	4.10815e-06	0.000126884
GOTERM_MF_FAT	GO:0017076~purine nucleotide binding	56	2.08877	1.58168e-07	ATP5B, QARS, PAK2, ACTR1A, DDX21, STK39, GNL3, YARS, EFTUD2, AARS, WNK1, EEF2, CCT6A, MCM4, MCM6, RFC5, ATP6V1A, RFC4, ASCC3, DLD, RRM1, MAPK9, RUVBL2, RUVBL1, PRPS2, HK1, VARS, DNAH5, HSPA1L, SRR, DHX15, CHD4, HSPA9, DDX42, MARS, SRP54, TCP1, GARS, EPRS, DRG1, ACLY, GART, SMC4, CCT7, CCT4, PSMC5, ILF2, PSMC4, VCP, RPS6KA1, PSMC3, UBA1, PSMC1, ATP5A1, PGK1, PAICS	187	1918	12983	2.02709	5.6148e-05	6.23882e-06	0.000216779
Annotation Cluster 3	Enrichment Score: 7.623090268828205
Category	Term	Count	%	PValue	Genes	List Total	Pop Hits	Pop Total	Fold Enrichment	Bonferroni	Benjamini	FDR
SMART	SM00382:AAA	15	0.559493	3.52063e-10	SRP54, ATP5B, MCM4, DNAH5, RFC5, PSMC5, RFC4, PSMC4, VCP, PSMC3, ASCC3, PSMC1, DHX15, RUVBL2, RUVBL1	99	144	9079	9.55282	2.2532e-08	2.2532e-08	3.57662e-07
INTERPRO	IPR003593:ATPase, AAA+ type, core	15	0.559493	2.49205e-09	SRP54, ATP5B, MCM4, DNAH5, RFC5, PSMC5, RFC4, PSMC4, VCP, PSMC3, ASCC3, PSMC1, DHX15, RUVBL2, RUVBL1	204	144	16659	8.50643	1.1289e-06	1.1289e-06	3.53883e-06
UP_SEQ_FEATURE	nucleotide phosphate-binding region:ATP	33	1.23088	1.13347e-08	ATP5B, DNAH5, PAK2, DHX15, STK39, DDX21, CHD4, DDX42, WNK1, GARS, EPRS, ACLY, MCM4, SMC4, GART, MCM6, RFC5, ATP6V1A, RFC4, PSMC5, VCP, PSMC4, RPS6KA1, ASCC3, UBA1, PSMC3, PSMC1, MAPK9, RUVBL2, RUVBL1, ATP5A1, PGK1, PRPS2	206	962	19113	3.18274	9.07903e-06	9.07903e-06	1.74016e-05
INTERPRO	IPR003959:ATPase, AAA-type, core	9	0.335696	1.24446e-07	RFC5, RFC4, PSMC5, VCP, PSMC4, PSMC3, PSMC1, RUVBL2, RUVBL1	204	49	16659	14.9991	5.63726e-05	1.87912e-05	0.000176719
GOTERM_MF_FAT	GO:0016887~ATPase activity	18	0.671391	6.19413e-06	MYL6, ATP5B, DNAH5, RFC5, ATP6V1A, PSMC5, RFC4, PSMC4, VCP, ASCC3, PSMC1, DHX15, DDX21, RUVBL2, ATP5A1, RUVBL1, CHD4, DDX42	187	334	12983	3.74162	0.00219651	0.000219868	0.00848911
Annotation Cluster 4	Enrichment Score: 6.1565534980814745
Category	Term	Count	%	PValue	Genes	List Total	Pop Hits	Pop Total	Fold Enrichment	Bonferroni	Benjamini	FDR
SP_PIR_KEYWORDS	protein biosynthesis	22	0.820589	1.04296e-15	YARS, AIMP2, AARS, GARS, EPRS, EEF2, QARS, VARS, ETF1, EIF3C, EIF3CL, EIF3A, EIF3B, EIF3H, RPL31, EEF1E1, RPL21, EIF3E, EIF3F, EIF2S2, RPS27A, MARS	206	188	19235	10.9267	2.6279e-13	6.57252e-14	1.31006e-12
GOTERM_BP_FAT	GO:0006412~translation	26	0.969787	6.30287e-12	NACA, RPL35, QARS, VARS, EIF3C, EIF3CL, EIF3A, EIF3B, EIF3H, RPL31, EIF3E, EIF3F, RPL10A, RPS27A, MARS, YARS, AIMP2, AARS, GARS, EPRS, EEF2, ETF1, RSL1D1, RPL21, EEF1E1, EIF2S2	191	331	13528	5.56347	6.12006e-09	6.12006e-09	9.92096e-09
SMART	SM00088:PINT	7	0.261097	1.52401e-08	EIF3C, EIF3CL, EIF3A, PSMD11, COPS3, EIF3E, COPS7A	99	17	9079	37.7617	9.75369e-07	4.87685e-07	1.54825e-05
GOTERM_CC_FAT	GO:0005852~eukaryotic translation initiation factor 3 complex	7	0.261097	3.12657e-08	EIF3C, EIF3CL, EIF3A, EIF3B, EIF3H, EIF3E, EIF3F	180	15	12782	33.1385	8.22285e-06	1.02786e-06	4.09409e-05
INTERPRO	IPR000717:Proteasome component region PCI	7	0.261097	3.36529e-08	EIF3C, EIF3CL, EIF3A, PSMD11, COPS3, EIF3E, COPS7A	204	17	16659	33.6254	1.52446e-05	7.62234e-06	4.77885e-05
UP_SEQ_FEATURE	domain:PCI	7	0.261097	3.41761e-08	EIF3C, EIF3CL, EIF3A, PSMD11, COPS3, EIF3E, COPS7A	206	19	19113	34.1827	2.73747e-05	1.36875e-05	5.24691e-05
SP_PIR_KEYWORDS	Initiation factor	8	0.298396	1.25619e-06	EIF3C, EIF3CL, EIF3A, EIF3B, EIF3H, EIF3E, EIF3F, EIF2S2	206	52	19235	14.3652	0.000330323	2.75311e-05	0.00164491
GOTERM_BP_FAT	GO:0006413~translational initiation	8	0.298396	2.78923e-06	EIF3C, EIF3CL, EIF3A, EIF3B, EIF3H, EIF3E, EIF3F, EIF2S2	191	45	13528	12.5915	0.00270468	0.000159302	0.00439029
GOTERM_MF_FAT	GO:0008135~translation factor activity, nucleic acid binding	10	0.372995	1.10107e-05	EIF3C, EIF3CL, EIF3A, EIF3B, EIF3H, EIF3E, EIF3F, EIF2S2, EEF2, ETF1	187	98	12983	7.08447	0.00390119	0.000355284	0.0150898
GOTERM_MF_FAT	GO:0003743~translation initiation factor activity	8	0.298396	2.51207e-05	EIF3C, EIF3CL, EIF3A, EIF3B, EIF3H, EIF3E, EIF3F, EIF2S2	187	61	12983	9.10529	0.0088783	0.000685761	0.034424
GOTERM_BP_FAT	GO:0010608~posttranscriptional regulation of gene expression	7	0.261097	0.0773901	EIF3B, EIF3H, SERBP1, EIF3E, SND1, SYNCRIP, ETF1	191	211	13528	2.34972	1	0.484605	71.8571
GOTERM_BP_FAT	GO:0006446~regulation of translational initiation	3	0.111899	0.112813	EIF3B, EIF3H, EIF3E	191	41	13528	5.18248	1	0.602455	84.8038
GOTERM_BP_FAT	GO:0006417~regulation of translation	4	0.149198	0.302528	EIF3B, EIF3H, EIF3E, ETF1	191	137	13528	2.06795	1	0.870733	99.6556
Annotation Cluster 5	Enrichment Score: 4.455808043505143
Category	Term	Count	%	PValue	Genes	List Total	Pop Hits	Pop Total	Fold Enrichment	Bonferroni	Benjamini	FDR
SP_PIR_KEYWORDS	proteasome	12	0.447594	1.50768e-11	RAD23B, ADRM1, PSMC5, KIAA0368, PSME1, PSMC4, PSMD11, PSMC3, PSMC1, PSMD1, PSMD2, PSMD7	206	56	19235	20.0087	3.96521e-09	4.95651e-10	1.97424e-08
GOTERM_CC_FAT	GO:0000502~proteasome complex	12	0.447594	6.79941e-10	RAD23B, ADRM1, PSMC5, KIAA0368, PSME1, PSMC4, PSMD11, PSMC3, PSMC1, PSMD1, PSMD2, PSMD7	180	61	12782	13.9694	1.78824e-07	3.57649e-08	8.9035e-07
GOTERM_BP_FAT	GO:0010498~proteasomal protein catabolic process	14	0.522193	1.72144e-09	RAD23B, NPLOC4, KIAA0368, PSMC5, PSMC4, VCP, PSME1, PSMC3, PSMD11, PSMC1, PSMD1, PSMD2, PSMD7, RPS27A	191	102	13528	9.72138	1.67152e-06	8.35761e-07	2.70963e-06
GOTERM_BP_FAT	GO:0043161~proteasomal ubiquitin-dependent protein catabolic process	14	0.522193	1.72144e-09	RAD23B, NPLOC4, KIAA0368, PSMC5, PSMC4, VCP, PSME1, PSMC3, PSMD11, PSMC1, PSMD1, PSMD2, PSMD7, RPS27A	191	102	13528	9.72138	1.67152e-06	8.35761e-07	2.70963e-06
GOTERM_BP_FAT	GO:0006511~ubiquitin-dependent protein catabolic process	18	0.671391	5.29016e-08	RAD23B, NPLOC4, KIAA0368, USP5, PSMC5, PSME1, PSMC4, CUL4A, VCP, PSMC3, PSMD11, PSMC1, PSMD1, PSMD2, CUL4B, PSMD7, USP14, RPS27A	191	242	13528	5.26814	5.13661e-05	1.71223e-05	8.32694e-05
GOTERM_BP_FAT	GO:0031400~negative regulation of protein modification process	13	0.484894	1.06531e-07	PPP2R1A, YWHAE, PSMC5, SET, PSMC4, PSME1, PSMC3, PSMD11, PSMC1, PSMD1, PSMD2, PSMD7, RPS27A	191	119	13528	7.73743	0.000103436	2.58601e-05	0.000167685
GOTERM_BP_FAT	GO:0051436~negative regulation of ubiquitin-protein ligase activity during mitotic cell cycle	10	0.372995	2.85531e-07	PSMC5, PSME1, PSMC4, PSMD11, PSMC3, PSMC1, PSMD1, PSMD2, PSMD7, RPS27A	191	65	13528	10.8965	0.000277212	5.54486e-05	0.000449438
GOTERM_BP_FAT	GO:0031145~anaphase-promoting complex-dependent proteasomal ubiquitin-dependent protein catabolic process	10	0.372995	2.85531e-07	PSMC5, PSME1, PSMC4, PSMD11, PSMC3, PSMC1, PSMD1, PSMD2, PSMD7, RPS27A	191	65	13528	10.8965	0.000277212	5.54486e-05	0.000449438
GOTERM_BP_FAT	GO:0051352~negative regulation of ligase activity	10	0.372995	3.72802e-07	PSMC5, PSME1, PSMC4, PSMD11, PSMC3, PSMC1, PSMD1, PSMD2, PSMD7, RPS27A	191	67	13528	10.5712	0.000361925	6.03299e-05	0.000586805
GOTERM_BP_FAT	GO:0051444~negative regulation of ubiquitin-protein ligase activity	10	0.372995	3.72802e-07	PSMC5, PSME1, PSMC4, PSMD11, PSMC3, PSMC1, PSMD1, PSMD2, PSMD7, RPS27A	191	67	13528	10.5712	0.000361925	6.03299e-05	0.000586805
GOTERM_BP_FAT	GO:0051437~positive regulation of ubiquitin-protein ligase activity during mitotic cell cycle	10	0.372995	4.24511e-07	PSMC5, PSME1, PSMC4, PSMD11, PSMC3, PSMC1, PSMD1, PSMD2, PSMD7, RPS27A	191	68	13528	10.4158	0.000412116	5.88841e-05	0.000668198
GOTERM_BP_FAT	GO:0051443~positive regulation of ubiquitin-protein ligase activity	10	0.372995	5.46847e-07	PSMC5, PSME1, PSMC4, PSMD11, PSMC3, PSMC1, PSMD1, PSMD2, PSMD7, RPS27A	191	70	13528	10.1182	0.000530848	6.63714e-05	0.000860758
GOTERM_BP_FAT	GO:0051439~regulation of ubiquitin-protein ligase activity during mitotic cell cycle	10	0.372995	6.18712e-07	PSMC5, PSME1, PSMC4, PSMD11, PSMC3, PSMC1, PSMD1, PSMD2, PSMD7, RPS27A	191	71	13528	9.97567	0.000600589	6.67499e-05	0.000973875
GOTERM_BP_FAT	GO:0051351~positive regulation of ligase activity	10	0.372995	7.87292e-07	PSMC5, PSME1, PSMC4, PSMD11, PSMC3, PSMC1, PSMD1, PSMD2, PSMD7, RPS27A	191	73	13528	9.70236	0.000764169	7.64432e-05	0.00123923
GOTERM_BP_FAT	GO:0031397~negative regulation of protein ubiquitination	10	0.372995	8.85547e-07	PSMC5, PSME1, PSMC4, PSMD11, PSMC3, PSMC1, PSMD1, PSMD2, PSMD7, RPS27A	191	74	13528	9.57125	0.000859497	7.81666e-05	0.00139388
GOTERM_BP_FAT	GO:0051438~regulation of ubiquitin-protein ligase activity	10	0.372995	1.39228e-06	PSMC5, PSME1, PSMC4, PSMD11, PSMC3, PSMC1, PSMD1, PSMD2, PSMD7, RPS27A	191	78	13528	9.08041	0.00135099	0.000112652	0.00219149
GOTERM_BP_FAT	GO:0032269~negative regulation of cellular protein metabolic process	14	0.522193	1.52249e-06	PPP2R1A, YWHAE, PSMC5, SET, PSME1, PSMC4, PSMC3, PSMD11, EIF3E, PSMC1, PSMD1, PSMD2, PSMD7, RPS27A	191	180	13528	5.50878	0.00147725	0.000113712	0.00239644
GOTERM_BP_FAT	GO:0051340~regulation of ligase activity	10	0.372995	1.92096e-06	PSMC5, PSME1, PSMC4, PSMD11, PSMC3, PSMC1, PSMD1, PSMD2, PSMD7, RPS27A	191	81	13528	8.7441	0.00186351	0.000133223	0.00302363
GOTERM_BP_FAT	GO:0051248~negative regulation of protein metabolic process	14	0.522193	2.33209e-06	PPP2R1A, YWHAE, PSMC5, SET, PSME1, PSMC4, PSMC3, PSMD11, EIF3E, PSMC1, PSMD1, PSMD2, PSMD7, RPS27A	191	187	13528	5.30257	0.0022619	0.000150953	0.00367075
GOTERM_BP_FAT	GO:0031398~positive regulation of protein ubiquitination	10	0.372995	2.6143e-06	PSMC5, PSME1, PSMC4, PSMD11, PSMC3, PSMC1, PSMD1, PSMD2, PSMD7, RPS27A	191	84	13528	8.43181	0.00253527	0.000158643	0.00411494
KEGG_PATHWAY	hsa03050:Proteasome	9	0.335696	3.27587e-06	PSMC5, PSME1, PSMC4, PSMD11, PSMC3, PSMC1, PSMD1, PSMD2, PSMD7	103	47	5085	9.45363	0.000314435	0.000314435	0.00360798
GOTERM_BP_FAT	GO:0031396~regulation of protein ubiquitination	10	0.372995	1.11389e-05	PSMC5, PSME1, PSMC4, PSMD11, PSMC3, PSMC1, PSMD1, PSMD2, PSMD7, RPS27A	191	100	13528	7.08272	0.0107576	0.000569097	0.0175317
INTERPRO	IPR005937:26S proteasome subunit P45	4	0.149198	6.01923e-05	PSMC5, PSMC4, PSMC3, PSMC1	204	7	16659	46.6639	0.0268995	0.00453434	0.0854417
GOTERM_BP_FAT	GO:0000278~mitotic cell cycle	17	0.634092	6.7429e-05	CKAP5, PPP1CB, SMC4, SPDYA, NUMA1, PSMC5, PSME1, PSMC4, CUL4A, PSMC3, PSMD11, POLD1, PSMC1, PSMD1, PSMD2, RUVBL1, PSMD7, RPS27A	191	370	13528	3.25422	0.0633782	0.00297175	0.106083
GOTERM_BP_FAT	GO:0009057~macromolecule catabolic process	26	0.969787	9.6548e-05	RAD23B, KIAA0368, USP5, RNH1, RPA1, RPA2, TPP1, EIF3E, PSMD1, PSMD2, PSMD7, RPS27A, FEN1, USP14, NPLOC4, PSMC5, VCP, CUL4A, PSMC4, PSME1, UBA1, PSMD11, PSMC3, PSMC1, CUL4B, PYGB	191	781	13528	2.35788	0.089492	0.00374308	0.151863
COG_ONTOLOGY	Posttranslational modification, protein turnover, chaperones	11	0.410295	0.00011906	PSMC5, PSMC4, TPP1, PSMD11, PSMC3, USP5, PSMC1, PSMD1, PSMD2, AHSA1, DNAJA2	48	104	1950	4.29687	0.00249728	0.00249728	0.0918937
GOTERM_BP_FAT	GO:0044265~cellular macromolecule catabolic process	24	0.895188	0.000213563	RAD23B, NPLOC4, KIAA0368, USP5, RNH1, RPA1, RPA2, PSMC5, PSME1, PSMC4, CUL4A, VCP, UBA1, PSMC3, PSMD11, EIF3E, PSMD1, PSMC1, PSMD2, CUL4B, PSMD7, FEN1, USP14, RPS27A	191	725	13528	2.34463	0.187299	0.0062649	0.33563
GOTERM_CC_FAT	GO:0022624~proteasome accessory complex	4	0.149198	0.000410244	PSME1, PSMD1, PSMD2, PSMD7	180	11	12782	25.8222	0.102297	0.00826689	0.535864
INTERPRO	IPR003960:ATPase, AAA-type, conserved site	5	0.186498	0.0007455	PSMC5, VCP, PSMC4, PSMC3, PSMC1	204	34	16659	12.0091	0.286689	0.0238424	1.05345
GOTERM_BP_FAT	GO:0031399~regulation of protein modification process	13	0.484894	0.000951859	PPP2R1A, YWHAE, PSMC5, SET, PSMC4, PSME1, PSMC3, PSMD11, PSMC1, PSMD1, PSMD2, PSMD7, RPS27A	191	295	13528	3.1212	0.603348	0.0228522	1.4878
GOTERM_BP_FAT	GO:0032268~regulation of cellular protein metabolic process	17	0.634092	0.00106805	PPP2R1A, ETF1, YWHAE, PSMC5, SET, EIF3B, PSME1, PSMC4, EIF3H, PSMC3, PSMD11, EIF3E, PSMC1, PSMD1, PSMD2, PSMD7, RPS27A	191	474	13528	2.54022	0.645707	0.0249905	1.66799
GOTERM_BP_FAT	GO:0030163~protein catabolic process	20	0.74599	0.00121127	RAD23B, NPLOC4, KIAA0368, USP5, PSMC5, PSME1, PSMC4, CUL4A, VCP, TPP1, PSMC3, PSMD11, UBA1, PSMD1, PSMC1, PSMD2, CUL4B, PSMD7, USP14, RPS27A	191	622	13528	2.2774	0.691754	0.0276315	1.88967
GOTERM_BP_FAT	GO:0019941~modification-dependent protein catabolic process	19	0.708691	0.00121642	RAD23B, NPLOC4, KIAA0368, USP5, PSMC5, PSME1, PSMC4, CUL4A, VCP, PSMC3, PSMD11, UBA1, PSMD1, PSMC1, PSMD2, CUL4B, PSMD7, USP14, RPS27A	191	574	13528	2.34446	0.693292	0.0271108	1.89762
GOTERM_BP_FAT	GO:0043632~modification-dependent macromolecule catabolic process	19	0.708691	0.00121642	RAD23B, NPLOC4, KIAA0368, USP5, PSMC5, PSME1, PSMC4, CUL4A, VCP, PSMC3, PSMD11, UBA1, PSMD1, PSMC1, PSMD2, CUL4B, PSMD7, USP14, RPS27A	191	574	13528	2.34446	0.693292	0.0271108	1.89762
GOTERM_BP_FAT	GO:0031401~positive regulation of protein modification process	10	0.372995	0.00130672	PSMC5, PSME1, PSMC4, PSMD11, PSMC3, PSMC1, PSMD1, PSMD2, PSMD7, RPS27A	191	187	13528	3.78755	0.719073	0.0284435	2.03715
GOTERM_BP_FAT	GO:0043086~negative regulation of catalytic activity	12	0.447594	0.00186373	PPP2R1A, PSMC5, PAK2, PSME1, PSMC4, PSMD11, PSMC3, PSMC1, PSMD1, PSMD2, PSMD7, RPS27A	191	277	13528	3.06833	0.83657	0.0386124	2.89364
GOTERM_BP_FAT	GO:0051603~proteolysis involved in cellular protein catabolic process	19	0.708691	0.00198635	RAD23B, NPLOC4, KIAA0368, USP5, PSMC5, PSME1, PSMC4, CUL4A, VCP, PSMC3, PSMD11, UBA1, PSMD1, PSMC1, PSMD2, CUL4B, PSMD7, USP14, RPS27A	191	600	13528	2.24286	0.854948	0.0402457	3.08125
GOTERM_BP_FAT	GO:0044257~cellular protein catabolic process	19	0.708691	0.00209717	RAD23B, NPLOC4, KIAA0368, USP5, PSMC5, PSME1, PSMC4, CUL4A, VCP, PSMC3, PSMD11, UBA1, PSMD1, PSMC1, PSMD2, CUL4B, PSMD7, USP14, RPS27A	191	603	13528	2.2317	0.869775	0.0415794	3.25051
GOTERM_BP_FAT	GO:0022402~cell cycle process	18	0.671391	0.00256232	CKAP5, PPP1CB, SMC4, SPDYA, RPA1, NUMA1, PSMC5, PSME1, PSMC4, CUL4A, PSMC3, PSMD11, POLD1, PSMC1, PSMD1, PSMD2, RUVBL1, PSMD7, RPS27A	191	565	13528	2.25644	0.91719	0.0467784	3.95793
GOTERM_BP_FAT	GO:0007049~cell cycle	22	0.820589	0.00296971	CKAP5, PPP1CC, PPP1CB, SMC4, MCM6, SPDYA, RPA1, PPP1CA, NUMA1, PSMC5, PSME1, PSMC4, CUL4A, PSMC3, PSMD11, POLD1, PSMC1, PSMD1, PSMD2, RUVBL1, CUL4B, PSMD7, RPS27A	191	776	13528	2.00799	0.944306	0.0511522	4.57352
GOTERM_BP_FAT	GO:0032270~positive regulation of cellular protein metabolic process	10	0.372995	0.00568392	PSMC5, PSME1, PSMC4, PSMD11, PSMC3, PSMC1, PSMD1, PSMD2, PSMD7, RPS27A	191	233	13528	3.0398	0.996053	0.0867402	8.58153
GOTERM_BP_FAT	GO:0006508~proteolysis	26	0.969787	0.00674609	RAD23B, KIAA0368, CNDP2, USP5, PRSS1, TPP1, PRSS2, PSMD1, PRSS3, PSMD2, PSMD7, RPS27A, USP14, NPLOC4, CAPNS1, PSMC5, VCP, CUL4A, PSMC4, PSME1, UBA1, PSMD11, PSMC3, PSMC1, DLD, CUL4B	191	1054	13528	1.74716	0.998602	0.0947875	10.1066
GOTERM_BP_FAT	GO:0051247~positive regulation of protein metabolic process	10	0.372995	0.00741625	PSMC5, PSME1, PSMC4, PSMD11, PSMC3, PSMC1, PSMD1, PSMD2, PSMD7, RPS27A	191	243	13528	2.9147	0.999274	0.10084	11.0566
GOTERM_BP_FAT	GO:0010605~negative regulation of macromolecule metabolic process	20	0.74599	0.00743671	PPP2R1A, CTBP1, XPO5, S100A11, MBD3, YWHAE, PSMC5, SET, PSME1, PSMC4, PSMC3, PSMD11, SND1, EIF3E, PSMD1, PSMC1, PSMD2, PSMD7, RPS27A, ADAR	191	734	13528	1.9299	0.999288	0.099715	11.0855
GOTERM_BP_FAT	GO:0044092~negative regulation of molecular function	12	0.447594	0.00761503	PPP2R1A, PSMC5, PAK2, PSME1, PSMC4, PSMD11, PSMC3, PSMC1, PSMD1, PSMD2, PSMD7, RPS27A	191	334	13528	2.54469	0.999402	0.100607	11.3366
GOTERM_BP_FAT	GO:0043085~positive regulation of catalytic activity	12	0.447594	0.115654	PPP1CB, SPDYA, PSMC5, PSMC4, PSME1, VCP, PSMC3, PSMD11, PSMD1, PSMC1, PSMD2, PSMD7, RPS27A	191	520	13528	1.63447	1	0.609256	85.5518
GOTERM_BP_FAT	GO:0044093~positive regulation of molecular function	12	0.447594	0.202102	PPP1CB, SPDYA, PSMC5, PSMC4, PSME1, VCP, PSMC3, PSMD11, PSMD1, PSMC1, PSMD2, PSMD7, RPS27A	191	586	13528	1.45039	1	0.761373	97.1384
SP_PIR_KEYWORDS	ubl conjugation pathway	8	0.298396	0.297862	RAD23B, NPLOC4, VCP, CUL4A, UBA1, USP5, CUL4B, USP14	206	509	19235	1.46756	1	0.710629	99.0251
GOTERM_BP_FAT	GO:0010604~positive regulation of macromolecule metabolic process	13	0.484894	0.547271	MMS19, PSMC5, ILF2, PSMC4, PSME1, PSMC3, PSMD11, PSMC1, PSMD1, PSMD2, MAPK9, PSMD7, RPS27A	191	857	13528	1.07439	1	0.977836	99.9996
Annotation Cluster 6	Enrichment Score: 4.21505079554123
Category	Term	Count	%	PValue	Genes	List Total	Pop Hits	Pop Total	Fold Enrichment	Bonferroni	Benjamini	FDR
SP_PIR_KEYWORDS	ubl conjugation	20	0.74599	1.83839e-05	CTBP1, AIMP2, SYNCRIP, KTN1, DRG1, HNRNPA1, FUBP1, PFN1, ADRM1, SET, PAK2, CUL4A, GTF2I, PSMC3, PSMC1, CUL4B, PSMD7, RBM25, RPS27A, ADAR	206	588	19235	3.17598	0.00482333	0.000284371	0.0240701
SP_PIR_KEYWORDS	isopeptide bond	14	0.522193	4.02151e-05	CTBP1, KTN1, SYNCRIP, HNRNPA1, PFN1, ADRM1, SET, CUL4A, PSMC1, CUL4B, PSMD7, RPS27A, RBM25, ADAR	206	319	19235	4.09791	0.010521	0.000587426	0.0526469
UP_SEQ_FEATURE	cross-link:Glycyl lysine isopeptide (Lys-Gly) (interchain with G-Cter in ubiquitin)	10	0.372995	0.000306212	PFN1, ADRM1, SET, CUL4A, PSMC1, KTN1, SYNCRIP, PSMD7, RBM25, RPS27A	206	199	19113	4.66239	0.217541	0.0173697	0.469082
Annotation Cluster 7	Enrichment Score: 3.675474836784226
Category	Term	Count	%	PValue	Genes	List Total	Pop Hits	Pop Total	Fold Enrichment	Bonferroni	Benjamini	FDR
GOTERM_MF_FAT	GO:0051082~unfolded protein binding	10	0.372995	3.99389e-05	CCT7, COPA, TCP1, CCT4, VBP1, RUVBL2, CCT6A, NAP1L4, DNAJA2, HSPA9	187	115	12983	6.0372	0.0140786	0.00101224	0.0547249
SP_PIR_KEYWORDS	Chaperone	10	0.372995	5.0794e-05	CCT7, NPLOC4, TCP1, CCT4, VBP1, THOC4, CCT6A, AHSA1, DNAJA2, HSPA9	206	158	19235	5.90973	0.0132703	0.000667735	0.0664918
GOTERM_CC_FAT	GO:0005832~chaperonin-containing T-complex	4	0.149198	9.06984e-05	CCT7, TCP1, CCT4, CCT6A	180	7	12782	40.5778	0.0235725	0.00216627	0.1187
GOTERM_BP_FAT	GO:0006457~protein folding	11	0.410295	0.000199248	CCT7, COPA, TCP1, CCT4, AARS, VBP1, RUVBL2, CCT6A, AHSA1, DNAJA2, HSPA9	191	177	13528	4.40169	0.175921	0.0060283	0.313165
INTERPRO	IPR002194:Chaperonin TCP-1, conserved site	4	0.149198	0.000200863	CCT7, TCP1, CCT4, CCT6A	204	10	16659	32.6647	0.0869825	0.0129159	0.284857
INTERPRO	IPR017998:Chaperone, tailless complex polypeptide 1	4	0.149198	0.000273709	CCT7, TCP1, CCT4, CCT6A	204	11	16659	29.6952	0.116627	0.0153814	0.387978
PIR_SUPERFAMILY	PIRSF002584:molecular chaperone t-complex-type	4	0.149198	0.00042699	CCT7, TCP1, CCT4, CCT6A	118	10	7396	25.0712	0.0560253	0.0560253	0.499446
INTERPRO	IPR002423:Chaperonin Cpn60/TCP-1	4	0.149198	0.000728092	CCT7, TCP1, CCT4, CCT6A	204	15	16659	21.7765	0.281037	0.0250611	1.02897
GOTERM_CC_FAT	GO:0044445~cytosolic part	9	0.335696	0.00132963	CCT7, TCP1, CCT4, RPL31, RPL21, RPL35, VBP1, CCT6A, RPS27A	180	152	12782	4.20461	0.295259	0.0216329	1.72715
Annotation Cluster 8	Enrichment Score: 3.6317489973310395
Category	Term	Count	%	PValue	Genes	List Total	Pop Hits	Pop Total	Fold Enrichment	Bonferroni	Benjamini	FDR
SP_PIR_KEYWORDS	Aminoacyl-tRNA synthetase	7	0.261097	3.31444e-06	YARS, AARS, GARS, EPRS, QARS, VARS, MARS	206	39	19235	16.7594	0.000871318	6.22622e-05	0.00434001
UP_SEQ_FEATURE	short sequence motif:"KMSKS" region	5	0.186498	2.11427e-05	YARS, EPRS, QARS, VARS, MARS	206	16	19113	28.9942	0.0167929	0.00211469	0.0324545
UP_SEQ_FEATURE	short sequence motif:"HIGH" region	5	0.186498	3.49541e-05	YARS, EPRS, QARS, VARS, MARS	206	18	19113	25.7727	0.0276104	0.00279596	0.0536501
GOTERM_BP_FAT	GO:0006418~tRNA aminoacylation for protein translation	7	0.261097	4.1641e-05	YARS, AARS, GARS, EPRS, QARS, VARS, MARS	191	46	13528	10.7781	0.0396277	0.00201967	0.0655246
GOTERM_BP_FAT	GO:0043039~tRNA aminoacylation	7	0.261097	4.1641e-05	YARS, AARS, GARS, EPRS, QARS, VARS, MARS	191	46	13528	10.7781	0.0396277	0.00201967	0.0655246
GOTERM_BP_FAT	GO:0043038~amino acid activation	7	0.261097	4.1641e-05	YARS, AARS, GARS, EPRS, QARS, VARS, MARS	191	46	13528	10.7781	0.0396277	0.00201967	0.0655246
GOTERM_MF_FAT	GO:0016875~ligase activity, forming carbon-oxygen bonds	7	0.261097	5.25673e-05	YARS, AARS, GARS, EPRS, QARS, VARS, MARS	187	47	12983	10.3403	0.0184888	0.00124335	0.0720227
GOTERM_MF_FAT	GO:0016876~ligase activity, forming aminoacyl-tRNA and related compounds	7	0.261097	5.25673e-05	YARS, AARS, GARS, EPRS, QARS, VARS, MARS	187	47	12983	10.3403	0.0184888	0.00124335	0.0720227
GOTERM_MF_FAT	GO:0004812~aminoacyl-tRNA ligase activity	7	0.261097	5.25673e-05	YARS, AARS, GARS, EPRS, QARS, VARS, MARS	187	47	12983	10.3403	0.0184888	0.00124335	0.0720227
KEGG_PATHWAY	hsa00970:Aminoacyl-tRNA biosynthesis	7	0.261097	0.000143043	YARS, AARS, GARS, EPRS, QARS, VARS, MARS	103	41	5085	8.42884	0.0136392	0.00342739	0.157434
INTERPRO	IPR001412:Aminoacyl-tRNA synthetase, class I, conserved site	5	0.186498	0.0007455	YARS, EPRS, QARS, VARS, MARS	204	34	16659	12.0091	0.286689	0.0238424	1.05345
INTERPRO	IPR000738:WHEP-TRS	3	0.111899	0.00144232	GARS, EPRS, MARS	204	5	16659	48.9971	0.479957	0.0338274	2.02878
SP_PIR_KEYWORDS	ligase	10	0.372995	0.00556605	YARS, UBA1, AARS, GARS, EPRS, QARS, VARS, PAICS, MARS, GART	206	305	19235	3.06144	0.769605	0.0493595	7.04812
GOTERM_BP_FAT	GO:0006399~tRNA metabolic process	7	0.261097	0.00637871	YARS, AARS, GARS, EPRS, QARS, VARS, MARS	191	118	13528	4.20162	0.997998	0.0911664	9.58186
INTERPRO	IPR014729:Rossmann-like alpha/beta/alpha sandwich fold	4	0.149198	0.0126495	YARS, QARS, VARS, MARS	204	40	16659	8.16618	0.99687	0.213593	16.5376
GOTERM_BP_FAT	GO:0034660~ncRNA metabolic process	8	0.298396	0.0439452	YARS, NOP2, AARS, GARS, EPRS, QARS, VARS, MARS	191	230	13528	2.46356	1	0.340048	50.7064
Annotation Cluster 9	Enrichment Score: 3.4202500282108463
Category	Term	Count	%	PValue	Genes	List Total	Pop Hits	Pop Total	Fold Enrichment	Bonferroni	Benjamini	FDR
UP_SEQ_FEATURE	domain:MPN	4	0.149198	0.000188295	EIF3H, COPS6, EIF3F, PSMD7	206	11	19113	33.7387	0.140014	0.0115359	0.288691
SMART	SM00232:JAB_MPN	4	0.149198	0.000322481	EIF3H, COPS6, EIF3F, PSMD7	99	13	9079	28.2176	0.0204305	0.0068571	0.327127
INTERPRO	IPR000555:Mov34/MPN/PAD-1	4	0.149198	0.000465964	EIF3H, COPS6, EIF3F, PSMD7	204	13	16659	25.1267	0.190332	0.0208917	0.659657
PIR_SUPERFAMILY	PIRSF038070:translation initiation factor 3 subunit 5, eukaryotic	3	0.111899	0.000736722	COPS6, EIF3F, PSMD7	118	3	7396	62.678	0.0947047	0.0485299	0.860307
Annotation Cluster 10	Enrichment Score: 3.2290298174454883
Category	Term	Count	%	PValue	Genes	List Total	Pop Hits	Pop Total	Fold Enrichment	Bonferroni	Benjamini	FDR
SP_PIR_KEYWORDS	mrna splicing	14	0.522193	4.00097e-07	EFTUD2, SYNCRIP, HNRNPA1, HNRNPR, SFRS3, SF3A3, SF3B2, NONO, KHSRP, DHX15, THOC4, RBM39, RBM25, PUF60	206	209	19235	6.2547	0.00010522	1.05225e-05	0.000523907
SP_PIR_KEYWORDS	mrna processing	15	0.559493	8.19115e-07	EFTUD2, SYNCRIP, HNRNPA1, HNRNPR, SFRS3, SF3A3, SF3B2, NONO, DHX15, KHSRP, THOC4, RBM39, RBM25, PUF60, ADAR	206	260	19235	5.38695	0.000215404	1.95841e-05	0.00107259
GOTERM_BP_FAT	GO:0016071~mRNA metabolic process	19	0.708691	4.71013e-06	EFTUD2, RNH1, SYNCRIP, HNRNPA1, HNRNPR, SFRS3, SF3A3, SF3B2, NONO, PCBP3, SERBP1, EIF3E, DHX15, KHSRP, THOC4, RBM39, PUF60, RBM25, ADAR	191	370	13528	3.63707	0.0045631	0.000254054	0.0074137
GOTERM_BP_FAT	GO:0008380~RNA splicing	15	0.559493	4.84551e-05	PPP2R1A, EFTUD2, SYNCRIP, HNRNPA1, HNRNPR, SFRS3, SF3A3, SF3B2, NONO, DHX15, KHSRP, THOC4, RBM39, RBM25, PUF60	191	284	13528	3.74087	0.0459613	0.00223802	0.0762432
GOTERM_BP_FAT	GO:0006397~mRNA processing	15	0.559493	0.000177217	EFTUD2, SYNCRIP, HNRNPA1, HNRNPR, SFRS3, SF3A3, SF3B2, NONO, DHX15, KHSRP, THOC4, RBM39, RBM25, PUF60, ADAR	191	321	13528	3.30968	0.158099	0.00572002	0.278584
KEGG_PATHWAY	hsa03040:Spliceosome	11	0.410295	0.000188616	HSPA1L, EFTUD2, DHX15, THOC4, HNRNPA1, PUF60, RBM25, SFRS3, DDX42, SF3B2, SF3A3	103	126	5085	4.30999	0.0179459	0.00361523	0.207546
SP_PIR_KEYWORDS	viral nucleoprotein	5	0.186498	0.000241468	EFTUD2, SYNCRIP, HNRNPA1, HNRNPR, RBM25	206	29	19235	16.0989	0.0615387	0.00301989	0.315729
GOTERM_BP_FAT	GO:0006396~RNA processing	20	0.74599	0.000254626	PPP2R1A, EFTUD2, AARS, SYNCRIP, HNRNPA1, HNRNPR, SFRS3, SF3B2, SF3A3, NONO, RSL1D1, NOP2, DHX15, KHSRP, THOC4, RPL10A, RBM39, PUF60, RBM25, ADAR	191	547	13528	2.58966	0.219073	0.00724638	0.400042
SMART	SM00360:RRM	10	0.372995	0.00043813	NONO, EIF3B, SYNCRIP, THOC4, RBM39, HNRNPA1, HNRNPR, PUF60, RBM25, SFRS3	99	211	9079	4.34631	0.0276568	0.00698709	0.444206
INTERPRO	IPR000504:RNA recognition motif, RNP-1	10	0.372995	0.00115046	NONO, EIF3B, SYNCRIP, THOC4, RBM39, HNRNPA1, HNRNPR, PUF60, RBM25, SFRS3	204	211	16659	3.87023	0.406346	0.0302084	1.62136
INTERPRO	IPR012677:Nucleotide-binding, alpha-beta plait	10	0.372995	0.00122797	NONO, EIF3B, SYNCRIP, THOC4, RBM39, HNRNPA1, HNRNPR, PUF60, RBM25, SFRS3	204	213	16659	3.83389	0.426853	0.0304498	1.72971
SP_PIR_KEYWORDS	Spliceosome	7	0.261097	0.00181803	EFTUD2, SYNCRIP, THOC4, HNRNPA1, HNRNPR, SF3B2, SF3A3	206	120	19235	5.4468	0.380335	0.0197432	2.35462
GOTERM_CC_FAT	GO:0005681~spliceosome	8	0.298396	0.0025498	EFTUD2, DHX15, SYNCRIP, THOC4, HNRNPA1, HNRNPR, SF3B2, SF3A3	180	132	12782	4.3037	0.489035	0.0387274	3.28784
UP_SEQ_FEATURE	domain:RRM 1	6	0.223797	0.00466032	NONO, SYNCRIP, RBM39, HNRNPA1, HNRNPR, PUF60	206	101	19113	5.51178	0.976285	0.156398	6.92039
UP_SEQ_FEATURE	domain:RRM 2	6	0.223797	0.00466032	NONO, SYNCRIP, RBM39, HNRNPA1, HNRNPR, PUF60	206	101	19113	5.51178	0.976285	0.156398	6.92039
GOTERM_BP_FAT	GO:0000375~RNA splicing, via transesterification reactions	8	0.298396	0.00585482	EFTUD2, THOC4, HNRNPA1, HNRNPR, RBM25, SFRS3, SF3B2, SF3A3	191	153	13528	3.70338	0.99666	0.0865291	8.82854
GOTERM_BP_FAT	GO:0000377~RNA splicing, via transesterification reactions with bulged adenosine as nucleophile	8	0.298396	0.00585482	EFTUD2, THOC4, HNRNPA1, HNRNPR, RBM25, SFRS3, SF3B2, SF3A3	191	153	13528	3.70338	0.99666	0.0865291	8.82854
GOTERM_BP_FAT	GO:0000398~nuclear mRNA splicing, via spliceosome	8	0.298396	0.00585482	EFTUD2, THOC4, HNRNPA1, HNRNPR, RBM25, SFRS3, SF3B2, SF3A3	191	153	13528	3.70338	0.99666	0.0865291	8.82854
UP_SEQ_FEATURE	domain:RRM 3	3	0.111899	0.100413	SYNCRIP, RBM39, HNRNPR	206	50	19113	5.56689	1	0.873481	80.3011
UP_SEQ_FEATURE	domain:RRM	4	0.149198	0.136063	EIF3B, THOC4, RBM25, SFRS3	206	119	19113	3.11871	1	0.925974	89.4113
Annotation Cluster 11	Enrichment Score: 3.1490667156052705
Category	Term	Count	%	PValue	Genes	List Total	Pop Hits	Pop Total	Fold Enrichment	Bonferroni	Benjamini	FDR
GOTERM_CC_FAT	GO:0043228~non-membrane-bounded organelle	59	2.20067	8.80803e-05	KIAA0368, ATP5B, SRP68, IQGAP2, IQGAP1, FUBP1, PAK2, ACTR1A, DDX21, STK39, RPS27A, GNL3, PPP2R1A, TWF1, MBD3, FLNC, MCM4, RSL1D1, RFC5, RFC4, NOP2, IPO5, RUVBL1, RBM39, MYBBP1A, LRPPRC, MYL6, YWHAZ, RPL35, C14ORF166, DNAH5, STAU1, MYL9, RPA1, PFN1, TUBGCP3, RPA2, NUMA1, RPL31, EIF3E, RPL10A, CHD4, HSPA9, SHMT2, SRP54, TCP1, CKAP5, MYL12B, DRG1, MYL12A, HNRNPA1, SMC4, PSMC5, ILF2, VCP, RPL21, PSMC…	180	2596	12782	1.61389	0.0228999	0.00231393	0.115276
GOTERM_CC_FAT	GO:0043232~intracellular non-membrane-bounded organelle	59	2.20067	8.80803e-05	KIAA0368, ATP5B, SRP68, IQGAP2, IQGAP1, FUBP1, PAK2, ACTR1A, DDX21, STK39, RPS27A, GNL3, PPP2R1A, TWF1, MBD3, FLNC, MCM4, RSL1D1, RFC5, RFC4, NOP2, IPO5, RUVBL1, RBM39, MYBBP1A, LRPPRC, MYL6, YWHAZ, RPL35, C14ORF166, DNAH5, STAU1, MYL9, RPA1, PFN1, TUBGCP3, RPA2, NUMA1, RPL31, EIF3E, RPL10A, CHD4, HSPA9, SHMT2, SRP54, TCP1, CKAP5, MYL12B, DRG1, MYL12A, HNRNPA1, SMC4, PSMC5, ILF2, VCP, RPL21, PSMC…	180	2596	12782	1.61389	0.0228999	0.00231393	0.115276
GOTERM_CC_FAT	GO:0005856~cytoskeleton	28	1.04439	0.0460301	MYL6, YWHAZ, KIAA0368, IQGAP2, C14ORF166, DNAH5, IQGAP1, MYL9, STAU1, RPA1, PFN1, TUBGCP3, NUMA1, PAK2, ACTR1A, STK39, PPP2R1A, TCP1, TWF1, CKAP5, MYL12B, DRG1, MYL12A, FLNC, RUVBL1, RBM39, WDR1, LRPPRC	180	1381	12782	1.43976	0.999996	0.272237	46.0469
Annotation Cluster 12	Enrichment Score: 2.9916832933358015
Category	Term	Count	%	PValue	Genes	List Total	Pop Hits	Pop Total	Fold Enrichment	Bonferroni	Benjamini	FDR
UP_SEQ_FEATURE	domain:KH 3	4	0.149198	0.000405633	FUBP1, HDLBP, PCBP3, KHSRP	206	14	19113	26.509	0.277457	0.0201063	0.620941
SMART	SM00322:KH	5	0.186498	0.000641534	FUBP1, HDLBP, KHDRBS2, PCBP3, KHSRP	99	37	9079	12.3928	0.0402394	0.00818063	0.649825
INTERPRO	IPR004088:K Homology, type 1	5	0.186498	0.000664075	FUBP1, HDLBP, KHDRBS2, PCBP3, KHSRP	204	33	16659	12.373	0.259867	0.0247653	0.938893
INTERPRO	IPR018111:K Homology, type 1, subgroup	5	0.186498	0.000833737	FUBP1, HDLBP, KHDRBS2, PCBP3, KHSRP	204	35	16659	11.666	0.31466	0.0248748	1.17745
INTERPRO	IPR004087:K Homology	5	0.186498	0.00103187	FUBP1, HDLBP, KHDRBS2, PCBP3, KHSRP	204	37	16659	11.0354	0.373544	0.0288067	1.45536
UP_SEQ_FEATURE	domain:KH 1	4	0.149198	0.00183812	FUBP1, HDLBP, PCBP3, KHSRP	206	23	19113	16.1359	0.770921	0.0746309	2.78506
UP_SEQ_FEATURE	domain:KH 2	4	0.149198	0.00183812	FUBP1, HDLBP, PCBP3, KHSRP	206	23	19113	16.1359	0.770921	0.0746309	2.78506
UP_SEQ_FEATURE	domain:KH 4	3	0.111899	0.0023204	FUBP1, HDLBP, KHSRP	206	7	19113	39.7635	0.844452	0.088843	3.5037
Annotation Cluster 13	Enrichment Score: 2.7763919526497327
Category	Term	Count	%	PValue	Genes	List Total	Pop Hits	Pop Total	Fold Enrichment	Bonferroni	Benjamini	FDR
KEGG_PATHWAY	hsa03030:DNA replication	8	0.298396	5.50254e-06	RFC5, RPA1, RPA2, RFC4, POLD1, MCM4, FEN1, MCM6	103	36	5085	10.9709	0.000528106	0.000264088	0.00606031
GOTERM_MF_FAT	GO:0003697~single-stranded DNA binding	8	0.298396	1.25614e-05	FUBP1, RPA1, RAD23B, RPA2, MCM4, HNRNPA1, LRPPRC, MCM6	187	55	12983	10.0986	0.00444941	0.000371542	0.0172149
KEGG_PATHWAY	hsa03420:Nucleotide excision repair	8	0.298396	2.21453e-05	RFC5, RPA1, RAD23B, RPA2, RFC4, CUL4A, POLD1, CUL4B	103	44	5085	8.97617	0.00212372	0.000708407	0.0243881
SP_PIR_KEYWORDS	dna replication	8	0.298396	4.31266e-05	RFC5, RPA1, RPA2, RFC4, POLD1, RRM1, MCM4, MCM6	206	88	19235	8.48853	0.0112785	0.000596798	0.0564575
GOTERM_BP_FAT	GO:0006297~nucleotide-excision repair, DNA gap filling	5	0.186498	7.77571e-05	RFC5, RPA1, RPA2, RFC4, POLD1	191	17	13528	20.8315	0.072725	0.00327745	0.122323
GOTERM_BP_FAT	GO:0006259~DNA metabolic process	20	0.74599	9.33558e-05	MMS19, RAD23B, NAP1L1, MCM4, MCM6, NONO, RPA1, RFC5, HSPA1L, RPA2, SET, RFC4, CUL4A, VCP, POLD1, RRM1, RUVBL2, RUVBL1, CUL4B, FEN1	191	506	13528	2.7995	0.0866651	0.00377007	0.146845
GOTERM_BP_FAT	GO:0006289~nucleotide-excision repair	7	0.261097	0.000116068	RFC5, RPA1, MMS19, RAD23B, RPA2, RFC4, POLD1	191	55	13528	9.01437	0.106589	0.00432555	0.182539
GOTERM_BP_FAT	GO:0006261~DNA-dependent DNA replication	7	0.261097	0.000156504	RPA1, RPA2, RFC4, POLD1, MCM4, FEN1, MCM6	191	58	13528	8.54811	0.140992	0.00522687	0.24606
GOTERM_BP_FAT	GO:0006281~DNA repair	14	0.522193	0.000189433	MMS19, RAD23B, RFC5, HSPA1L, RPA1, NONO, RPA2, RFC4, CUL4A, VCP, POLD1, RUVBL2, CUL4B, FEN1	191	284	13528	3.49148	0.168028	0.00591651	0.29776
GOTERM_BP_FAT	GO:0006260~DNA replication	11	0.410295	0.00035258	RFC5, RPA1, RPA2, RFC4, SET, POLD1, RRM1, NAP1L1, MCM4, FEN1, MCM6	191	190	13528	4.10052	0.289947	0.0097356	0.553537
GOTERM_BP_FAT	GO:0006974~response to DNA damage stimulus	15	0.559493	0.000800337	MMS19, RAD23B, PPP1CB, NONO, RFC5, HSPA1L, RPA1, SPDYA, RPA2, RFC4, CUL4A, VCP, POLD1, RUVBL2, CUL4B, FEN1	191	373	13528	2.84828	0.540418	0.0197369	1.25236
KEGG_PATHWAY	hsa03430:Mismatch repair	5	0.186498	0.00100778	RFC5, RPA1, RPA2, RFC4, POLD1	103	23	5085	10.7324	0.0922587	0.0160032	1.10438
GOTERM_MF_FAT	GO:0043566~structure-specific DNA binding	9	0.335696	0.00114536	FUBP1, RPA1, RAD23B, RPA2, MCM4, HNRNPA1, LRPPRC, FEN1, MCM6	187	145	12983	4.30931	0.334248	0.0223486	1.55842
INTERPRO	IPR012340:Nucleic acid-binding, OB-fold	5	0.186498	0.00393242	RPA1, RPA2, YARS, MCM4, MCM6	204	53	16659	7.70394	0.832186	0.0853784	5.44156
GOTERM_BP_FAT	GO:0033554~cellular response to stress	17	0.634092	0.00617916	MMS19, RAD23B, AARS, PPP1CB, NONO, SPDYA, RPA1, RFC5, HSPA1L, RPA2, RFC4, CUL4A, VCP, POLD1, MAPK9, RUVBL2, CUL4B, FEN1	191	566	13528	2.12732	0.997567	0.0897539	9.29561
GOTERM_CC_FAT	GO:0005657~replication fork	4	0.149198	0.00994164	RFC5, RPA1, RPA2, RFC4	180	32	12782	8.87639	0.927758	0.103708	12.2635
GOTERM_BP_FAT	GO:0000718~nucleotide-excision repair, DNA damage removal	3	0.111899	0.0377054	RPA1, RAD23B, RPA2	191	22	13528	9.65826	1	0.314063	45.3914
SP_PIR_KEYWORDS	DNA damage	6	0.223797	0.0686002	NONO, SPDYA, MMS19, RAD23B, CUL4A, CUL4B, PPP1CB	206	205	19235	2.73289	1	0.322527	60.5676
KEGG_PATHWAY	hsa03440:Homologous recombination	3	0.111899	0.107587	RPA1, RPA2, POLD1	103	28	5085	5.28953	0.999982	0.597722	71.4548
GOTERM_CC_FAT	GO:0044427~chromosomal part	9	0.335696	0.174659	RFC5, RPA1, RPA2, TCP1, RFC4, EIF3E, MBD3, CHD4, SMC4	180	386	12782	1.6557	1	0.575006	91.9025
GOTERM_CC_FAT	GO:0005694~chromosome	10	0.372995	0.196851	RFC5, RPA1, RPA2, TCP1, RFC4, EIF3E, MBD3, LRPPRC, CHD4, SMC4	180	460	12782	1.54372	1	0.605406	94.3331
GOTERM_BP_FAT	GO:0006308~DNA catabolic process	3	0.111899	0.206079	RPA1, RAD23B, RPA2	191	60	13528	3.54136	1	0.764411	97.3548
GOTERM_CC_FAT	GO:0000785~chromatin	4	0.149198	0.543303	TCP1, EIF3E, MBD3, CHD4	180	200	12782	1.42022	1	0.908989	99.9965
Annotation Cluster 14	Enrichment Score: 2.6183077526469267
Category	Term	Count	%	PValue	Genes	List Total	Pop Hits	Pop Total	Fold Enrichment	Bonferroni	Benjamini	FDR
UP_SEQ_FEATURE	repeat:HEAT 6	7	0.261097	6.77855e-07	MMS19, PPP2R1A, KIAA0368, CKAP5, IPO5, TNPO2, TNPO1	206	30	19113	21.649	0.000542815	0.000180971	0.00104068
UP_SEQ_FEATURE	repeat:HEAT 5	7	0.261097	1.77206e-06	MMS19, PPP2R1A, KIAA0368, CKAP5, IPO5, TNPO2, TNPO1	206	35	19113	18.5563	0.00141842	0.000354793	0.00272053
INTERPRO	IPR011989:Armadillo-like helical	11	0.410295	3.76631e-06	MMS19, PPP2R1A, AP2B1, KIAA0368, XPO5, CKAP5, IPO5, PSMD1, USO1, TNPO2, TNPO1	204	128	16659	7.01781	0.00170469	0.000426444	0.00534819
UP_SEQ_FEATURE	repeat:HEAT 7	6	0.223797	4.8673e-06	MMS19, PPP2R1A, KIAA0368, CKAP5, TNPO2, TNPO1	206	24	19113	23.1954	0.00389113	0.000779439	0.00747229
UP_SEQ_FEATURE	repeat:HEAT 4	7	0.261097	6.19711e-06	MMS19, PPP2R1A, KIAA0368, CKAP5, IPO5, TNPO2, TNPO1	206	43	19113	15.104	0.0049516	0.000826975	0.00951373
UP_SEQ_FEATURE	repeat:HEAT 3	7	0.261097	1.5176e-05	MMS19, PPP2R1A, KIAA0368, CKAP5, IPO5, TNPO2, TNPO1	206	50	19113	12.9894	0.0120825	0.00173507	0.0232965
UP_SEQ_FEATURE	repeat:HEAT 1	7	0.261097	3.59976e-05	MMS19, PPP2R1A, KIAA0368, CKAP5, IPO5, TNPO2, TNPO1	206	58	19113	11.1978	0.0284228	0.00261789	0.0552512
UP_SEQ_FEATURE	repeat:HEAT 2	7	0.261097	3.59976e-05	MMS19, PPP2R1A, KIAA0368, CKAP5, IPO5, TNPO2, TNPO1	206	58	19113	11.1978	0.0284228	0.00261789	0.0552512
UP_SEQ_FEATURE	repeat:HEAT 8	5	0.186498	4.39043e-05	PPP2R1A, KIAA0368, CKAP5, TNPO2, TNPO1	206	19	19113	24.4162	0.0345569	0.00292639	0.0673831
INTERPRO	IPR000357:HEAT	7	0.261097	5.36208e-05	MMS19, PPP2R1A, KIAA0368, CKAP5, IPO5, TNPO2, TNPO1	204	55	16659	10.3933	0.0239982	0.0048464	0.076117
GOTERM_BP_FAT	GO:0006913~nucleocytoplasmic transport	10	0.372995	0.000356399	XPOT, SET, XPO5, IPO5, THOC4, TNPO2, TNPO1, HNRNPA1, MYBBP1A, HSPA9	191	156	13528	4.54021	0.292576	0.0095685	0.559516
GOTERM_BP_FAT	GO:0051169~nuclear transport	10	0.372995	0.000388712	XPOT, SET, XPO5, IPO5, THOC4, TNPO2, TNPO1, HNRNPA1, MYBBP1A, HSPA9	191	158	13528	4.48274	0.314436	0.0101512	0.610101
UP_SEQ_FEATURE	repeat:HEAT 9	4	0.149198	0.000503044	PPP2R1A, KIAA0368, CKAP5, TNPO2	206	15	19113	24.7417	0.331714	0.0234294	0.769519
UP_SEQ_FEATURE	repeat:HEAT 10	4	0.149198	0.000503044	PPP2R1A, KIAA0368, CKAP5, TNPO2	206	15	19113	24.7417	0.331714	0.0234294	0.769519
UP_SEQ_FEATURE	repeat:HEAT 12	3	0.111899	0.00486793	PPP2R1A, KIAA0368, TNPO2	206	10	19113	27.8345	0.979934	0.156289	7.21802
UP_SEQ_FEATURE	repeat:HEAT 13	3	0.111899	0.00486793	PPP2R1A, KIAA0368, TNPO2	206	10	19113	27.8345	0.979934	0.156289	7.21802
UP_SEQ_FEATURE	repeat:HEAT 11	3	0.111899	0.00590785	PPP2R1A, KIAA0368, TNPO2	206	11	19113	25.3041	0.991316	0.161203	8.69546
GOTERM_MF_FAT	GO:0008565~protein transporter activity	6	0.223797	0.00819943	AP2B1, XPO5, IPO5, USO1, TNPO2, TNPO1	187	87	12983	4.78812	0.946217	0.129929	10.6708
UP_SEQ_FEATURE	domain:Importin N-terminal	3	0.111899	0.00957038	IPO5, TNPO2, TNPO1	206	14	19113	19.8818	0.999548	0.233265	13.7256
INTERPRO	IPR001494:Importin-beta, N-terminal	3	0.111899	0.0139775	IPO5, TNPO2, TNPO1	204	15	16659	16.3324	0.998299	0.22513	18.1177
GOTERM_BP_FAT	GO:0000059~protein import into nucleus, docking	3	0.111899	0.0232356	IPO5, TNPO2, TNPO1	191	17	13528	12.4989	1	0.226241	30.9304
GOTERM_BP_FAT	GO:0006605~protein targeting	8	0.298396	0.0323715	SRP54, YWHAZ, XPO5, IPO5, TNPO2, TNPO1, YWHAE, HSPA9	191	215	13528	2.63543	1	0.285623	40.4272
GOTERM_MF_FAT	GO:0005048~signal sequence binding	3	0.111899	0.0327512	SRP54, TNPO2, TNPO1	187	20	12983	10.4142	0.999993	0.334776	36.6434
COG_ONTOLOGY	Intracellular trafficking and secretion	4	0.149198	0.07827	SEC23A, IPO5, TNPO2, TNPO1	48	42	1950	3.86905	0.819416	0.575049	46.7043
GOTERM_BP_FAT	GO:0043623~cellular protein complex assembly	6	0.223797	0.0782958	ADRM1, SRP54, TCP1, IPO5, TNPO2, TNPO1	191	162	13528	2.62323	1	0.480178	72.2888
GOTERM_CC_FAT	GO:0005643~nuclear pore	4	0.149198	0.099007	XPOT, IPO5, TNPO2, TNPO1	180	79	12782	3.5955	1	0.422124	74.4672
GOTERM_BP_FAT	GO:0051170~nuclear import	4	0.149198	0.126629	IPO5, TNPO2, TNPO1, HNRNPA1	191	88	13528	3.21942	1	0.625104	88.1302
GOTERM_CC_FAT	GO:0046930~pore complex	4	0.149198	0.148228	XPOT, IPO5, TNPO2, TNPO1	180	95	12782	2.98994	1	0.52301	87.7646
GOTERM_BP_FAT	GO:0033365~protein localization in organelle	5	0.186498	0.149893	SRP54, YWHAZ, IPO5, TNPO2, TNPO1	191	146	13528	2.42559	1	0.683672	92.2396
GOTERM_BP_FAT	GO:0017038~protein import	4	0.149198	0.27954	YWHAZ, IPO5, TNPO2, TNPO1	191	131	13528	2.16266	1	0.851375	99.4263
GOTERM_CC_FAT	GO:0005635~nuclear envelope	5	0.186498	0.325984	XPOT, IPO5, TNPO2, TNPO1, LRPPRC	180	205	12782	1.73198	1	0.758596	99.4291
GOTERM_BP_FAT	GO:0006606~protein import into nucleus	3	0.111899	0.340965	IPO5, TNPO2, TNPO1	191	86	13528	2.47072	1	0.898479	99.8589
GOTERM_BP_FAT	GO:0034504~protein localization in nucleus	3	0.111899	0.381501	IPO5, TNPO2, TNPO1	191	94	13528	2.26044	1	0.921865	99.948
GOTERM_MF_FAT	GO:0042277~peptide binding	4	0.149198	0.560161	SRP54, TPP1, TNPO2, TNPO1	187	203	12983	1.36804	1	0.980556	99.9987
Annotation Cluster 15	Enrichment Score: 2.205898627636392
Category	Term	Count	%	PValue	Genes	List Total	Pop Hits	Pop Total	Fold Enrichment	Bonferroni	Benjamini	FDR
GOTERM_BP_FAT	GO:0043933~macromolecular complex subunit organization	21	0.78329	0.00236238	PPP2R1A, TCP1, SRP54, NAP1L1, EPRS, ETF1, NAP1L4, SF3A3, ADRM1, GTF2E1, EIF3A, GTF2E2, SET, VCP, PAK2, GTF2I, IPO5, RRM1, SRR, TNPO2, TNPO1	191	710	13528	2.09489	0.899398	0.0448928	3.65445
GOTERM_BP_FAT	GO:0065003~macromolecular complex assembly	20	0.74599	0.00259167	PPP2R1A, TCP1, SRP54, NAP1L1, EPRS, NAP1L4, SF3A3, ADRM1, GTF2E1, EIF3A, GTF2E2, SET, VCP, PAK2, GTF2I, IPO5, RRM1, SRR, TNPO2, TNPO1	191	665	13528	2.13014	0.919523	0.0464306	4.00241
GOTERM_BP_FAT	GO:0034621~cellular macromolecular complex subunit organization	13	0.484894	0.0046109	TCP1, SRP54, NAP1L1, ETF1, NAP1L4, SF3A3, ADRM1, EIF3A, SET, PAK2, IPO5, TNPO2, TNPO1	191	357	13528	2.57914	0.988752	0.0732393	7.01624
GOTERM_BP_FAT	GO:0006461~protein complex assembly	15	0.559493	0.0119325	PPP2R1A, TCP1, SRP54, EPRS, ADRM1, GTF2E1, GTF2E2, VCP, PAK2, GTF2I, IPO5, RRM1, SRR, TNPO2, TNPO1	191	505	13528	2.10378	0.999991	0.143941	17.2175
GOTERM_BP_FAT	GO:0070271~protein complex biogenesis	15	0.559493	0.0119325	PPP2R1A, TCP1, SRP54, EPRS, ADRM1, GTF2E1, GTF2E2, VCP, PAK2, GTF2I, IPO5, RRM1, SRR, TNPO2, TNPO1	191	505	13528	2.10378	0.999991	0.143941	17.2175
GOTERM_BP_FAT	GO:0034622~cellular macromolecular complex assembly	11	0.410295	0.0144686	ADRM1, SRP54, EIF3A, TCP1, SET, IPO5, NAP1L1, TNPO2, NAP1L4, TNPO1, SF3A3	191	318	13528	2.45	0.999999	0.164007	20.4994
Annotation Cluster 16	Enrichment Score: 2.135433251981543
Category	Term	Count	%	PValue	Genes	List Total	Pop Hits	Pop Total	Fold Enrichment	Bonferroni	Benjamini	FDR
INTERPRO	IPR010987:Glutathione S-transferase, C-terminal-like	5	0.186498	0.000400393	AIMP2, EEF1E1, EPRS, VARS, MARS	204	29	16659	14.0796	0.16591	0.0199554	0.567076
UP_SEQ_FEATURE	domain:GST C-terminal	4	0.149198	0.00523469	AIMP2, EEF1E1, VARS, MARS	206	33	19113	11.2462	0.985064	0.149297	7.7416
INTERPRO	IPR004046:Glutathione S-transferase, C-terminal	3	0.111899	0.0266523	EEF1E1, VARS, MARS	204	21	16659	11.666	0.999995	0.334961	31.8603
INTERPRO	IPR017933:Glutathione S-transferase/chloride channel, C-terminal	3	0.111899	0.0514227	EEF1E1, VARS, MARS	204	30	16659	8.16618	1	0.505088	52.7477
Annotation Cluster 17	Enrichment Score: 1.7394196269492455
Category	Term	Count	%	PValue	Genes	List Total	Pop Hits	Pop Total	Fold Enrichment	Bonferroni	Benjamini	FDR
GOTERM_BP_FAT	GO:0006091~generation of precursor metabolites and energy	15	0.559493	0.000136462	ATP5B, HK1, UQCRFS1, PPP1CC, PPP1CB, SPDYA, ATP6V1A, PPP1CA, TROVE2, TPI1, DLD, IDH2, ATP5A1, PGK1, PYGB, FH	191	313	13528	3.39428	0.124109	0.0048959	0.214582
GOTERM_BP_FAT	GO:0006006~glucose metabolic process	9	0.335696	0.00142891	SPDYA, PPP1CA, TROVE2, TPI1, SORD, HK1, PPP1CC, PGK1, PPP1CB, PYGB	191	153	13528	4.16631	0.750542	0.0303837	2.22564
GOTERM_BP_FAT	GO:0019318~hexose metabolic process	9	0.335696	0.00577001	SPDYA, PPP1CA, TROVE2, TPI1, SORD, HK1, PPP1CC, PGK1, PPP1CB, PYGB	191	192	13528	3.32003	0.996371	0.0866421	8.70603
GOTERM_BP_FAT	GO:0044275~cellular carbohydrate catabolic process	6	0.223797	0.00687059	TROVE2, TPI1, SORD, HK1, PGK1, PYGB	191	85	13528	4.99957	0.998762	0.0950864	10.2838
GOTERM_BP_FAT	GO:0005996~monosaccharide metabolic process	9	0.335696	0.0132047	SPDYA, PPP1CA, TROVE2, TPI1, SORD, HK1, PPP1CC, PGK1, PPP1CB, PYGB	191	222	13528	2.87137	0.999998	0.15433	18.8794
BIOCARTA	h_glycolysisPathway:Glycolysis Pathway	3	0.111899	0.014523	TPI1, HK1, PGK1	26	11	1437	15.0734	0.459055	0.459055	12.6629
GOTERM_BP_FAT	GO:0016052~carbohydrate catabolic process	6	0.223797	0.0187295	TROVE2, TPI1, SORD, HK1, PGK1, PYGB	191	109	13528	3.89875	1	0.194253	25.7406
GOTERM_BP_FAT	GO:0046164~alcohol catabolic process	5	0.186498	0.0271468	TROVE2, TPI1, SORD, HK1, PGK1	191	81	13528	4.37205	1	0.254477	35.1576
GOTERM_BP_FAT	GO:0006096~glycolysis	4	0.149198	0.0281424	TROVE2, TPI1, HK1, PGK1	191	47	13528	6.02785	1	0.260132	36.1942
GOTERM_BP_FAT	GO:0006007~glucose catabolic process	4	0.149198	0.0479361	TROVE2, TPI1, HK1, PGK1	191	58	13528	4.88464	1	0.351844	53.8475
GOTERM_BP_FAT	GO:0019320~hexose catabolic process	4	0.149198	0.0729274	TROVE2, TPI1, HK1, PGK1	191	69	13528	4.10593	1	0.469458	69.6362
GOTERM_BP_FAT	GO:0046365~monosaccharide catabolic process	4	0.149198	0.0779889	TROVE2, TPI1, HK1, PGK1	191	71	13528	3.99027	1	0.484464	72.1432
SP_PIR_KEYWORDS	glycolysis	3	0.111899	0.0799105	TPI1, HK1, PGK1	206	44	19235	6.36639	1	0.360466	66.3974
KEGG_PATHWAY	hsa00010:Glycolysis / Gluconeogenesis	4	0.149198	0.118452	TPI1, DLD, HK1, PGK1	103	60	5085	3.29126	0.999994	0.605848	75.0574
KEGG_PATHWAY	hsa00051:Fructose and mannose metabolism	3	0.111899	0.148046	TPI1, SORD, HK1	103	34	5085	4.35608	1	0.617618	82.876
Annotation Cluster 18	Enrichment Score: 1.6895772271647655
Category	Term	Count	%	PValue	Genes	List Total	Pop Hits	Pop Total	Fold Enrichment	Bonferroni	Benjamini	FDR
GOTERM_BP_FAT	GO:0006403~RNA localization	7	0.261097	0.00283683	XPOT, CKAP5, KHSRP, THOC4, HNRNPA1, LRPPRC, STAU1	191	100	13528	4.95791	0.936612	0.0498001	4.37314
GOTERM_BP_FAT	GO:0051168~nuclear export	5	0.186498	0.00996911	XPOT, XPO5, THOC4, HNRNPA1, HSPA9	191	60	13528	5.90227	0.99994	0.126388	14.5899
GOTERM_BP_FAT	GO:0050657~nucleic acid transport	6	0.223797	0.0118061	XPOT, CKAP5, KHSRP, THOC4, HNRNPA1, LRPPRC	191	97	13528	4.38107	0.99999	0.144302	17.0506
GOTERM_BP_FAT	GO:0050658~RNA transport	6	0.223797	0.0118061	XPOT, CKAP5, KHSRP, THOC4, HNRNPA1, LRPPRC	191	97	13528	4.38107	0.99999	0.144302	17.0506
GOTERM_BP_FAT	GO:0051236~establishment of RNA localization	6	0.223797	0.0118061	XPOT, CKAP5, KHSRP, THOC4, HNRNPA1, LRPPRC	191	97	13528	4.38107	0.99999	0.144302	17.0506
GOTERM_BP_FAT	GO:0015931~nucleobase, nucleoside, nucleotide and nucleic acid transport	6	0.223797	0.0215269	XPOT, CKAP5, KHSRP, THOC4, HNRNPA1, LRPPRC	191	113	13528	3.76074	1	0.215637	29.0038
SP_PIR_KEYWORDS	mRNA transport	4	0.149198	0.0445583	KHSRP, THOC4, HNRNPA1, LRPPRC	206	74	19235	5.04723	0.999994	0.243301	44.9467
GOTERM_BP_FAT	GO:0006405~RNA export from nucleus	3	0.111899	0.112813	XPOT, THOC4, HNRNPA1	191	41	13528	5.18248	1	0.602455	84.8038
GOTERM_BP_FAT	GO:0051028~mRNA transport	4	0.149198	0.123516	KHSRP, THOC4, HNRNPA1, LRPPRC	191	87	13528	3.25642	1	0.62084	87.4464
Annotation Cluster 19	Enrichment Score: 1.6854157744074538
Category	Term	Count	%	PValue	Genes	List Total	Pop Hits	Pop Total	Fold Enrichment	Bonferroni	Benjamini	FDR
INTERPRO	IPR019954:Ubiquitin conserved site	4	0.149198	0.00808015	RAD23B, BAT3, RPS27A, USP14	204	34	16659	9.60727	0.974655	0.16055	10.8819
SMART	SM00213:UBQ	4	0.149198	0.0132374	RAD23B, BAT3, RPS27A, USP14	99	46	9079	7.97453	0.573801	0.114706	12.6613
INTERPRO	IPR000626:Ubiquitin	4	0.149198	0.0184315	RAD23B, BAT3, RPS27A, USP14	204	46	16659	7.10102	0.999781	0.259905	23.2162
INTERPRO	IPR019955:Ubiquitin supergroup	4	0.149198	0.0254531	RAD23B, BAT3, RPS27A, USP14	204	52	16659	6.28167	0.999992	0.331516	30.6584
UP_SEQ_FEATURE	domain:Ubiquitin-like	3	0.111899	0.0745417	RAD23B, BAT3, USP14	206	42	19113	6.62725	1	0.796286	69.5567
Annotation Cluster 20	Enrichment Score: 1.6852035627955018
Category	Term	Count	%	PValue	Genes	List Total	Pop Hits	Pop Total	Fold Enrichment	Bonferroni	Benjamini	FDR
GOTERM_MF_FAT	GO:0004386~helicase activity	9	0.335696	0.000912352	ASCC3, DHX15, RUVBL2, DDX21, RUVBL1, MCM4, CHD4, DDX42, MCM6	187	140	12983	4.46322	0.276773	0.0188802	1.24321
GOTERM_MF_FAT	GO:0042623~ATPase activity, coupled	12	0.447594	0.00186919	MYL6, RFC5, ATP6V1A, RFC4, ASCC3, ATP5B, DHX15, RUVBL2, DDX21, ATP5A1, CHD4, DDX42	187	272	12983	3.06299	0.485307	0.0343531	2.53165
SP_PIR_KEYWORDS	helicase	7	0.261097	0.00316141	ASCC3, DHX15, RUVBL2, DDX21, RUVBL1, CHD4, DDX42	206	134	19235	4.87774	0.565156	0.031522	4.06149
GOTERM_MF_FAT	GO:0008026~ATP-dependent helicase activity	6	0.223797	0.0132979	ASCC3, DHX15, RUVBL2, DDX21, CHD4, DDX42	187	98	12983	4.25068	0.991369	0.173121	16.7631
GOTERM_MF_FAT	GO:0070035~purine NTP-dependent helicase activity	6	0.223797	0.0132979	ASCC3, DHX15, RUVBL2, DDX21, CHD4, DDX42	187	98	12983	4.25068	0.991369	0.173121	16.7631
SMART	SM00490:HELICc	5	0.186498	0.027477	ASCC3, DHX15, DDX21, CHD4, DDX42	99	106	9079	4.32581	0.83189	0.199799	24.6515
SMART	SM00487:DEXDc	5	0.186498	0.0300356	ASCC3, DHX15, DDX21, CHD4, DDX42	99	109	9079	4.20675	0.857973	0.194957	26.6413
INTERPRO	IPR014021:Helicase, superfamily 1 and 2, ATP-binding	5	0.186498	0.0418949	ASCC3, DHX15, DDX21, CHD4, DDX42	204	107	16659	3.81597	1	0.464953	45.5424
INTERPRO	IPR001650:DNA/RNA helicase, C-terminal	5	0.186498	0.0418949	ASCC3, DHX15, DDX21, CHD4, DDX42	204	107	16659	3.81597	1	0.464953	45.5424
INTERPRO	IPR014001:DEAD-like helicase, N-terminal	5	0.186498	0.0443399	ASCC3, DHX15, DDX21, CHD4, DDX42	204	109	16659	3.74595	1	0.473776	47.483
UP_SEQ_FEATURE	domain:Helicase C-terminal	4	0.149198	0.10344	DHX15, DDX21, CHD4, DDX42	206	105	19113	3.53454	1	0.875372	81.2945
UP_SEQ_FEATURE	domain:Helicase ATP-binding	4	0.149198	0.114703	DHX15, DDX21, CHD4, DDX42	206	110	19113	3.37387	1	0.896633	84.5943
INTERPRO	IPR011545:DNA/RNA helicase, DEAD/DEAH box type, N-terminal	3	0.111899	0.170256	ASCC3, DDX21, DDX42	204	61	16659	4.01615	1	0.866416	92.9373
Annotation Cluster 21	Enrichment Score: 1.5440674409442314
Category	Term	Count	%	PValue	Genes	List Total	Pop Hits	Pop Total	Fold Enrichment	Bonferroni	Benjamini	FDR
GOTERM_BP_FAT	GO:0046907~intracellular transport	23	0.857889	0.000138038	MYL6, XPOT, SEC23A, COPA, YWHAZ, SRP54, XPO5, YWHAE, HNRNPA1, COPB2, AP2B1, SET, VCP, IPO5, USO1, TMED10, THOC4, TNPO2, TNPO1, MYBBP1A, LRPPRC, COPE, HSPA9	191	657	13528	2.47949	0.125449	0.00477586	0.217057
GOTERM_CC_FAT	GO:0042470~melanosome	8	0.298396	0.00024626	YWHAZ, CCT4, GANAB, TPP1, SND1, NAP1L1, TMED10, YWHAE	180	89	12782	6.38302	0.0627211	0.00538332	0.321986
GOTERM_CC_FAT	GO:0048770~pigment granule	8	0.298396	0.00024626	YWHAZ, CCT4, GANAB, TPP1, SND1, NAP1L1, TMED10, YWHAE	180	89	12782	6.38302	0.0627211	0.00538332	0.321986
GOTERM_BP_FAT	GO:0048199~vesicle targeting, to, from or within Golgi	4	0.149198	0.000546454	COPB2, COPA, TMED10, COPE	191	12	13528	23.6091	0.411838	0.0138701	0.856688
SP_PIR_KEYWORDS	er-golgi transport	6	0.223797	0.00193962	SEC23A, COPB2, COPA, USO1, TMED10, COPE	206	83	19235	6.74991	0.399874	0.0202175	2.51027
GOTERM_BP_FAT	GO:0070727~cellular macromolecule localization	15	0.559493	0.00214607	SEC23A, COPA, YWHAZ, SRP54, XPO5, YWHAE, STAU1, COPB2, AP2B1, VCP, IPO5, USO1, TNPO2, TNPO1, HSPA9	191	414	13528	2.5662	0.875826	0.0416794	3.3251
GOTERM_BP_FAT	GO:0006886~intracellular protein transport	14	0.522193	0.00242501	SEC23A, COPA, YWHAZ, SRP54, XPO5, YWHAE, COPB2, AP2B1, VCP, IPO5, USO1, TNPO2, TNPO1, HSPA9	191	374	13528	2.65129	0.905347	0.0451741	3.7496
GOTERM_BP_FAT	GO:0006903~vesicle targeting	4	0.149198	0.00344971	COPB2, COPA, TMED10, COPE	191	22	13528	12.8777	0.965107	0.0571684	5.29409
GOTERM_BP_FAT	GO:0034613~cellular protein localization	14	0.522193	0.00537442	SEC23A, COPA, YWHAZ, SRP54, XPO5, YWHAE, COPB2, AP2B1, VCP, IPO5, USO1, TNPO2, TNPO1, HSPA9	191	411	13528	2.41261	0.994661	0.0835159	8.13259
GOTERM_BP_FAT	GO:0048200~Golgi transport vesicle coating	3	0.111899	0.00819929	COPB2, COPA, COPE	191	10	13528	21.2482	0.999663	0.106489	12.1547
GOTERM_BP_FAT	GO:0048194~Golgi vesicle budding	3	0.111899	0.00819929	COPB2, COPA, COPE	191	10	13528	21.2482	0.999663	0.106489	12.1547
GOTERM_BP_FAT	GO:0048205~COPI coating of Golgi vesicle	3	0.111899	0.00819929	COPB2, COPA, COPE	191	10	13528	21.2482	0.999663	0.106489	12.1547
GOTERM_MF_FAT	GO:0008565~protein transporter activity	6	0.223797	0.00819943	AP2B1, XPO5, IPO5, USO1, TNPO2, TNPO1	187	87	12983	4.78812	0.946217	0.129929	10.6708
GOTERM_CC_FAT	GO:0030126~COPI vesicle coat	3	0.111899	0.00987137	COPB2, COPA, COPE	180	11	12782	19.3667	0.926397	0.10724	12.1819
GOTERM_CC_FAT	GO:0016023~cytoplasmic membrane-bounded vesicle	16	0.596792	0.0104469	SEC23A, COPA, YWHAZ, GANAB, KIAA0368, GARS, NAP1L1, YWHAE, COPB2, AP2B1, CCT4, TPP1, SND1, DLD, TMED10, COPE	180	550	12782	2.06578	0.936834	0.104595	12.848
GOTERM_BP_FAT	GO:0051650~establishment of vesicle localization	4	0.149198	0.0109177	COPB2, COPA, TMED10, COPE	191	33	13528	8.58512	0.999977	0.135859	15.869
GOTERM_CC_FAT	GO:0030117~membrane coat	5	0.186498	0.0116612	SEC23A, COPB2, COPA, AP2B1, COPE	180	63	12782	5.6358	0.954267	0.111882	14.2381
GOTERM_CC_FAT	GO:0048475~coated membrane	5	0.186498	0.0116612	SEC23A, COPB2, COPA, AP2B1, COPE	180	63	12782	5.6358	0.954267	0.111882	14.2381
GOTERM_CC_FAT	GO:0030663~COPI coated vesicle membrane	3	0.111899	0.0117374	COPB2, COPA, COPE	180	12	12782	17.7528	0.955184	0.10864	14.3246
GOTERM_CC_FAT	GO:0031988~membrane-bounded vesicle	16	0.596792	0.013706	SEC23A, COPA, YWHAZ, GANAB, KIAA0368, GARS, NAP1L1, YWHAE, COPB2, AP2B1, CCT4, TPP1, SND1, DLD, TMED10, COPE	180	568	12782	2.00031	0.973473	0.117643	16.5326
GOTERM_BP_FAT	GO:0051648~vesicle localization	4	0.149198	0.0149264	COPB2, COPA, TMED10, COPE	191	37	13528	7.657	1	0.166844	21.0787
SP_PIR_KEYWORDS	protein transport	12	0.447594	0.0153288	SEC23A, COPB2, COPA, AP2B1, NACA, XPO5, IPO5, USO1, TMED10, TNPO2, TNPO1, COPE	206	485	19235	2.31028	0.982797	0.11923	18.3132
GOTERM_CC_FAT	GO:0030120~vesicle coat	4	0.149198	0.0159083	SEC23A, COPB2, COPA, COPE	180	38	12782	7.47485	0.985265	0.1272	18.9404
GOTERM_BP_FAT	GO:0051656~establishment of organelle localization	5	0.186498	0.016041	COPB2, COPA, TMED10, LRPPRC, COPE	191	69	13528	5.13241	1	0.174271	22.4726
GOTERM_CC_FAT	GO:0030137~COPI-coated vesicle	3	0.111899	0.0181669	COPB2, COPA, COPE	180	15	12782	14.2022	0.991948	0.135942	21.343
GOTERM_BP_FAT	GO:0006901~vesicle coating	3	0.111899	0.0182712	COPB2, COPA, COPE	191	15	13528	14.1654	1	0.191973	25.1928
GOTERM_BP_FAT	GO:0006900~membrane budding	3	0.111899	0.0206907	COPB2, COPA, COPE	191	16	13528	13.2801	1	0.210269	28.0427
GOTERM_BP_FAT	GO:0006605~protein targeting	8	0.298396	0.0323715	SRP54, YWHAZ, XPO5, IPO5, TNPO2, TNPO1, YWHAE, HSPA9	191	215	13528	2.63543	1	0.285623	40.4272
GOTERM_BP_FAT	GO:0006890~retrograde vesicle-mediated transport, Golgi to ER	3	0.111899	0.0345912	COPB2, COPA, COPE	191	21	13528	10.1182	1	0.299577	42.5423
GOTERM_CC_FAT	GO:0031410~cytoplasmic vesicle	16	0.596792	0.0360102	SEC23A, COPA, YWHAZ, GANAB, KIAA0368, GARS, NAP1L1, YWHAE, COPB2, AP2B1, CCT4, TPP1, SND1, DLD, TMED10, COPE	180	642	12782	1.76975	0.999935	0.229478	38.1363
GOTERM_BP_FAT	GO:0016050~vesicle organization	4	0.149198	0.0364681	COPB2, COPA, USO1, COPE	191	52	13528	5.44825	1	0.310563	44.2756
GOTERM_BP_FAT	GO:0048193~Golgi vesicle transport	6	0.223797	0.0374189	SEC23A, COPB2, COPA, VCP, TMED10, COPE	191	131	13528	3.244	1	0.314679	45.1349
GOTERM_BP_FAT	GO:0051640~organelle localization	5	0.186498	0.0405519	COPB2, COPA, TMED10, LRPPRC, COPE	191	92	13528	3.84931	1	0.325702	47.8793
GOTERM_CC_FAT	GO:0030659~cytoplasmic vesicle membrane	6	0.223797	0.0457754	SEC23A, COPB2, COPA, AP2B1, TMED10, COPE	180	139	12782	3.06523	0.999996	0.276963	45.858
GOTERM_CC_FAT	GO:0044433~cytoplasmic vesicle part	7	0.261097	0.0478235	SEC23A, COPB2, COPA, AP2B1, DLD, TMED10, COPE	180	187	12782	2.65817	0.999997	0.275452	47.36
GOTERM_CC_FAT	GO:0031982~vesicle	16	0.596792	0.049127	SEC23A, COPA, YWHAZ, GANAB, KIAA0368, GARS, NAP1L1, YWHAE, COPB2, AP2B1, CCT4, TPP1, SND1, DLD, TMED10, COPE	180	670	12782	1.69579	0.999998	0.276125	48.2959
GOTERM_CC_FAT	GO:0012506~vesicle membrane	6	0.223797	0.0605271	SEC23A, COPB2, COPA, AP2B1, TMED10, COPE	180	151	12782	2.82163	1	0.317421	55.8498
GOTERM_CC_FAT	GO:0030660~Golgi-associated vesicle membrane	3	0.111899	0.0618679	COPB2, COPA, COPE	180	29	12782	7.34598	1	0.317324	56.6678
GOTERM_BP_FAT	GO:0015031~protein transport	17	0.634092	0.0702668	SEC23A, COPA, YWHAZ, SRP54, NACA, XPO5, YWHAE, COPB2, AP2B1, VCP, IPO5, USO1, TMED10, TNPO2, TNPO1, COPE, HSPA9	191	762	13528	1.58013	1	0.459452	68.2352
GOTERM_BP_FAT	GO:0045184~establishment of protein localization	17	0.634092	0.0748546	SEC23A, COPA, YWHAZ, SRP54, NACA, XPO5, YWHAE, COPB2, AP2B1, VCP, IPO5, USO1, TMED10, TNPO2, TNPO1, COPE, HSPA9	191	769	13528	1.56575	1	0.47571	70.6147
GOTERM_CC_FAT	GO:0030662~coated vesicle membrane	4	0.149198	0.0826125	SEC23A, COPB2, COPA, COPE	180	73	12782	3.89102	1	0.382758	67.6669
GOTERM_CC_FAT	GO:0005798~Golgi-associated vesicle	3	0.111899	0.159832	COPB2, COPA, COPE	180	51	12782	4.17712	1	0.546017	89.7762
SP_PIR_KEYWORDS	transport	23	0.857889	0.176378	XPOT, SEC23A, COPA, HDLBP, NACA, XPO5, ATP5B, UQCRFS1, HNRNPA1, ATP6V1A, COPB2, AP2B1, VCP, IPO5, KHSRP, USO1, TMED10, THOC4, ATP5A1, TNPO2, TNPO1, LRPPRC, COPE	206	1670	19235	1.28599	1	0.533125	92.1205
GOTERM_BP_FAT	GO:0008104~protein localization	17	0.634092	0.176394	SEC23A, COPA, YWHAZ, SRP54, NACA, XPO5, YWHAE, COPB2, AP2B1, VCP, IPO5, USO1, TMED10, TNPO2, TNPO1, COPE, HSPA9	191	882	13528	1.36515	1	0.72491	95.2861
GOTERM_CC_FAT	GO:0030135~coated vesicle	5	0.186498	0.181285	SEC23A, COPB2, COPA, KIAA0368, COPE	180	159	12782	2.23305	1	0.583867	92.7136
GOTERM_BP_FAT	GO:0016192~vesicle-mediated transport	12	0.447594	0.187456	SEC23A, COPB2, COPA, AP2B1, YWHAZ, VCP, ATP5B, ACTR1A, GARS, USO1, TMED10, COPE	191	576	13528	1.47557	1	0.741482	96.1898
GOTERM_CC_FAT	GO:0044431~Golgi apparatus part	7	0.261097	0.230351	SEC23A, COPB2, COPA, KIAA0368, USO1, TMED10, COPE	180	294	12782	1.69074	1	0.653324	96.7562
GOTERM_CC_FAT	GO:0000139~Golgi membrane	5	0.186498	0.26464	SEC23A, COPB2, COPA, USO1, COPE	180	186	12782	1.9089	1	0.69015	98.214
GOTERM_CC_FAT	GO:0012505~endomembrane system	14	0.522193	0.301395	SEC23A, XPOT, COPA, NPLOC4, KTN1, COPB2, AP2B1, IPO5, USO1, TMED10, TNPO2, TNPO1, LRPPRC, COPE	180	782	12782	1.2713	1	0.73515	99.0874
SP_PIR_KEYWORDS	golgi apparatus	8	0.298396	0.437442	SEC23A, COPB2, COPA, GANAB, SURF4, USO1, TMED10, COPE	206	588	19235	1.27039	1	0.831349	99.9465
GOTERM_BP_FAT	GO:0016044~membrane organization	7	0.261097	0.446671	SEC23A, COPB2, COPA, NPLOC4, ATP5B, USO1, COPE	191	381	13528	1.30129	1	0.948288	99.991
GOTERM_CC_FAT	GO:0031090~organelle membrane	15	0.559493	0.680452	SEC23A, COPA, SHMT2, ATP5B, KTN1, HK1, UQCRFS1, PPP1CC, COPB2, AP2B1, USO1, TMED10, ATP5A1, LRPPRC, COPE	180	1096	12782	0.971867	1	0.965654	100
SP_PIR_KEYWORDS	cytoplasmic vesicle	3	0.111899	0.723679	COPB2, COPA, COPE	206	238	19235	1.17698	1	0.961326	100
GOTERM_CC_FAT	GO:0009898~internal side of plasma membrane	4	0.149198	0.823371	COPB2, COPA, AP2B1, COPE	180	316	12782	0.898875	1	0.990464	100
GOTERM_CC_FAT	GO:0005794~Golgi apparatus	9	0.335696	0.927904	SEC23A, COPB2, COPA, GANAB, KIAA0368, SND1, USO1, TMED10, COPE	180	872	12782	0.732913	1	0.998706	100
GOTERM_CC_FAT	GO:0044459~plasma membrane part	9	0.335696	1	ADRM1, COPB2, ATP6V1A, COPA, AP2B1, GP6, KTN1, STK39, COPE	180	2203	12782	0.290104	1	1	100
Annotation Cluster 22	Enrichment Score: 1.3703567313377123
Category	Term	Count	%	PValue	Genes	List Total	Pop Hits	Pop Total	Fold Enrichment	Bonferroni	Benjamini	FDR
GOTERM_MF_FAT	GO:0048037~cofactor binding	10	0.372995	0.00973746	CTBP1, SHMT2, SORD, DLD, SRR, SDSL, IDH2, SPR, PECI, PYGB	187	249	12983	2.78827	0.968999	0.14018	12.5508
SP_PIR_KEYWORDS	pyridoxal phosphate	4	0.149198	0.0284931	SHMT2, SRR, SDSL, PYGB	206	62	19235	6.02412	0.999501	0.177113	31.5128
GOTERM_MF_FAT	GO:0030170~pyridoxal phosphate binding	4	0.149198	0.0421294	SHMT2, SRR, SDSL, PYGB	187	54	12983	5.1428	1	0.389152	44.5632
GOTERM_MF_FAT	GO:0070279~vitamin B6 binding	4	0.149198	0.0421294	SHMT2, SRR, SDSL, PYGB	187	54	12983	5.1428	1	0.389152	44.5632
GOTERM_MF_FAT	GO:0019842~vitamin binding	4	0.149198	0.285666	SHMT2, SRR, SDSL, PYGB	187	130	12983	2.13624	1	0.90383	99.0055
Annotation Cluster 23	Enrichment Score: 1.3632987455096575
Category	Term	Count	%	PValue	Genes	List Total	Pop Hits	Pop Total	Fold Enrichment	Bonferroni	Benjamini	FDR
GOTERM_BP_FAT	GO:0006006~glucose metabolic process	9	0.335696	0.00142891	SPDYA, PPP1CA, TROVE2, TPI1, SORD, HK1, PPP1CC, PGK1, PPP1CB, PYGB	191	153	13528	4.16631	0.750542	0.0303837	2.22564
SP_PIR_KEYWORDS	glycogen metabolism	4	0.149198	0.00158206	SPDYA, PPP1CA, PPP1CC, PPP1CB, PYGB	206	22	19235	16.9771	0.340592	0.017942	2.05193
SP_PIR_KEYWORDS	serine/threonine-specific phosphatase	3	0.111899	0.00387358	SPDYA, PPP1CA, PPP1CC, PPP1CB	206	9	19235	31.1246	0.639668	0.0370991	4.95514
PIR_SUPERFAMILY	PIRSF000908:serine/threonine-protein phosphatase, conventional type	3	0.111899	0.00494709	SPDYA, PPP1CA, PPP1CC, PPP1CB	118	7	7396	26.862	0.488043	0.200023	5.64842
UP_SEQ_FEATURE	active site:Proton donor	8	0.298396	0.00502541	SPDYA, PPP1CA, CTBP1, GANAB, AKR7A3, PPP1CC, PPP1CB, GART, ADAR	206	194	19113	3.82604	0.982323	0.149065	7.44317
GOTERM_CC_FAT	GO:0070688~MLL5-L complex	3	0.111899	0.00516611	SPDYA, PPP1CA, PPP1CC, PPP1CB	180	8	12782	26.6292	0.743905	0.0691854	6.55742
UP_SEQ_FEATURE	metal ion-binding site:Manganese	4	0.149198	0.00523469	SPDYA, PPP1CA, PPP1CC, PPP1CB, GART	206	33	19113	11.2462	0.985064	0.149297	7.7416
GOTERM_BP_FAT	GO:0019318~hexose metabolic process	9	0.335696	0.00577001	SPDYA, PPP1CA, TROVE2, TPI1, SORD, HK1, PPP1CC, PGK1, PPP1CB, PYGB	191	192	13528	3.32003	0.996371	0.0866421	8.70603
SMART	SM00156:PP2Ac	3	0.111899	0.00832528	SPDYA, PPP1CA, PPP1CC, PPP1CB	99	13	9079	21.1632	0.414359	0.0853143	8.14242
INTERPRO	IPR006186:Serine/threonine-specific protein phosphatase and bis(5-nucleosyl)-tetraphosphatase	3	0.111899	0.0105505	SPDYA, PPP1CA, PPP1CC, PPP1CB	204	13	16659	18.845	0.991809	0.188526	13.9823
GOTERM_BP_FAT	GO:0005977~glycogen metabolic process	4	0.149198	0.0128321	SPDYA, PPP1CA, PPP1CC, PPP1CB, PYGB	191	35	13528	8.09454	0.999996	0.152113	18.3959
GOTERM_BP_FAT	GO:0005996~monosaccharide metabolic process	9	0.335696	0.0132047	SPDYA, PPP1CA, TROVE2, TPI1, SORD, HK1, PPP1CC, PGK1, PPP1CB, PYGB	191	222	13528	2.87137	0.999998	0.15433	18.8794
GOTERM_BP_FAT	GO:0044042~glucan metabolic process	4	0.149198	0.0138566	SPDYA, PPP1CA, PPP1CC, PPP1CB, PYGB	191	36	13528	7.86969	0.999999	0.159454	19.7188
GOTERM_BP_FAT	GO:0006073~cellular glucan metabolic process	4	0.149198	0.0138566	SPDYA, PPP1CA, PPP1CC, PPP1CB, PYGB	191	36	13528	7.86969	0.999999	0.159454	19.7188
GOTERM_BP_FAT	GO:0015980~energy derivation by oxidation of organic compounds	7	0.261097	0.0160362	SPDYA, PPP1CA, DLD, IDH2, PPP1CC, PPP1CB, FH, PYGB	191	144	13528	3.44299	1	0.176173	22.4667
GOTERM_BP_FAT	GO:0006112~energy reserve metabolic process	4	0.149198	0.0223044	SPDYA, PPP1CA, PPP1CC, PPP1CB, PYGB	191	43	13528	6.58858	1	0.220338	29.8866
KEGG_PATHWAY	hsa04114:Oocyte meiosis	7	0.261097	0.0224678	SPDYA, PPP2R1A, PPP1CA, YWHAZ, RPS6KA1, PPP1CC, PPP1CB, YWHAE	103	110	5085	3.14166	0.887129	0.267758	22.1419
SP_PIR_KEYWORDS	manganese	6	0.223797	0.0235527	SPDYA, PPP1CA, CNDP2, IDH2, PPP1CC, PPP1CB, GART	206	152	19235	3.68581	0.998105	0.159808	26.8093
KEGG_PATHWAY	hsa04810:Regulation of actin cytoskeleton	10	0.372995	0.0276965	SPDYA, PFN1, PPP1CA, PAK2, IQGAP2, MYL12B, MYL12A, PPP1CC, PPP1CB, IQGAP1, MYL9	103	215	5085	2.29623	0.932551	0.258884	26.6078
GOTERM_CC_FAT	GO:0035097~histone methyltransferase complex	3	0.111899	0.0344003	SPDYA, PPP1CA, PPP1CC, PPP1CB	180	21	12782	10.1444	0.9999	0.225655	36.7696
GOTERM_CC_FAT	GO:0034708~methyltransferase complex	3	0.111899	0.0344003	SPDYA, PPP1CA, PPP1CC, PPP1CB	180	21	12782	10.1444	0.9999	0.225655	36.7696
GOTERM_BP_FAT	GO:0044264~cellular polysaccharide metabolic process	4	0.149198	0.0382688	SPDYA, PPP1CA, PPP1CC, PPP1CB, PYGB	191	53	13528	5.34545	1	0.315377	45.8924
INTERPRO	IPR004843:Metallophosphoesterase	3	0.111899	0.0453929	SPDYA, PPP1CA, PPP1CC, PPP1CB	204	28	16659	8.74947	1	0.471497	48.2987
SP_PIR_KEYWORDS	carbohydrate metabolism	4	0.149198	0.0475924	SPDYA, PPP1CA, PPP1CC, PPP1CB, PYGB	206	76	19235	4.91441	0.999997	0.252832	47.1925
KEGG_PATHWAY	hsa04510:Focal adhesion	9	0.335696	0.0476492	SPDYA, PPP1CA, PAK2, MAPK9, MYL12B, MYL12A, PPP1CC, FLNC, PPP1CB, MYL9	103	201	5085	2.21055	0.990785	0.374178	41.5922
GOTERM_MF_FAT	GO:0030145~manganese ion binding	6	0.223797	0.0706119	SPDYA, PPP1CA, IDH2, PPP1CC, PPP1CB, FEN1, GART	187	154	12983	2.70498	1	0.524196	63.346
UP_SEQ_FEATURE	metal ion-binding site:Iron	3	0.111899	0.0871853	SPDYA, PPP1CA, PPP1CC, PPP1CB	206	46	19113	6.05097	1	0.839061	75.3526
GOTERM_BP_FAT	GO:0006470~protein amino acid dephosphorylation	5	0.186498	0.117573	SPDYA, PPP2R1A, PPP1CA, DUSP23, PPP1CC, PPP1CB	191	133	13528	2.66268	1	0.607117	86.0375
KEGG_PATHWAY	hsa04910:Insulin signaling pathway	6	0.223797	0.133656	SPDYA, PPP1CA, HK1, MAPK9, PPP1CC, PPP1CB, PYGB	103	135	5085	2.19417	0.999999	0.600774	79.4067
GOTERM_MF_FAT	GO:0004722~protein serine/threonine phosphatase activity	3	0.111899	0.135727	SPDYA, PPP1CA, PPP1CC, PPP1CB	187	45	12983	4.62852	1	0.700083	86.4556
SP_PIR_KEYWORDS	cell division	6	0.223797	0.152139	SPDYA, PPP1CA, CKAP5, RUVBL1, PPP1CC, PPP1CB, SMC4	206	264	19235	2.12213	1	0.503456	88.4802
KEGG_PATHWAY	hsa04720:Long-term potentiation	4	0.149198	0.155262	SPDYA, PPP1CA, RPS6KA1, PPP1CC, PPP1CB	103	68	5085	2.90405	1	0.593385	84.4075
SP_PIR_KEYWORDS	protein phosphatase	4	0.149198	0.1617	SPDYA, PPP1CA, DUSP23, PPP1CC, PPP1CB	206	130	19235	2.87304	1	0.515584	90.07
SP_PIR_KEYWORDS	phosphoric monoester hydrolase	3	0.111899	0.16751	SPDYA, PPP1CA, PPP1CC, PPP1CB	206	69	19235	4.05973	1	0.523743	90.9343
GOTERM_BP_FAT	GO:0016311~dephosphorylation	5	0.186498	0.171273	SPDYA, PPP2R1A, PPP1CA, DUSP23, PPP1CC, PPP1CB	191	154	13528	2.29959	1	0.715791	94.8029
KEGG_PATHWAY	hsa04270:Vascular smooth muscle contraction	5	0.186498	0.1866	MYL6, SPDYA, PPP1CA, PPP1CC, PPP1CB, MYL9	103	112	5085	2.20397	1	0.647791	89.7176
GOTERM_BP_FAT	GO:0005976~polysaccharide metabolic process	4	0.149198	0.20481	SPDYA, PPP1CA, PPP1CC, PPP1CB, PYGB	191	111	13528	2.55233	1	0.764251	97.2875
SP_PIR_KEYWORDS	cell cycle	7	0.261097	0.365526	SPDYA, PPP1CA, CKAP5, RUVBL1, PPP1CC, PPP1CB, SMC4, MCM6	206	461	19235	1.41782	1	0.780106	99.7414
SP_PIR_KEYWORDS	metalloprotein	3	0.111899	0.381754	SPDYA, PPP1CA, PPP1CC, PPP1CB	206	124	19235	2.25904	1	0.7821	99.8158
GOTERM_BP_FAT	GO:0051301~cell division	6	0.223797	0.400277	SPDYA, PPP1CA, CKAP5, RUVBL1, PPP1CC, PPP1CB, SMC4	191	295	13528	1.44055	1	0.930688	99.968
GOTERM_MF_FAT	GO:0004721~phosphoprotein phosphatase activity	4	0.149198	0.422102	SPDYA, PPP1CA, DUSP23, PPP1CC, PPP1CB	187	165	12983	1.6831	1	0.95888	99.9455
SP_PIR_KEYWORDS	iron	4	0.149198	0.588079	SPDYA, PPP1CA, PPP1CC, UQCRFS1, PPP1CB	206	285	19235	1.31051	1	0.909712	99.9991
GOTERM_MF_FAT	GO:0016791~phosphatase activity	4	0.149198	0.696163	SPDYA, PPP1CA, DUSP23, PPP1CC, PPP1CB	187	249	12983	1.11531	1	0.992682	100
GOTERM_MF_FAT	GO:0005506~iron ion binding	4	0.149198	0.821783	SPDYA, PPP1CA, PPP1CC, UQCRFS1, PPP1CB	187	308	12983	0.90166	1	0.998517	100
Annotation Cluster 24	Enrichment Score: 1.3053404072868047
Category	Term	Count	%	PValue	Genes	List Total	Pop Hits	Pop Total	Fold Enrichment	Bonferroni	Benjamini	FDR
GOTERM_CC_FAT	GO:0005759~mitochondrial matrix	10	0.372995	0.00470936	SHMT2, ATP5B, DLD, GARS, ECHS1, QARS, ATP5A1, LRPPRC, FH, HSPA9	180	227	12782	3.12824	0.711046	0.0666468	5.99409
GOTERM_CC_FAT	GO:0031980~mitochondrial lumen	10	0.372995	0.00470936	SHMT2, ATP5B, DLD, GARS, ECHS1, QARS, ATP5A1, LRPPRC, FH, HSPA9	180	227	12782	3.12824	0.711046	0.0666468	5.99409
GOTERM_CC_FAT	GO:0042645~mitochondrial nucleoid	4	0.149198	0.0091019	SHMT2, ATP5B, LRPPRC, HSPA9	180	31	12782	9.16272	0.909713	0.108199	11.2841
GOTERM_CC_FAT	GO:0009295~nucleoid	4	0.149198	0.0091019	SHMT2, ATP5B, LRPPRC, HSPA9	180	31	12782	9.16272	0.909713	0.108199	11.2841
GOTERM_CC_FAT	GO:0005739~mitochondrion	25	0.932488	0.0170627	YWHAZ, ATP5B, HK1, ECHS1, QARS, VARS, UQCRFS1, TPP1, IDH2, FEN1, FH, HSPA9, PPP2R1A, SHMT2, GARS, PPP1CC, YWHAE, PECI, ATP6V1A, RALGAPA1, PSMC4, DLD, ATP5A1, LRPPRC, MPST	180	1087	12782	1.63319	0.989178	0.131897	20.1768
UP_SEQ_FEATURE	transit peptide:Mitochondrion	11	0.410295	0.0296929	SHMT2, ATP5B, DLD, IDH2, ECHS1, ATP5A1, UQCRFS1, PECI, LRPPRC, FH, HSPA9	206	467	19113	2.18543	1	0.529758	37.046
SP_PIR_KEYWORDS	transit peptide	11	0.410295	0.0320239	SHMT2, ATP5B, DLD, IDH2, ECHS1, ATP5A1, UQCRFS1, PECI, LRPPRC, FH, HSPA9	206	476	19235	2.1578	0.999808	0.192654	34.7014
GOTERM_CC_FAT	GO:0044429~mitochondrial part	13	0.484894	0.130668	SHMT2, ATP5B, GARS, ECHS1, HK1, QARS, UQCRFS1, PPP1CC, DLD, ATP5A1, LRPPRC, FH, HSPA9	180	595	12782	1.5515	1	0.494396	84.0168
SP_PIR_KEYWORDS	mitochondrion	13	0.484894	0.17871	SHMT2, ATP5B, ECHS1, HK1, UQCRFS1, PECI, DLD, IDH2, ATP5A1, LRPPRC, FH, HSPA9, MPST	206	832	19235	1.45897	1	0.527833	92.4077
GOTERM_CC_FAT	GO:0031966~mitochondrial membrane	6	0.223797	0.650556	SHMT2, ATP5B, HK1, ATP5A1, PPP1CC, UQCRFS1	180	394	12782	1.08139	1	0.956816	99.9999
GOTERM_CC_FAT	GO:0019866~organelle inner membrane	5	0.186498	0.680732	SHMT2, ATP5B, ATP5A1, UQCRFS1, LRPPRC	180	329	12782	1.0792	1	0.964434	100
GOTERM_CC_FAT	GO:0005740~mitochondrial envelope	6	0.223797	0.703027	SHMT2, ATP5B, HK1, ATP5A1, PPP1CC, UQCRFS1	180	419	12782	1.01687	1	0.970071	100
Annotation Cluster 25	Enrichment Score: 1.075633308336131
Category	Term	Count	%	PValue	Genes	List Total	Pop Hits	Pop Total	Fold Enrichment	Bonferroni	Benjamini	FDR
GOTERM_BP_FAT	GO:0006414~translational elongation	7	0.261097	0.00298152	RPL31, RPL21, RPL35, EEF2, RPL10A, VARS, RPS27A	191	101	13528	4.90882	0.944943	0.0504572	4.59132
GOTERM_MF_FAT	GO:0005198~structural molecule activity	16	0.596792	0.0389727	MYL6, MMS19, COPA, RPL35, MYL9, RSL1D1, COPB2, TUBGCP3, EIF3A, NUMA1, EIF3B, RPL31, RPL21, RPL10A, RPS27A, COPE	187	634	12983	1.75212	0.999999	0.37525	42.0061
GOTERM_CC_FAT	GO:0005840~ribosome	7	0.261097	0.0811365	RSL1D1, RPL31, RPL21, SRP68, RPL35, RPL10A, RPS27A	180	215	12782	2.31199	1	0.383559	66.9791
GOTERM_MF_FAT	GO:0003735~structural constituent of ribosome	6	0.223797	0.0939548	RSL1D1, RPL31, RPL21, RPL35, RPL10A, RPS27A	187	168	12983	2.47956	1	0.592663	74.135
KEGG_PATHWAY	hsa03010:Ribosome	5	0.186498	0.0963786	RPL31, RPL21, RPL35, RPL10A, RPS27A	103	87	5085	2.83729	0.99994	0.587064	67.2481
GOTERM_CC_FAT	GO:0022625~cytosolic large ribosomal subunit	3	0.111899	0.0988388	RPL31, RPL21, RPL35	180	38	12782	5.60614	1	0.427983	74.4047
GOTERM_CC_FAT	GO:0022626~cytosolic ribosome	4	0.149198	0.104743	RPL31, RPL21, RPL35, RPS27A	180	81	12782	3.50672	1	0.4348	76.5155
SP_PIR_KEYWORDS	ribosomal protein	5	0.186498	0.141675	RPL31, RPL21, RPL35, RPL10A, RPS27A	206	188	19235	2.48335	1	0.488113	86.4729
SP_PIR_KEYWORDS	ribosome	3	0.111899	0.182736	RPL31, RPL21, RPS27A	206	73	19235	3.83728	1	0.531474	92.8808
GOTERM_CC_FAT	GO:0015934~large ribosomal subunit	3	0.111899	0.241306	RPL31, RPL21, RPL35	180	67	12782	3.1796	1	0.661767	97.3114
GOTERM_CC_FAT	GO:0033279~ribosomal subunit	4	0.149198	0.266676	RPL31, RPL21, RPL35, RPS27A	180	128	12782	2.2191	1	0.688184	98.2777
Annotation Cluster 26	Enrichment Score: 1.0718336782035547
Category	Term	Count	%	PValue	Genes	List Total	Pop Hits	Pop Total	Fold Enrichment	Bonferroni	Benjamini	FDR
GOTERM_BP_FAT	GO:0009259~ribonucleotide metabolic process	7	0.261097	0.0175784	ATP6V1A, ATP5B, ACLY, ATP5A1, PAICS, PRPS2, GART	191	147	13528	3.37273	1	0.187367	24.3576
GOTERM_BP_FAT	GO:0006200~ATP catabolic process	3	0.111899	0.0206907	ATP5B, ACLY, ATP5A1	191	16	13528	13.2801	1	0.210269	28.0427
GOTERM_BP_FAT	GO:0009203~ribonucleoside triphosphate catabolic process	3	0.111899	0.0286859	ATP5B, ACLY, ATP5A1	191	19	13528	11.1832	1	0.262054	36.7535
GOTERM_BP_FAT	GO:0009207~purine ribonucleoside triphosphate catabolic process	3	0.111899	0.0286859	ATP5B, ACLY, ATP5A1	191	19	13528	11.1832	1	0.262054	36.7535
GOTERM_BP_FAT	GO:0009146~purine nucleoside triphosphate catabolic process	3	0.111899	0.0345912	ATP5B, ACLY, ATP5A1	191	21	13528	10.1182	1	0.299577	42.5423
GOTERM_BP_FAT	GO:0009154~purine ribonucleotide catabolic process	3	0.111899	0.0409224	ATP5B, ACLY, ATP5A1	191	23	13528	9.23833	1	0.325578	48.1952
GOTERM_BP_FAT	GO:0009143~nucleoside triphosphate catabolic process	3	0.111899	0.0442389	ATP5B, ACLY, ATP5A1	191	24	13528	8.8534	1	0.339318	50.9442
GOTERM_BP_FAT	GO:0009150~purine ribonucleotide metabolic process	6	0.223797	0.0451304	ATP6V1A, ATP5B, ACLY, ATP5A1, PAICS, GART	191	138	13528	3.07944	1	0.342347	51.6595
GOTERM_BP_FAT	GO:0009261~ribonucleotide catabolic process	3	0.111899	0.0476513	ATP5B, ACLY, ATP5A1	191	25	13528	8.49927	1	0.352695	53.6298
GOTERM_BP_FAT	GO:0044270~nitrogen compound catabolic process	4	0.149198	0.0680197	ATP5B, ACLY, ATP5A1, MPST	191	67	13528	4.22849	1	0.454098	67.005
GOTERM_BP_FAT	GO:0006195~purine nucleotide catabolic process	3	0.111899	0.0780243	ATP5B, ACLY, ATP5A1	191	33	13528	6.43884	1	0.481771	72.16
GOTERM_BP_FAT	GO:0006163~purine nucleotide metabolic process	6	0.223797	0.121567	ATP6V1A, ATP5B, ACLY, ATP5A1, PAICS, GART	191	186	13528	2.28475	1	0.617389	86.9998
GOTERM_BP_FAT	GO:0009166~nucleotide catabolic process	3	0.111899	0.160577	ATP5B, ACLY, ATP5A1	191	51	13528	4.16631	1	0.697879	93.6404
GOTERM_BP_FAT	GO:0046034~ATP metabolic process	4	0.149198	0.183374	ATP6V1A, ATP5B, ACLY, ATP5A1	191	105	13528	2.69818	1	0.737654	95.8771
GOTERM_BP_FAT	GO:0034656~nucleobase, nucleoside and nucleotide catabolic process	3	0.111899	0.195829	ATP5B, ACLY, ATP5A1	191	58	13528	3.66348	1	0.751487	96.763
GOTERM_BP_FAT	GO:0034655~nucleobase, nucleoside, nucleotide and nucleic acid catabolic process	3	0.111899	0.195829	ATP5B, ACLY, ATP5A1	191	58	13528	3.66348	1	0.751487	96.763
GOTERM_BP_FAT	GO:0009205~purine ribonucleoside triphosphate metabolic process	4	0.149198	0.226787	ATP6V1A, ATP5B, ACLY, ATP5A1	191	117	13528	2.42144	1	0.792101	98.2551
GOTERM_BP_FAT	GO:0009199~ribonucleoside triphosphate metabolic process	4	0.149198	0.230494	ATP6V1A, ATP5B, ACLY, ATP5A1	191	118	13528	2.40092	1	0.796086	98.3822
GOTERM_BP_FAT	GO:0009144~purine nucleoside triphosphate metabolic process	4	0.149198	0.245432	ATP6V1A, ATP5B, ACLY, ATP5A1	191	122	13528	2.3222	1	0.811251	98.8117
GOTERM_BP_FAT	GO:0009141~nucleoside triphosphate metabolic process	4	0.149198	0.27954	ATP6V1A, ATP5B, ACLY, ATP5A1	191	131	13528	2.16266	1	0.851375	99.4263
GOTERM_BP_FAT	GO:0046700~heterocycle catabolic process	3	0.111899	0.294454	ATP5B, ACLY, ATP5A1	191	77	13528	2.7595	1	0.8636	99.5872
Annotation Cluster 27	Enrichment Score: 1.0481154683471365
Category	Term	Count	%	PValue	Genes	List Total	Pop Hits	Pop Total	Fold Enrichment	Bonferroni	Benjamini	FDR
GOTERM_BP_FAT	GO:0015980~energy derivation by oxidation of organic compounds	7	0.261097	0.0160362	SPDYA, PPP1CA, DLD, IDH2, PPP1CC, PPP1CB, FH, PYGB	191	144	13528	3.44299	1	0.176173	22.4667
KEGG_PATHWAY	hsa00020:Citrate cycle (TCA cycle)	4	0.149198	0.0234513	DLD, IDH2, ACLY, FH	103	31	5085	6.37018	0.897526	0.247811	23.0003
GOTERM_BP_FAT	GO:0006084~acetyl-CoA metabolic process	3	0.111899	0.0699616	DLD, IDH2, FH	191	31	13528	6.85425	1	0.460856	68.0706
GOTERM_BP_FAT	GO:0006732~coenzyme metabolic process	5	0.186498	0.168595	TPI1, DLD, IDH2, ACLY, FH	191	153	13528	2.31462	1	0.712066	94.5321
GOTERM_BP_FAT	GO:0051186~cofactor metabolic process	5	0.186498	0.292524	TPI1, DLD, IDH2, ACLY, FH	191	195	13528	1.81608	1	0.863067	99.5691
GOTERM_BP_FAT	GO:0045333~cellular respiration	3	0.111899	0.396437	DLD, IDH2, FH	191	97	13528	2.19053	1	0.929353	99.9646
Annotation Cluster 28	Enrichment Score: 0.9836573118662136
Category	Term	Count	%	PValue	Genes	List Total	Pop Hits	Pop Total	Fold Enrichment	Bonferroni	Benjamini	FDR
GOTERM_CC_FAT	GO:0015629~actin cytoskeleton	10	0.372995	0.0135087	MYL6, PFN1, TWF1, PAK2, ACTR1A, IQGAP2, MYL12B, MYL12A, IQGAP1, MYL9	180	269	12782	2.63982	0.97204	0.119926	16.3137
SP_PIR_KEYWORDS	myosin	4	0.149198	0.0170746	MYL6, MYL12B, MYL12A, MYL9	206	51	19235	7.32343	0.989213	0.124725	20.1894
UP_SEQ_FEATURE	domain:EF-hand 3	5	0.186498	0.01853	MYL6, CAPNS1, MYL12B, MYL12A, MYL9	206	94	19113	4.93519	1	0.393101	24.9603
SP_PIR_KEYWORDS	muscle protein	4	0.149198	0.0261796	MYL6, MYL12B, MYL12A, MYL9	206	60	19235	6.22492	0.999067	0.171855	29.3461
UP_SEQ_FEATURE	domain:EF-hand 2	6	0.223797	0.0466228	MYL6, CAPNS1, S100A11, MYL12B, MYL12A, MYL9	206	182	19113	3.05873	1	0.66468	51.9536
SP_PIR_KEYWORDS	motor protein	5	0.186498	0.0529036	MYL6, MYL12B, MYL12A, DNAH5, MYL9	206	132	19235	3.53689	0.999999	0.272158	50.9213
GOTERM_CC_FAT	GO:0016459~myosin complex	4	0.149198	0.0628053	MYL6, MYL12B, MYL12A, MYL9	180	65	12782	4.36991	1	0.31552	57.2314
SMART	SM00054:EFh	5	0.186498	0.0686729	MYL6, CAPNS1, MYL12B, MYL12A, MYL9	99	143	9079	3.20654	0.989467	0.365759	51.459
INTERPRO	IPR018248:EF hand	5	0.186498	0.0747023	MYL6, S100A11, MYL12B, MYL12A, MYL9	204	130	16659	3.14084	1	0.633911	66.7966
INTERPRO	IPR002048:Calcium-binding EF-hand	5	0.186498	0.0976174	MYL6, CAPNS1, MYL12B, MYL12A, MYL9	204	143	16659	2.85531	1	0.71566	76.7443
SP_PIR_KEYWORDS	calcium binding	4	0.149198	0.0976599	CAPNS1, PRSS3, S100A11, MYL12A	206	103	19235	3.62617	1	0.393771	73.9627
INTERPRO	IPR018249:EF-HAND 2	6	0.223797	0.123201	MYL6, CAPNS1, S100A11, MYL12B, MYL12A, MYL9	204	215	16659	2.27893	1	0.782849	84.5419
INTERPRO	IPR018247:EF-HAND 1	6	0.223797	0.12625	CAPNS1, S100A11, MYL12B, MYL12A, HSPA9, MYL9	204	217	16659	2.25793	1	0.783124	85.2879
UP_SEQ_FEATURE	domain:EF-hand 1	5	0.186498	0.132353	MYL6, S100A11, MYL12B, MYL12A, MYL9	206	182	19113	2.54894	1	0.924566	88.6914
SP_PIR_KEYWORDS	EF hand	3	0.111899	0.134203	CAPNS1, S100A11, MYL12A	206	60	19235	4.66869	1	0.473954	84.8472
GOTERM_MF_FAT	GO:0003774~motor activity	5	0.186498	0.146848	MYL6, MYL12B, MYL12A, DNAH5, MYL9	187	142	12983	2.44464	1	0.714323	88.6584
INTERPRO	IPR011992:EF-Hand type	6	0.223797	0.1619	MYL6, CAPNS1, S100A11, MYL12B, MYL12A, MYL9	204	236	16659	2.07615	1	0.857926	91.8573
COG_ONTOLOGY	Signal transduction mechanisms / Cytoskeleton / Cell division and chromosome partitioning / General function prediction only	3	0.111899	0.277817	MYL12B, MYL12A, MYL9	48	43	1950	2.8343	0.998925	0.818908	91.8985
KEGG_PATHWAY	hsa04530:Tight junction	4	0.149198	0.507337	PPP2R1A, MYL12B, MYL12A, MYL9	103	134	5085	1.4737	1	0.919305	99.9589
SP_PIR_KEYWORDS	calcium	9	0.335696	0.627213	CAPNS1, PRSS2, PRSS3, S100A11, PRSS1, MYL12B, MYL12A, MEGF6, MYL9	206	803	19235	1.04653	1	0.925365	99.9998
GOTERM_MF_FAT	GO:0005509~calcium ion binding	13	0.484894	0.672908	MYL6, COPA, CAPNS1, ATP5B, PRSS1, S100A11, MYL12B, MYL12A, MYL9, PRSS2, PRSS3, SRR, MEGF6	187	919	12983	0.982113	1	0.991602	100
KEGG_PATHWAY	hsa04670:Leukocyte transendothelial migration	3	0.111899	0.6909	MYL12B, MYL12A, MYL9	103	118	5085	1.25514	1	0.976648	99.9998
Annotation Cluster 29	Enrichment Score: 0.9696412471248642
Category	Term	Count	%	PValue	Genes	List Total	Pop Hits	Pop Total	Fold Enrichment	Bonferroni	Benjamini	FDR
GOTERM_MF_FAT	GO:0003678~DNA helicase activity	5	0.186498	0.00249164	RUVBL2, RUVBL1, MCM4, CHD4, MCM6	187	40	12983	8.67848	0.587548	0.0433157	3.36142
SP_PIR_KEYWORDS	chromatin regulator	3	0.111899	0.665434	RUVBL2, RUVBL1, CHD4	206	213	19235	1.31512	1	0.940583	99.9999
GOTERM_BP_FAT	GO:0016568~chromatin modification	4	0.149198	0.74385	RUVBL2, RUVBL1, MBD3, CHD4	191	274	13528	1.03397	1	0.997125	100
Annotation Cluster 30	Enrichment Score: 0.9527238079199122
Category	Term	Count	%	PValue	Genes	List Total	Pop Hits	Pop Total	Fold Enrichment	Bonferroni	Benjamini	FDR
GOTERM_MF_FAT	GO:0048037~cofactor binding	10	0.372995	0.00973746	CTBP1, SHMT2, SORD, DLD, SRR, SDSL, IDH2, SPR, PECI, PYGB	187	249	12983	2.78827	0.968999	0.14018	12.5508
GOTERM_MF_FAT	GO:0051287~NAD or NADH binding	4	0.149198	0.0295962	CTBP1, SORD, DLD, IDH2	187	47	12983	5.90875	0.999977	0.316756	33.7516
GOTERM_MF_FAT	GO:0050662~coenzyme binding	6	0.223797	0.118659	CTBP1, SORD, DLD, IDH2, SPR, PECI	187	181	12983	2.30147	1	0.665014	82.2923
SP_PIR_KEYWORDS	oxidoreductase	9	0.335696	0.252248	CTBP1, SORD, DLD, RRM1, IDH2, AKR7A3, SPR, UQCRFS1, VAT1	206	562	19235	1.49531	1	0.654169	97.7771
SP_PIR_KEYWORDS	nad	4	0.149198	0.327395	CTBP1, SORD, DLD, AKR7A3	206	189	19235	1.97616	1	0.741953	99.4446
GOTERM_BP_FAT	GO:0055114~oxidation reduction	9	0.335696	0.680413	CTBP1, SORD, DLD, RRM1, IDH2, AKR7A3, SPR, UQCRFS1, VAT1	191	639	13528	0.997567	1	0.994349	100
Annotation Cluster 31	Enrichment Score: 0.9063789702276707
Category	Term	Count	%	PValue	Genes	List Total	Pop Hits	Pop Total	Fold Enrichment	Bonferroni	Benjamini	FDR
INTERPRO	IPR000194:ATPase, F1/V1/A1 complex, alpha/beta subunit, nucleotide-binding domain	3	0.111899	0.00144232	ATP6V1A, ATP5B, ATP5A1	204	5	16659	48.9971	0.479957	0.0338274	2.02878
INTERPRO	IPR000793:ATPase, F1/V1/A1 complex, alpha/beta subunit, C-terminal	3	0.111899	0.00144232	ATP6V1A, ATP5B, ATP5A1	204	5	16659	48.9971	0.479957	0.0338274	2.02878
INTERPRO	IPR004100:ATPase, F1/V1/A1 complex, alpha/beta subunit, N-terminal	3	0.111899	0.00144232	ATP6V1A, ATP5B, ATP5A1	204	5	16659	48.9971	0.479957	0.0338274	2.02878
INTERPRO	IPR020003:ATPase, F1/V1/A1 complex, alpha/beta subunit, nucleotide-binding domain, active site	3	0.111899	0.00899902	ATP6V1A, ATP5B, ATP5A1	204	12	16659	20.4154	0.983344	0.16984	12.0471
GOTERM_BP_FAT	GO:0009259~ribonucleotide metabolic process	7	0.261097	0.0175784	ATP6V1A, ATP5B, ACLY, ATP5A1, PAICS, PRPS2, GART	191	147	13528	3.37273	1	0.187367	24.3576
INTERPRO	IPR013816:ATP-grasp fold, subdomain 2	3	0.111899	0.0178179	ACLY, PAICS, GART	204	17	16659	14.4109	0.99971	0.260396	22.5319
GOTERM_MF_FAT	GO:0046933~hydrogen ion transporting ATP synthase activity, rotational mechanism	3	0.111899	0.021471	ATP6V1A, ATP5B, ATP5A1	187	16	12983	13.0177	0.99955	0.248271	25.7312
GOTERM_CC_FAT	GO:0033178~proton-transporting two-sector ATPase complex, catalytic domain	3	0.111899	0.0257565	ATP6V1A, ATP5B, ATP5A1	180	18	12782	11.8352	0.998954	0.178052	28.9431
GOTERM_BP_FAT	GO:0009260~ribonucleotide biosynthetic process	6	0.223797	0.0305776	ATP6V1A, ATP5B, ATP5A1, PAICS, PRPS2, GART	191	124	13528	3.42712	1	0.274424	38.6648
GOTERM_BP_FAT	GO:0044271~nitrogen compound biosynthetic process	10	0.372995	0.0400922	ATP6V1A, SRM, ATP5B, RRM1, SRR, SPR, ATP5A1, PAICS, PRPS2, GART	191	325	13528	2.1793	1	0.325228	47.4848
GOTERM_BP_FAT	GO:0009156~ribonucleoside monophosphate biosynthetic process	3	0.111899	0.0409224	PAICS, PRPS2, GART	191	23	13528	9.23833	1	0.325578	48.1952
GOTERM_MF_FAT	GO:0046961~proton-transporting ATPase activity, rotational mechanism	3	0.111899	0.0424128	ATP6V1A, ATP5B, ATP5A1	187	23	12983	9.0558	1	0.381703	44.7875
GOTERM_BP_FAT	GO:0009150~purine ribonucleotide metabolic process	6	0.223797	0.0451304	ATP6V1A, ATP5B, ACLY, ATP5A1, PAICS, GART	191	138	13528	3.07944	1	0.342347	51.6595
GOTERM_BP_FAT	GO:0009165~nucleotide biosynthetic process	7	0.261097	0.0474886	ATP6V1A, ATP5B, RRM1, ATP5A1, PAICS, PRPS2, GART	191	186	13528	2.66554	1	0.354305	53.5049
GOTERM_BP_FAT	GO:0009161~ribonucleoside monophosphate metabolic process	3	0.111899	0.0476513	PAICS, PRPS2, GART	191	25	13528	8.49927	1	0.352695	53.6298
GOTERM_BP_FAT	GO:0034654~nucleobase, nucleoside, nucleotide and nucleic acid biosynthetic process	7	0.261097	0.0549565	ATP6V1A, ATP5B, RRM1, ATP5A1, PAICS, PRPS2, GART	191	193	13528	2.56886	1	0.3901	58.9228
GOTERM_BP_FAT	GO:0034404~nucleobase, nucleoside and nucleotide biosynthetic process	7	0.261097	0.0549565	ATP6V1A, ATP5B, RRM1, ATP5A1, PAICS, PRPS2, GART	191	193	13528	2.56886	1	0.3901	58.9228
GOTERM_BP_FAT	GO:0009152~purine ribonucleotide biosynthetic process	5	0.186498	0.0826634	ATP6V1A, ATP5B, ATP5A1, PAICS, GART	191	117	13528	3.0268	1	0.496771	74.2851
SP_PIR_KEYWORDS	Hydrogen ion transport	3	0.111899	0.0927307	ATP6V1A, ATP5B, ATP5A1	206	48	19235	5.83586	1	0.383013	72.0375
GOTERM_MF_FAT	GO:0019829~cation-transporting ATPase activity	3	0.111899	0.0937153	ATP6V1A, ATP5B, ATP5A1	187	36	12983	5.78565	1	0.601194	74.0412
GOTERM_BP_FAT	GO:0015986~ATP synthesis coupled proton transport	3	0.111899	0.108269	ATP6V1A, ATP5B, ATP5A1	191	40	13528	5.31204	1	0.592339	83.5313
GOTERM_BP_FAT	GO:0015985~energy coupled proton transport, down electrochemical gradient	3	0.111899	0.108269	ATP6V1A, ATP5B, ATP5A1	191	40	13528	5.31204	1	0.592339	83.5313
GOTERM_BP_FAT	GO:0006163~purine nucleotide metabolic process	6	0.223797	0.121567	ATP6V1A, ATP5B, ACLY, ATP5A1, PAICS, GART	191	186	13528	2.28475	1	0.617389	86.9998
GOTERM_CC_FAT	GO:0016469~proton-transporting two-sector ATPase complex	3	0.111899	0.130822	ATP6V1A, ATP5B, ATP5A1	180	45	12782	4.73407	1	0.488519	84.0537
GOTERM_MF_FAT	GO:0015078~hydrogen ion transmembrane transporter activity	4	0.149198	0.138685	ATP6V1A, ATP5B, ATP5A1, UQCRFS1	187	90	12983	3.08568	1	0.700171	87.0773
GOTERM_BP_FAT	GO:0034220~ion transmembrane transport	3	0.111899	0.150735	ATP6V1A, ATP5B, ATP5A1	191	49	13528	4.33636	1	0.683239	92.3597
GOTERM_BP_FAT	GO:0006164~purine nucleotide biosynthetic process	5	0.186498	0.155144	ATP6V1A, ATP5B, ATP5A1, PAICS, GART	191	148	13528	2.39281	1	0.692013	92.9607
GOTERM_BP_FAT	GO:0009124~nucleoside monophosphate biosynthetic process	3	0.111899	0.155641	PAICS, PRPS2, GART	191	50	13528	4.24963	1	0.690675	93.0256
GOTERM_BP_FAT	GO:0006119~oxidative phosphorylation	4	0.149198	0.159208	ATP6V1A, ATP5B, DLD, ATP5A1	191	98	13528	2.89091	1	0.697053	93.4752
GOTERM_BP_FAT	GO:0046034~ATP metabolic process	4	0.149198	0.183374	ATP6V1A, ATP5B, ACLY, ATP5A1	191	105	13528	2.69818	1	0.737654	95.8771
GOTERM_MF_FAT	GO:0015077~monovalent inorganic cation transmembrane transporter activity	4	0.149198	0.187173	ATP6V1A, ATP5B, ATP5A1, UQCRFS1	187	104	12983	2.6703	1	0.784045	94.1592
GOTERM_BP_FAT	GO:0015992~proton transport	3	0.111899	0.211225	ATP6V1A, ATP5B, ATP5A1	191	61	13528	3.48331	1	0.771651	97.6122
GOTERM_BP_FAT	GO:0006818~hydrogen transport	3	0.111899	0.221555	ATP6V1A, ATP5B, ATP5A1	191	63	13528	3.37273	1	0.785448	98.0597
GOTERM_BP_FAT	GO:0009205~purine ribonucleoside triphosphate metabolic process	4	0.149198	0.226787	ATP6V1A, ATP5B, ACLY, ATP5A1	191	117	13528	2.42144	1	0.792101	98.2551
GOTERM_BP_FAT	GO:0009199~ribonucleoside triphosphate metabolic process	4	0.149198	0.230494	ATP6V1A, ATP5B, ACLY, ATP5A1	191	118	13528	2.40092	1	0.796086	98.3822
GOTERM_BP_FAT	GO:0009123~nucleoside monophosphate metabolic process	3	0.111899	0.237122	PAICS, PRPS2, GART	191	66	13528	3.21942	1	0.802551	98.5881
GOTERM_BP_FAT	GO:0009144~purine nucleoside triphosphate metabolic process	4	0.149198	0.245432	ATP6V1A, ATP5B, ACLY, ATP5A1	191	122	13528	2.3222	1	0.811251	98.8117
GOTERM_BP_FAT	GO:0009141~nucleoside triphosphate metabolic process	4	0.149198	0.27954	ATP6V1A, ATP5B, ACLY, ATP5A1	191	131	13528	2.16266	1	0.851375	99.4263
GOTERM_MF_FAT	GO:0042625~ATPase activity, coupled to transmembrane movement of ions	3	0.111899	0.28656	ATP6V1A, ATP5B, ATP5A1	187	74	12983	2.81464	1	0.900257	99.0224
GOTERM_BP_FAT	GO:0006754~ATP biosynthetic process	3	0.111899	0.356275	ATP6V1A, ATP5B, ATP5A1	191	89	13528	2.38743	1	0.908319	99.9025
GOTERM_MF_FAT	GO:0022890~inorganic cation transmembrane transporter activity	4	0.149198	0.367975	ATP6V1A, ATP5B, ATP5A1, UQCRFS1	187	151	12983	1.83915	1	0.939695	99.8142
KEGG_PATHWAY	hsa00230:Purine metabolism	5	0.186498	0.368533	POLD1, RRM1, PAICS, PRPS2, GART	103	153	5085	1.61336	1	0.865475	99.3675
GOTERM_BP_FAT	GO:0009206~purine ribonucleoside triphosphate biosynthetic process	3	0.111899	0.401379	ATP6V1A, ATP5B, ATP5A1	191	98	13528	2.16818	1	0.93036	99.9689
GOTERM_BP_FAT	GO:0009201~ribonucleoside triphosphate biosynthetic process	3	0.111899	0.406302	ATP6V1A, ATP5B, ATP5A1	191	99	13528	2.14628	1	0.932315	99.9727
GOTERM_BP_FAT	GO:0009145~purine nucleoside triphosphate biosynthetic process	3	0.111899	0.406302	ATP6V1A, ATP5B, ATP5A1	191	99	13528	2.14628	1	0.932315	99.9727
GOTERM_BP_FAT	GO:0009142~nucleoside triphosphate biosynthetic process	3	0.111899	0.420954	ATP6V1A, ATP5B, ATP5A1	191	102	13528	2.08315	1	0.939616	99.9816
GOTERM_MF_FAT	GO:0042626~ATPase activity, coupled to transmembrane movement of substances	3	0.111899	0.464659	ATP6V1A, ATP5B, ATP5A1	187	109	12983	1.91086	1	0.97043	99.9809
GOTERM_MF_FAT	GO:0043492~ATPase activity, coupled to movement of substances	3	0.111899	0.46939	ATP6V1A, ATP5B, ATP5A1	187	110	12983	1.89349	1	0.970259	99.9831
GOTERM_MF_FAT	GO:0016820~hydrolase activity, acting on acid anhydrides, catalyzing transmembrane movement of substances	3	0.111899	0.474097	ATP6V1A, ATP5B, ATP5A1	187	111	12983	1.87643	1	0.966794	99.985
KEGG_PATHWAY	hsa00190:Oxidative phosphorylation	4	0.149198	0.486964	ATP6V1A, ATP5B, ATP5A1, UQCRFS1	103	130	5085	1.51904	1	0.91493	99.9358
GOTERM_MF_FAT	GO:0015399~primary active transmembrane transporter activity	3	0.111899	0.524165	ATP6V1A, ATP5B, ATP5A1	187	122	12983	1.70724	1	0.975606	99.9962
GOTERM_MF_FAT	GO:0015405~P-P-bond-hydrolysis-driven transmembrane transporter activity	3	0.111899	0.524165	ATP6V1A, ATP5B, ATP5A1	187	122	12983	1.70724	1	0.975606	99.9962
GOTERM_BP_FAT	GO:0015672~monovalent inorganic cation transport	3	0.111899	0.940511	ATP6V1A, ATP5B, ATP5A1	191	318	13528	0.668181	1	0.999981	100
GOTERM_BP_FAT	GO:0006811~ion transport	6	0.223797	0.985269	ATP6V1A, ATP5B, WNK1, ATP5A1, ARL6IP5, MPST	191	768	13528	0.553338	1	1	100
SP_PIR_KEYWORDS	ion transport	3	0.111899	0.986215	ATP6V1A, ATP5B, ATP5A1	206	578	19235	0.484639	1	0.999949	100
GOTERM_BP_FAT	GO:0055085~transmembrane transport	4	0.149198	0.987913	ATP6V1A, SRP54, ATP5B, ATP5A1	191	569	13528	0.497907	1	1	100
GOTERM_BP_FAT	GO:0006812~cation transport	3	0.111899	0.996868	ATP6V1A, ATP5B, ATP5A1	191	553	13528	0.384234	1	1	100
Annotation Cluster 32	Enrichment Score: 0.8466987422786298
Category	Term	Count	%	PValue	Genes	List Total	Pop Hits	Pop Total	Fold Enrichment	Bonferroni	Benjamini	FDR
GOTERM_BP_FAT	GO:0016458~gene silencing	4	0.149198	0.0439375	XPO5, SND1, MBD3, ADAR	191	56	13528	5.05909	1	0.342631	50.7002
GOTERM_BP_FAT	GO:0031047~gene silencing by RNA	3	0.111899	0.0780243	XPO5, SND1, ADAR	191	33	13528	6.43884	1	0.481771	72.16
GOTERM_BP_FAT	GO:0010629~negative regulation of gene expression	6	0.223797	0.841082	CTBP1, PSMC5, XPO5, SND1, MBD3, ADAR	191	504	13528	0.843181	1	0.999449	100
Annotation Cluster 33	Enrichment Score: 0.8298819330929149
Category	Term	Count	%	PValue	Genes	List Total	Pop Hits	Pop Total	Fold Enrichment	Bonferroni	Benjamini	FDR
UP_SEQ_FEATURE	binding site:NADP	3	0.111899	0.0360466	IDH2, AKR7A3, SPR	206	28	19113	9.94088	1	0.589799	43.086
UP_SEQ_FEATURE	nucleotide phosphate-binding region:NADP	3	0.111899	0.180663	IDH2, AKR7A3, SPR	206	72	19113	3.8659	1	0.968875	95.3073
SP_PIR_KEYWORDS	nadp	3	0.111899	0.497301	IDH2, AKR7A3, SPR	206	156	19235	1.79565	1	0.857008	99.9877
Annotation Cluster 34	Enrichment Score: 0.76156220616224
Category	Term	Count	%	PValue	Genes	List Total	Pop Hits	Pop Total	Fold Enrichment	Bonferroni	Benjamini	FDR
SP_PIR_KEYWORDS	dna recombination	3	0.111899	0.0590119	NONO, RUVBL2, RUVBL1	206	37	19235	7.57085	1	0.288486	54.9083
GOTERM_BP_FAT	GO:0006310~DNA recombination	4	0.149198	0.183374	NONO, RPA1, RUVBL2, RUVBL1	191	105	13528	2.69818	1	0.737654	95.8771
SP_PIR_KEYWORDS	activator	7	0.261097	0.479773	NONO, MMS19, ILF2, RUVBL2, RUVBL1, RBM39, MYBBP1A	206	520	19235	1.25695	1	0.855011	99.9808
Annotation Cluster 35	Enrichment Score: 0.7321056676301337
Category	Term	Count	%	PValue	Genes	List Total	Pop Hits	Pop Total	Fold Enrichment	Bonferroni	Benjamini	FDR
GOTERM_CC_FAT	GO:0005813~centrosome	7	0.261097	0.0957772	TUBGCP3, TCP1, KIAA0368, CKAP5, ACTR1A, C14ORF166, RUVBL1	180	224	12782	2.2191	1	0.423996	73.2424
GOTERM_CC_FAT	GO:0005815~microtubule organizing center	7	0.261097	0.144036	TUBGCP3, TCP1, KIAA0368, CKAP5, ACTR1A, C14ORF166, RUVBL1	180	253	12782	1.96473	1	0.518293	86.9521
GOTERM_CC_FAT	GO:0044450~microtubule organizing center part	3	0.111899	0.184813	TUBGCP3, TCP1, CKAP5	180	56	12782	3.80417	1	0.585631	93.1142
GOTERM_CC_FAT	GO:0015630~microtubule cytoskeleton	11	0.410295	0.240906	TUBGCP3, PPP2R1A, NUMA1, TCP1, KIAA0368, CKAP5, ACTR1A, C14ORF166, RUVBL1, DNAH5, STAU1	180	549	12782	1.42281	1	0.666577	97.2928
GOTERM_CC_FAT	GO:0044430~cytoskeletal part	16	0.596792	0.355761	MYL6, TCP1, YWHAZ, KIAA0368, CKAP5, C14ORF166, MYL12B, MYL12A, IQGAP1, DNAH5, STAU1, MYL9, TUBGCP3, NUMA1, ACTR1A, RUVBL1	180	952	12782	1.19346	1	0.790424	99.6841
Annotation Cluster 36	Enrichment Score: 0.6645335906520801
Category	Term	Count	%	PValue	Genes	List Total	Pop Hits	Pop Total	Fold Enrichment	Bonferroni	Benjamini	FDR
GOTERM_BP_FAT	GO:0006366~transcription from RNA polymerase II promoter	7	0.261097	0.112242	FUBP1, GTF2E1, ADRM1, GTF2E2, PSMC5, GTF2I, BTF3	191	234	13528	2.11876	1	0.603399	84.649
GOTERM_BP_FAT	GO:0006351~transcription, DNA-dependent	8	0.298396	0.117553	FUBP1, GTF2E1, ADRM1, TROVE2, GTF2E2, PSMC5, GTF2I, BTF3	191	292	13528	1.94047	1	0.609885	86.0325
GOTERM_BP_FAT	GO:0032774~RNA biosynthetic process	8	0.298396	0.124003	FUBP1, GTF2E1, ADRM1, TROVE2, GTF2E2, PSMC5, GTF2I, BTF3	191	296	13528	1.91425	1	0.619611	87.5557
GOTERM_BP_FAT	GO:0006368~RNA elongation from RNA polymerase II promoter	3	0.111899	0.145862	GTF2E1, ADRM1, GTF2E2	191	48	13528	4.4267	1	0.675562	91.6397
KEGG_PATHWAY	hsa03022:Basal transcription factors	3	0.111899	0.155064	GTF2E1, GTF2E2, GTF2I	103	35	5085	4.23162	1	0.613838	84.3671
GOTERM_BP_FAT	GO:0006354~RNA elongation	3	0.111899	0.160577	GTF2E1, ADRM1, GTF2E2	191	51	13528	4.16631	1	0.697879	93.6404
GOTERM_BP_FAT	GO:0006367~transcription initiation from RNA polymerase II promoter	3	0.111899	0.247533	GTF2E1, GTF2E2, GTF2I	191	68	13528	3.12473	1	0.812437	98.8628
GOTERM_BP_FAT	GO:0006352~transcription initiation	3	0.111899	0.325545	GTF2E1, GTF2E2, GTF2I	191	83	13528	2.56002	1	0.890362	99.7969
GOTERM_MF_FAT	GO:0003702~RNA polymerase II transcription factor activity	5	0.186498	0.473835	GTF2E1, GTF2E2, ILF2, GTF2I, BTF3	187	244	12983	1.4227	1	0.968379	99.9849
GOTERM_MF_FAT	GO:0030528~transcription regulator activity	12	0.447594	0.997336	FUBP1, MMS19, GTF2E1, CTBP1, GTF2E2, PSMC5, ILF2, GTF2I, PSMC3, SND1, BTF3, RPS27A	187	1512	12983	0.551014	1	1	100
Annotation Cluster 37	Enrichment Score: 0.6632608893660097
Category	Term	Count	%	PValue	Genes	List Total	Pop Hits	Pop Total	Fold Enrichment	Bonferroni	Benjamini	FDR
GOTERM_BP_FAT	GO:0006986~response to unfolded protein	4	0.149198	0.0779889	HSPA1L, VCP, AARS, VARS	191	71	13528	3.99027	1	0.484464	72.1432
GOTERM_BP_FAT	GO:0051789~response to protein stimulus	4	0.149198	0.190452	HSPA1L, VCP, AARS, VARS	191	107	13528	2.64775	1	0.742986	96.405
GOTERM_BP_FAT	GO:0010033~response to organic substance	10	0.372995	0.689285	HSPA1L, MMS19, PPP2R1A, VCP, AARS, HMGCS1, SRR, VARS, UQCRFS1, GART	191	721	13528	0.982347	1	0.994776	100
Annotation Cluster 38	Enrichment Score: 0.6537786896267526
Category	Term	Count	%	PValue	Genes	List Total	Pop Hits	Pop Total	Fold Enrichment	Bonferroni	Benjamini	FDR
GOTERM_BP_FAT	GO:0001701~in utero embryonic development	6	0.223797	0.102369	RPA1, PSMC4, PSMC3, COPS3, BTF3, MBD3	191	176	13528	2.41456	1	0.573676	81.73
GOTERM_BP_FAT	GO:0043009~chordate embryonic development	7	0.261097	0.324629	RPA1, PFN1, PSMC4, PSMC3, COPS3, BTF3, MBD3	191	331	13528	1.49786	1	0.890929	99.7925
GOTERM_BP_FAT	GO:0009792~embryonic development ending in birth or egg hatching	7	0.261097	0.328933	RPA1, PFN1, PSMC4, PSMC3, COPS3, BTF3, MBD3	191	334	13528	1.4844	1	0.892038	99.8124
Annotation Cluster 39	Enrichment Score: 0.6439991180649957
Category	Term	Count	%	PValue	Genes	List Total	Pop Hits	Pop Total	Fold Enrichment	Bonferroni	Benjamini	FDR
INTERPRO	IPR002164:Nucleosome assembly protein (NAP)	3	0.111899	0.0158474	SET, NAP1L1, NAP1L4	204	16	16659	15.3116	0.99928	0.242947	20.2954
GOTERM_BP_FAT	GO:0006323~DNA packaging	4	0.149198	0.226787	SET, NAP1L1, NAP1L4, SMC4	191	117	13528	2.42144	1	0.792101	98.2551
GOTERM_BP_FAT	GO:0051276~chromosome organization	10	0.372995	0.242826	HSPA1L, RPA1, SET, NAP1L1, RUVBL2, RUVBL1, MBD3, NAP1L4, CHD4, SMC4	191	485	13528	1.46036	1	0.809295	98.7454
GOTERM_BP_FAT	GO:0006333~chromatin assembly or disassembly	4	0.149198	0.26431	SET, NAP1L1, NAP1L4, CHD4	191	127	13528	2.23078	1	0.833947	99.2025
GOTERM_BP_FAT	GO:0006334~nucleosome assembly	3	0.111899	0.330696	SET, NAP1L1, NAP1L4	191	84	13528	2.52954	1	0.89224	99.82
GOTERM_BP_FAT	GO:0031497~chromatin assembly	3	0.111899	0.346082	SET, NAP1L1, NAP1L4	191	87	13528	2.44232	1	0.901447	99.8752
GOTERM_BP_FAT	GO:0065004~protein-DNA complex assembly	3	0.111899	0.366412	SET, NAP1L1, NAP1L4	191	91	13528	2.33496	1	0.91355	99.9241
GOTERM_BP_FAT	GO:0034728~nucleosome organization	3	0.111899	0.376488	SET, NAP1L1, NAP1L4	191	93	13528	2.28475	1	0.919561	99.941
GOTERM_BP_FAT	GO:0006325~chromatin organization	7	0.261097	0.439232	SET, NAP1L1, RUVBL2, RUVBL1, MBD3, NAP1L4, CHD4	191	378	13528	1.31162	1	0.946356	99.9889
Annotation Cluster 40	Enrichment Score: 0.6131233186898164
Category	Term	Count	%	PValue	Genes	List Total	Pop Hits	Pop Total	Fold Enrichment	Bonferroni	Benjamini	FDR
UP_SEQ_FEATURE	site:Required for specificity	3	0.111899	0.000341023	PRSS2, PRSS3, PRSS1	206	3	19113	92.7816	0.239064	0.0180489	0.522278
SP_PIR_KEYWORDS	digestion	3	0.111899	0.00387358	PRSS2, PRSS3, PRSS1	206	9	19235	31.1246	0.639668	0.0370991	4.95514
SP_PIR_KEYWORDS	protein digestion	3	0.111899	0.00480811	PRSS2, PRSS3, PRSS1	206	10	19235	28.0121	0.718489	0.0442614	6.11614
SP_PIR_KEYWORDS	pancreas	3	0.111899	0.0154583	PRSS2, PRSS3, PRSS1	206	18	19235	15.5623	0.983382	0.116761	18.4537
UP_SEQ_FEATURE	metal ion-binding site:Calcium; via carbonyl oxygen	3	0.111899	0.059676	PRSS2, PRSS3, PRSS1	206	37	19113	7.52283	1	0.745654	61.1186
SP_PIR_KEYWORDS	sulfation	3	0.111899	0.0862478	PRSS2, PRSS3, PRSS1	206	46	19235	6.08959	1	0.371945	69.3051
PIR_SUPERFAMILY	PIRSF001135:trypsin	3	0.111899	0.110489	PRSS2, PRSS3, PRSS1	118	36	7396	5.22316	1	0.980775	74.6565
SP_PIR_KEYWORDS	serine proteinase	3	0.111899	0.112964	PRSS2, PRSS3, PRSS1	206	54	19235	5.18743	1	0.43048	79.188
GOTERM_BP_FAT	GO:0007586~digestion	4	0.149198	0.136134	COPA, PRSS2, PRSS3, PRSS1	191	91	13528	3.11328	1	0.650952	90.0083
SP_PIR_KEYWORDS	Serine protease	4	0.149198	0.177347	TPP1, PRSS2, PRSS3, PRSS1	206	136	19235	2.74629	1	0.53001	92.241
UP_SEQ_FEATURE	propeptide:Activation peptide	3	0.111899	0.18452	PRSS2, PRSS3, PRSS1	206	73	19113	3.81294	1	0.969079	95.6352
UP_SEQ_FEATURE	metal ion-binding site:Calcium	3	0.111899	0.188388	PRSS2, PRSS3, PRSS1	206	74	19113	3.76141	1	0.969292	95.9424
GOTERM_MF_FAT	GO:0004197~cysteine-type endopeptidase activity	3	0.111899	0.275923	CAPNS1, USP5, USP14	187	72	12983	2.89283	1	0.898965	98.8025
UP_SEQ_FEATURE	domain:Peptidase S1	3	0.111899	0.31486	PRSS2, PRSS3, PRSS1	206	106	19113	2.62589	1	0.997046	99.6988
UP_SEQ_FEATURE	active site:Charge relay system	4	0.149198	0.350796	TPP1, PRSS2, PRSS3, PRSS1	206	196	19113	1.8935	1	0.99854	99.8683
SMART	SM00020:Tryp_SPc	3	0.111899	0.357168	PRSS2, PRSS3, PRSS1	99	116	9079	2.37173	1	0.905263	98.8768
INTERPRO	IPR001314:Peptidase S1A, chymotrypsin	3	0.111899	0.362419	PRSS2, PRSS3, PRSS1	204	104	16659	2.35563	1	0.990281	99.8324
INTERPRO	IPR018114:Peptidase S1/S6, chymotrypsin/Hap, active site	3	0.111899	0.366803	PRSS2, PRSS3, PRSS1	204	105	16659	2.33319	1	0.98995	99.848
SP_PIR_KEYWORDS	zymogen	4	0.149198	0.377081	TPP1, PRSS2, PRSS3, PRSS1	206	206	19235	1.81308	1	0.780883	99.7967
GOTERM_MF_FAT	GO:0004252~serine-type endopeptidase activity	4	0.149198	0.379732	TPP1, PRSS2, PRSS3, PRSS1	187	154	12983	1.80332	1	0.943512	99.8564
INTERPRO	IPR001254:Peptidase S1 and S6, chymotrypsin/Hap	3	0.111899	0.414185	PRSS2, PRSS3, PRSS1	204	116	16659	2.11194	1	0.994837	99.9496
SP_PIR_KEYWORDS	Protease	7	0.261097	0.42161	TPP1, CNDP2, USP5, PRSS2, PRSS3, PRSS1, USP14	206	484	19235	1.35045	1	0.819895	99.923
GOTERM_MF_FAT	GO:0004175~endopeptidase activity	7	0.261097	0.45047	CAPNS1, TPP1, USP5, PRSS2, PRSS3, PRSS1, USP14	187	375	12983	1.29599	1	0.967548	99.9727
GOTERM_MF_FAT	GO:0008236~serine-type peptidase activity	4	0.149198	0.471126	TPP1, PRSS2, PRSS3, PRSS1	187	178	12983	1.56018	1	0.969163	99.9838
GOTERM_MF_FAT	GO:0017171~serine hydrolase activity	4	0.149198	0.478411	TPP1, PRSS2, PRSS3, PRSS1	187	180	12983	1.54284	1	0.966558	99.9866
GOTERM_MF_FAT	GO:0008234~cysteine-type peptidase activity	3	0.111899	0.602841	CAPNS1, USP5, USP14	187	141	12983	1.47719	1	0.98584	99.9997
GOTERM_MF_FAT	GO:0070011~peptidase activity, acting on L-amino acid peptides	8	0.298396	0.676674	CAPNS1, TPP1, CNDP2, USP5, PRSS2, PRSS3, PRSS1, USP14	187	549	12983	1.0117	1	0.991535	100
GOTERM_MF_FAT	GO:0008233~peptidase activity	8	0.298396	0.720778	CAPNS1, TPP1, CNDP2, USP5, PRSS2, PRSS3, PRSS1, USP14	187	574	12983	0.967635	1	0.99418	100
GOTERM_CC_FAT	GO:0005615~extracellular space	7	0.261097	0.923018	COPA, HDLBP, YARS, SORD, PRSS2, PRSS3, PRSS1	180	685	12782	0.725661	1	0.998566	100
KEGG_PATHWAY	hsa04080:Neuroactive ligand-receptor interaction	3	0.111899	0.968191	PRSS2, PRSS3, PRSS1	103	256	5085	0.578542	1	0.999922	100
GOTERM_CC_FAT	GO:0044421~extracellular region part	8	0.298396	0.983874	COPA, HDLBP, YARS, SORD, PRSS2, PRSS3, RNH1, PRSS1	180	960	12782	0.591759	1	0.999968	100
SP_PIR_KEYWORDS	Secreted	5	0.186498	0.999991	COPA, PRSS2, PRSS3, PRSS1, MEGF6	206	1689	19235	0.276417	1	1	100
GOTERM_CC_FAT	GO:0005576~extracellular region	10	0.372995	0.999998	COPA, HDLBP, YARS, SORD, PRSS2, PRSS3, RNH1, PRSS1, WDR1, MEGF6	180	2010	12782	0.353289	1	1	100
UP_SEQ_FEATURE	disulfide bond	10	0.372995	1	GP6, PRSS2, DLD, PRSS3, RRM1, S100A11, PRSS1, PCMT1, MEGF6, UQCRFS1	206	2819	19113	0.329129	1	1	100
SP_PIR_KEYWORDS	signal	8	0.298396	1	GP6, GANAB, TPP1, PRSS2, PRSS3, PRSS1, TMED10, MEGF6	206	3250	19235	0.229843	1	1	100
UP_SEQ_FEATURE	signal peptide	8	0.298396	1	GP6, GANAB, TPP1, PRSS2, PRSS3, PRSS1, TMED10, MEGF6	206	3250	19113	0.228385	1	1	100
SP_PIR_KEYWORDS	glycoprotein	9	0.335696	1	ADRM1, GP6, GANAB, TPP1, WNK1, TMED10, KTN1, MEGF6, SF3A3	206	4318	19235	0.194619	1	1	100
UP_SEQ_FEATURE	glycosylation site:N-linked (GlcNAc...)	7	0.261097	1	GP6, GANAB, TPP1, TMED10, KTN1, MEGF6, SF3A3	206	4129	19113	0.157295	1	1	100
Annotation Cluster 41	Enrichment Score: 0.525974406558724
Category	Term	Count	%	PValue	Genes	List Total	Pop Hits	Pop Total	Fold Enrichment	Bonferroni	Benjamini	FDR
GOTERM_BP_FAT	GO:0045055~regulated secretory pathway	3	0.111899	0.025902	YWHAZ, GARS, TMED10	191	18	13528	11.8045	1	0.246583	33.8392
GOTERM_BP_FAT	GO:0006887~exocytosis	3	0.111899	0.482183	YWHAZ, GARS, TMED10	191	115	13528	1.84767	1	0.960344	99.9968
GOTERM_BP_FAT	GO:0032940~secretion by cell	3	0.111899	0.791029	YWHAZ, GARS, TMED10	191	207	13528	1.02648	1	0.998491	100
GOTERM_BP_FAT	GO:0046903~secretion	4	0.149198	0.79683	COPA, YWHAZ, GARS, TMED10	191	300	13528	0.944363	1	0.998619	100
Annotation Cluster 42	Enrichment Score: 0.5084184027632372
Category	Term	Count	%	PValue	Genes	List Total	Pop Hits	Pop Total	Fold Enrichment	Bonferroni	Benjamini	FDR
GOTERM_BP_FAT	GO:0016573~histone acetylation	3	0.111899	0.145862	RUVBL2, RUVBL1, MBD3	191	48	13528	4.4267	1	0.675562	91.6397
GOTERM_BP_FAT	GO:0006473~protein amino acid acetylation	3	0.111899	0.165541	RUVBL2, RUVBL1, MBD3	191	52	13528	4.08619	1	0.707367	94.2073
GOTERM_BP_FAT	GO:0043543~protein amino acid acylation	3	0.111899	0.206079	RUVBL2, RUVBL1, MBD3	191	60	13528	3.54136	1	0.764411	97.3548
GOTERM_BP_FAT	GO:0006323~DNA packaging	4	0.149198	0.226787	SET, NAP1L1, NAP1L4, SMC4	191	117	13528	2.42144	1	0.792101	98.2551
GOTERM_BP_FAT	GO:0006333~chromatin assembly or disassembly	4	0.149198	0.26431	SET, NAP1L1, NAP1L4, CHD4	191	127	13528	2.23078	1	0.833947	99.2025
GOTERM_BP_FAT	GO:0006325~chromatin organization	7	0.261097	0.439232	SET, NAP1L1, RUVBL2, RUVBL1, MBD3, NAP1L4, CHD4	191	378	13528	1.31162	1	0.946356	99.9889
GOTERM_BP_FAT	GO:0016570~histone modification	3	0.111899	0.513475	RUVBL2, RUVBL1, MBD3	191	122	13528	1.74165	1	0.970265	99.9988
GOTERM_BP_FAT	GO:0016569~covalent chromatin modification	3	0.111899	0.530792	RUVBL2, RUVBL1, MBD3	191	126	13528	1.68636	1	0.974153	99.9993
GOTERM_BP_FAT	GO:0016568~chromatin modification	4	0.149198	0.74385	RUVBL2, RUVBL1, MBD3, CHD4	191	274	13528	1.03397	1	0.997125	100
Annotation Cluster 43	Enrichment Score: 0.4690279707817331
Category	Term	Count	%	PValue	Genes	List Total	Pop Hits	Pop Total	Fold Enrichment	Bonferroni	Benjamini	FDR
GOTERM_BP_FAT	GO:0060249~anatomical structure homeostasis	4	0.149198	0.186904	HSPA1L, RPA1, TPP1, FH	191	106	13528	2.67273	1	0.74269	96.1489
GOTERM_BP_FAT	GO:0001894~tissue homeostasis	3	0.111899	0.221555	RPA1, TPP1, FH	191	63	13528	3.37273	1	0.785448	98.0597
GOTERM_BP_FAT	GO:0048871~multicellular organismal homeostasis	3	0.111899	0.335836	RPA1, TPP1, FH	191	85	13528	2.49978	1	0.895412	99.8406
GOTERM_BP_FAT	GO:0042592~homeostatic process	7	0.261097	0.956444	HSPA1L, GLRX3, RPA1, TPP1, ATP5B, DLD, FH	191	751	13528	0.660174	1	0.999993	100
Annotation Cluster 44	Enrichment Score: 0.4367233457910285
Category	Term	Count	%	PValue	Genes	List Total	Pop Hits	Pop Total	Fold Enrichment	Bonferroni	Benjamini	FDR
GOTERM_MF_FAT	GO:0005095~GTPase inhibitor activity	3	0.111899	0.00851775	IPO5, IQGAP2, IQGAP1	187	10	12983	20.8283	0.95201	0.128931	11.0629
GOTERM_MF_FAT	GO:0060589~nucleoside-triphosphatase regulator activity	7	0.261097	0.544342	RALGAPA1, PAK2, RALGAPB, IPO5, IQGAP2, AHSA1, IQGAP1	187	413	12983	1.17674	1	0.978124	99.9979
GOTERM_MF_FAT	GO:0005096~GTPase activator activity	4	0.149198	0.613795	RALGAPA1, RALGAPB, IQGAP2, IQGAP1	187	220	12983	1.26232	1	0.986833	99.9998
GOTERM_BP_FAT	GO:0051056~regulation of small GTPase mediated signal transduction	4	0.149198	0.690966	RALGAPA1, RALGAPB, IQGAP2, IQGAP1	191	252	13528	1.12424	1	0.994777	100
GOTERM_MF_FAT	GO:0030695~GTPase regulator activity	6	0.223797	0.691438	RALGAPA1, PAK2, RALGAPB, IPO5, IQGAP2, IQGAP1	187	404	12983	1.03111	1	0.992634	100
GOTERM_MF_FAT	GO:0008047~enzyme activator activity	5	0.186498	0.711199	RALGAPA1, RALGAPB, IQGAP2, AHSA1, IQGAP1	187	335	12983	1.03624	1	0.993705	100
GOTERM_MF_FAT	GO:0005083~small GTPase regulator activity	3	0.111899	0.906809	PAK2, IQGAP2, IQGAP1	187	274	12983	0.760158	1	0.999831	100
Annotation Cluster 45	Enrichment Score: 0.4305089057844385
Category	Term	Count	%	PValue	Genes	List Total	Pop Hits	Pop Total	Fold Enrichment	Bonferroni	Benjamini	FDR
GOTERM_CC_FAT	GO:0000267~cell fraction	21	0.78329	0.122731	COPA, PPP2R1A, YARS, YWHAZ, SORD, AARS, HMGCS1, GARS, WNK1, SYNCRIP, KTN1, EPRS, ADRM1, TPI1, VCP, TPP1, SRR, USO1, TMED10, STK39, USP14	180	1083	12782	1.37695	1	0.477833	81.9968
GOTERM_CC_FAT	GO:0042598~vesicular fraction	6	0.223797	0.257064	COPA, VCP, WNK1, USO1, TMED10, SYNCRIP	180	244	12782	1.74617	1	0.683127	97.9575
GOTERM_CC_FAT	GO:0005792~microsome	5	0.186498	0.425304	COPA, VCP, USO1, TMED10, SYNCRIP	180	237	12782	1.49812	1	0.841823	99.9292
GOTERM_CC_FAT	GO:0005624~membrane fraction	11	0.410295	0.70358	ADRM1, COPA, SORD, VCP, WNK1, USO1, TMED10, KTN1, SYNCRIP, STK39, USP14	180	809	12782	0.96554	1	0.969073	100
[truncated: 209 more rows]

## Sheet: PGR-GO
Annotation Cluster 1	Enrichment Score: 11.860110465001329
[truncated: 681 more rows]

[truncated: 4 more sheets: TF-GO, CPA-GO, MB-GO, R1881-GO]
