# Supplementary material for: Proteomic-Coupled-Network Analysis of T877A-Androgen Receptor Interactomes Can Predict Clinical Prostate Cancer Outcomes between White (Non-Hispanic) and African-American Groups
Source: PLoS One. 2014 Nov 19;9(11):e113190. doi: 10.1371/journal.pone.0113190 (PMC4237393; doi:10.1371/journal.pone.0113190)
Supplement: Table S3 — GO-Term definitions of microarray data. (XLS) [file pone.0113190.s005.xls]

## Sheet: Microarray data
		Ligand Stimulation condition
Gene ID	UniGene ID	MB	DHT	T/F	DM	PGR	EST	MT	CPA
POLA2	23649	-0.672884	0.0321707	0.0720873	0.0760332	0.133954	-0.0319025	-0.574768	0.222343
PPFIBP2	8495	1.43147	0.742747	0.164085	0.146601	0.503295	0.604595	1.38493	0.300293
ORM1	5004	1.45714	0.487088	0.195438	0.151717	0.523767	0.249931	1.51525	0.193236
BARD1	580	-1.71618	-0.429962	-0.0692326	0.140639	-0.689405	-0.500262	-1.77528	-0.379078
FAM105A	54491	2.14686	0.755003	0.264818	0.188245	1.01646	0.705707	2.0607	0.663791
SNAPC4	6621	-0.695979	-0.100436	-0.285686	0.154171	0.000592627	-0.135975	-0.762487	-0.105844
CENPN	55839	1.65948	1.19593	0.538224	0.225522	1.34362	1.09412	1.62297	1.10019
ACPP	55	-1.1059	-0.809085	-0.357645	0.0852165	-1.13209	-1.12049	-0.982502	-0.920466
EMP1	2012	1.64059	0.364561	0.178508	0.0582923	0.289253	0.272236	1.52607	0.12252
AIDA	64853	-1.4333	-0.374255	-0.152817	-0.0414961	-0.286327	-0.38335	-1.30867	-0.113611
MCM4	4173	-0.921388	0.234843	0.356585	0.150672	0.325125	0.310053	-0.821303	0.375412
CDH15	1013	1.31685	0.309322	-0.0400543	0.0252014	0.263529	0.141866	0.988064	0.132886
LIN7B	64130	1.14472	0.313221	-0.0462222	-0.150978	0.517377	0.222425	1.04649	0.255938
KCNN2	3781	1.24647	0.992551	0.024732	0.0130054	0.844738	0.852225	1.2857	0.451501
ALDH1A3	220	1.68022	1.12946	0.0502033	0.13893	0.745149	0.887733	1.8374	0.340389
PAK1IP1	55003	1.78626	0.499142	0.169556	0.207742	0.463399	0.604825	1.77989	0.446365
RER1	11079	1.05383	0.713441	0.166819	-0.0247177	0.597581	0.36464	0.971867	0.217812
STEAP4	79689	1.24558	0.0161052	-0.143575	-0.0534934	0.149117	0.0287775	1.16086	-0.0912912
TRIP13	9319	-0.684143	0.161494	0.19334	0.245646	0.236148	0.31096	-0.611575	0.422618
TUBA4A	7277	-1.04742	0.12444	-0.0124917	0.101872	0.043096	-0.334776	-0.952264	0.0688191
UGT2B10	7365	1.50094	0.338214	-0.144927	0.209689	0.446312	0.127024	1.6127	0.121402
MT1A	4489	-0.800247	-0.185901	0.235715	0.156951	0.220706	-0.0750092	-0.586335	0.222763
ZBTB16	7704	1.48805	0.86943	-0.0114568	0.106082	0.877218	0.957614	1.39564	0.824855
ABCC4	10257	2.20199	1.53837	0.523648	0.328918	1.57187	1.39915	2.37771	1.1872
MICAL1	64780	1.91846	0.599617	0.163576	0.0266375	0.391459	0.220669	1.77863	-0.0704224
CAP2	10486	1.06573	0.171964	-0.216303	0.0206116	0.0110262	0.0101858	1.08332	-0.106758
CBX6	23466	-0.753675	-0.186352	0.12623	0.13966	-0.167947	-0.319067	-0.740675	-0.0691379
AURKB	9212	-0.732705	0.0178557	0.228208	0.106471	0.135149	0.347704	-0.653078	0.381972
EAF2	55840	1.30026	0.346128	0.0108928	-0.0202795	0.449326	0.299817	1.48926	0.532793
TRIM53AP	642569	0.74878	0.186649	-0.0876868	-0.0537303	0.168771	0.198511	0.921077	0.0792483
MCM2	4171	-1.0949	0.218315	0.310934	0.0740687	0.308143	0.329121	-0.949524	0.312328
SESN1	27244	-1.14809	-0.422431	-0.0829467	0.0912414	-0.600947	-0.596447	-1.10532	-0.511958
CDCA7	83879	-0.875414	0.294425	0.205802	0.159548	0.326033	0.258011	-0.802475	0.270562
ASF1B	55723	-0.367896	0.578036	0.463278	0.334335	0.589133	0.493278	-0.436854	0.590706
TIMM44	10469	-0.65442	-0.0519334	0.0429692	0.0853753	0.175024	-0.128938	-0.5152	0.0612229
IRX3	79191	-0.973583	-0.439889	-0.0414953	0.0410434	-0.432291	-0.623982	-0.969728	-0.248023
PRIM1	5557	-0.801223	0.399506	0.420489	0.305666	0.409623	0.575123	-0.525977	0.596718
RHOU	58480	2.95497	0.806374	-0.120278	0.163349	1.29749	0.904475	2.75744	1.0595
SASH1	23328	1.08817	0.303502	0.0330346	0.216932	0.143581	0.242418	1.10155	-0.0167926
WIPI1	55062	1.48946	0.242503	0.0841188	0.102003	0.245114	0.110374	1.51386	0.0859127
BAMBI	25805	-1.3803	-0.367837	0.154312	-0.0593559	-0.666054	-0.851613	-1.40681	-0.980033
TMEM79	84283	2.41127	1.16908	-0.0951158	-0.0253516	0.97408	0.958316	2.19503	0.311969
ERN1	2081	1.20776	0.175396	-0.0300822	-0.0355804	0.374856	0.154743	1.1207	0.200334
LRIG1	26018	1.67424	0.579713	0.135518	0.393194	0.756562	0.704606	1.71205	0.736606
PTMA	5757	-0.442099	0.230758	0.210881	0.0515834	0.473021	-0.288205	-0.292074	0.265401
E2F2	1870	-0.863121	0.361258	0.321972	0.197625	0.403606	0.386695	-0.822034	0.392967
ADAM7	8756	2.19419	1.61387	0.563598	0.285207	2.11715	1.92706	2.34589	2.05323
MTMR9	66036	1.2409	0.349771	-0.0536955	0.158847	0.427855	0.430167	1.26334	0.0832953
PRKD1	5587	-1.28982	-0.26233	-0.0659915	0.234266	-0.397995	-0.384024	-1.22465	-0.237625
LONRF1	91694	1.56832	0.556079	0.30354	0.395599	0.661107	0.615208	1.57114	0.563941
NTHL1	4913	-0.486863	0.0955062	0.027446	0.0176511	0.239526	-0.0565194	-0.374081	0.114417
KRT18P55	284085	1.44129	0.421439	0.261192	0.328557	0.346841	-0.0218388	1.33011	0.090216
CXCR7	57007	-2.03229	-0.578748	-0.182534	0.0847874	-0.785803	-0.831508	-1.90154	-0.625196
TP53INP1	94241	-1.20354	-0.122096	0.0475829	0.245722	-0.399523	-0.377679	-1.0737	-0.289077
TMPRSS2	7113	3.51471	1.99146	-0.051528	0.213741	2.11	2.03089	3.49279	1.97217
GADD45G	10912	1.25402	-0.346179	-0.297118	-0.023925	-0.475009	-0.468628	1.01873	-0.433388
DHCR24	1718	1.64453	1.03953	0.428063	0.0170274	1.11714	0.866493	1.50898	0.422055
HES6	55502	1.26541	0.89517	0.0205553	0.165385	0.905462	0.662803	1.27633	0.632235
MT1X	4501	-0.982446	-0.192558	0.00971651	-0.0329379	-0.143249	-0.203724	-0.932095	0.0790048
MERTK	10461	1.26373	0.186922	0.0620566	0.190763	0.103966	0.193387	1.22889	0.0740645
PEX10	5192	1.46577	0.919424	0.269945	0.181221	0.840448	0.68359	1.29733	0.264614
STK3	6788	-1.44256	-0.677736	-0.112263	-0.0143513	-1.00641	-0.864206	-1.38284	-0.562376
GATA2	2624	-1.01564	-0.233512	0.0181765	0.0104561	-0.160935	-0.379811	-0.923104	-0.250625
RINL	126432	-0.215834	0.0222175	0.127697	0.255312	-0.180692	0.0196977	-0.19125	-0.0431907
BCHE	590	-1.40359	-0.445788	-0.372545	0.186516	-0.735519	-0.585852	-1.42785	-0.336833
UGT2B17	7367	-1.88239	-0.824954	-0.499056	0.100715	-0.949726	-0.74395	-1.89446	-0.513155
SLC16A6	9120	1.16374	0.106837	0.100033	0.0367002	0.309721	0.260859	1.05973	0.175112
MYC	4609	-1.05946	0.182581	0.0857055	0.0643229	0.175132	0.0952306	-0.806283	0.251106
MCM5	4174	-0.759629	0.110571	0.266282	-0.0232695	0.248503	0.159984	-0.72271	0.302205
ST6GALNAC1	55808	2.37426	1.6707	0.569927	0.0022745	1.06563	1.12969	2.57546	0.362592
GEMIN4	50628	-0.932053	0.0345251	0.0501006	0.107447	0.0362378	0.0415561	-0.995598	0.187106
C19orf10	56005	0.953946	0.41003	0.104569	-0.159633	0.719575	0.424573	0.975492	0.320943
SPDEF	25803	1.77833	0.666352	0.0708838	0.105253	0.584597	0.334509	1.64189	0.16566
CTSD	1509	0.0750845	-0.00553584	-0.140434	0.000757979	0.0444715	-0.183799	-0.037534	-0.0720557
TUBA3D	113457	1.75152	0.978166	0.317827	0.177998	1.44046	0.977685	1.75103	1.08179
UHRF1	29128	-0.935714	0.280962	0.241335	0.175092	0.280971	0.31037	-0.722065	0.290815
TGM3	7053	-1.02765	-0.416499	-0.0877905	-0.00243699	-0.701901	-0.565226	-1.07576	-0.499375
ANGPT2	285	2.02853	0.445251	-0.0114942	-0.0323059	0.347352	0.535571	1.98074	0.192369
SMS	6611	1.48627	0.847194	0.457007	0.140539	1.08916	0.545335	1.63493	0.476956
CYTH1	9267	1.23635	0.520521	0.153525	0.268522	0.384777	0.295804	1.15907	0.180476
PODXL2	50512	-0.362004	-0.0154066	0.053871	0.0162754	0.104481	-0.107805	-0.519614	-0.101949
SLC2A3	6515	3.14594	0.362172	0.0219743	-0.0280769	0.273194	0.437603	3.0381	-0.067288
SLC27A2	11001	-0.990432	-0.0238338	0.166906	0.0903863	0.0253334	-0.0195083	-0.909528	0.251469
ELL2	22936	1.81929	1.00352	0.305026	0.054016	1.25997	1.25534	2.1717	1.28137
ACSL3	2181	2.78435	1.3636	0.293943	0.223418	1.72956	1.54223	2.71879	1.17892
HMGCS2	3158	0.309289	-0.449612	-0.54254	0.0474898	-0.877762	-0.793653	0.154299	-0.746402
ZNF812	729648	2.41766	1.08588	0.169784	-0.0305681	1.2257	1.04612	2.52847	0.749946
TUBA3E	112714	1.31835	0.620342	0.163684	0.011861	1.05475	0.623873	1.33482	0.656394
GAGE8	100101629	-0.0659402	0.436483	0.314712	0.428439	0.607578	0.127374	0.121836	0.533444
SLITRK3	22865	-1.68756	-0.667137	-0.141825	0.183018	-0.928665	-0.675011	-1.66121	-0.472443
TRIM48	79097	2.00804	0.628579	0.0557733	-0.140092	0.869935	0.796174	2.04182	0.484977
FSCN1	6624	-0.876535	0.00269358	-0.0877104	0.210162	-0.174754	-0.193687	-0.930907	-0.1849
PMEPA1	56937	2.67737	1.97444	0.225901	0.300144	2.27806	2.12695	2.57902	2.23164
CDCA5	113130	-0.876761	0.110014	0.198494	0.131926	0.216966	0.193436	-0.817094	0.359614
C1orf21	81563	1.44729	0.433562	-0.00637618	0.0746672	0.596013	0.469861	1.41827	0.376781
NUP93	9688	-1.266	-0.370851	-0.119759	0.10326	-0.450934	-0.536884	-1.30768	-0.123779
VWF	7450	-1.08498	-0.0604631	-0.198923	0.0269398	-0.797975	-0.395825	-1.17533	-1.07222
STK39	27347	1.91238	1.29316	0.305145	0.0893259	1.45648	1.24268	1.88655	1.29594
C1orf218	54530	-1.13143	-0.632707	-0.338571	0.122948	-0.789899	-0.813765	-0.951023	-0.717874
KRT18P13	392371	1.47233	0.253712	0.127141	0.0789506	0.406332	0.149978	1.09513	0.0815041
CTBP1	1487	-1.17933	-0.0499441	0.0408121	0.0278475	-0.116509	-0.302658	-1.0756	0.027069
ID1	3397	-0.661466	-0.493706	-0.198356	-0.0680639	-0.332082	-0.606736	-0.621471	-0.344245
MTOR	2475	1.46879	0.789473	0.250107	0.130037	0.568201	0.70427	1.47479	0.305461
NDRG1	10397	2.68116	0.455578	-0.0801963	0.0172871	0.601207	0.231001	2.49434	-0.0420397
GNMT	27232	2.82564	1.25716	0.592428	0.228267	1.11078	0.654582	2.73132	0.528146
SOCS2	8835	1.67446	0.392162	-0.0473393	0.0679453	0.45468	0.314528	1.64316	0.240689
RMI2	116028	-0.803148	0.302407	0.311063	0.117023	0.375531	0.3944	-0.758225	0.504644
FAM198B	51313	-2.03793	-0.89001	-0.295167	0.152123	-1.18673	-1.03407	-1.96548	-0.806772
CBWD5	220869	1.09789	0.566244	0.469525	0.109537	0.942567	0.587116	1.40724	0.531485
SEMA6A	57556	-1.21854	-0.681456	-0.124704	0.106874	-0.807623	-0.888698	-1.16386	-0.518928
APPBP2	10513	1.27282	0.19277	-0.012735	0.145328	0.224319	0.257972	1.16716	-0.00677167
C1orf116	79098	1.52439	0.847738	-0.0645369	0.140842	0.915967	0.998062	1.44288	0.817199
ZNF385B	151126	1.48753	0.602316	0.195246	0.232656	0.568708	0.622543	1.45804	0.291958
KLK2	3817	1.60613	1.11574	0.210889	0.120553	1.13299	1.05776	1.64571	1.04865
C20orf27	54976	-0.636432	0.0293208	-0.058203	0.160193	0.122031	-0.143597	-0.821463	0.0472901
FOXD4L1	200350	1.31875	0.296692	-0.0147627	0.125277	0.610606	0.365865	1.25116	0.368059
PPAP2A	8611	2.12514	0.988354	0.283165	0.103148	1.16796	1.01737	2.02805	1.11858
ORM2	5005	1.29865	0.359444	0.143066	0.177458	0.602132	0.21329	1.42679	0.188271
HIST1H4C	8364	-0.577282	0.255546	0.364146	0.241108	0.321857	0.247163	-0.543287	0.477679
S100P	6286	1.0455	0.273555	0.157227	0.178377	0.178518	0.00282444	1.10345	-0.0329121
TWIST1	7291	1.97967	1.66682	0.282091	0.237134	1.61457	1.96726	2.00382	1.45006
GULP1	51454	-1.03872	-0.35215	-0.0987205	0.28102	-0.458468	-0.223588	-0.851754	-0.28457
MAF	4094	2.26032	0.612114	0.0873992	0.0351254	0.987662	0.728155	2.21706	0.668936
SNAI2	6591	1.86099	0.333668	0.00309037	-0.0191779	0.391811	0.432569	1.84298	0.194448
IGFBP3	3486	-0.428445	-0.619708	-0.21127	0.106568	-0.474348	-0.524729	-0.407765	-0.317373
TM4SF1	4071	1.12771	1.06242	0.208556	0.234177	1.11696	1.20586	1.35312	0.875303
PIGV	55650	-0.0775374	0.396954	0.296936	0.372794	0.347074	0.407723	-0.242638	0.326495
LOX	4015	2.08309	1.62917	0.679562	0.252798	1.77403	1.63005	2.14074	1.16277
GAS6-AS1	650669	-0.874228	-0.100207	0.0667006	0.205234	-0.203533	-0.392248	-0.785084	-0.148187
RFC4	5984	-0.776402	0.329975	0.385803	0.198267	0.306043	0.318592	-0.477382	0.442487
ERLEC1	27248	0.796018	0.338988	-0.129311	0.131447	0.175096	0.05999	0.903463	0.0334365
SAT1	6303	1.70194	0.645743	0.330063	0.134653	0.672855	0.465	1.61399	0.377665
SNHG1	23642	-0.783546	0.0972241	-0.0182293	0.135799	0.112669	0.211469	-0.48718	0.439638
SLC35F2	54733	1.53223	0.619307	0.194259	0.213605	0.826442	0.617125	1.56913	0.532829
ATP1B1	481	-1.43543	-0.974265	-0.14123	0.1032	-1.13751	-1.03372	-1.32568	-0.710942
ENC1	8507	-1.03272	-0.134797	0.0726183	-0.0166724	-0.507307	-0.534756	-0.97678	-0.310132
SGK223	157285	1.3115	0.661832	0.194226	0.203259	0.925005	1.06311	1.39449	0.906838
PEG3	5178	-1.21463	-0.19082	0.0750306	0.24498	-0.38585	-0.16843	-0.996176	-0.417612
NPC1	4864	1.60497	0.74973	0.133279	0.124579	0.781916	0.947966	1.74936	0.937179
ISG20	3669	1.03843	0.215579	-0.0272311	0.208915	0.23152	0.0203601	0.951996	-0.0139445
CDC45	8318	-0.771627	0.222419	0.252425	0.0931313	0.429408	0.256655	-0.585343	0.347546
CAMK2N1	55450	-2.76079	-1.69067	-0.793108	-0.0461471	-2.00945	-1.80471	-2.66806	-1.15251
HLA-DMA	3108	1.77188	1.00671	0.376152	0.0528835	1.10787	0.774036	1.54067	0.569541
GINS2	51659	-0.788895	0.362503	0.346969	0.15942	0.416099	0.382171	-0.631532	0.451416
MIR1974	100302207	-1.10837	-0.43687	0.135146	0.255074	-0.489884	-0.387406	-0.529178	-0.478514
SCAP	22937	1.39062	0.512331	0.143671	0.0903103	0.451151	0.337926	1.26136	0.0925905
UGT2B11	10720	2.46346	1.10854	0.341833	0.244373	1.29576	0.949986	2.48113	0.437274
MAD2L1	4085	-0.781235	0.179007	0.194298	0.141705	0.0994308	0.422691	-0.476196	0.510648
HPGD	3248	2.14028	1.14963	0.289895	0.0541946	1.26462	0.985006	2.39464	0.502302
CBLN2	147381	-2.73285	-1.04308	-0.209101	0.199338	-1.44821	-1.26551	-2.72655	-0.790041
NCLN	56926	-0.0506517	0.282643	0.0960096	0.15353	0.268409	0.0738444	-0.216471	0.155039
FKBP5	2289	3.49481	1.29075	0.269942	0.1145	2.25386	1.68851	3.35889	1.40157
MBOAT2	129642	1.6265	0.916766	0.301425	0.110676	1.13649	1.11573	1.64701	0.833339
UGT2B7	7364	1.34162	0.277852	-0.0778276	0.143276	0.389158	0.154603	1.31578	-0.0197299
PKIB	5570	-1.86179	-0.839852	-0.242459	-0.0243027	-1.02168	-1.031	-1.84361	-0.451855
MCM3	4172	-0.96877	0.283194	0.360566	0.138758	0.312401	0.321129	-0.801129	0.381548
MCM10	55388	-0.746585	0.299651	0.312138	0.223001	0.282891	0.248991	-0.66339	0.40271
NKX3-1	4824	1.85943	1.30147	-0.0298822	0.181289	1.51438	1.5087	1.88433	1.38819
KRT8	3856	1.85196	0.343166	0.262616	0.010122	0.282497	0.0199768	1.58357	-0.0176879
LRRC26	389816	-0.477169	0.312931	0.0441572	0.196811	0.313493	-0.133931	-0.553981	0.180286
SORD	6652	1.70652	0.882084	0.516833	0.123926	1.12586	0.605066	1.8264	0.624463
FTH1P12	2504	-0.317243	0.00726157	0.0795611	-0.0353873	0.164631	-0.471206	-0.449383	-0.0109658
CDT1	81620	-1.08411	0.22771	0.161742	0.0139003	0.347524	0.0680366	-0.986488	0.179056
UGT2B28	54490	3.44057	1.7976	0.707749	0.23807	1.83636	1.39887	3.39264	0.762939
AGR2	10551	0.72605	0.150068	0.141533	0.0961137	0.164108	-0.123215	0.770577	0.102507
HERC5	51191	1.5618	0.64266	0.195591	0.210407	0.937391	0.85502	1.55116	0.591834
RASD1	51655	1.33081	0.178232	-0.0272373	-0.0125822	0.188868	0.045615	1.22839	-0.0593828
RAD54L	8438	-0.714062	0.165078	0.277068	0.162851	0.337353	0.332594	-0.612284	0.389443
FAM174B	400451	1.26835	0.644101	0.0091137	0.132985	0.761234	0.625384	1.0334	0.458466
SEPP1	6414	1.98054	0.973826	0.488772	0.136824	0.780559	0.87812	1.91623	0.382516
FTH1P8	2501	-0.243627	0.0389357	-0.00034205	0.166983	0.257518	-0.437796	-0.365412	0.116296
F5	2153	1.96276	1.19599	0.679357	0.138183	1.44995	1.29415	1.92101	1.01814
DNAJB9	4189	1.27952	0.163227	-0.153191	0.297822	0.262273	0.253716	1.30955	0.343633
IQGAP2	10788	1.25472	0.890304	0.326339	0.199318	0.438746	0.934505	1.22948	0.333278
HERC3	8916	1.87069	1.39915	0.646144	0.291529	1.57678	1.48658	2.11787	1.27787
C16orf59	80178	-0.468314	0.163395	0.155037	0.135694	0.329334	0.0906607	-0.678091	0.110501
HMGCS1	3157	1.64916	0.905182	0.345505	0.173205	0.928962	0.635909	1.66643	0.527166
BCYRN1	618	-0.364135	-0.163183	0.269581	-0.0020333	0.194972	-0.0556731	-0.344469	0.0536222
STC2	8614	-1.03024	-0.088811	0.00577065	0.19953	-0.0893815	-0.145726	-0.765107	-0.0565925
EEF1A2	1917	-0.308065	-0.167723	0.0734957	-0.0507262	-0.0991346	-0.190628	-0.396881	-0.114547
IGFBP2	3485	-0.45634	0.0750559	0.142099	0.0917106	0.160554	0.0777535	-0.599065	0.325374
TARP	445347	1.24005	0.8275	0.437567	0.0488613	1.40317	0.940646	1.54862	0.938268
ERRFI1	54206	3.15276	0.319826	0.0744581	0.188184	0.429184	0.679865	3.1764	0.503995
SLC45A3	85414	2.51677	1.55006	0.273979	0.282075	1.826	1.76895	2.46028	1.60714
DDC	1644	-2.27716	-0.920691	-0.337866	0.28023	-1.67999	-0.848437	-2.07337	-1.02298
TRPM4	54795	0.970645	0.334656	0.111734	0.0896574	0.410763	0.0191668	0.735066	0.0340523
FOXD4	2298	1.38975	0.426068	0.00163089	0.0959915	0.715459	0.516916	1.41329	0.46435
TELO2	9894	-0.0605637	-0.121852	-0.123038	0.366476	0.117528	0.111515	-0.41086	0.0417934
ELOVL5	60481	1.00307	1.34765	0.564214	0.25715	1.34493	1.12874	1.27078	0.988743
FTH1P3	2498	-0.0456619	0.0384134	0.134235	0.318886	0.291615	-0.254625	-0.11144	0.197729
MT2A	4502	-0.474448	0.049396	0.228756	0.124444	0.414346	0.0797783	-0.412453	0.434546
PSAT1	29968	-1.33796	-0.186771	-0.225159	0.0638397	-0.267667	-0.231746	-1.2244	-0.11764
ANKRD37	353322	1.92529	0.493072	0.128855	0.0915973	0.318074	0.350577	2.04153	0.0596481
UGT2B15	7366	-1.86436	-0.895433	-0.396898	0.0963849	-1.01105	-0.882267	-1.8687	-0.637589
TRIM51	84767	2.8525	1.31361	0.259469	0.153114	1.4422	1.39956	2.78248	0.906913
SYBU	55638	-1.13403	0.0500396	0.0995118	0.285607	0.0510489	0.00221798	-0.988766	0.207039
KLK3	354	1.47032	1.32734	0.590893	0.306226	1.43102	1.35638	1.63535	1.46651
CRISPLD2	83716	0.96091	0.0897747	-0.0183405	0.0893306	-0.0301594	0.238013	1.06684	-0.060504
KISS1R	84634	-0.811418	0.0973545	-0.0250653	-0.105766	0.150986	-0.0426353	-0.832225	0.0164221
ENDOD1	23052	1.6496	1.07668	0.303776	0.352359	0.798895	1.07541	1.51869	0.541899
ID3	3399	-0.483296	-0.251822	0.170024	0.132526	0.0109632	-0.320067	-0.414552	0.0266534
PGC	5225	2.09847	1.34393	0.801619	0.147304	1.39901	0.95436	1.99813	0.658331
NCAPD3	23310	1.61717	0.22719	0.125664	0.164447	0.26941	0.382851	1.52308	0.335641
COLEC12	81035	-1.62721	-0.768336	-0.199479	0.0945619	-1.08151	-0.917595	-1.61312	-0.765002
OAZ2	4947	0.137335	0.217466	0.268633	0.406928	0.497591	0.219256	0.303141	0.562954
SLC7A5	8140	-1.57821	-0.524478	-0.321023	-0.0129541	-0.236752	-0.487529	-1.5503	-0.314574
SLC25A19	60386	-1.06627	0.231982	0.184185	-0.0237128	0.229151	0.140668	-0.952714	0.309761
GPER	2852	-1.15981	-0.46035	-0.175766	-0.00201887	-0.519976	-0.691837	-1.19289	-0.4796
GAGE7	2579	-0.177695	0.232341	0.122227	0.0547119	0.0431432	-0.110981	0.0392268	0.349887

## Sheet: GO-terms
Annotation Cluster 1	Enrichment Score: 4.1438408354518455
Category	Term	Count	%	PValue	Genes	List Total	Pop Hits	Pop Total	Fold Enrichment	Bonferroni	Benjamini	FDR
SP_PIR_KEYWORDS	dna replication	11	0.433583	1.78501e-08	PRIM1, GINS2, CDC45, RFC4, POLA2, MCM2, MCM10, MCM3, MCM4, MCM5, CDT1	193	88	19235	12.4579	5.1051e-06	5.1051e-06	2.36792e-05
KEGG_PATHWAY	hsa03030:DNA replication	7	0.275916	5.44839e-06	PRIM1, RFC4, POLA2, MCM2, MCM3, MCM4, MCM5	67	36	5085	14.7575	0.000533801	0.000177965	0.00602418
GOTERM_BP_FAT	GO:0006259~DNA metabolic process	20	0.788333	1.0994e-05	GINS2, PPFIBP2, POLA2, MCM2, MCM3, MCM10, RAD54L, MCM4, MCM5, CDT1, ISG20, PRIM1, UHRF1, CDC45, RFC4, GADD45G, NTHL1, MYC, BARD1, TRIP13	164	506	13528	3.26039	0.0127915	0.0127915	0.0177181
GOTERM_BP_FAT	GO:0006270~DNA replication initiation	5	0.197083	3.30233e-05	CDC45, MCM2, MCM3, MCM4, MCM5	164	16	13528	25.7774	0.0379328	0.0191497	0.0532119
UP_SEQ_FEATURE	domain:MCM	4	0.157667	5.38525e-05	MCM2, MCM3, MCM4, MCM5	193	8	19113	49.5155	0.0344515	0.0344515	0.0803935
SMART	SM00350:MCM	4	0.157667	5.94864e-05	MCM2, MCM3, MCM4, MCM5	84	9	9079	48.037	0.00533963	0.00533963	0.0646947
GOTERM_BP_FAT	GO:0006261~DNA-dependent DNA replication	7	0.275916	6.72947e-05	PRIM1, CDC45, RFC4, MCM2, MCM3, MCM4, MCM5	164	58	13528	9.95542	0.0757796	0.0259262	0.108407
INTERPRO	IPR018525:DNA-dependent ATPase MCM, conserved site	4	0.157667	6.899e-05	MCM2, MCM3, MCM4, MCM5	183	8	16659	45.5164	0.0279576	0.0140779	0.0965642
GOTERM_BP_FAT	GO:0006260~DNA replication	11	0.433583	0.000101261	PRIM1, GINS2, CDC45, RFC4, POLA2, MCM2, MCM10, MCM3, MCM4, MCM5, CDT1	164	190	13528	4.77561	0.111822	0.0292106	0.163083
INTERPRO	IPR001208:DNA-dependent ATPase MCM	4	0.157667	0.000102653	MCM2, MCM3, MCM4, MCM5	183	9	16659	40.459	0.0413148	0.0139657	0.14365
KEGG_PATHWAY	hsa04110:Cell cycle	9	0.35475	0.000185132	E2F2, CDC45, MAD2L1, GADD45G, MCM2, MCM3, MCM4, MYC, MCM5	67	125	5085	5.46448	0.017981	0.0022655	0.204512
GOTERM_CC_FAT	GO:0005654~nucleoplasm	22	0.867166	0.0008699	E2F2, CTBP1, SNAPC4, POLA2, MCM2, HES6, ZBTB16, MCM3, MCM10, MCM4, MCM5, ELL2, CDT1, ISG20, PRIM1, CDC45, RFC4, HIST1H4C, EAF2, NTHL1, MYC, GEMIN4	145	882	12782	2.1988	0.185667	0.0500505	1.11407
GOTERM_CC_FAT	GO:0005657~replication fork	4	0.157667	0.00546839	PRIM1, RFC4, POLA2, MCM3	145	32	12782	11.019	0.72585	0.121385	6.81546
INTERPRO	IPR012340:Nucleic acid-binding, OB-fold	4	0.157667	0.0201525	MCM2, MCM3, MCM4, MCM5	183	53	16659	6.8704	0.999768	0.697395	24.8046
Annotation Cluster 2	Enrichment Score: 3.4050908628910976
Category	Term	Count	%	PValue	Genes	List Total	Pop Hits	Pop Total	Fold Enrichment	Bonferroni	Benjamini	FDR
INTERPRO	IPR002213:UDP-glucuronosyl/UDP-glucosyltransferase	6	0.2365	1.76605e-07	UGT2B17, UGT2B11, UGT2B10, UGT2B15, UGT2B28, UGT2B7	183	13	16659	42.0151	7.25822e-05	7.25822e-05	0.000247302
PIR_SUPERFAMILY	PIRSF005678:glucuronosyltransferase	6	0.2365	3.35353e-07	UGT2B17, UGT2B11, UGT2B10, UGT2B15, UGT2B28, UGT2B7	94	13	7396	36.3142	3.52115e-05	3.52115e-05	0.000375637
KEGG_PATHWAY	hsa00053:Ascorbate and aldarate metabolism	6	0.2365	1.73358e-06	UGT2B17, UGT2B11, UGT2B10, UGT2B15, UGT2B28, UGT2B7	67	17	5085	26.7867	0.000169876	0.000169876	0.00191682
KEGG_PATHWAY	hsa00040:Pentose and glucuronate interconversions	6	0.2365	2.37635e-06	UGT2B17, UGT2B11, UGT2B10, UGT2B15, UGT2B28, UGT2B7	67	18	5085	25.2985	0.000232856	0.000116435	0.00262753
GOTERM_MF_FAT	GO:0015020~glucuronosyltransferase activity	6	0.2365	3.91917e-06	UGT2B17, UGT2B11, UGT2B10, UGT2B15, UGT2B28, UGT2B7	148	22	12983	23.9244	0.00133946	0.00133946	0.00534161
KEGG_PATHWAY	hsa00860:Porphyrin and chlorophyll metabolism	6	0.2365	5.66303e-05	UGT2B17, UGT2B11, UGT2B10, UGT2B15, UGT2B28, UGT2B7	67	33	5085	13.7992	0.00553455	0.00138652	0.0625989
KEGG_PATHWAY	hsa00150:Androgen and estrogen metabolism	6	0.2365	9.99232e-05	UGT2B17, UGT2B11, UGT2B10, UGT2B15, UGT2B28, UGT2B7	67	37	5085	12.3074	0.00974517	0.00195668	0.110431
KEGG_PATHWAY	hsa00980:Metabolism of xenobiotics by cytochrome P450	7	0.275916	0.00010975	UGT2B17, ALDH1A3, UGT2B11, UGT2B10, UGT2B15, UGT2B28, UGT2B7	67	60	5085	8.85448	0.0106984	0.00179108	0.121285
KEGG_PATHWAY	hsa00982:Drug metabolism	7	0.275916	0.000132057	UGT2B17, ALDH1A3, UGT2B11, UGT2B10, UGT2B15, UGT2B28, UGT2B7	67	62	5085	8.56885	0.0128591	0.00184722	0.14592
KEGG_PATHWAY	hsa00500:Starch and sucrose metabolism	6	0.2365	0.000185483	UGT2B17, UGT2B11, UGT2B10, UGT2B15, UGT2B28, UGT2B7	67	42	5085	10.8422	0.0180148	0.00201785	0.204899
KEGG_PATHWAY	hsa00983:Drug metabolism	6	0.2365	0.000207799	UGT2B17, UGT2B11, UGT2B10, UGT2B15, UGT2B28, UGT2B7	67	43	5085	10.5901	0.0201604	0.00203457	0.229525
KEGG_PATHWAY	hsa00140:Steroid hormone biosynthesis	6	0.2365	0.00028716	UGT2B17, UGT2B11, UGT2B10, UGT2B15, UGT2B28, UGT2B7	67	46	5085	9.89942	0.0277533	0.00255543	0.317058
KEGG_PATHWAY	hsa00830:Retinol metabolism	6	0.2365	0.000611605	UGT2B17, UGT2B11, UGT2B10, UGT2B15, UGT2B28, UGT2B7	67	54	5085	8.43284	0.0581937	0.00498384	0.674182
SP_PIR_KEYWORDS	microsome	7	0.275916	0.000682676	UGT2B17, UGT2B11, UGT2B10, UGT2B15, ACSL3, UGT2B28, UGT2B7	193	106	19235	6.58153	0.177422	0.06303	0.901829
SP_PIR_KEYWORDS	endoplasmic reticulum	18	0.709499	0.000824914	GPER, PIGV, ERLEC1, SCAP, UGT2B17, ELOVL5, UGT2B11, ERN1, MTOR, UGT2B10, UGT2B15, ACSL3, AGR2, SLC27A2, UGT2B28, UGT2B7, NCLN, DHCR24	193	713	19235	2.51604	0.210237	0.0572986	1.08878
SP_PIR_KEYWORDS	glycosyltransferase	8	0.315333	0.00578734	UGT2B17, PIGV, UGT2B11, UGT2B10, UGT2B15, UGT2B28, UGT2B7, ST6GALNAC1	193	214	19235	3.72573	0.809859	0.168433	7.4106
GOTERM_CC_FAT	GO:0005792~microsome	8	0.315333	0.0178011	UGT2B17, UGT2B11, UGT2B10, UGT2B15, ACSL3, UGT2B28, UGT2B7, SCAP	145	237	12782	2.97559	0.985576	0.261237	20.6434
GOTERM_CC_FAT	GO:0000267~cell fraction	21	0.827749	0.0189763	SORD, LIN7B, HMGCS1, CAMK2N1, SCAP, UGT2B17, SLC16A6, BCHE, UGT2B11, ABCC4, STK39, UGT2B10, MTOR, UGT2B15, MERTK, PPAP2A, ACSL3, RASD1, UGT2B28, EMP1, UGT2B7	145	1083	12782	1.70931	0.989127	0.26024	21.8571
GOTERM_CC_FAT	GO:0005624~membrane fraction	17	0.670083	0.0198484	SORD, LIN7B, CAMK2N1, SCAP, UGT2B17, BCHE, SLC16A6, UGT2B11, ABCC4, STK39, UGT2B10, UGT2B15, PPAP2A, ACSL3, UGT2B28, UGT2B7, EMP1	145	809	12782	1.85238	0.991185	0.255996	22.7467
GOTERM_CC_FAT	GO:0042598~vesicular fraction	8	0.315333	0.0205214	UGT2B17, UGT2B11, UGT2B10, UGT2B15, ACSL3, UGT2B28, UGT2B7, SCAP	145	244	12782	2.89022	0.992504	0.250125	23.4268
GOTERM_BP_FAT	GO:0006805~xenobiotic metabolic process	3	0.11825	0.023782	UGT2B11, UGT2B15, UGT2B28	164	20	13528	12.3732	1	0.956356	32.1545
GOTERM_CC_FAT	GO:0005626~insoluble fraction	17	0.670083	0.026786	SORD, LIN7B, CAMK2N1, SCAP, UGT2B17, BCHE, SLC16A6, UGT2B11, ABCC4, STK39, UGT2B10, UGT2B15, PPAP2A, ACSL3, UGT2B28, UGT2B7, EMP1	145	839	12782	1.78615	0.998351	0.299516	29.4975
GOTERM_BP_FAT	GO:0009410~response to xenobiotic stimulus	3	0.11825	0.0309332	UGT2B11, UGT2B15, UGT2B28	164	23	13528	10.7593	1	0.964739	39.7362
SP_PIR_KEYWORDS	hexosyltransferase	3	0.11825	0.0404173	UGT2B10, UGT2B15, UGT2B7	193	32	19235	9.34343	0.999992	0.415114	42.1488
Annotation Cluster 3	Enrichment Score: 2.9650949844351566
Category	Term	Count	%	PValue	Genes	List Total	Pop Hits	Pop Total	Fold Enrichment	Bonferroni	Benjamini	FDR
GOTERM_CC_FAT	GO:0043233~organelle lumen	36	1.419	0.000853467	E2F2, ZBTB16, POLA2, MCM10, ERLEC1, CDT1, ISG20, PRIM1, GATA2, CDC45, BCHE, HIST1H4C, MYC, NTHL1, FOXD4, GEMIN4, CTBP1, SNAPC4, ENC1, PAK1IP1, MCM2, HES6, MCM3, TIMM44, MCM4, MCM5, ELL2, FOXD4L1, RFC4, DNAJB9, HMGCS2, F5, EAF2, HPGD, SLC27A2, NCLN	145	1820	12782	1.74366	0.1825	0.0649619	1.09313
GOTERM_CC_FAT	GO:0005654~nucleoplasm	22	0.867166	0.0008699	E2F2, CTBP1, SNAPC4, POLA2, MCM2, HES6, ZBTB16, MCM3, MCM10, MCM4, MCM5, ELL2, CDT1, ISG20, PRIM1, CDC45, RFC4, HIST1H4C, EAF2, NTHL1, MYC, GEMIN4	145	882	12782	2.1988	0.185667	0.0500505	1.11407
GOTERM_CC_FAT	GO:0070013~intracellular organelle lumen	35	1.37958	0.00115141	E2F2, ZBTB16, POLA2, MCM10, ERLEC1, CDT1, ISG20, PRIM1, GATA2, CDC45, BCHE, HIST1H4C, MYC, NTHL1, FOXD4, GEMIN4, CTBP1, SNAPC4, ENC1, PAK1IP1, MCM2, HES6, MCM3, TIMM44, MCM4, MCM5, ELL2, FOXD4L1, RFC4, DNAJB9, HMGCS2, EAF2, HPGD, SLC27A2, NCLN	145	1779	12782	1.73429	0.238061	0.0443035	1.47213
GOTERM_CC_FAT	GO:0031974~membrane-enclosed lumen	36	1.419	0.00121432	E2F2, ZBTB16, POLA2, MCM10, ERLEC1, CDT1, ISG20, PRIM1, GATA2, CDC45, BCHE, HIST1H4C, MYC, NTHL1, FOXD4, GEMIN4, CTBP1, SNAPC4, ENC1, PAK1IP1, MCM2, HES6, MCM3, TIMM44, MCM4, MCM5, ELL2, FOXD4L1, RFC4, DNAJB9, HMGCS2, F5, EAF2, HPGD, SLC27A2, NCLN	145	1856	12782	1.70984	0.249303	0.0401371	1.55199
GOTERM_CC_FAT	GO:0031981~nuclear lumen	30	1.1825	0.00143982	E2F2, POLA2, ZBTB16, MCM10, CDT1, ISG20, PRIM1, GATA2, CDC45, HIST1H4C, MYC, NTHL1, FOXD4, GEMIN4, CTBP1, SNAPC4, ENC1, PAK1IP1, MCM2, HES6, MCM3, MCM4, MCM5, ELL2, FOXD4L1, RFC4, DNAJB9, EAF2, HPGD, NCLN	145	1450	12782	1.82383	0.288259	0.0416145	1.83773
Annotation Cluster 4	Enrichment Score: 2.511060263371328
Category	Term	Count	%	PValue	Genes	List Total	Pop Hits	Pop Total	Fold Enrichment	Bonferroni	Benjamini	FDR
GOTERM_CC_FAT	GO:0044427~chromosomal part	15	0.59125	0.000115711	MAF, CENPN, POLA2, AURKB, MCM2, MCM3, NCAPD3, CBX6, PRIM1, RFC4, MAD2L1, TELO2, HIST1H4C, ASF1B, CDCA5	145	386	12782	3.42559	0.0269398	0.0269398	0.148854
GOTERM_CC_FAT	GO:0005694~chromosome	15	0.59125	0.0006881	MAF, CENPN, POLA2, AURKB, MCM2, MCM3, NCAPD3, CBX6, PRIM1, RFC4, MAD2L1, TELO2, HIST1H4C, ASF1B, CDCA5	145	460	12782	2.87451	0.149939	0.0780126	0.88219
GOTERM_BP_FAT	GO:0051276~chromosome organization	8	0.315333	0.367954	MAD2L1, HIST1H4C, MCM2, ASF1B, RAD54L, CDCA5, CBX6, NCAPD3	164	485	13528	1.36062	1	0.996501	99.9385
Annotation Cluster 5	Enrichment Score: 2.2481244585717706
Category	Term	Count	%	PValue	Genes	List Total	Pop Hits	Pop Total	Fold Enrichment	Bonferroni	Benjamini	FDR
SP_PIR_KEYWORDS	chelation	3	0.11825	0.00266776	MT1A, MT2A, MT1X	193	8	19235	37.3737	0.5342	0.11956	3.48162
SP_PIR_KEYWORDS	acetylated amino end	6	0.2365	0.00329386	MT1A, MT2A, HIST1H4C, GNMT, PTMA, MT1X	193	100	19235	5.97979	0.610776	0.126109	4.28232
UP_SEQ_FEATURE	region of interest:Beta	3	0.11825	0.00428423	MT1A, MT2A, MT1X	193	10	19113	29.7093	0.938886	0.606106	6.21061
UP_SEQ_FEATURE	region of interest:Alpha	3	0.11825	0.00428423	MT1A, MT2A, MT1X	193	10	19113	29.7093	0.938886	0.606106	6.21061
UP_SEQ_FEATURE	metal ion-binding site:Divalent metal cation; cluster A	3	0.11825	0.00520179	MT1A, MT2A, MT1X	193	11	19113	27.0085	0.966466	0.572072	7.49308
UP_SEQ_FEATURE	metal ion-binding site:Divalent metal cation; cluster B	3	0.11825	0.00520179	MT1A, MT2A, MT1X	193	11	19113	27.0085	0.966466	0.572072	7.49308
INTERPRO	IPR018064:Metallothionein, vertebrate, metal binding site	3	0.11825	0.00611897	MT1A, MT2A, MT1X	183	11	16659	24.8271	0.919751	0.396208	8.2358
SP_PIR_KEYWORDS	metal-thiolate cluster	3	0.11825	0.00612523	MT1A, MT2A, MT1X	193	12	19235	24.9158	0.827473	0.161148	7.82717
INTERPRO	IPR003019:Metallothionein superfamily, eukaryotic	3	0.11825	0.00729028	MT1A, MT2A, MT1X	183	12	16659	22.7582	0.950574	0.394205	9.73863
INTERPRO	IPR000006:Metallothionein, vertebrate	3	0.11825	0.00729028	MT1A, MT2A, MT1X	183	12	16659	22.7582	0.950574	0.394205	9.73863
PIR_SUPERFAMILY	PIRSF002564:metallothionein	3	0.11825	0.0079913	MT1A, MT2A, MT1X	94	11	7396	21.4584	0.569349	0.34376	8.59519
SP_PIR_KEYWORDS	metal binding	3	0.11825	0.0151599	MT1A, MT2A, MT1X	193	19	19235	15.7363	0.987335	0.285428	18.3432
Annotation Cluster 6	Enrichment Score: 2.1714779214458018
Category	Term	Count	%	PValue	Genes	List Total	Pop Hits	Pop Total	Fold Enrichment	Bonferroni	Benjamini	FDR
KEGG_PATHWAY	hsa03030:DNA replication	7	0.275916	5.44839e-06	PRIM1, RFC4, POLA2, MCM2, MCM3, MCM4, MCM5	67	36	5085	14.7575	0.000533801	0.000177965	0.00602418
GOTERM_CC_FAT	GO:0005658~alpha DNA polymerase:primase complex	3	0.11825	0.00183539	PRIM1, POLA2, MCM3	145	6	12782	44.0759	0.351795	0.0470302	2.33714
GOTERM_CC_FAT	GO:0005657~replication fork	4	0.157667	0.00546839	PRIM1, RFC4, POLA2, MCM3	145	32	12782	11.019	0.72585	0.121385	6.81546
GOTERM_CC_FAT	GO:0043601~nuclear replisome	3	0.11825	0.0104958	PRIM1, POLA2, MCM3	145	14	12782	18.8897	0.917099	0.20258	12.7007
GOTERM_CC_FAT	GO:0030894~replisome	3	0.11825	0.0104958	PRIM1, POLA2, MCM3	145	14	12782	18.8897	0.917099	0.20258	12.7007
GOTERM_CC_FAT	GO:0043596~nuclear replication fork	3	0.11825	0.0120218	PRIM1, POLA2, MCM3	145	15	12782	17.6303	0.942406	0.197132	14.4181
GOTERM_CC_FAT	GO:0044454~nuclear chromosome part	5	0.197083	0.0490255	PRIM1, POLA2, MCM2, MCM3, NCAPD3	145	122	12782	3.61278	0.999993	0.464408	47.6441
GOTERM_CC_FAT	GO:0032993~protein-DNA complex	4	0.157667	0.0729948	PRIM1, HIST1H4C, POLA2, MCM3	145	86	12782	4.10008	1	0.591145	62.3084
GOTERM_CC_FAT	GO:0000228~nuclear chromosome	5	0.197083	0.11044	PRIM1, POLA2, MCM2, MCM3, NCAPD3	145	162	12782	2.72073	1	0.731573	77.832
Annotation Cluster 7	Enrichment Score: 1.4678999912408721
Category	Term	Count	%	PValue	Genes	List Total	Pop Hits	Pop Total	Fold Enrichment	Bonferroni	Benjamini	FDR
GOTERM_CC_FAT	GO:0043232~intracellular non-membrane-bounded organelle	42	1.6555	0.0116372	IQGAP2, ZBTB16, AURKB, POLA2, RHOU, CBX6, PRIM1, GATA2, CDC45, KRT8, TUBA3D, TUBA3E, NDRG1, MICAL1, STK39, HIST1H4C, APPBP2, ASF1B, MYC, CDCA5, FOXD4, GEMIN4, MAF, CENPN, CAP2, ENC1, FSCN1, PAK1IP1, MCM2, MCM3, MCM4, LRRC26, CAMK2N1, NCAPD3, DNAJB9, MAD2L1, FOXD4L1, RFC4, TELO2, TUBA4A, HPGD, NCLN	145	2596	12782	1.42618	0.936865	0.20563	13.9882
GOTERM_CC_FAT	GO:0043228~non-membrane-bounded organelle	42	1.6555	0.0116372	IQGAP2, ZBTB16, AURKB, POLA2, RHOU, CBX6, PRIM1, GATA2, CDC45, KRT8, TUBA3D, TUBA3E, NDRG1, MICAL1, STK39, HIST1H4C, APPBP2, ASF1B, MYC, CDCA5, FOXD4, GEMIN4, MAF, CENPN, CAP2, ENC1, FSCN1, PAK1IP1, MCM2, MCM3, MCM4, LRRC26, CAMK2N1, NCAPD3, DNAJB9, MAD2L1, FOXD4L1, RFC4, TELO2, TUBA4A, HPGD, NCLN	145	2596	12782	1.42618	0.936865	0.20563	13.9882
GOTERM_CC_FAT	GO:0005856~cytoskeleton	19	0.748916	0.291478	ENC1, FSCN1, IQGAP2, AURKB, MCM3, RHOU, LRRC26, CAMK2N1, CDC45, MAD2L1, KRT8, TUBA4A, TUBA3D, TUBA3E, STK39, NDRG1, MICAL1, APPBP2, MYC	145	1381	12782	1.2128	1	0.902061	98.8154
Annotation Cluster 8	Enrichment Score: 1.256824306706408
Category	Term	Count	%	PValue	Genes	List Total	Pop Hits	Pop Total	Fold Enrichment	Bonferroni	Benjamini	FDR
GOTERM_BP_FAT	GO:0006915~apoptosis	14	0.551833	0.0301369	E2F2, GULP1, ZBTB16, STK3, SEMA6A, KRT8, GADD45G, ERN1, EAF2, MYC, TWIST1, DHCR24, PEG3, TP53INP1	164	602	13528	1.91832	1	0.972216	38.9331
GOTERM_BP_FAT	GO:0012501~programmed cell death	14	0.551833	0.033395	E2F2, GULP1, ZBTB16, STK3, SEMA6A, KRT8, GADD45G, ERN1, EAF2, MYC, TWIST1, DHCR24, PEG3, TP53INP1	164	611	13528	1.89006	1	0.963646	42.1569
GOTERM_BP_FAT	GO:0008219~cell death	15	0.59125	0.052026	E2F2, GULP1, ZBTB16, STK3, SEMA6A, KRT8, GADD45G, ERN1, CTSD, EAF2, MYC, TP53INP1, TWIST1, DHCR24, PEG3	164	719	13528	1.72089	1	0.969063	57.7314
GOTERM_BP_FAT	GO:0016265~death	15	0.59125	0.054512	E2F2, GULP1, ZBTB16, STK3, SEMA6A, KRT8, GADD45G, ERN1, CTSD, EAF2, MYC, TP53INP1, TWIST1, DHCR24, PEG3	164	724	13528	1.709	1	0.962446	59.483
SP_PIR_KEYWORDS	Apoptosis	7	0.275916	0.182132	GULP1, GADD45G, ERN1, EAF2, STK3, PEG3, TP53INP1	193	381	19235	1.83108	1	0.762487	93.0547
Annotation Cluster 9	Enrichment Score: 1.2260010201769902
Category	Term	Count	%	PValue	Genes	List Total	Pop Hits	Pop Total	Fold Enrichment	Bonferroni	Benjamini	FDR
GOTERM_BP_FAT	GO:0008202~steroid metabolic process	8	0.315333	0.0111275	UGT2B17, NPC1, HMGCS2, UGT2B11, HMGCS1, UGT2B15, DHCR24, SCAP	164	202	13528	3.26684	0.999998	0.84617	16.5024
SP_PIR_KEYWORDS	Cholesterol biosynthesis	3	0.11825	0.0151599	HMGCS2, HMGCS1, DHCR24	193	19	19235	15.7363	0.987335	0.285428	18.3432
SP_PIR_KEYWORDS	sterol biosynthesis	3	0.11825	0.0255784	HMGCS2, HMGCS1, DHCR24	193	25	19235	11.9596	0.999395	0.337477	29.0878
GOTERM_BP_FAT	GO:0006695~cholesterol biosynthetic process	3	0.11825	0.0388176	HMGCS2, HMGCS1, DHCR24	164	26	13528	9.51782	1	0.971738	47.1709
SP_PIR_KEYWORDS	Steroid biosynthesis	3	0.11825	0.0603737	HMGCS2, HMGCS1, DHCR24	193	40	19235	7.47474	1	0.482959	56.2242
GOTERM_BP_FAT	GO:0016126~sterol biosynthetic process	3	0.11825	0.0662782	HMGCS2, HMGCS1, DHCR24	164	35	13528	7.07038	1	0.974013	66.8883
SP_PIR_KEYWORDS	lipid synthesis	4	0.157667	0.0749406	HMGCS2, ELOVL5, HMGCS1, DHCR24	193	98	19235	4.06789	1	0.512598	64.4189
GOTERM_BP_FAT	GO:0008203~cholesterol metabolic process	4	0.157667	0.0995776	HMGCS2, HMGCS1, DHCR24, SCAP	164	92	13528	3.58643	1	0.983332	81.5588
GOTERM_BP_FAT	GO:0016125~sterol metabolic process	4	0.157667	0.122508	HMGCS2, HMGCS1, DHCR24, SCAP	164	101	13528	3.26684	1	0.990318	87.832
GOTERM_BP_FAT	GO:0008610~lipid biosynthetic process	7	0.275916	0.1951	HMGCS2, ELOVL5, PIGV, HMGCS1, MBOAT2, ACSL3, DHCR24	164	323	13528	1.78766	1	0.98931	96.9745
GOTERM_BP_FAT	GO:0006694~steroid biosynthetic process	3	0.11825	0.273195	HMGCS2, HMGCS1, DHCR24	164	85	13528	2.91133	1	0.99482	99.416
Annotation Cluster 10	Enrichment Score: 1.1656473116750605
Category	Term	Count	%	PValue	Genes	List Total	Pop Hits	Pop Total	Fold Enrichment	Bonferroni	Benjamini	FDR
GOTERM_MF_FAT	GO:0042605~peptide antigen binding	3	0.11825	0.0121386	TARP, SLC7A5, DHCR24	148	15	12983	17.5446	0.984652	0.751488	15.3342
GOTERM_MF_FAT	GO:0003823~antigen binding	3	0.11825	0.132255	TARP, SLC7A5, DHCR24	148	56	12983	4.69944	1	0.976054	85.5357
GOTERM_MF_FAT	GO:0042277~peptide binding	5	0.197083	0.198371	KISS1R, TARP, SLC7A5, HLA-DMA, DHCR24	148	203	12983	2.16066	1	0.9883	95.0889
Annotation Cluster 11	Enrichment Score: 1.1036861577186106
Category	Term	Count	%	PValue	Genes	List Total	Pop Hits	Pop Total	Fold Enrichment	Bonferroni	Benjamini	FDR
SP_PIR_KEYWORDS	ubl conjugation	12	0.473	0.0343075	MAF, VWF, UHRF1, CTBP1, ENC1, HERC3, HIST1H4C, MCM10, CDCA5, SLC7A5, BARD1, CDT1	193	588	19235	2.03394	0.999954	0.378388	37.067
SP_PIR_KEYWORDS	isopeptide bond	7	0.275916	0.100839	VWF, UHRF1, CTBP1, HIST1H4C, MCM10, SLC7A5, BARD1	193	319	19235	2.18697	1	0.613256	75.5866
UP_SEQ_FEATURE	cross-link:Glycyl lysine isopeptide (Lys-Gly) (interchain with G-Cter in ubiquitin)	5	0.197083	0.141229	VWF, UHRF1, MCM10, SLC7A5, BARD1	193	199	19113	2.48822	1	0.999741	89.7076
Annotation Cluster 12	Enrichment Score: 1.0926868590645602
Category	Term	Count	%	PValue	Genes	List Total	Pop Hits	Pop Total	Fold Enrichment	Bonferroni	Benjamini	FDR
SP_PIR_KEYWORDS	nucleotide-binding	27	1.06425	0.017241	AURKB, RHOU, SGK223, TUBA3D, TUBA3E, STK39, ACSL3, TRIP13, TRPM4, EEF1A2, MCM2, MCM3, RAD54L, MCM4, TIMM44, STK3, MCM5, PRKD1, RFC4, ERN1, ABCC4, TUBA4A, MTOR, MERTK, SLC27A2, RASD1, CBWD5	193	1686	19235	1.59603	0.993084	0.282222	20.6027
GOTERM_MF_FAT	GO:0017076~purine nucleotide binding	31	1.22192	0.0385645	STEAP4, AURKB, HLA-DMA, RHOU, SGK223, TUBA3D, TGM3, TUBA3E, STK39, ACSL3, TRIP13, DHCR24, TRPM4, EEF1A2, MCM2, MCM3, RAD54L, MCM4, TIMM44, MCM5, STK3, PRKD1, RFC4, ERN1, TUBA4A, ABCC4, MTOR, MERTK, SLC27A2, RASD1, CBWD5	148	1918	12983	1.41784	0.999999	0.932121	41.4933
SP_PIR_KEYWORDS	atp-binding	21	0.827749	0.0425373	TRPM4, MCM2, AURKB, MCM3, RAD54L, MCM4, TIMM44, MCM5, STK3, PRKD1, SGK223, RFC4, ERN1, ABCC4, STK39, MTOR, MERTK, ACSL3, SLC27A2, CBWD5, TRIP13	193	1326	19235	1.57838	0.999996	0.404289	43.8215
GOTERM_MF_FAT	GO:0032553~ribonucleotide binding	29	1.14308	0.0591989	AURKB, HLA-DMA, RHOU, SGK223, TUBA3D, TGM3, TUBA3E, STK39, ACSL3, TRIP13, TRPM4, EEF1A2, MCM2, MCM3, RAD54L, MCM4, TIMM44, STK3, MCM5, PRKD1, RFC4, ERN1, TUBA4A, ABCC4, MTOR, MERTK, SLC27A2, RASD1, CBWD5	148	1836	12983	1.3856	1	0.969141	56.4707
GOTERM_MF_FAT	GO:0032555~purine ribonucleotide binding	29	1.14308	0.0591989	AURKB, HLA-DMA, RHOU, SGK223, TUBA3D, TGM3, TUBA3E, STK39, ACSL3, TRIP13, TRPM4, EEF1A2, MCM2, MCM3, RAD54L, MCM4, TIMM44, STK3, MCM5, PRKD1, RFC4, ERN1, TUBA4A, ABCC4, MTOR, MERTK, SLC27A2, RASD1, CBWD5	148	1836	12983	1.3856	1	0.969141	56.4707
UP_SEQ_FEATURE	nucleotide phosphate-binding region:ATP	16	0.630666	0.0611416	AURKB, MCM2, MCM3, RAD54L, MCM4, TIMM44, STK3, MCM5, PRKD1, SGK223, RFC4, ERN1, STK39, MERTK, CBWD5, TRIP13	193	962	19113	1.64709	1	0.994107	61.0231
GOTERM_MF_FAT	GO:0000166~nucleotide binding	34	1.34017	0.0636325	STEAP4, SORD, AURKB, HLA-DMA, RHOU, SGK223, TUBA3D, TGM3, TUBA3E, STK39, ACSL3, TRIP13, DHCR24, TRPM4, CTBP1, EEF1A2, MCM2, MCM3, TIMM44, RAD54L, MCM4, STK3, MCM5, PRKD1, RFC4, ERN1, TUBA4A, ABCC4, MTOR, MERTK, SLC27A2, RASD1, HPGD, CBWD5	148	2245	12983	1.32854	1	0.959733	59.185
GOTERM_MF_FAT	GO:0001883~purine nucleoside binding	25	0.985416	0.0910711	STEAP4, AURKB, HLA-DMA, SGK223, TGM3, STK39, ACSL3, TRIP13, DHCR24, TRPM4, MCM2, MCM3, RAD54L, MCM4, TIMM44, STK3, MCM5, PRKD1, RFC4, ERN1, ABCC4, MTOR, MERTK, SLC27A2, CBWD5	148	1601	12983	1.36982	1	0.973446	72.7873
GOTERM_MF_FAT	GO:0001882~nucleoside binding	25	0.985416	0.0965496	STEAP4, AURKB, HLA-DMA, SGK223, TGM3, STK39, ACSL3, TRIP13, DHCR24, TRPM4, MCM2, MCM3, RAD54L, MCM4, TIMM44, STK3, MCM5, PRKD1, RFC4, ERN1, ABCC4, MTOR, MERTK, SLC27A2, CBWD5	148	1612	12983	1.36047	1	0.96896	74.9397
GOTERM_MF_FAT	GO:0030554~adenyl nucleotide binding	24	0.945999	0.121009	TRPM4, STEAP4, MCM2, AURKB, MCM3, RAD54L, TIMM44, HLA-DMA, MCM4, STK3, MCM5, PRKD1, SGK223, RFC4, ERN1, ABCC4, STK39, MTOR, MERTK, ACSL3, SLC27A2, CBWD5, DHCR24, TRIP13	148	1577	12983	1.33504	1	0.974675	82.7607
GOTERM_MF_FAT	GO:0005524~ATP binding	22	0.867166	0.161336	TRPM4, MCM2, AURKB, MCM3, RAD54L, HLA-DMA, MCM4, TIMM44, STK3, MCM5, PRKD1, SGK223, RFC4, ERN1, ABCC4, STK39, MTOR, MERTK, ACSL3, SLC27A2, CBWD5, TRIP13	148	1477	12983	1.30664	1	0.981895	90.9109
GOTERM_MF_FAT	GO:0032559~adenyl ribonucleotide binding	22	0.867166	0.176708	TRPM4, MCM2, AURKB, MCM3, RAD54L, HLA-DMA, MCM4, TIMM44, STK3, MCM5, PRKD1, SGK223, RFC4, ERN1, ABCC4, STK39, MTOR, MERTK, ACSL3, SLC27A2, CBWD5, TRIP13	148	1497	12983	1.28918	1	0.984334	92.9365
GOTERM_MF_FAT	GO:0004672~protein kinase activity	8	0.315333	0.533299	PRKD1, SGK223, ERN1, STK39, MTOR, AURKB, MERTK, STK3	148	606	12983	1.15806	1	0.99852	99.9969
Annotation Cluster 13	Enrichment Score: 0.8278411848580154
Category	Term	Count	%	PValue	Genes	List Total	Pop Hits	Pop Total	Fold Enrichment	Bonferroni	Benjamini	FDR
INTERPRO	IPR002452:Alpha tubulin	3	0.11825	0.0040631	TUBA4A, TUBA3D, TUBA3E	183	9	16659	30.3443	0.81238	0.341858	5.54172
INTERPRO	IPR018316:Tubulin/FtsZ, 2-layer sandwich domain	3	0.11825	0.023758	TUBA4A, TUBA3D, TUBA3E	183	22	16659	12.4136	0.999949	0.709253	28.5879
INTERPRO	IPR017975:Tubulin, conserved site	3	0.11825	0.0258365	TUBA4A, TUBA3D, TUBA3E	183	23	16659	11.8738	0.999979	0.69741	30.6877
INTERPRO	IPR003008:Tubulin/FtsZ, GTPase domain	3	0.11825	0.027986	TUBA4A, TUBA3D, TUBA3E	183	24	16659	11.3791	0.999991	0.688584	32.7988
INTERPRO	IPR000217:Tubulin	3	0.11825	0.027986	TUBA4A, TUBA3D, TUBA3E	183	24	16659	11.3791	0.999991	0.688584	32.7988
PIR_SUPERFAMILY	PIRSF002306:tubulin	3	0.11825	0.0306926	TUBA4A, TUBA3D, TUBA3E	94	22	7396	10.7292	0.962115	0.664143	29.4735
GOTERM_MF_FAT	GO:0003924~GTPase activity	7	0.275916	0.0328844	EEF1A2, TUBA4A, TUBA3D, TGM3, TUBA3E, RASD1, RHOU	148	211	12983	2.91024	0.999989	0.942667	36.6023
GOTERM_BP_FAT	GO:0051258~protein polymerization	3	0.11825	0.11768	TUBA4A, TUBA3D, TUBA3E	164	49	13528	5.05027	1	0.989761	86.7067
KEGG_PATHWAY	hsa05130:Pathogenic Escherichia coli infection	3	0.11825	0.168599	TUBA4A, TUBA3D, TUBA3E	67	57	5085	3.9945	1	0.725416	87.0181
UP_SEQ_FEATURE	nucleotide phosphate-binding region:GTP	6	0.2365	0.176664	EEF1A2, TUBA4A, TUBA3D, TUBA3E, RASD1, RHOU	193	295	19113	2.01419	1	0.999941	94.5144
GOTERM_BP_FAT	GO:0034622~cellular macromolecular complex assembly	7	0.275916	0.185958	TUBA4A, TUBA3D, TUBA3E, HIST1H4C, MCM2, ASF1B, GEMIN4	164	318	13528	1.81577	1	0.98748	96.3705
SP_PIR_KEYWORDS	gtp-binding	6	0.2365	0.232703	EEF1A2, TUBA4A, TUBA3D, TUBA3E, RASD1, RHOU	193	329	19235	1.81757	1	0.807349	97.0217
GOTERM_MF_FAT	GO:0005525~GTP binding	7	0.275916	0.246141	EEF1A2, TUBA4A, TUBA3D, TGM3, TUBA3E, RASD1, RHOU	148	372	12983	1.6507	1	0.992026	97.8743
GOTERM_BP_FAT	GO:0034621~cellular macromolecular complex subunit organization	7	0.275916	0.261275	TUBA4A, TUBA3D, TUBA3E, HIST1H4C, MCM2, ASF1B, GEMIN4	164	357	13528	1.61741	1	0.994138	99.2409
GOTERM_MF_FAT	GO:0019001~guanyl nucleotide binding	7	0.275916	0.265146	EEF1A2, TUBA4A, TUBA3D, TGM3, TUBA3E, RASD1, RHOU	148	382	12983	1.60749	1	0.991682	98.4991
GOTERM_MF_FAT	GO:0032561~guanyl ribonucleotide binding	7	0.275916	0.265146	EEF1A2, TUBA4A, TUBA3D, TGM3, TUBA3E, RASD1, RHOU	148	382	12983	1.60749	1	0.991682	98.4991
KEGG_PATHWAY	hsa04540:Gap junction	3	0.11825	0.321929	TUBA4A, TUBA3D, TUBA3E	67	89	5085	2.55828	1	0.836839	98.6373
GOTERM_BP_FAT	GO:0007018~microtubule-based movement	3	0.11825	0.396098	TUBA4A, TUBA3D, TUBA3E	164	113	13528	2.18994	1	0.994872	99.9705
SP_PIR_KEYWORDS	microtubule	4	0.157667	0.406376	TUBA4A, TUBA3D, TUBA3E, APPBP2	193	231	19235	1.72577	1	0.920181	99.901
GOTERM_BP_FAT	GO:0043623~cellular protein complex assembly	3	0.11825	0.583969	TUBA4A, TUBA3D, TUBA3E	164	162	13528	1.52755	1	0.998837	99.9999
GOTERM_CC_FAT	GO:0005874~microtubule	4	0.157667	0.599871	TUBA4A, TUBA3D, TUBA3E, APPBP2	145	274	12782	1.28689	1	0.981741	99.9992
GOTERM_CC_FAT	GO:0009898~internal side of plasma membrane	4	0.157667	0.695208	TGM3, MTOR, RASD1, RHOU	145	316	12782	1.11584	1	0.98833	100
GOTERM_BP_FAT	GO:0007017~microtubule-based process	3	0.11825	0.812534	TUBA4A, TUBA3D, TUBA3E	164	253	13528	0.978116	1	0.999957	100
GOTERM_MF_FAT	GO:0005198~structural molecule activity	4	0.157667	0.9771	KRT8, TUBA4A, TUBA3D, TUBA3E	148	634	12983	0.553457	1	1	100
Annotation Cluster 14	Enrichment Score: 0.8108032881542877
Category	Term	Count	%	PValue	Genes	List Total	Pop Hits	Pop Total	Fold Enrichment	Bonferroni	Benjamini	FDR
GOTERM_BP_FAT	GO:0065003~macromolecular complex assembly	14	0.551833	0.0584415	E2F2, COLEC12, MCM2, HLA-DMA, VWF, TUBA3D, TGM3, TUBA4A, HIST1H4C, TUBA3E, GNMT, ASF1B, MYC, GEMIN4	164	665	13528	1.73659	1	0.965192	62.1135
GOTERM_BP_FAT	GO:0043933~macromolecular complex subunit organization	14	0.551833	0.0872525	E2F2, COLEC12, MCM2, HLA-DMA, VWF, TUBA3D, TGM3, TUBA4A, HIST1H4C, TUBA3E, GNMT, ASF1B, MYC, GEMIN4	164	710	13528	1.62652	1	0.983622	77.041
GOTERM_BP_FAT	GO:0006461~protein complex assembly	10	0.394166	0.156478	E2F2, VWF, TUBA4A, TUBA3D, TGM3, TUBA3E, COLEC12, GNMT, MYC, HLA-DMA	164	505	13528	1.63342	1	0.986858	93.5603
GOTERM_BP_FAT	GO:0070271~protein complex biogenesis	10	0.394166	0.156478	E2F2, VWF, TUBA4A, TUBA3D, TGM3, TUBA3E, COLEC12, GNMT, MYC, HLA-DMA	164	505	13528	1.63342	1	0.986858	93.5603
GOTERM_BP_FAT	GO:0034622~cellular macromolecular complex assembly	7	0.275916	0.185958	TUBA4A, TUBA3D, TUBA3E, HIST1H4C, MCM2, ASF1B, GEMIN4	164	318	13528	1.81577	1	0.98748	96.3705
GOTERM_BP_FAT	GO:0034621~cellular macromolecular complex subunit organization	7	0.275916	0.261275	TUBA4A, TUBA3D, TUBA3E, HIST1H4C, MCM2, ASF1B, GEMIN4	164	357	13528	1.61741	1	0.994138	99.2409
GOTERM_BP_FAT	GO:0051259~protein oligomerization	4	0.157667	0.347905	VWF, TGM3, COLEC12, GNMT	164	174	13528	1.89627	1	0.996396	99.8983
Annotation Cluster 15	Enrichment Score: 0.7943343000495219
Category	Term	Count	%	PValue	Genes	List Total	Pop Hits	Pop Total	Fold Enrichment	Bonferroni	Benjamini	FDR
SP_PIR_KEYWORDS	nucleus	64	2.52266	0.000476023	E2F2, AURKB, MCM10, PTMA, CBX6, ISG20, CDT1, GATA2, CDC45, CDCA7, STK39, CDCA5, MYC, TWIST1, CTBP1, SNAPC4, ZNF812, ENC1, HES6, MCM2, MCM3, MCM4, STK3, MCM5, NCAPD3, ELL2, UHRF1, MAD2L1, FOXD4L1, RFC4, TELO2, SPDEF, RASD1, PEG3, IRX3, FKBP5, NUP93, POLA2, ZBTB16, SESN1, ANKRD37, NKX3-1, NDRG1, HIST1H4C, APPBP2, ASF1B, NTHL1, GEMIN4, FOXD4, MAF, CENPN, GINS2, S100P, EEF1A2, PAK1IP1, SNAI2, RAD54L,…	193	4283	19235	1.48925	0.12731	0.0658213	0.629633
SP_PIR_KEYWORDS	Transcription	29	1.14308	0.0595341	E2F2, IRX3, ZBTB16, CBX6, PRIM1, GATA2, CDCA7, NKX3-1, ASF1B, MYC, FOXD4, TWIST1, MAF, CTBP1, ZNF812, SNAPC4, MCM2, HES6, MCM3, SNAI2, MCM4, MCM5, ELL2, UHRF1, FOXD4L1, ERN1, SPDEF, EAF2, PEG3	193	2071	19235	1.39557	1	0.490935	55.7025
SP_PIR_KEYWORDS	transcription regulation	28	1.10367	0.0731677	E2F2, IRX3, ZBTB16, CBX6, GATA2, CDCA7, NKX3-1, ASF1B, MYC, FOXD4, TWIST1, MAF, CTBP1, ZNF812, SNAPC4, MCM2, HES6, MCM3, SNAI2, MCM4, MCM5, ELL2, UHRF1, FOXD4L1, ERN1, SPDEF, EAF2, PEG3	193	2026	19235	1.37738	1	0.527324	63.5035
GOTERM_MF_FAT	GO:0003700~transcription factor activity	15	0.59125	0.21398	MAF, E2F2, IRX3, CTBP1, SNAPC4, ZBTB16, HES6, GATA2, UHRF1, FOXD4L1, SPDEF, NKX3-1, MYC, FOXD4, PEG3	148	975	12983	1.34958	1	0.98969	96.2435
SP_PIR_KEYWORDS	dna-binding	23	0.906583	0.237083	MAF, E2F2, IRX3, SNAPC4, ZNF812, MCM2, ZBTB16, MCM3, SNAI2, RAD54L, MCM4, MCM5, CDT1, GATA2, UHRF1, FOXD4L1, SPDEF, NKX3-1, HIST1H4C, MYC, FOXD4, TWIST1, PEG3	193	1868	19235	1.22712	1	0.807309	97.2395
GOTERM_MF_FAT	GO:0030528~transcription regulator activity	21	0.827749	0.262532	MAF, E2F2, IRX3, CTBP1, SNAPC4, ZBTB16, HES6, ELL2, GATA2, UHRF1, FOXD4L1, ID1, SPDEF, NKX3-1, ID3, EAF2, MYC, FOXD4, TWIST1, PEG3, TRIP13	148	1512	12983	1.21837	1	0.992984	98.4247
GOTERM_BP_FAT	GO:0006350~transcription	29	1.14308	0.310636	E2F2, ZBTB16, PTMA, CBX6, PRIM1, GATA2, CDCA7, NKX3-1, ASF1B, MYC, FOXD4, TRIP13, TWIST1, MAF, ZNF812, SNAPC4, MCM2, HES6, MCM3, SNAI2, MCM4, MCM5, ELL2, UHRF1, FOXD4L1, SPDEF, ERN1, EAF2, PEG3	164	2101	13528	1.13858	1	0.995069	99.751
GOTERM_MF_FAT	GO:0043565~sequence-specific DNA binding	9	0.35475	0.381693	MAF, GATA2, IRX3, FOXD4L1, SPDEF, NKX3-1, MCM2, MYC, FOXD4	148	607	12983	1.30067	1	0.997184	99.8574
GOTERM_MF_FAT	GO:0003677~DNA binding	29	1.14308	0.397255	E2F2, IRX3, ZBTB16, POLA2, CDT1, GATA2, NKX3-1, HIST1H4C, MYC, NTHL1, FOXD4, TWIST1, MAF, CTBP1, ZNF812, SNAPC4, PPFIBP2, MCM2, HES6, MCM3, SNAI2, RAD54L, MCM4, MCM5, UHRF1, FOXD4L1, RFC4, SPDEF, PEG3	148	2331	12983	1.09136	1	0.997447	99.8992
GOTERM_BP_FAT	GO:0045449~regulation of transcription	32	1.26133	0.55891	E2F2, IRX3, ZBTB16, CBX6, GATA2, CDCA7, NKX3-1, ASF1B, MYC, FOXD4, TWIST1, MAF, CTBP1, ZNF812, SNAPC4, MCM2, HES6, MCM3, SNAI2, MCM4, MCM5, SCAP, ELL2, UHRF1, FOXD4L1, ID1, ERN1, SPDEF, ID3, EAF2, RASD1, PEG3	164	2601	13528	1.01484	1	0.998392	99.9998
GOTERM_BP_FAT	GO:0051252~regulation of RNA metabolic process	22	0.867166	0.612455	MAF, E2F2, IRX3, CTBP1, ZNF812, ZBTB16, HES6, SNAI2, SCAP, GATA2, UHRF1, FOXD4L1, ID1, SPDEF, NKX3-1, ID3, RASD1, MYC, FOXD4, BARD1, TWIST1, PEG3	164	1813	13528	1.00096	1	0.999259	100
GOTERM_BP_FAT	GO:0006355~regulation of transcription, DNA-dependent	21	0.827749	0.659735	MAF, E2F2, IRX3, CTBP1, ZNF812, ZBTB16, HES6, SNAI2, SCAP, GATA2, UHRF1, FOXD4L1, ID1, SPDEF, NKX3-1, ID3, RASD1, MYC, FOXD4, TWIST1, PEG3	164	1773	13528	0.977013	1	0.99943	100
Annotation Cluster 16	Enrichment Score: 0.7881827084311185
Category	Term	Count	%	PValue	Genes	List Total	Pop Hits	Pop Total	Fold Enrichment	Bonferroni	Benjamini	FDR
SP_PIR_KEYWORDS	plasma	5	0.197083	0.0141012	ORM1, VWF, F5, SEPP1, ORM2	193	93	19235	5.35824	0.982779	0.28714	17.171
GOTERM_CC_FAT	GO:0044421~extracellular region part	13	0.512416	0.397562	SORD, PGC, VWF, ORM1, F5, CRISPLD2, BCHE, SEPP1, LOX, IGFBP2, ANGPT2, IGFBP3, ORM2	145	960	12782	1.19372	1	0.938045	99.8532
GOTERM_BP_FAT	GO:0009611~response to wounding	6	0.2365	0.770533	ORM1, VWF, F5, ID3, LOX, ORM2	164	530	13528	0.933824	1	0.999896	100
Annotation Cluster 17	Enrichment Score: 0.7375629286188703
Category	Term	Count	%	PValue	Genes	List Total	Pop Hits	Pop Total	Fold Enrichment	Bonferroni	Benjamini	FDR
GOTERM_BP_FAT	GO:0007049~cell cycle	19	0.748916	0.00575047	E2F2, AURKB, MCM2, MCM3, RAD54L, SESN1, RHOU, NCAPD3, CDT1, UHRF1, CDC45, MAD2L1, ERN1, CDCA5, MYC, BARD1, TP53INP1, DHCR24, TRIP13	164	776	13528	2.01968	0.998833	0.740927	8.87614
GOTERM_BP_FAT	GO:0022402~cell cycle process	13	0.512416	0.0405959	AURKB, SESN1, RHOU, RAD54L, NCAPD3, MAD2L1, ERN1, MYC, CDCA5, DHCR24, TRIP13, TP53INP1, BARD1	164	565	13528	1.89795	1	0.960652	48.7244
SP_PIR_KEYWORDS	cell cycle	10	0.394166	0.0420317	E2F2, UHRF1, CDC45, MAD2L1, MCM2, AURKB, MCM3, CDCA5, NCAPD3, CDT1	193	461	19235	2.16189	0.999995	0.41372	43.4267
GOTERM_BP_FAT	GO:0000070~mitotic sister chromatid segregation	3	0.11825	0.0696379	MAD2L1, CDCA5, NCAPD3	164	36	13528	6.87398	1	0.97465	68.7572
GOTERM_BP_FAT	GO:0000819~sister chromatid segregation	3	0.11825	0.0730524	MAD2L1, CDCA5, NCAPD3	164	37	13528	6.6882	1	0.975307	70.5549
GOTERM_CC_FAT	GO:0000793~condensed chromosome	4	0.157667	0.178048	CENPN, MAD2L1, AURKB, NCAPD3	145	129	12782	2.73339	1	0.831319	91.9868
GOTERM_BP_FAT	GO:0007059~chromosome segregation	3	0.11825	0.255304	MAD2L1, CDCA5, NCAPD3	164	81	13528	3.0551	1	0.994647	99.1358
SP_PIR_KEYWORDS	cell division	5	0.197083	0.270705	MAD2L1, AURKB, CDCA5, MCM5, NCAPD3	193	264	19235	1.88756	1	0.835637	98.4818
SP_PIR_KEYWORDS	mitosis	4	0.157667	0.276265	MAD2L1, AURKB, CDCA5, NCAPD3	193	183	19235	2.17843	1	0.836866	98.6284
GOTERM_BP_FAT	GO:0051301~cell division	6	0.2365	0.283384	MAD2L1, ZBTB16, AURKB, CDCA5, MCM5, NCAPD3	164	295	13528	1.67772	1	0.994498	99.5349
GOTERM_BP_FAT	GO:0000279~M phase	6	0.2365	0.363988	MAD2L1, AURKB, RAD54L, CDCA5, NCAPD3, TRIP13	164	329	13528	1.50434	1	0.996648	99.932
GOTERM_BP_FAT	GO:0022403~cell cycle phase	7	0.275916	0.381896	MAD2L1, AURKB, RAD54L, CDCA5, RHOU, NCAPD3, TRIP13	164	414	13528	1.39472	1	0.995787	99.9571
GOTERM_BP_FAT	GO:0000280~nuclear division	4	0.157667	0.497195	MAD2L1, AURKB, CDCA5, NCAPD3	164	220	13528	1.49978	1	0.997756	99.9985
GOTERM_BP_FAT	GO:0007067~mitosis	4	0.157667	0.497195	MAD2L1, AURKB, CDCA5, NCAPD3	164	220	13528	1.49978	1	0.997756	99.9985
GOTERM_BP_FAT	GO:0000087~M phase of mitotic cell cycle	4	0.157667	0.510206	MAD2L1, AURKB, CDCA5, NCAPD3	164	224	13528	1.473	1	0.997658	99.999
GOTERM_BP_FAT	GO:0048285~organelle fission	4	0.157667	0.523541	MAD2L1, AURKB, CDCA5, NCAPD3	164	229	13528	1.44084	1	0.998061	99.9994
GOTERM_BP_FAT	GO:0000278~mitotic cell cycle	5	0.197083	0.655559	MAD2L1, AURKB, CDCA5, RHOU, NCAPD3	164	370	13528	1.1147	1	0.999406	100
Annotation Cluster 18	Enrichment Score: 0.7269499870327127
Category	Term	Count	%	PValue	Genes	List Total	Pop Hits	Pop Total	Fold Enrichment	Bonferroni	Benjamini	FDR
GOTERM_BP_FAT	GO:0007050~cell cycle arrest	6	0.2365	0.00810657	ERN1, SESN1, MYC, DHCR24, BARD1, TP53INP1	164	103	13528	4.80511	0.999927	0.795785	12.2949
GOTERM_BP_FAT	GO:0006917~induction of apoptosis	3	0.11825	0.901412	ERN1, MYC, TP53INP1	164	320	13528	0.773323	1	0.999998	100
GOTERM_BP_FAT	GO:0012502~induction of programmed cell death	3	0.11825	0.90238	ERN1, MYC, TP53INP1	164	321	13528	0.770914	1	0.999998	100
Annotation Cluster 19	Enrichment Score: 0.7083356314787886
Category	Term	Count	%	PValue	Genes	List Total	Pop Hits	Pop Total	Fold Enrichment	Bonferroni	Benjamini	FDR
GOTERM_BP_FAT	GO:0006909~phagocytosis	4	0.157667	0.0199914	GATA2, GULP1, COLEC12, MERTK	164	48	13528	6.87398	1	0.947968	27.7816
GOTERM_BP_FAT	GO:0010324~membrane invagination	5	0.197083	0.27427	GATA2, NPC1, GULP1, COLEC12, MERTK	164	220	13528	1.87472	1	0.994559	99.4298
GOTERM_BP_FAT	GO:0006897~endocytosis	5	0.197083	0.27427	GATA2, NPC1, GULP1, COLEC12, MERTK	164	220	13528	1.87472	1	0.994559	99.4298
GOTERM_BP_FAT	GO:0016192~vesicle-mediated transport	9	0.35475	0.392071	GATA2, NPC1, CYTH1, GULP1, LIN7B, RER1, COLEC12, MERTK, WIPI1	164	576	13528	1.28887	1	0.995	99.9672
GOTERM_BP_FAT	GO:0016044~membrane organization	6	0.2365	0.487254	GATA2, NPC1, GULP1, COLEC12, MERTK, DHCR24	164	381	13528	1.29902	1	0.997781	99.9979
Annotation Cluster 20	Enrichment Score: 0.7050295237934077
Category	Term	Count	%	PValue	Genes	List Total	Pop Hits	Pop Total	Fold Enrichment	Bonferroni	Benjamini	FDR
GOTERM_BP_FAT	GO:0042493~response to drug	7	0.275916	0.046571	HMGCS2, BCHE, ALDH1A3, HMGCS1, LOX, IGFBP2, RAD54L	164	216	13528	2.67322	1	0.969509	53.636
GOTERM_BP_FAT	GO:0007584~response to nutrient	5	0.197083	0.0890344	HMGCS2, STC2, BCHE, MTOR, IGFBP2	164	140	13528	2.94599	1	0.982478	77.7528
GOTERM_BP_FAT	GO:0031667~response to nutrient levels	6	0.2365	0.090084	HMGCS2, STC2, BCHE, CTSD, MTOR, IGFBP2	164	197	13528	2.51232	1	0.980708	78.1624
GOTERM_BP_FAT	GO:0009991~response to extracellular stimulus	6	0.2365	0.127161	HMGCS2, STC2, BCHE, CTSD, MTOR, IGFBP2	164	220	13528	2.24967	1	0.990759	88.8311
GOTERM_BP_FAT	GO:0010033~response to organic substance	12	0.473	0.252517	SOCS2, HMGCS2, ID1, BCHE, ERN1, HMGCS1, COLEC12, ID3, MTOR, LOX, IGFBP2, MYC	164	721	13528	1.37289	1	0.995133	99.0822
GOTERM_BP_FAT	GO:0009719~response to endogenous stimulus	7	0.275916	0.362472	SOCS2, HMGCS2, BCHE, HMGCS1, MTOR, LOX, IGFBP2	164	405	13528	1.42572	1	0.996752	99.9294
GOTERM_BP_FAT	GO:0048545~response to steroid hormone stimulus	4	0.157667	0.409795	SOCS2, BCHE, LOX, IGFBP2	164	192	13528	1.7185	1	0.994894	99.9796
GOTERM_BP_FAT	GO:0009725~response to hormone stimulus	6	0.2365	0.454603	SOCS2, HMGCS2, BCHE, MTOR, LOX, IGFBP2	164	367	13528	1.34857	1	0.997029	99.9943
GOTERM_BP_FAT	GO:0043434~response to peptide hormone stimulus	3	0.11825	0.557565	SOCS2, HMGCS2, MTOR	164	154	13528	1.60691	1	0.998423	99.9998
Annotation Cluster 21	Enrichment Score: 0.7041767023656044
Category	Term	Count	%	PValue	Genes	List Total	Pop Hits	Pop Total	Fold Enrichment	Bonferroni	Benjamini	FDR
SMART	SM00353:HLH	5	0.197083	0.0202814	ID1, ID3, HES6, MYC, TWIST1	84	114	9079	4.7405	0.841831	0.602295	19.9809
UP_SEQ_FEATURE	domain:Helix-loop-helix motif	5	0.197083	0.0280291	ID1, ID3, HES6, MYC, TWIST1	193	114	19113	4.34347	1	0.954251	34.5947
INTERPRO	IPR001092:Basic helix-loop-helix dimerisation region bHLH	5	0.197083	0.036401	ID1, ID3, HES6, MYC, TWIST1	183	114	16659	3.99267	1	0.749787	40.5025
GOTERM_BP_FAT	GO:0051253~negative regulation of RNA metabolic process	8	0.315333	0.147693	CTBP1, ID1, ZBTB16, ID3, SNAI2, RASD1, BARD1, TWIST1	164	362	13528	1.82293	1	0.991757	92.39
GOTERM_BP_FAT	GO:0045934~negative regulation of nucleobase, nucleoside, nucleotide and nucleic acid metabolic process	10	0.394166	0.165584	CTBP1, CDC45, ID1, ZBTB16, ID3, SNAI2, RASD1, BARD1, CDT1, TWIST1	164	512	13528	1.61109	1	0.985586	94.5939
GOTERM_BP_FAT	GO:0051172~negative regulation of nitrogen compound metabolic process	10	0.394166	0.17494	CTBP1, CDC45, ID1, ZBTB16, ID3, SNAI2, RASD1, BARD1, CDT1, TWIST1	164	519	13528	1.58936	1	0.986838	95.4923
GOTERM_BP_FAT	GO:0010605~negative regulation of macromolecule metabolic process	13	0.512416	0.175164	CTBP1, ZBTB16, SNAI2, CDT1, CDC45, MAD2L1, ID1, ID3, RASD1, MYC, IGFBP3, TWIST1, BARD1	164	734	13528	1.46096	1	0.985803	95.5119
UP_SEQ_FEATURE	DNA-binding region:Basic motif	4	0.157667	0.220209	MAF, HES6, MYC, TWIST1	193	161	19113	2.4604	1	0.999979	97.5634
INTERPRO	IPR011598:Helix-loop-helix DNA-binding	3	0.11825	0.233743	ID1, MYC, TWIST1	183	84	16659	3.25117	1	0.999779	97.5963
GOTERM_BP_FAT	GO:0009890~negative regulation of biosynthetic process	10	0.394166	0.254494	CTBP1, CDC45, ID1, ZBTB16, ID3, SNAI2, RASD1, CDT1, TWIST1, SCAP	164	573	13528	1.43958	1	0.994963	99.1205
GOTERM_BP_FAT	GO:0045892~negative regulation of transcription, DNA-dependent	7	0.275916	0.259243	CTBP1, ID1, ZBTB16, ID3, SNAI2, RASD1, TWIST1	164	356	13528	1.62195	1	0.994302	99.2066
KEGG_PATHWAY	hsa04350:TGF-beta signaling pathway	3	0.11825	0.312315	ID1, ID3, MYC	67	87	5085	2.61709	1	0.840336	98.4078
GOTERM_BP_FAT	GO:0010558~negative regulation of macromolecule biosynthetic process	9	0.35475	0.338882	CTBP1, CDC45, ID1, ZBTB16, ID3, SNAI2, RASD1, CDT1, TWIST1	164	547	13528	1.3572	1	0.996428	99.8731
GOTERM_BP_FAT	GO:0031327~negative regulation of cellular biosynthetic process	9	0.35475	0.364459	CTBP1, CDC45, ID1, ZBTB16, ID3, SNAI2, RASD1, CDT1, TWIST1	164	561	13528	1.32333	1	0.996471	99.9328
GOTERM_BP_FAT	GO:0006357~regulation of transcription from RNA polymerase II promoter	11	0.433583	0.379802	MAF, GATA2, UHRF1, CTBP1, ID1, ID3, HES6, SNAI2, MYC, TWIST1, SCAP	164	727	13528	1.2481	1	0.995849	99.9547
GOTERM_BP_FAT	GO:0000122~negative regulation of transcription from RNA polymerase II promoter	5	0.197083	0.399305	CTBP1, ID1, ID3, SNAI2, TWIST1	164	266	13528	1.55052	1	0.994916	99.9729
GOTERM_BP_FAT	GO:0010629~negative regulation of gene expression	8	0.315333	0.405617	CTBP1, ID1, ZBTB16, ID3, SNAI2, RASD1, MYC, TWIST1	164	504	13528	1.30933	1	0.994761	99.9772
GOTERM_BP_FAT	GO:0016481~negative regulation of transcription	7	0.275916	0.478392	CTBP1, ID1, ZBTB16, ID3, SNAI2, RASD1, TWIST1	164	459	13528	1.25798	1	0.997751	99.9972
GOTERM_MF_FAT	GO:0016564~transcription repressor activity	4	0.157667	0.698393	CTBP1, ID1, ZBTB16, ID3	148	316	12983	1.11042	1	0.999805	100
Annotation Cluster 22	Enrichment Score: 0.7023213384072946
Category	Term	Count	%	PValue	Genes	List Total	Pop Hits	Pop Total	Fold Enrichment	Bonferroni	Benjamini	FDR
GOTERM_BP_FAT	GO:0006281~DNA repair	7	0.275916	0.128857	UHRF1, RFC4, GADD45G, RAD54L, NTHL1, TRIP13, BARD1	164	284	13528	2.03315	1	0.990102	89.1759
GOTERM_BP_FAT	GO:0033554~cellular response to stress	11	0.433583	0.145902	UHRF1, RFC4, GADD45G, ERN1, CTSD, RAD54L, NTHL1, SESN1, TRIP13, BARD1, SCAP	164	566	13528	1.60312	1	0.993203	92.1282
GOTERM_BP_FAT	GO:0006974~response to DNA damage stimulus	8	0.315333	0.164312	UHRF1, RFC4, GADD45G, RAD54L, NTHL1, SESN1, TRIP13, BARD1	164	373	13528	1.76918	1	0.986291	94.4595
SP_PIR_KEYWORDS	dna repair	4	0.157667	0.297108	UHRF1, RAD54L, NTHL1, BARD1	193	191	19235	2.08719	1	0.856157	99.0691
SP_PIR_KEYWORDS	DNA damage	4	0.157667	0.335459	UHRF1, RAD54L, NTHL1, BARD1	193	205	19235	1.94465	1	0.885179	99.5578
Annotation Cluster 23	Enrichment Score: 0.7007043969281396
Category	Term	Count	%	PValue	Genes	List Total	Pop Hits	Pop Total	Fold Enrichment	Bonferroni	Benjamini	FDR
GOTERM_MF_FAT	GO:0048037~cofactor binding	7	0.275916	0.0638433	DDC, STEAP4, CTBP1, SORD, PSAT1, HPGD, DHCR24	148	249	12983	2.46611	1	0.940413	59.31
GOTERM_MF_FAT	GO:0051287~NAD or NADH binding	3	0.11825	0.0989951	CTBP1, SORD, HPGD	148	47	12983	5.59934	1	0.960878	75.8487
SP_PIR_KEYWORDS	nad	5	0.197083	0.121121	STEAP4, CTBP1, SORD, ALDH1A3, HPGD	193	189	19235	2.63659	1	0.662444	81.9621
GOTERM_MF_FAT	GO:0050662~coenzyme binding	5	0.197083	0.149633	STEAP4, CTBP1, SORD, HPGD, DHCR24	148	181	12983	2.42329	1	0.980928	89.0213
UP_SEQ_FEATURE	nucleotide phosphate-binding region:NAD	3	0.11825	0.177531	CTBP1, ALDH1A3, HPGD	193	76	19113	3.90912	1	0.999887	94.6001
INTERPRO	IPR016040:NAD(P)-binding domain	3	0.11825	0.488621	STEAP4, CTBP1, HPGD	183	150	16659	1.82066	1	0.999984	99.9917
SP_PIR_KEYWORDS	oxidoreductase	7	0.275916	0.49183	STEAP4, CTBP1, SORD, ALDH1A3, LOX, HPGD, DHCR24	193	562	19235	1.24136	1	0.939546	99.9874
GOTERM_BP_FAT	GO:0055114~oxidation reduction	9	0.35475	0.507374	STEAP4, CTBP1, SORD, F5, ALDH1A3, MICAL1, LOX, HPGD, DHCR24	164	639	13528	1.1618	1	0.997848	99.9989
Annotation Cluster 24	Enrichment Score: 0.6977833414654749
Category	Term	Count	%	PValue	Genes	List Total	Pop Hits	Pop Total	Fold Enrichment	Bonferroni	Benjamini	FDR
UP_SEQ_FEATURE	domain:Leucine-zipper	4	0.157667	0.0991481	MAF, E2F2, MYC, GEMIN4	193	110	19113	3.60113	1	0.997928	78.9724
GOTERM_BP_FAT	GO:0032774~RNA biosynthetic process	7	0.275916	0.147932	MAF, PRIM1, E2F2, SNAPC4, MYC, TRIP13, ELL2	164	296	13528	1.95073	1	0.990782	92.4243
GOTERM_BP_FAT	GO:0006366~transcription from RNA polymerase II promoter	6	0.2365	0.152586	MAF, E2F2, SNAPC4, MYC, TRIP13, ELL2	164	234	13528	2.11507	1	0.9878	93.0643
GOTERM_BP_FAT	GO:0006351~transcription, DNA-dependent	6	0.2365	0.276426	MAF, E2F2, SNAPC4, MYC, TRIP13, ELL2	164	292	13528	1.69495	1	0.994429	99.4565
GOTERM_MF_FAT	GO:0003702~RNA polymerase II transcription factor activity	4	0.157667	0.52438	MAF, E2F2, UHRF1, ELL2	148	244	12983	1.43808	1	0.998754	99.996
Annotation Cluster 25	Enrichment Score: 0.6732610260806502
Category	Term	Count	%	PValue	Genes	List Total	Pop Hits	Pop Total	Fold Enrichment	Bonferroni	Benjamini	FDR
GOTERM_BP_FAT	GO:0010648~negative regulation of cell communication	7	0.275916	0.079645	NPC1, AIDA, SOCS2, BCHE, PAK1IP1, MTOR, IGFBP3	164	248	13528	2.32828	1	0.979504	73.7547
GOTERM_BP_FAT	GO:0048585~negative regulation of response to stimulus	3	0.11825	0.339851	NPC1, AIDA, MTOR	164	100	13528	2.47463	1	0.996264	99.8761
GOTERM_BP_FAT	GO:0080135~regulation of cellular response to stress	3	0.11825	0.352995	NPC1, AIDA, MTOR	164	103	13528	2.40256	1	0.996313	99.9104
Annotation Cluster 26	Enrichment Score: 0.6595610230817857
Category	Term	Count	%	PValue	Genes	List Total	Pop Hits	Pop Total	Fold Enrichment	Bonferroni	Benjamini	FDR
SP_PIR_KEYWORDS	fatty acid metabolism	3	0.11825	0.127299	ACSL3, SLC27A2, HPGD	193	62	19235	4.82241	1	0.671311	83.5736
SP_PIR_KEYWORDS	lipid metabolism	4	0.157667	0.192689	ACSL3, SLC27A2, HPGD, SCAP	193	151	19235	2.64009	1	0.759168	94.1542
GOTERM_BP_FAT	GO:0006631~fatty acid metabolic process	4	0.157667	0.428188	ELOVL5, ACSL3, SLC27A2, HPGD	164	198	13528	1.66642	1	0.9961	99.9878
Annotation Cluster 27	Enrichment Score: 0.6356619037791563
Category	Term	Count	%	PValue	Genes	List Total	Pop Hits	Pop Total	Fold Enrichment	Bonferroni	Benjamini	FDR
GOTERM_CC_FAT	GO:0000779~condensed chromosome, centromeric region	3	0.11825	0.170307	CENPN, MAD2L1, AURKB	145	66	12782	4.0069	1	0.840527	90.9591
GOTERM_CC_FAT	GO:0000793~condensed chromosome	4	0.157667	0.178048	CENPN, MAD2L1, AURKB, NCAPD3	145	129	12782	2.73339	1	0.831319	91.9868
GOTERM_CC_FAT	GO:0000775~chromosome, centromeric region	3	0.11825	0.408548	CENPN, MAD2L1, AURKB	145	124	12782	2.1327	1	0.940206	99.8842
Annotation Cluster 28	Enrichment Score: 0.6112171774577941
Category	Term	Count	%	PValue	Genes	List Total	Pop Hits	Pop Total	Fold Enrichment	Bonferroni	Benjamini	FDR
GOTERM_BP_FAT	GO:0007050~cell cycle arrest	6	0.2365	0.00810657	ERN1, SESN1, MYC, DHCR24, BARD1, TP53INP1	164	103	13528	4.80511	0.999927	0.795785	12.2949
GOTERM_BP_FAT	GO:0043065~positive regulation of apoptosis	9	0.35475	0.148393	ALDH1A3, ERN1, ZBTB16, ID3, IGFBP3, MYC, STK3, BARD1, TP53INP1	164	430	13528	1.72649	1	0.98865	92.49
GOTERM_BP_FAT	GO:0043068~positive regulation of programmed cell death	9	0.35475	0.152467	ALDH1A3, ERN1, ZBTB16, ID3, IGFBP3, MYC, STK3, BARD1, TP53INP1	164	433	13528	1.71453	1	0.988946	93.0487
GOTERM_BP_FAT	GO:0010942~positive regulation of cell death	9	0.35475	0.155214	ALDH1A3, ERN1, ZBTB16, ID3, IGFBP3, MYC, STK3, BARD1, TP53INP1	164	435	13528	1.70664	1	0.98759	93.4031
GOTERM_BP_FAT	GO:0042981~regulation of apoptosis	12	0.473	0.376381	SOCS2, ALDH1A3, EEF1A2, ERN1, ZBTB16, ID3, IGFBP3, MYC, STK3, DHCR24, BARD1, TP53INP1	164	804	13528	1.23116	1	0.995809	99.9505
GOTERM_BP_FAT	GO:0043067~regulation of programmed cell death	12	0.473	0.388834	SOCS2, ALDH1A3, EEF1A2, ERN1, ZBTB16, ID3, IGFBP3, MYC, STK3, DHCR24, BARD1, TP53INP1	164	812	13528	1.21903	1	0.995432	99.9642
GOTERM_BP_FAT	GO:0010941~regulation of cell death	12	0.473	0.393513	SOCS2, ALDH1A3, EEF1A2, ERN1, ZBTB16, ID3, IGFBP3, MYC, STK3, DHCR24, BARD1, TP53INP1	164	815	13528	1.21454	1	0.994885	99.9684
GOTERM_BP_FAT	GO:0006916~anti-apoptosis	4	0.157667	0.463246	SOCS2, EEF1A2, MYC, DHCR24	164	206	13528	1.6017	1	0.997325	99.9956
GOTERM_BP_FAT	GO:0043066~negative regulation of apoptosis	5	0.197083	0.621021	SOCS2, EEF1A2, MYC, DHCR24, BARD1	164	354	13528	1.16508	1	0.999313	100
GOTERM_BP_FAT	GO:0043069~negative regulation of programmed cell death	5	0.197083	0.632041	SOCS2, EEF1A2, MYC, DHCR24, BARD1	164	359	13528	1.14886	1	0.999423	100
GOTERM_BP_FAT	GO:0060548~negative regulation of cell death	5	0.197083	0.63422	SOCS2, EEF1A2, MYC, DHCR24, BARD1	164	360	13528	1.14566	1	0.999393	100
Annotation Cluster 29	Enrichment Score: 0.6074207980044208
Category	Term	Count	%	PValue	Genes	List Total	Pop Hits	Pop Total	Fold Enrichment	Bonferroni	Benjamini	FDR
GOTERM_BP_FAT	GO:0006323~DNA packaging	5	0.197083	0.0529446	HIST1H4C, MCM2, ASF1B, CDCA5, NCAPD3	164	117	13528	3.52512	1	0.965007	58.3868
GOTERM_BP_FAT	GO:0034622~cellular macromolecular complex assembly	7	0.275916	0.185958	TUBA4A, TUBA3D, TUBA3E, HIST1H4C, MCM2, ASF1B, GEMIN4	164	318	13528	1.81577	1	0.98748	96.3705
GOTERM_CC_FAT	GO:0000785~chromatin	5	0.197083	0.189139	MAF, HIST1H4C, MCM2, ASF1B, CBX6	145	200	12782	2.20379	1	0.839999	93.2725
GOTERM_BP_FAT	GO:0006333~chromatin assembly or disassembly	4	0.157667	0.19747	HIST1H4C, MCM2, ASF1B, CBX6	164	127	13528	2.59804	1	0.989104	97.1149
GOTERM_BP_FAT	GO:0034621~cellular macromolecular complex subunit organization	7	0.275916	0.261275	TUBA4A, TUBA3D, TUBA3E, HIST1H4C, MCM2, ASF1B, GEMIN4	164	357	13528	1.61741	1	0.994138	99.2409
GOTERM_BP_FAT	GO:0006334~nucleosome assembly	3	0.11825	0.268722	HIST1H4C, MCM2, ASF1B	164	84	13528	2.94599	1	0.994675	99.3553
GOTERM_BP_FAT	GO:0031497~chromatin assembly	3	0.11825	0.282138	HIST1H4C, MCM2, ASF1B	164	87	13528	2.84441	1	0.994728	99.5216
GOTERM_BP_FAT	GO:0065004~protein-DNA complex assembly	3	0.11825	0.299991	HIST1H4C, MCM2, ASF1B	164	91	13528	2.71938	1	0.995273	99.6812
GOTERM_BP_FAT	GO:0034728~nucleosome organization	3	0.11825	0.308894	HIST1H4C, MCM2, ASF1B	164	93	13528	2.6609	1	0.995519	99.7407
GOTERM_BP_FAT	GO:0051276~chromosome organization	8	0.315333	0.367954	MAD2L1, HIST1H4C, MCM2, ASF1B, RAD54L, CDCA5, CBX6, NCAPD3	164	485	13528	1.36062	1	0.996501	99.9385
GOTERM_BP_FAT	GO:0006325~chromatin organization	4	0.157667	0.838064	HIST1H4C, MCM2, ASF1B, CBX6	164	378	13528	0.872887	1	0.999977	100
Annotation Cluster 30	Enrichment Score: 0.5415938607638515
Category	Term	Count	%	PValue	Genes	List Total	Pop Hits	Pop Total	Fold Enrichment	Bonferroni	Benjamini	FDR
SP_PIR_KEYWORDS	peroxisome	3	0.11825	0.226631	ACSL3, SLC27A2, PEX10	193	90	19235	3.32211	1	0.80473	96.6934
GOTERM_CC_FAT	GO:0005777~peroxisome	3	0.11825	0.323556	ACSL3, SLC27A2, PEX10	145	103	12782	2.56753	1	0.911763	99.3475
GOTERM_CC_FAT	GO:0042579~microbody	3	0.11825	0.323556	ACSL3, SLC27A2, PEX10	145	103	12782	2.56753	1	0.911763	99.3475
Annotation Cluster 31	Enrichment Score: 0.5174313781736782
Category	Term	Count	%	PValue	Genes	List Total	Pop Hits	Pop Total	Fold Enrichment	Bonferroni	Benjamini	FDR
SP_PIR_KEYWORDS	zymogen	7	0.275916	0.0175043	TMPRSS2, F5, KLK2, KLK3, PGC, CTSD, TGM3	193	206	19235	3.38661	0.993594	0.270692	20.8845
UP_SEQ_FEATURE	propeptide:Activation peptide	4	0.157667	0.0371822	KLK2, KLK3, PGC, CTSD	193	73	19113	5.42636	1	0.970515	43.2133
SMART	SM00020:Tryp_SPc	3	0.11825	0.286691	TMPRSS2, KLK2, KLK3	84	116	9079	2.79526	1	0.987011	97.4658
UP_SEQ_FEATURE	domain:Peptidase S1	3	0.11825	0.288246	TMPRSS2, KLK2, KLK3	193	106	19113	2.80277	1	0.999998	99.3767
INTERPRO	IPR001314:Peptidase S1A, chymotrypsin	3	0.11825	0.314616	TMPRSS2, KLK2, KLK3	183	104	16659	2.62595	1	0.999939	99.4958
UP_SEQ_FEATURE	active site:Charge relay system	4	0.157667	0.314925	TMPRSS2, KLK2, BCHE, KLK3	193	196	19113	2.02104	1	0.999999	99.6477
INTERPRO	IPR018114:Peptidase S1/S6, chymotrypsin/Hap, active site	3	0.11825	0.318634	TMPRSS2, KLK2, KLK3	183	105	16659	2.60094	1	0.999906	99.5357
INTERPRO	IPR001254:Peptidase S1 and S6, chymotrypsin/Hap	3	0.11825	0.362393	TMPRSS2, KLK2, KLK3	183	116	16659	2.3543	1	0.999941	99.8167
SP_PIR_KEYWORDS	Serine protease	3	0.11825	0.394475	TMPRSS2, KLK2, KLK3	193	136	19235	2.19845	1	0.919306	99.8712
GOTERM_MF_FAT	GO:0004175~endopeptidase activity	6	0.2365	0.420027	TMPRSS2, KLK2, KLK3, PGC, CTSD, ADAM7	148	375	12983	1.40357	1	0.996468	99.9404
GOTERM_MF_FAT	GO:0004252~serine-type endopeptidase activity	3	0.11825	0.521982	TMPRSS2, KLK2, KLK3	148	154	12983	1.70889	1	0.998911	99.9957
GOTERM_MF_FAT	GO:0070011~peptidase activity, acting on L-amino acid peptides	7	0.275916	0.593494	TMPRSS2, KLK2, KLK3, PGC, CTSD, LONRF1, ADAM7	148	549	12983	1.11851	1	0.999344	99.9995
GOTERM_MF_FAT	GO:0008236~serine-type peptidase activity	3	0.11825	0.601572	TMPRSS2, KLK2, KLK3	148	178	12983	1.47848	1	0.999217	99.9996
GOTERM_MF_FAT	GO:0017171~serine hydrolase activity	3	0.11825	0.607678	TMPRSS2, KLK2, KLK3	148	180	12983	1.46205	1	0.999184	99.9997
GOTERM_MF_FAT	GO:0008233~peptidase activity	7	0.275916	0.637001	TMPRSS2, KLK2, KLK3, PGC, CTSD, LONRF1, ADAM7	148	574	12983	1.06979	1	0.999465	99.9999
SP_PIR_KEYWORDS	Protease	5	0.197083	0.715341	TMPRSS2, KLK2, KLK3, PGC, CTSD	193	484	19235	1.02958	1	0.9888	100
Annotation Cluster 32	Enrichment Score: 0.5011609760536209
Category	Term	Count	%	PValue	Genes	List Total	Pop Hits	Pop Total	Fold Enrichment	Bonferroni	Benjamini	FDR
GOTERM_CC_FAT	GO:0015630~microtubule cytoskeleton	9	0.35475	0.278565	CDC45, MAD2L1, TUBA4A, TUBA3D, TUBA3E, AURKB, APPBP2, MCM3, MYC	145	549	12782	1.44511	1	0.896313	98.5053
GOTERM_CC_FAT	GO:0005856~cytoskeleton	19	0.748916	0.291478	ENC1, FSCN1, IQGAP2, AURKB, MCM3, RHOU, LRRC26, CAMK2N1, CDC45, MAD2L1, KRT8, TUBA4A, TUBA3D, TUBA3E, STK39, NDRG1, MICAL1, APPBP2, MYC	145	1381	12782	1.2128	1	0.902061	98.8154
GOTERM_CC_FAT	GO:0044430~cytoskeletal part	13	0.512416	0.386354	AURKB, MCM3, RHOU, CAMK2N1, CDC45, MAD2L1, KRT8, TUBA3D, TUBA4A, MICAL1, TUBA3E, APPBP2, MYC	145	952	12782	1.20375	1	0.93985	99.8139
Annotation Cluster 33	Enrichment Score: 0.49264970032861705
Category	Term	Count	%	PValue	Genes	List Total	Pop Hits	Pop Total	Fold Enrichment	Bonferroni	Benjamini	FDR
SP_PIR_KEYWORDS	lysosome	4	0.157667	0.186807	NPC1, CTSD, HLA-DMA, ACPP	193	149	19235	2.67552	1	0.763656	93.5633
GOTERM_CC_FAT	GO:0005773~vacuole	5	0.197083	0.316148	NPC1, CTSD, WIPI1, HLA-DMA, ACPP	145	252	12782	1.74904	1	0.911422	99.2493
GOTERM_CC_FAT	GO:0005764~lysosome	4	0.157667	0.425656	NPC1, CTSD, HLA-DMA, ACPP	145	211	12782	1.67112	1	0.941863	99.9206
GOTERM_CC_FAT	GO:0000323~lytic vacuole	4	0.157667	0.425656	NPC1, CTSD, HLA-DMA, ACPP	145	211	12782	1.67112	1	0.941863	99.9206
Annotation Cluster 34	Enrichment Score: 0.4853140267572937
Category	Term	Count	%	PValue	Genes	List Total	Pop Hits	Pop Total	Fold Enrichment	Bonferroni	Benjamini	FDR
SP_PIR_KEYWORDS	glycoprotein	54	2.1285	0.0536132	STEAP4, ATP1B1, HLA-DMA, SLC7A5, ERLEC1, KISS1R, SLC2A3, CXCR7, LOX, SEPP1, ADAM7, MYC, ANGPT2, STC2, GPER, COLEC12, ST6GALNAC1, SCAP, UGT2B17, PODXL2, NPC1, SLITRK3, F5, UGT2B11, ERN1, CTSD, TM4SF1, UGT2B10, UGT2B15, EMP1, LRIG1, BCHE, CRISPLD2, KRT8, PPAP2A, UGT2B28, FAM174B, TMPRSS2, KLK2, KLK3, ACPP, VWF, SEMA6A, ORM1, FAM198B, CDH15, ABCC4, MERTK, BAMBI, IGFBP2, IGFBP3, NCLN, ORM2, UGT2B7	193	4318	19235	1.24637	1	0.467615	51.8566
SP_PIR_KEYWORDS	signal	42	1.6555	0.0625276	PGC, LRIG1, HLA-DMA, ERLEC1, BCHE, CRISPLD2, LOX, SEPP1, ANGPT2, UGT2B28, ADAM7, DHCR24, FAM174B, KLK2, STC2, KLK3, ENDOD1, ACPP, LRRC26, ORM1, VWF, SEMA6A, PODXL2, C19ORF10, UGT2B17, NPC1, SLITRK3, CDH15, F5, ERN1, UGT2B11, CTSD, UGT2B10, MERTK, BAMBI, IGFBP2, UGT2B15, AGR2, IGFBP3, NCLN, UGT2B7, ORM2	193	3250	19235	1.28796	1	0.482898	57.5368
UP_SEQ_FEATURE	signal peptide	42	1.6555	0.067771	PGC, LRIG1, HLA-DMA, ERLEC1, BCHE, CRISPLD2, LOX, SEPP1, ANGPT2, UGT2B28, ADAM7, DHCR24, FAM174B, KLK2, STC2, KLK3, ENDOD1, ACPP, LRRC26, ORM1, VWF, SEMA6A, PODXL2, C19ORF10, UGT2B17, NPC1, SLITRK3, CDH15, F5, ERN1, UGT2B11, CTSD, UGT2B10, MERTK, BAMBI, IGFBP2, UGT2B15, AGR2, IGFBP3, NCLN, UGT2B7, ORM2	193	3250	19113	1.27979	1	0.993756	64.9371
UP_SEQ_FEATURE	glycosylation site:N-linked (GlcNAc...)	51	2.01025	0.0808298	STEAP4, ATP1B1, HLA-DMA, SLC7A5, ERLEC1, KISS1R, SLC2A3, CXCR7, LOX, SEPP1, ADAM7, ANGPT2, STC2, GPER, COLEC12, ST6GALNAC1, SCAP, UGT2B17, PODXL2, NPC1, SLITRK3, F5, UGT2B11, ERN1, CTSD, TM4SF1, UGT2B10, UGT2B15, EMP1, LRIG1, CRISPLD2, BCHE, PPAP2A, UGT2B28, FAM174B, TMPRSS2, KLK2, KLK3, ACPP, VWF, SEMA6A, ORM1, FAM198B, CDH15, ABCC4, MERTK, BAMBI, IGFBP3, NCLN, ORM2, UGT2B7	193	4129	19113	1.2232	1	0.995859	71.5978
GOTERM_CC_FAT	GO:0005615~extracellular space	11	0.433583	0.243742	ORM1, SORD, F5, BCHE, PGC, SEPP1, LOX, IGFBP2, IGFBP3, ANGPT2, ORM2	145	685	12782	1.41558	1	0.888945	97.2578
GOTERM_CC_FAT	GO:0044421~extracellular region part	13	0.512416	0.397562	SORD, PGC, VWF, ORM1, F5, CRISPLD2, BCHE, SEPP1, LOX, IGFBP2, ANGPT2, IGFBP3, ORM2	145	960	12782	1.19372	1	0.938045	99.8532
UP_SEQ_FEATURE	transmembrane region	52	2.04966	0.418299	SLC45A3, STEAP4, ATP1B1, HLA-DMA, SLC7A5, KISS1R, ELOVL5, SLC2A3, CXCR7, ADAM7, DHCR24, TRPM4, GPER, PIGV, COLEC12, LRRC26, ST6GALNAC1, SCAP, UGT2B17, PODXL2, NPC1, CBLN2, SLITRK3, UGT2B11, ERN1, TM4SF1, UGT2B10, UGT2B15, SLC27A2, EMP1, PMEPA1, RER1, LRIG1, SLC35F2, PPAP2A, ACSL3, UGT2B28, TMEM79, FAM174B, TMPRSS2, SEMA6A, FAM198B, CDH15, SLC16A6, KCNN2, SLC25A19, MBOAT2, ABCC4, MERTK, BAMBI, NCL…	193	4911	19113	1.04859	1	1	99.9694
SP_PIR_KEYWORDS	Secreted	19	0.748916	0.421608	TMPRSS2, STC2, KLK3, PGC, ENDOD1, ACPP, VWF, ORM1, C19ORF10, F5, BCHE, CRISPLD2, SEPP1, LOX, IGFBP2, AGR2, IGFBP3, ANGPT2, ORM2	193	1689	19235	1.12114	1	0.923233	99.9299
SP_PIR_KEYWORDS	membrane	65	2.56208	0.431832	SLC45A3, STEAP4, ATP1B1, RHOU, HLA-DMA, SLC7A5, KISS1R, ELOVL5, SLC2A3, CXCR7, ADAM7, DHCR24, TRPM4, GPER, PIGV, COLEC12, TIMM44, LRRC26, SCAP, ST6GALNAC1, PRKD1, NPC1, UGT2B17, PODXL2, SLITRK3, CBLN2, TELO2, UGT2B11, ERN1, UGT2B10, TM4SF1, UGT2B15, SLC27A2, RASD1, EMP1, PMEPA1, LRIG1, RER1, SLC35F2, NDRG1, APPBP2, PPAP2A, ACSL3, UGT2B28, PEX10, TMEM79, FAM174B, TMPRSS2, CAP2, LIN7B, ACPP, CAMK2N…	193	6256	19235	1.0355	1	0.926307	99.9447
SP_PIR_KEYWORDS	transmembrane	52	2.04966	0.438289	SLC45A3, STEAP4, ATP1B1, HLA-DMA, SLC7A5, KISS1R, ELOVL5, SLC2A3, CXCR7, ADAM7, DHCR24, TRPM4, GPER, PIGV, COLEC12, LRRC26, ST6GALNAC1, SCAP, UGT2B17, PODXL2, NPC1, CBLN2, SLITRK3, UGT2B11, ERN1, TM4SF1, UGT2B10, UGT2B15, SLC27A2, EMP1, PMEPA1, RER1, LRIG1, SLC35F2, PPAP2A, ACSL3, UGT2B28, TMEM79, FAM174B, TMPRSS2, SEMA6A, FAM198B, CDH15, SLC16A6, KCNN2, SLC25A19, MBOAT2, ABCC4, MERTK, BAMBI, NCL…	193	4973	19235	1.04212	1	0.927077	99.9525
SP_PIR_KEYWORDS	disulfide bond	31	1.22192	0.465657	ATP1B1, PGC, LRIG1, SLC7A5, HLA-DMA, KISS1R, BCHE, CRISPLD2, CXCR7, ADAM7, ANGPT2, TMPRSS2, STC2, KLK2, GPER, KLK3, COLEC12, ACPP, ST6GALNAC1, VWF, SEMA6A, ORM1, PODXL2, F5, ERN1, CTSD, MERTK, IGFBP2, AGR2, IGFBP3, ORM2	193	2924	19235	1.05662	1	0.933846	99.9755
GOTERM_CC_FAT	GO:0005576~extracellular region	22	0.867166	0.682135	TMPRSS2, SORD, STC2, KLK3, PGC, ENDOD1, ACPP, VWF, ORM1, C19ORF10, F5, BCHE, CRISPLD2, TUBA4A, CTSD, LOX, SEPP1, IGFBP2, AGR2, IGFBP3, ANGPT2, ORM2	145	2010	12782	0.964845	1	0.987256	100
GOTERM_CC_FAT	GO:0016021~integral to membrane	58	2.28616	0.704219	SLC45A3, STEAP4, ATP1B1, HLA-DMA, SLC7A5, KISS1R, ELOVL5, SLC2A3, CXCR7, ADAM7, DHCR24, TRPM4, GPER, PIGV, COLEC12, LRRC26, ST6GALNAC1, SCAP, PRKD1, UGT2B17, PODXL2, NPC1, SLITRK3, MAD2L1, CBLN2, TARP, UGT2B11, ERN1, TM4SF1, UGT2B10, UGT2B15, SLC27A2, EMP1, PMEPA1, LRIG1, NUP93, RER1, SLC35F2, PPAP2A, ACSL3, UGT2B28, PEX10, TMEM79, FAM174B, TMPRSS2, ACPP, SEMA6A, FAM198B, CDH15, SLC16A6, KCNN2, S…	145	5297	12782	0.965226	1	0.987999	100
GOTERM_CC_FAT	GO:0031224~intrinsic to membrane	59	2.32558	0.765737	SLC45A3, STEAP4, ATP1B1, RHOU, HLA-DMA, SLC7A5, KISS1R, ELOVL5, SLC2A3, CXCR7, ADAM7, DHCR24, TRPM4, GPER, PIGV, COLEC12, LRRC26, ST6GALNAC1, SCAP, PRKD1, UGT2B17, PODXL2, NPC1, SLITRK3, MAD2L1, CBLN2, TARP, UGT2B11, ERN1, TM4SF1, UGT2B10, UGT2B15, SLC27A2, EMP1, PMEPA1, LRIG1, NUP93, RER1, SLC35F2, PPAP2A, ACSL3, UGT2B28, PEX10, TMEM79, FAM174B, TMPRSS2, ACPP, SEMA6A, FAM198B, CDH15, SLC16A6, KC…	145	5485	12782	0.948214	1	0.993976	100
UP_SEQ_FEATURE	disulfide bond	26	1.02483	0.779898	ATP1B1, PGC, LRIG1, HLA-DMA, KISS1R, CRISPLD2, BCHE, CXCR7, ADAM7, ANGPT2, TMPRSS2, KLK2, GPER, KLK3, COLEC12, ACPP, ST6GALNAC1, VWF, SEMA6A, ORM1, F5, CTSD, MERTK, IGFBP2, IGFBP3, ORM2	193	2819	19113	0.913376	1	1	100
UP_SEQ_FEATURE	topological domain:Cytoplasmic	31	1.22192	0.796691	ATP1B1, LRIG1, HLA-DMA, KISS1R, SLC2A3, CXCR7, PPAP2A, ACSL3, ADAM7, TRPM4, FAM174B, TMPRSS2, GPER, PIGV, COLEC12, LRRC26, SCAP, ST6GALNAC1, SEMA6A, PODXL2, FAM198B, SLITRK3, CDH15, SLC16A6, ERN1, TM4SF1, MERTK, BAMBI, SLC27A2, PMEPA1, NCLN	193	3374	19113	0.909888	1	1	100
UP_SEQ_FEATURE	topological domain:Extracellular	23	0.906583	0.888881	TRPM4, TMPRSS2, FAM174B, ATP1B1, GPER, LRIG1, COLEC12, LRRC26, SEMA6A, KISS1R, PODXL2, CDH15, FAM198B, SLITRK3, SLC16A6, SLC2A3, CXCR7, TM4SF1, MERTK, PPAP2A, BAMBI, ADAM7, PMEPA1	193	2719	19113	0.837703	1	1	100
Annotation Cluster 35	Enrichment Score: 0.4797604359037742
Category	Term	Count	%	PValue	Genes	List Total	Pop Hits	Pop Total	Fold Enrichment	Bonferroni	Benjamini	FDR
GOTERM_BP_FAT	GO:0009057~macromolecule catabolic process	14	0.551833	0.148353	SOCS2, ENC1, HERC5, HERC3, ZBTB16, ERLEC1, ISG20, UHRF1, MAD2L1, MTOR, NTHL1, MYC, DHCR24, BARD1	164	781	13528	1.47865	1	0.989811	92.4844
SP_PIR_KEYWORDS	ligase	6	0.2365	0.190791	UHRF1, HERC5, HERC3, ACSL3, SLC27A2, BARD1	193	305	19235	1.96059	1	0.763443	93.9693
GOTERM_BP_FAT	GO:0006508~proteolysis	17	0.670083	0.201226	TMPRSS2, SOCS2, KLK2, KLK3, PGC, ENC1, HERC5, HERC3, ZBTB16, ERLEC1, UHRF1, MAD2L1, CTSD, LONRF1, ADAM7, BARD1, DHCR24	164	1054	13528	1.33045	1	0.988429	97.325
SP_PIR_KEYWORDS	ubl conjugation pathway	8	0.315333	0.247062	UHRF1, SOCS2, ENC1, HERC5, HERC3, ZBTB16, PMEPA1, BARD1	193	509	19235	1.56642	1	0.81563	97.6819
GOTERM_BP_FAT	GO:0044265~cellular macromolecule catabolic process	12	0.473	0.258149	UHRF1, MAD2L1, SOCS2, ENC1, HERC5, HERC3, ZBTB16, NTHL1, MYC, ERLEC1, ISG20, BARD1	164	725	13528	1.36532	1	0.994587	99.1875
GOTERM_BP_FAT	GO:0030163~protein catabolic process	10	0.394166	0.335131	UHRF1, MAD2L1, SOCS2, ENC1, HERC5, HERC3, ZBTB16, MTOR, ERLEC1, BARD1	164	622	13528	1.32617	1	0.996386	99.861
GOTERM_BP_FAT	GO:0019941~modification-dependent protein catabolic process	9	0.35475	0.388382	UHRF1, MAD2L1, SOCS2, ENC1, HERC5, HERC3, ZBTB16, ERLEC1, BARD1	164	574	13528	1.29336	1	0.995843	99.9638
GOTERM_BP_FAT	GO:0043632~modification-dependent macromolecule catabolic process	9	0.35475	0.388382	UHRF1, MAD2L1, SOCS2, ENC1, HERC5, HERC3, ZBTB16, ERLEC1, BARD1	164	574	13528	1.29336	1	0.995843	99.9638
GOTERM_BP_FAT	GO:0051603~proteolysis involved in cellular protein catabolic process	9	0.35475	0.436359	UHRF1, MAD2L1, SOCS2, ENC1, HERC5, HERC3, ZBTB16, ERLEC1, BARD1	164	600	13528	1.23732	1	0.996283	99.9903
GOTERM_BP_FAT	GO:0044257~cellular protein catabolic process	9	0.35475	0.441881	UHRF1, MAD2L1, SOCS2, ENC1, HERC5, HERC3, ZBTB16, ERLEC1, BARD1	164	603	13528	1.23116	1	0.996461	99.9917
GOTERM_MF_FAT	GO:0016881~acid-amino acid ligase activity	3	0.11825	0.667546	HERC5, HERC3, BARD1	148	201	12983	1.3093	1	0.999669	100
GOTERM_MF_FAT	GO:0016879~ligase activity, forming carbon-nitrogen bonds	3	0.11825	0.740111	HERC5, HERC3, BARD1	148	231	12983	1.13926	1	0.99977	100
Annotation Cluster 36	Enrichment Score: 0.4484779163824579
Category	Term	Count	%	PValue	Genes	List Total	Pop Hits	Pop Total	Fold Enrichment	Bonferroni	Benjamini	FDR
GOTERM_BP_FAT	GO:0007179~transforming growth factor beta receptor signaling pathway	3	0.11825	0.162995	ID1, BAMBI, HPGD	164	60	13528	4.12439	1	0.986972	94.317
GOTERM_BP_FAT	GO:0007178~transmembrane receptor protein serine/threonine kinase signaling pathway	3	0.11825	0.352995	ID1, BAMBI, HPGD	164	103	13528	2.40256	1	0.996313	99.9104
GOTERM_BP_FAT	GO:0007167~enzyme linked receptor protein signaling pathway	4	0.157667	0.784556	SOCS2, ID1, BAMBI, HPGD	164	342	13528	0.96477	1	0.999918	100
Annotation Cluster 37	Enrichment Score: 0.42806430147979047
Category	Term	Count	%	PValue	Genes	List Total	Pop Hits	Pop Total	Fold Enrichment	Bonferroni	Benjamini	FDR
GOTERM_BP_FAT	GO:0042325~regulation of phosphorylation	9	0.35475	0.200683	KISS1R, GADD45G, HERC5, ERN1, PKIB, MTOR, PPAP2A, IGFBP3, BARD1	164	466	13528	1.59311	1	0.989137	97.2955
GOTERM_BP_FAT	GO:0019220~regulation of phosphate metabolic process	9	0.35475	0.230965	KISS1R, GADD45G, HERC5, ERN1, PKIB, MTOR, PPAP2A, IGFBP3, BARD1	164	485	13528	1.5307	1	0.993535	98.5488
GOTERM_BP_FAT	GO:0051174~regulation of phosphorus metabolic process	9	0.35475	0.230965	KISS1R, GADD45G, HERC5, ERN1, PKIB, MTOR, PPAP2A, IGFBP3, BARD1	164	485	13528	1.5307	1	0.993535	98.5488
GOTERM_BP_FAT	GO:0045859~regulation of protein kinase activity	7	0.275916	0.237205	KISS1R, GADD45G, HERC5, ERN1, PKIB, MTOR, PPAP2A	164	345	13528	1.67367	1	0.993479	98.7273
GOTERM_BP_FAT	GO:0043549~regulation of kinase activity	7	0.275916	0.261275	KISS1R, GADD45G, HERC5, ERN1, PKIB, MTOR, PPAP2A	164	357	13528	1.61741	1	0.994138	99.2409
GOTERM_BP_FAT	GO:0051338~regulation of transferase activity	7	0.275916	0.292217	KISS1R, GADD45G, HERC5, ERN1, PKIB, MTOR, PPAP2A	164	372	13528	1.55219	1	0.995133	99.6191
GOTERM_BP_FAT	GO:0032147~activation of protein kinase activity	3	0.11825	0.400339	KISS1R, GADD45G, PPAP2A	164	114	13528	2.17073	1	0.994768	99.9737
GOTERM_BP_FAT	GO:0045860~positive regulation of protein kinase activity	4	0.157667	0.500821	KISS1R, GADD45G, ERN1, PPAP2A	164	223	13528	1.4796	1	0.997693	99.9986
GOTERM_BP_FAT	GO:0033674~positive regulation of kinase activity	4	0.157667	0.532449	KISS1R, GADD45G, ERN1, PPAP2A	164	231	13528	1.42836	1	0.998022	99.9995
GOTERM_BP_FAT	GO:0051347~positive regulation of transferase activity	4	0.157667	0.555226	KISS1R, GADD45G, ERN1, PPAP2A	164	240	13528	1.3748	1	0.998426	99.9998
GOTERM_BP_FAT	GO:0043085~positive regulation of catalytic activity	6	0.2365	0.755991	KISS1R, CAP2, GADD45G, ERN1, PPAP2A, MYC	164	520	13528	0.951782	1	0.999861	100
GOTERM_BP_FAT	GO:0044093~positive regulation of molecular function	6	0.2365	0.840088	KISS1R, CAP2, GADD45G, ERN1, PPAP2A, MYC	164	586	13528	0.844585	1	0.999977	100
Annotation Cluster 38	Enrichment Score: 0.3784786150912915
Category	Term	Count	%	PValue	Genes	List Total	Pop Hits	Pop Total	Fold Enrichment	Bonferroni	Benjamini	FDR
GOTERM_BP_FAT	GO:0006468~protein amino acid phosphorylation	12	0.473	0.181509	PRKD1, SGK223, CTBP1, KISS1R, GADD45G, ERN1, STK39, MTOR, AURKB, MERTK, IGFBP3, STK3	164	667	13528	1.48404	1	0.987008	96.0372
UP_SEQ_FEATURE	domain:Protein kinase	7	0.275916	0.332219	PRKD1, SGK223, ERN1, STK39, AURKB, MERTK, STK3	193	469	19113	1.47808	1	0.999999	99.7595
UP_SEQ_FEATURE	active site:Proton acceptor	9	0.35475	0.342029	PRKD1, SGK223, ALDH1A3, ERN1, STK39, AURKB, MERTK, HPGD, STK3	193	658	19113	1.35453	1	0.999999	99.8072
GOTERM_BP_FAT	GO:0016310~phosphorylation	12	0.473	0.370173	PRKD1, SGK223, CTBP1, KISS1R, GADD45G, ERN1, STK39, MTOR, AURKB, MERTK, IGFBP3, STK3	164	800	13528	1.23732	1	0.996444	99.9419
INTERPRO	IPR017441:Protein kinase, ATP binding site	7	0.275916	0.378792	PRKD1, SGK223, ERN1, STK39, AURKB, MERTK, STK3	183	455	16659	1.4005	1	0.99991	99.8727
SP_PIR_KEYWORDS	kinase	9	0.35475	0.38104	PRKD1, SGK223, ERN1, STK39, PKIB, MTOR, AURKB, MERTK, STK3	193	688	19235	1.30373	1	0.913704	99.8277
GOTERM_BP_FAT	GO:0006796~phosphate metabolic process	14	0.551833	0.390972	CTBP1, AURKB, STK3, PRKD1, SGK223, KISS1R, GADD45G, ERN1, STK39, MTMR9, MTOR, MERTK, PPAP2A, IGFBP3	164	973	13528	1.18687	1	0.995377	99.9662
GOTERM_BP_FAT	GO:0006793~phosphorus metabolic process	14	0.551833	0.390972	CTBP1, AURKB, STK3, PRKD1, SGK223, KISS1R, GADD45G, ERN1, STK39, MTMR9, MTOR, MERTK, PPAP2A, IGFBP3	164	973	13528	1.18687	1	0.995377	99.9662
INTERPRO	IPR000719:Protein kinase, core	7	0.275916	0.419807	PRKD1, SGK223, ERN1, STK39, AURKB, MERTK, STK3	183	476	16659	1.33872	1	0.99994	99.9511
SMART	SM00220:S_TKc	4	0.157667	0.423655	PRKD1, STK39, AURKB, STK3	84	259	9079	1.66924	1	0.995956	99.7508
SP_PIR_KEYWORDS	magnesium	6	0.2365	0.452172	PRKD1, ERN1, AURKB, ACSL3, RHOU, STK3	193	442	19235	1.35289	1	0.932069	99.9659
UP_SEQ_FEATURE	binding site:ATP	7	0.275916	0.46304	PRKD1, SGK223, ERN1, STK39, AURKB, MERTK, STK3	193	542	19113	1.279	1	1	99.9907
SP_PIR_KEYWORDS	serine/threonine-protein kinase	5	0.197083	0.529319	PRKD1, ERN1, STK39, AURKB, STK3	193	381	19235	1.30792	1	0.951951	99.9954
GOTERM_MF_FAT	GO:0004672~protein kinase activity	8	0.315333	0.533299	PRKD1, SGK223, ERN1, STK39, MTOR, AURKB, MERTK, STK3	148	606	12983	1.15806	1	0.99852	99.9969
INTERPRO	IPR002290:Serine/threonine protein kinase	4	0.157667	0.538576	PRKD1, STK39, AURKB, STK3	183	259	16659	1.40591	1	0.999995	99.998
GOTERM_MF_FAT	GO:0004674~protein serine/threonine kinase activity	6	0.2365	0.539675	PRKD1, ERN1, STK39, MTOR, AURKB, STK3	148	430	12983	1.22404	1	0.998453	99.9974
INTERPRO	IPR008271:Serine/threonine protein kinase, active site	5	0.197083	0.542598	PRKD1, ERN1, STK39, AURKB, STK3	183	354	16659	1.28577	1	0.999993	99.9982
INTERPRO	IPR017442:Serine/threonine protein kinase-related	5	0.197083	0.551317	PRKD1, ERN1, STK39, AURKB, STK3	183	359	16659	1.26787	1	0.999992	99.9987
Annotation Cluster 39	Enrichment Score: 0.352073143166678
Category	Term	Count	%	PValue	Genes	List Total	Pop Hits	Pop Total	Fold Enrichment	Bonferroni	Benjamini	FDR
UP_SEQ_FEATURE	repeat:TPR 3	3	0.11825	0.404572	FKBP5, APPBP2, LONRF1	193	138	19113	2.15285	1	1	99.9566
UP_SEQ_FEATURE	repeat:TPR 1	3	0.11825	0.449502	FKBP5, APPBP2, LONRF1	193	151	19113	1.96751	1	1	99.9866
UP_SEQ_FEATURE	repeat:TPR 2	3	0.11825	0.449502	FKBP5, APPBP2, LONRF1	193	151	19113	1.96751	1	1	99.9866
SP_PIR_KEYWORDS	tpr repeat	3	0.11825	0.477802	FKBP5, APPBP2, LONRF1	193	160	19235	1.86869	1	0.93495	99.9819
Annotation Cluster 40	Enrichment Score: 0.33812098076544367
Category	Term	Count	%	PValue	Genes	List Total	Pop Hits	Pop Total	Fold Enrichment	Bonferroni	Benjamini	FDR
SMART	SM00184:RING	5	0.197083	0.285792	UHRF1, TRIM48, LONRF1, PEX10, BARD1	84	296	9079	1.82573	1	0.993582	97.4308
UP_SEQ_FEATURE	zinc finger region:RING-type	4	0.157667	0.353732	UHRF1, TRIM48, PEX10, BARD1	193	210	19113	1.88631	1	0.999999	99.8525
INTERPRO	IPR017907:Zinc finger, RING-type, conserved site	5	0.197083	0.362586	UHRF1, TRIM48, LONRF1, PEX10, BARD1	183	280	16659	1.62559	1	0.999904	99.8175
INTERPRO	IPR001841:Zinc finger, RING-type	5	0.197083	0.403795	UHRF1, TRIM48, LONRF1, PEX10, BARD1	183	296	16659	1.53772	1	0.999936	99.9284
INTERPRO	IPR018957:Zinc finger, C3HC4 RING-type	3	0.11825	0.71463	TRIM48, LONRF1, PEX10	183	228	16659	1.1978	1	1	100
SP_PIR_KEYWORDS	zinc-finger	14	0.551833	0.884903	ZNF812, ZBTB16, MCM2, MCM10, SNAI2, PRKD1, GATA2, UHRF1, TRIM48, ZNF385B, LONRF1, PEX10, PEG3, BARD1	193	1718	19235	0.812157	1	0.999039	100
Annotation Cluster 41	Enrichment Score: 0.3323843594100754
Category	Term	Count	%	PValue	Genes	List Total	Pop Hits	Pop Total	Fold Enrichment	Bonferroni	Benjamini	FDR
GOTERM_MF_FAT	GO:0042803~protein homodimerization activity	6	0.2365	0.327761	VWF, MAD2L1, ALDH1A3, ZBTB16, HPGD, BARD1	148	334	12983	1.57586	1	0.994614	99.5541
GOTERM_MF_FAT	GO:0046983~protein dimerization activity	8	0.315333	0.416195	VWF, MAD2L1, ALDH1A3, ZBTB16, POLA2, HPGD, STK3, BARD1	148	542	12983	1.2948	1	0.996823	99.9348
GOTERM_MF_FAT	GO:0042802~identical protein binding	7	0.275916	0.737893	VWF, MAD2L1, ALDH1A3, ZBTB16, HPGD, TRIP13, BARD1	148	640	12983	0.95947	1	0.999792	100
Annotation Cluster 42	Enrichment Score: 0.310863210537029
Category	Term	Count	%	PValue	Genes	List Total	Pop Hits	Pop Total	Fold Enrichment	Bonferroni	Benjamini	FDR
SMART	SM00082:LRRCT	3	0.11825	0.192133	SLITRK3, LRIG1, LRRC26	84	88	9079	3.68466	1	0.991775	90.1831
SMART	SM00013:LRRNT	3	0.11825	0.228991	SLITRK3, LRIG1, LRRC26	84	99	9079	3.27525	1	0.99073	94.0932
INTERPRO	IPR000483:Cysteine-rich flanking region, C-terminal	3	0.11825	0.249914	SLITRK3, LRIG1, LRRC26	183	88	16659	3.10339	1	0.999784	98.2169
INTERPRO	IPR000372:Leucine-rich repeat, cysteine-rich flanking region, N-terminal	3	0.11825	0.294458	SLITRK3, LRIG1, LRRC26	183	99	16659	2.75857	1	0.999929	99.2434
SMART	SM00369:LRR_TYP	3	0.11825	0.337326	SLITRK3, LRIG1, LRRC26	84	131	9079	2.47519	1	0.990236	98.8624
INTERPRO	IPR003591:Leucine-rich repeat, typical subtype	3	0.11825	0.420263	SLITRK3, LRIG1, LRRC26	183	131	16659	2.08472	1	0.999912	99.9516
UP_SEQ_FEATURE	repeat:LRR 6	3	0.11825	0.625831	SLITRK3, LRIG1, LRRC26	193	210	19113	1.41473	1	1	100
UP_SEQ_FEATURE	repeat:LRR 5	3	0.11825	0.67719	SLITRK3, LRIG1, LRRC26	193	231	19113	1.28612	1	1	100
INTERPRO	IPR001611:Leucine-rich repeat	3	0.11825	0.678916	SLITRK3, LRIG1, LRRC26	183	213	16659	1.28215	1	1	100
UP_SEQ_FEATURE	repeat:LRR 4	3	0.11825	0.722693	SLITRK3, LRIG1, LRRC26	193	252	19113	1.17894	1	1	100
UP_SEQ_FEATURE	repeat:LRR 3	3	0.11825	0.805234	SLITRK3, LRIG1, LRRC26	193	299	19113	0.993623	1	1	100
UP_SEQ_FEATURE	repeat:LRR 1	3	0.11825	0.831917	SLITRK3, LRIG1, LRRC26	193	318	19113	0.934256	1	1	100
UP_SEQ_FEATURE	repeat:LRR 2	3	0.11825	0.833226	SLITRK3, LRIG1, LRRC26	193	319	19113	0.931327	1	1	100
SP_PIR_KEYWORDS	leucine-rich repeat	3	0.11825	0.834463	SLITRK3, LRIG1, LRRC26	193	322	19235	0.928539	1	0.997646	100
Annotation Cluster 43	Enrichment Score: 0.2654337683639917
Category	Term	Count	%	PValue	Genes	List Total	Pop Hits	Pop Total	Fold Enrichment	Bonferroni	Benjamini	FDR
GOTERM_CC_FAT	GO:0031410~cytoplasmic vesicle	9	0.35475	0.436937	VWF, F5, CRISPLD2, ABCC4, CTSD, HERC3, IGFBP2, WIPI1, SCAP	145	642	12782	1.23577	1	0.944091	99.9385
GOTERM_CC_FAT	GO:0031982~vesicle	9	0.35475	0.484968	VWF, F5, CRISPLD2, ABCC4, CTSD, HERC3, IGFBP2, WIPI1, SCAP	145	670	12782	1.18413	1	0.956363	99.9805
GOTERM_CC_FAT	GO:0016023~cytoplasmic membrane-bounded vesicle	7	0.275916	0.590426	VWF, F5, CRISPLD2, ABCC4, CTSD, HERC3, WIPI1	145	550	12782	1.12193	1	0.981216	99.999
GOTERM_CC_FAT	GO:0030141~secretory granule	3	0.11825	0.604969	VWF, F5, ABCC4	145	180	12782	1.4692	1	0.980043	99.9994
GOTERM_CC_FAT	GO:0031988~membrane-bounded vesicle	7	0.275916	0.622015	VWF, F5, CRISPLD2, ABCC4, CTSD, HERC3, WIPI1	145	568	12782	1.08638	1	0.982193	99.9996
Annotation Cluster 44	Enrichment Score: 0.261520020453198
Category	Term	Count	%	PValue	Genes	List Total	Pop Hits	Pop Total	Fold Enrichment	Bonferroni	Benjamini	FDR
GOTERM_CC_FAT	GO:0005635~nuclear envelope	5	0.197083	0.200615	NPC1, MAD2L1, BCHE, ERN1, NUP93	145	205	12782	2.15004	1	0.848514	94.4002
GOTERM_CC_FAT	GO:0031967~organelle envelope	10	0.394166	0.26478	NPC1, MAD2L1, HMGCS2, BCHE, ERN1, NUP93, SLC25A19, MTOR, ACSL3, TIMM44	145	620	12782	1.4218	1	0.896527	98.0929
GOTERM_CC_FAT	GO:0031975~envelope	10	0.394166	0.267782	NPC1, MAD2L1, HMGCS2, BCHE, ERN1, NUP93, SLC25A19, MTOR, ACSL3, TIMM44	145	622	12782	1.41723	1	0.89236	98.1907
GOTERM_CC_FAT	GO:0012505~endomembrane system	11	0.433583	0.386519	NPC1, MAD2L1, BCHE, PIGV, ERN1, RER1, ABCC4, NUP93, MTOR, DHCR24, ST6GALNAC1	145	782	12782	1.23999	1	0.935784	99.8145
GOTERM_CC_FAT	GO:0031966~mitochondrial membrane	5	0.197083	0.652536	HMGCS2, SLC25A19, MTOR, ACSL3, TIMM44	145	394	12782	1.11868	1	0.985424	99.9999
GOTERM_CC_FAT	GO:0005740~mitochondrial envelope	5	0.197083	0.699504	HMGCS2, SLC25A19, MTOR, ACSL3, TIMM44	145	419	12782	1.05193	1	0.988128	100
GOTERM_CC_FAT	GO:0019866~organelle inner membrane	4	0.157667	0.721029	HMGCS2, ERN1, SLC25A19, TIMM44	145	329	12782	1.07175	1	0.98959	100
GOTERM_CC_FAT	GO:0005743~mitochondrial inner membrane	3	0.11825	0.863175	HMGCS2, SLC25A19, TIMM44	145	306	12782	0.864233	1	0.998087	100
GOTERM_CC_FAT	GO:0044429~mitochondrial part	5	0.197083	0.907994	HMGCS2, SLC25A19, MTOR, ACSL3, TIMM44	145	595	12782	0.740771	1	0.998958	100
GOTERM_CC_FAT	GO:0005739~mitochondrion	8	0.315333	0.966709	HMGCS2, CTSD, SLC25A19, MTOR, ACSL3, SLC27A2, NTHL1, TIMM44	145	1087	12782	0.648771	1	0.999929	100
SP_PIR_KEYWORDS	mitochondrion	5	0.197083	0.968844	HMGCS2, SLC25A19, MTOR, ACSL3, TIMM44	193	832	19235	0.598938	1	0.999971	100
Annotation Cluster 45	Enrichment Score: 0.2554821876297264
Category	Term	Count	%	PValue	Genes	List Total	Pop Hits	Pop Total	Fold Enrichment	Bonferroni	Benjamini	FDR
GOTERM_CC_FAT	GO:0005773~vacuole	5	0.197083	0.316148	NPC1, CTSD, WIPI1, HLA-DMA, ACPP	145	252	12782	1.74904	1	0.911422	99.2493
SP_PIR_KEYWORDS	endosome	3	0.11825	0.619764	NPC1, WIPI1, HLA-DMA	193	209	19235	1.43057	1	0.974962	99.9997
GOTERM_CC_FAT	GO:0005768~endosome	3	0.11825	0.873849	NPC1, WIPI1, HLA-DMA	145	315	12782	0.83954	1	0.998245	100
Annotation Cluster 46	Enrichment Score: 0.23527774669350207
Category	Term	Count	%	PValue	Genes	List Total	Pop Hits	Pop Total	Fold Enrichment	Bonferroni	Benjamini	FDR
GOTERM_BP_FAT	GO:0051674~localization of cell	5	0.197083	0.508194	SORD, S100P, ID1, PPAP2A, TWIST1	164	307	13528	1.34345	1	0.997781	99.9989
GOTERM_BP_FAT	GO:0048870~cell motility	5	0.197083	0.508194	SORD, S100P, ID1, PPAP2A, TWIST1	164	307	13528	1.34345	1	0.997781	99.9989
GOTERM_BP_FAT	GO:0016477~cell migration	4	0.157667	0.649982	S100P, ID1, PPAP2A, TWIST1	164	276	13528	1.19548	1	0.999494	100
GOTERM_BP_FAT	GO:0006928~cell motion	6	0.2365	0.682227	SEMA6A, SORD, S100P, ID1, PPAP2A, TWIST1	164	475	13528	1.04195	1	0.999554	100
Annotation Cluster 47	Enrichment Score: 0.21897533619393025
Category	Term	Count	%	PValue	Genes	List Total	Pop Hits	Pop Total	Fold Enrichment	Bonferroni	Benjamini	FDR
GOTERM_BP_FAT	GO:0048610~reproductive cellular process	4	0.157667	0.310118	ZBTB16, MTOR, PPAP2A, TRIP13	164	162	13528	2.03674	1	0.995331	99.748
GOTERM_BP_FAT	GO:0007281~germ cell development	3	0.11825	0.344242	ZBTB16, MTOR, TRIP13	164	101	13528	2.45013	1	0.996357	99.8887
GOTERM_BP_FAT	GO:0003006~reproductive developmental process	5	0.197083	0.388388	NKX3-1, ZBTB16, MTOR, TRIP13, DHCR24	164	262	13528	1.57419	1	0.995623	99.9638
GOTERM_BP_FAT	GO:0019953~sexual reproduction	6	0.2365	0.650831	ZBTB16, MTOR, SEPP1, ASF1B, PPAP2A, TRIP13	164	458	13528	1.08063	1	0.999454	100
GOTERM_BP_FAT	GO:0007276~gamete generation	5	0.197083	0.705209	ZBTB16, MTOR, ASF1B, PPAP2A, TRIP13	164	395	13528	1.04415	1	0.999661	100
GOTERM_BP_FAT	GO:0048609~reproductive process in a multicellular organism	5	0.197083	0.843224	ZBTB16, MTOR, ASF1B, PPAP2A, TRIP13	164	487	13528	0.846897	1	0.999978	100
GOTERM_BP_FAT	GO:0032504~multicellular organism reproduction	5	0.197083	0.843224	ZBTB16, MTOR, ASF1B, PPAP2A, TRIP13	164	487	13528	0.846897	1	0.999978	100
GOTERM_BP_FAT	GO:0007283~spermatogenesis	3	0.11825	0.889092	ZBTB16, ASF1B, TRIP13	164	308	13528	0.803453	1	0.999996	100
GOTERM_BP_FAT	GO:0048232~male gamete generation	3	0.11825	0.889092	ZBTB16, ASF1B, TRIP13	164	308	13528	0.803453	1	0.999996	100
Annotation Cluster 48	Enrichment Score: 0.2075514978571751
Category	Term	Count	%	PValue	Genes	List Total	Pop Hits	Pop Total	Fold Enrichment	Bonferroni	Benjamini	FDR
GOTERM_CC_FAT	GO:0044432~endoplasmic reticulum part	6	0.2365	0.353047	BCHE, PIGV, ERN1, HLA-DMA, ERLEC1, DHCR24	145	347	12782	1.52424	1	0.923414	99.6324
GOTERM_CC_FAT	GO:0005789~endoplasmic reticulum membrane	3	0.11825	0.810179	PIGV, ERN1, DHCR24	145	269	12782	0.983105	1	0.996598	100
GOTERM_CC_FAT	GO:0042175~nuclear envelope-endoplasmic reticulum network	3	0.11825	0.833551	PIGV, ERN1, DHCR24	145	284	12782	0.93118	1	0.996963	100
Annotation Cluster 49	Enrichment Score: 0.19257986479824862
Category	Term	Count	%	PValue	Genes	List Total	Pop Hits	Pop Total	Fold Enrichment	Bonferroni	Benjamini	FDR
GOTERM_BP_FAT	GO:0034613~cellular protein localization	7	0.275916	0.375417	ID1, LIN7B, POLA2, AURKB, APPBP2, PEX10, TIMM44	164	411	13528	1.4049	1	0.996179	99.9493
GOTERM_BP_FAT	GO:0070727~cellular macromolecule localization	7	0.275916	0.381896	ID1, LIN7B, POLA2, AURKB, APPBP2, PEX10, TIMM44	164	414	13528	1.39472	1	0.995787	99.9571
GOTERM_BP_FAT	GO:0017038~protein import	3	0.11825	0.470118	POLA2, PEX10, TIMM44	164	131	13528	1.88903	1	0.997515	99.9964
GOTERM_BP_FAT	GO:0006886~intracellular protein transport	5	0.197083	0.66386	LIN7B, POLA2, APPBP2, PEX10, TIMM44	164	374	13528	1.10278	1	0.999428	100
GOTERM_BP_FAT	GO:0046907~intracellular transport	8	0.315333	0.683691	NPC1, LIN7B, RER1, POLA2, APPBP2, PEX10, TIMM44, WIPI1	164	657	13528	1.00442	1	0.999548	100
GOTERM_BP_FAT	GO:0006605~protein targeting	3	0.11825	0.735118	POLA2, PEX10, TIMM44	164	215	13528	1.15099	1	0.999806	100
GOTERM_BP_FAT	GO:0008104~protein localization	10	0.394166	0.74346	ID1, LIN7B, NUP93, POLA2, AURKB, APPBP2, PEX10, TIMM44, HLA-DMA, DHCR24	164	882	13528	0.935236	1	0.999826	100
SP_PIR_KEYWORDS	protein transport	4	0.157667	0.865957	LIN7B, NUP93, APPBP2, TIMM44	193	485	19235	0.821965	1	0.998648	100
GOTERM_BP_FAT	GO:0015031~protein transport	7	0.275916	0.902935	LIN7B, NUP93, POLA2, APPBP2, PEX10, TIMM44, HLA-DMA	164	762	13528	0.757762	1	0.999997	100
GOTERM_BP_FAT	GO:0045184~establishment of protein localization	7	0.275916	0.907469	LIN7B, NUP93, POLA2, APPBP2, PEX10, TIMM44, HLA-DMA	164	769	13528	0.750864	1	0.999998	100
Annotation Cluster 50	Enrichment Score: 0.18529276720130625
Category	Term	Count	%	PValue	Genes	List Total	Pop Hits	Pop Total	Fold Enrichment	Bonferroni	Benjamini	FDR
GOTERM_BP_FAT	GO:0050804~regulation of synaptic transmission	3	0.11825	0.489718	KISS1R, S100P, BCHE	164	136	13528	1.81958	1	0.997666	99.998
GOTERM_BP_FAT	GO:0051969~regulation of transmission of nerve impulse	3	0.11825	0.531186	KISS1R, S100P, BCHE	164	147	13528	1.68342	1	0.998148	99.9995
GOTERM_BP_FAT	GO:0031644~regulation of neurological system process	3	0.11825	0.552831	KISS1R, S100P, BCHE	164	153	13528	1.61741	1	0.998427	99.9998
GOTERM_BP_FAT	GO:0044057~regulation of system process	3	0.11825	0.890171	KISS1R, S100P, BCHE	164	309	13528	0.800852	1	0.999996	100
GOTERM_BP_FAT	GO:0007610~behavior	4	0.157667	0.925291	KISS1R, S100P, BCHE, SEPP1	164	469	13528	0.703521	1	0.999999	100
Annotation Cluster 51	Enrichment Score: 0.1270201384409315
Category	Term	Count	%	PValue	Genes	List Total	Pop Hits	Pop Total	Fold Enrichment	Bonferroni	Benjamini	FDR
INTERPRO	IPR015943:WD40/YVTN repeat-like	4	0.157667	0.639802	SEMA6A, PAK1IP1, WIPI1, SCAP	183	300	16659	1.21377	1	0.999999	99.9999
SMART	SM00320:WD40	3	0.11825	0.704343	PAK1IP1, WIPI1, SCAP	84	266	9079	1.21898	1	0.999983	99.9998
UP_SEQ_FEATURE	repeat:WD 3	3	0.11825	0.748077	PAK1IP1, WIPI1, SCAP	193	265	19113	1.12111	1	1	100
UP_SEQ_FEATURE	repeat:WD 2	3	0.11825	0.764466	PAK1IP1, WIPI1, SCAP	193	274	19113	1.08428	1	1	100
UP_SEQ_FEATURE	repeat:WD 1	3	0.11825	0.764466	PAK1IP1, WIPI1, SCAP	193	274	19113	1.08428	1	1	100
SP_PIR_KEYWORDS	wd repeat	3	0.11825	0.764897	PAK1IP1, WIPI1, SCAP	193	276	19235	1.0833	1	0.993974	100
INTERPRO	IPR001680:WD40 repeat	3	0.11825	0.790459	PAK1IP1, WIPI1, SCAP	183	266	16659	1.02669	1	1	100
INTERPRO	IPR019775:WD40 repeat, conserved site	3	0.11825	0.808843	PAK1IP1, WIPI1, SCAP	183	277	16659	0.985915	1	1	100
Annotation Cluster 52	Enrichment Score: 0.10208592194168131
Category	Term	Count	%	PValue	Genes	List Total	Pop Hits	Pop Total	Fold Enrichment	Bonferroni	Benjamini	FDR
GOTERM_MF_FAT	GO:0005096~GTPase activator activity	3	0.11825	0.715207	RINL, IQGAP2, ERRFI1	148	220	12983	1.19622	1	0.999844	100
GOTERM_MF_FAT	GO:0008047~enzyme activator activity	4	0.157667	0.735413	RINL, IQGAP2, IGFBP3, ERRFI1	148	335	12983	1.04744	1	0.999812	100
GOTERM_MF_FAT	GO:0005083~small GTPase regulator activity	3	0.11825	0.820395	CYTH1, IQGAP2, ERRFI1	148	274	12983	0.960471	1	0.99996	100
GOTERM_MF_FAT	GO:0030695~GTPase regulator activity	4	0.157667	0.840533	RINL, CYTH1, IQGAP2, ERRFI1	148	404	12983	0.868544	1	0.999976	100
GOTERM_MF_FAT	GO:0060589~nucleoside-triphosphatase regulator activity	4	0.157667	0.851197	RINL, CYTH1, IQGAP2, ERRFI1	148	413	12983	0.849617	1	0.999977	100
Annotation Cluster 53	Enrichment Score: 0.07398748602275651
Category	Term	Count	%	PValue	Genes	List Total	Pop Hits	Pop Total	Fold Enrichment	Bonferroni	Benjamini	FDR
SP_PIR_KEYWORDS	metal-binding	31	1.22192	0.504203	STEAP4, SORD, AURKB, ZBTB16, MCM10, RHOU, ISG20, PRIM1, GATA2, TRIM48, MT1A, TGM3, MICAL1, LOX, LONRF1, PEX10, NTHL1, ZNF812, COLEC12, MCM2, SNAI2, STK3, MT1X, PRKD1, UHRF1, F5, MT2A, ERN1, ZNF385B, BARD1, PEG3	193	2972	19235	1.03956	1	0.943102	99.9909
SP_PIR_KEYWORDS	zinc	20	0.788333	0.774332	SORD, ZNF812, MCM2, ZBTB16, MCM10, SNAI2, MT1X, PRKD1, PRIM1, GATA2, UHRF1, TRIM48, MT1A, MT2A, MICAL1, ZNF385B, LONRF1, PEX10, BARD1, PEG3	193	2189	19235	0.910582	1	0.994441	100
SP_PIR_KEYWORDS	zinc-finger	14	0.551833	0.884903	ZNF812, ZBTB16, MCM2, MCM10, SNAI2, PRKD1, GATA2, UHRF1, TRIM48, ZNF385B, LONRF1, PEX10, PEG3, BARD1	193	1718	19235	0.812157	1	0.999039	100
GOTERM_MF_FAT	GO:0046914~transition metal ion binding	26	1.02483	0.925575	STEAP4, SORD, ZBTB16, MCM10, ISG20, PRIM1, GATA2, TRIM48, MT1A, MICAL1, LOX, LONRF1, ADAM7, NTHL1, PEX10, ZNF812, MCM2, SNAI2, MT1X, PRKD1, UHRF1, F5, MT2A, ZNF385B, PEG3, BARD1	148	2785	12983	0.818958	1	0.999999	100
GOTERM_MF_FAT	GO:0008270~zinc ion binding	21	0.827749	0.929899	SORD, ZNF812, MCM2, ZBTB16, MCM10, SNAI2, MT1X, PRKD1, PRIM1, GATA2, UHRF1, TRIM48, MT1A, MT2A, MICAL1, ZNF385B, LONRF1, PEX10, ADAM7, BARD1, PEG3	148	2311	12983	0.797136	1	0.999999	100
GOTERM_MF_FAT	GO:0043169~cation binding	40	1.57667	0.943248	STEAP4, ATP1B1, SORD, AURKB, ZBTB16, MCM10, RHOU, ISG20, PRIM1, GATA2, TRIM48, MT1A, BCHE, TGM3, MICAL1, LOX, LONRF1, PEX10, NTHL1, ADAM7, ACSL3, TRPM4, S100P, ZNF812, COLEC12, ENDOD1, MCM2, SNAI2, STK3, MT1X, PRKD1, UHRF1, CDH15, F5, MT2A, ERN1, ZNF385B, IGFBP3, BARD1, PEG3	148	4179	12983	0.839655	1	0.999999	100
GOTERM_MF_FAT	GO:0046872~metal ion binding	39	1.53725	0.954529	STEAP4, ATP1B1, SORD, AURKB, ZBTB16, MCM10, RHOU, ISG20, PRIM1, GATA2, TRIM48, MT1A, TGM3, MICAL1, LOX, LONRF1, PEX10, NTHL1, ADAM7, ACSL3, TRPM4, S100P, ZNF812, COLEC12, ENDOD1, MCM2, SNAI2, STK3, MT1X, PRKD1, UHRF1, CDH15, F5, MT2A, ERN1, ZNF385B, IGFBP3, BARD1, PEG3	148	4140	12983	0.826376	1	1	100
GOTERM_MF_FAT	GO:0043167~ion binding	40	1.57667	0.955894	STEAP4, ATP1B1, SORD, AURKB, ZBTB16, MCM10, RHOU, ISG20, PRIM1, GATA2, TRIM48, MT1A, BCHE, TGM3, MICAL1, LOX, LONRF1, PEX10, NTHL1, ADAM7, ACSL3, TRPM4, S100P, ZNF812, COLEC12, ENDOD1, MCM2, SNAI2, STK3, MT1X, PRKD1, UHRF1, CDH15, F5, MT2A, ERN1, ZNF385B, IGFBP3, BARD1, PEG3	148	4241	12983	0.82738	1	1	100
Annotation Cluster 54	Enrichment Score: 0.05495679295628476
Category	Term	Count	%	PValue	Genes	List Total	Pop Hits	Pop Total	Fold Enrichment	Bonferroni	Benjamini	FDR
GOTERM_CC_FAT	GO:0005887~integral to plasma membrane	11	0.433583	0.871775	PRKD1, TMPRSS2, ATP1B1, PODXL2, NPC1, TARP, SLC16A6, GPER, TM4SF1, MERTK, PPAP2A	145	1188	12782	0.81622	1	0.998302	100
GOTERM_CC_FAT	GO:0044459~plasma membrane part	21	0.827749	0.883278	TMPRSS2, ATP1B1, GPER, LIN7B, HLA-DMA, RHOU, CAMK2N1, PRKD1, VWF, NPC1, PODXL2, TARP, SLC16A6, TGM3, STK39, TM4SF1, MTOR, MERTK, IGFBP2, PPAP2A, RASD1	145	2203	12782	0.840302	1	0.998495	100
GOTERM_CC_FAT	GO:0031226~intrinsic to plasma membrane	11	0.433583	0.888439	PRKD1, TMPRSS2, ATP1B1, PODXL2, NPC1, TARP, SLC16A6, GPER, TM4SF1, MERTK, PPAP2A	145	1215	12782	0.798081	1	0.998572	100
Annotation Cluster 55	Enrichment Score: 0.05185476534629211
Category	Term	Count	%	PValue	Genes	List Total	Pop Hits	Pop Total	Fold Enrichment	Bonferroni	Benjamini	FDR
SP_PIR_KEYWORDS	activator	6	0.2365	0.596028	MAF, E2F2, GATA2, SPDEF, EAF2, MYC	193	520	19235	1.14996	1	0.969898	99.9994
GOTERM_BP_FAT	GO:0045944~positive regulation of transcription from RNA polymerase II promoter	4	0.157667	0.828646	MAF, GATA2, MYC, SCAP	164	371	13528	0.889356	1	0.999971	100
GOTERM_BP_FAT	GO:0010557~positive regulation of macromolecule biosynthetic process	6	0.2365	0.900441	MAF, GATA2, MTOR, EAF2, MYC, SCAP	164	654	13528	0.756769	1	0.999998	100
GOTERM_BP_FAT	GO:0045941~positive regulation of transcription	5	0.197083	0.91291	MAF, GATA2, EAF2, MYC, SCAP	164	564	13528	0.731275	1	0.999998	100
GOTERM_BP_FAT	GO:0031328~positive regulation of cellular biosynthetic process	6	0.2365	0.920708	MAF, GATA2, MTOR, EAF2, MYC, SCAP	164	685	13528	0.722521	1	0.999999	100
GOTERM_BP_FAT	GO:0010628~positive regulation of gene expression	5	0.197083	0.923984	MAF, GATA2, EAF2, MYC, SCAP	164	581	13528	0.709878	1	0.999999	100
GOTERM_BP_FAT	GO:0009891~positive regulation of biosynthetic process	6	0.2365	0.926427	MAF, GATA2, MTOR, EAF2, MYC, SCAP	164	695	13528	0.712125	1	0.999999	100
GOTERM_BP_FAT	GO:0045893~positive regulation of transcription, DNA-dependent	4	0.157667	0.930417	MAF, GATA2, MYC, SCAP	164	477	13528	0.691722	1	0.999999	100
GOTERM_BP_FAT	GO:0051254~positive regulation of RNA metabolic process	4	0.157667	0.932858	MAF, GATA2, MYC, SCAP	164	481	13528	0.685969	1	0.999999	100
GOTERM_BP_FAT	GO:0045935~positive regulation of nucleobase, nucleoside, nucleotide and nucleic acid metabolic process	5	0.197083	0.946591	MAF, GATA2, EAF2, MYC, SCAP	164	624	13528	0.66096	1	1	100
GOTERM_BP_FAT	GO:0010604~positive regulation of macromolecule metabolic process	7	0.275916	0.950668	MAF, GATA2, MTOR, EAF2, MYC, BARD1, SCAP	164	857	13528	0.673763	1	1	100
GOTERM_BP_FAT	GO:0051173~positive regulation of nitrogen compound metabolic process	5	0.197083	0.954864	MAF, GATA2, EAF2, MYC, SCAP	164	644	13528	0.640433	1	1	100
Annotation Cluster 56	Enrichment Score: 0.02389895204399885
Category	Term	Count	%	PValue	Genes	List Total	Pop Hits	Pop Total	Fold Enrichment	Bonferroni	Benjamini	FDR
UP_SEQ_FEATURE	zinc finger region:C2H2-type 9	3	0.11825	0.894223	ZNF812, ZBTB16, PEG3	193	376	19113	0.790142	1	1	100
UP_SEQ_FEATURE	zinc finger region:C2H2-type 1	4	0.157667	0.912373	ZNF812, ZBTB16, SNAI2, PEG3	193	542	19113	0.730857	1	1	100
UP_SEQ_FEATURE	zinc finger region:C2H2-type 8	3	0.11825	0.924542	ZNF812, ZBTB16, PEG3	193	417	19113	0.712454	1	1	100
UP_SEQ_FEATURE	zinc finger region:C2H2-type 4	4	0.157667	0.931171	ZNF812, ZBTB16, SNAI2, PEG3	193	575	19113	0.688912	1	1	100
SMART	SM00355:ZnF_C2H2	5	0.197083	0.941134	ZNF812, ZNF385B, ZBTB16, SNAI2, PEG3	84	797	9079	0.678064	1	1	100
UP_SEQ_FEATURE	zinc finger region:C2H2-type 7	3	0.11825	0.943291	ZNF812, ZBTB16, PEG3	193	451	19113	0.658743	1	1	100
UP_SEQ_FEATURE	zinc finger region:C2H2-type 3	4	0.157667	0.951625	ZNF812, ZBTB16, SNAI2, PEG3	193	622	19113	0.636856	1	1	100
UP_SEQ_FEATURE	zinc finger region:C2H2-type 6	3	0.11825	0.958652	ZNF812, ZBTB16, PEG3	193	488	19113	0.608798	1	1	100
INTERPRO	IPR013087:Zinc finger, C2H2-type/integrase, DNA-binding	4	0.157667	0.968119	ZNF812, ZBTB16, SNAI2, PEG3	183	621	16659	0.586363	1	1	100
INTERPRO	IPR007087:Zinc finger, C2H2-type	5	0.197083	0.974379	ZNF812, ZNF385B, ZBTB16, SNAI2, PEG3	183	784	16659	0.580566	1	1	100
INTERPRO	IPR015880:Zinc finger, C2H2-like	5	0.197083	0.976914	ZNF812, ZNF385B, ZBTB16, SNAI2, PEG3	183	797	16659	0.571097	1	1	100
UP_SEQ_FEATURE	zinc finger region:C2H2-type 2	3	0.11825	0.985602	ZBTB16, SNAI2, PEG3	193	608	19113	0.48864	1	1	100
Annotation Cluster 57	Enrichment Score: 0.02201423126197707
Category	Term	Count	%	PValue	Genes	List Total	Pop Hits	Pop Total	Fold Enrichment	Bonferroni	Benjamini	FDR
GOTERM_BP_FAT	GO:0030001~metal ion transport	4	0.157667	0.922602	TRPM4, STEAP4, ATP1B1, KCNN2	164	465	13528	0.709573	1	0.999999	100
SP_PIR_KEYWORDS	ion transport	4	0.157667	0.930825	TRPM4, STEAP4, ATP1B1, KCNN2	193	578	19235	0.689711	1	0.999729	100
GOTERM_BP_FAT	GO:0006812~cation transport	4	0.157667	0.965311	TRPM4, STEAP4, ATP1B1, KCNN2	164	553	13528	0.596657	1	1	100
GOTERM_BP_FAT	GO:0006811~ion transport	5	0.197083	0.984903	TRPM4, STEAP4, ATP1B1, KCNN2, ABCC4	164	768	13528	0.53703	1	1	100
Annotation Cluster 58	Enrichment Score: 0.021040489555560128
Category	Term	Count	%	PValue	Genes	List Total	Pop Hits	Pop Total	Fold Enrichment	Bonferroni	Benjamini	FDR
GOTERM_MF_FAT	GO:0005216~ion channel activity	3	0.11825	0.935893	TRPM4, KCNN2, ABCC4	148	386	12983	0.681785	1	0.999999	100
GOTERM_MF_FAT	GO:0022838~substrate specific channel activity	3	0.11825	0.942854	TRPM4, KCNN2, ABCC4	148	398	12983	0.661228	1	1	100
GOTERM_MF_FAT	GO:0015267~channel activity	3	0.11825	0.950073	TRPM4, KCNN2, ABCC4	148	412	12983	0.63876	1	1	100
GOTERM_MF_FAT	GO:0022803~passive transmembrane transporter activity	3	0.11825	0.950554	TRPM4, KCNN2, ABCC4	148	413	12983	0.637213	1	1	100
GOTERM_BP_FAT	GO:0006811~ion transport	5	0.197083	0.984903	TRPM4, STEAP4, ATP1B1, KCNN2, ABCC4	164	768	13528	0.53703	1	1	100
Annotation Cluster 59	Enrichment Score: 0.013520935850880482
Category	Term	Count	%	PValue	Genes	List Total	Pop Hits	Pop Total	Fold Enrichment	Bonferroni	Benjamini	FDR
SP_PIR_KEYWORDS	cell adhesion	3	0.11825	0.925983	VWF, PODXL2, CDH15	193	422	19235	0.708506	1	0.999694	100
GOTERM_BP_FAT	GO:0007155~cell adhesion	4	0.157667	0.991742	VWF, PODXL2, CDH15, F5	164	700	13528	0.471359	1	1	100
GOTERM_BP_FAT	GO:0022610~biological adhesion	4	0.157667	0.991825	VWF, PODXL2, CDH15, F5	164	701	13528	0.470686	1	1	100
Annotation Cluster 60	Enrichment Score: 8.603712302009098E-4
Category	Term	Count	%	PValue	Genes	List Total	Pop Hits	Pop Total	Fold Enrichment	Bonferroni	Benjamini	FDR
SP_PIR_KEYWORDS	receptor	8	0.315333	0.99667	KISS1R, C1ORF116, GPER, CXCR7, COLEC12, MERTK, TIMM44, ERRFI1	193	1583	19235	0.503668	1	1	100
INTERPRO	IPR017452:GPCR, rhodopsin-like superfamily	3	0.11825	0.997303	KISS1R, GPER, CXCR7	183	726	16659	0.376169	1	1	100
INTERPRO	IPR000276:7TM GPCR, rhodopsin-like	3	0.11825	0.99733	KISS1R, GPER, CXCR7	183	727	16659	0.375651	1	1	100
SP_PIR_KEYWORDS	g-protein coupled receptor	3	0.11825	0.997767	KISS1R, GPER, CXCR7	193	816	19235	0.366409	1	1	100
SP_PIR_KEYWORDS	transducer	3	0.11825	0.998704	KISS1R, GPER, CXCR7	193	874	19235	0.342093	1	1	100
PIR_SUPERFAMILY	PIRSF800006:rhodopsin-like G protein-coupled receptors	3	0.11825	0.998826	KISS1R, GPER, CXCR7	94	686	7396	0.344085	1	1	100
GOTERM_BP_FAT	GO:0007186~G-protein coupled receptor protein signaling pathway	5	0.197083	0.999549	KISS1R, GPER, CXCR7, PPAP2A, RASD1	164	1123	13528	0.367265	1	1	100
