# Supplementary material for: Proteomic-Coupled-Network Analysis of T877A-Androgen Receptor Interactomes Can Predict Clinical Prostate Cancer Outcomes between White (Non-Hispanic) and African-American Groups
Source: PLoS One. 2014 Nov 19;9(11):e113190. doi: 10.1371/journal.pone.0113190 (PMC4237393; doi:10.1371/journal.pone.0113190)
Supplement: Table S4 — GO-Term definitions of T877A-AR Gene-sets 1–10. (XLS) [file pone.0113190.s006.xls]

## Sheet: Geneset 1
Black ---- GO0009650
#By: All.pl On: Fri Sep 7 2012 at 9:21:37
	MB	DHT	TF	DM	PGR	EST	MT	CPA
MC1R	-0.0676997	0.0403048	0.0230602	0.218574	0.159008	0.114862	0.0095969	0.112073
ERCC3	-0.127392	0.0578909	0.0466955	0.0878359	-0.0245064	0.124509	-0.117363	0.101557
ERCC2	-0.0704946	-0.0281498	-0.160794	-0.0229932	0.0603913	-0.109956	-0.197064	-0.224943
SDF4	0.216378	0.16304	0.0377899	0.0054662	0.230943	-0.0808376	0.0488454	0.012695
ERCC1	-0.127782	-0.122838	-0.00125538	0.0462129	-0.015803	-0.108782	-0.102639	-0.0572605
FEN1	-0.487895	0.314014	0.335591	0.171694	0.348264	0.490237	-0.394509	0.512145
GPX1	-0.185191	-0.145115	-0.154172	0.0148521	-0.0367886	-0.313542	-0.251898	-0.148206
CAT	-0.328169	0.0151592	0.0898384	0.356033	-0.0418248	-0.0624327	-0.242123	0.0870423
SCARA3	-0.0579612	0.0103679	0.0567875	0.0467377	-0.00145049	0.00522574	-0.0181777	0.0511526
ERCC5	0.155447	0.0902919	0.261848	0.0801442	0.0580644	0.11439	0.23606	0.0792047
Annotation Cluster 1	Enrichment Score: 6.516917424032938
Category	Term	Count	%	PValue	Genes	List Total	Pop Hits	Pop Total	Fold Enrichment	Bonferroni	Benjamini	FDR
GOTERM_BP_FAT	GO:0009650~UV protection	6	3.40909	7.71183e-16	GPX1, ERCC5, CAT, ERCC3, ERCC1, ERCC2	9	6	8785	976.111	2.37033e-13	2.37033e-13	1.04361e-12
GOTERM_BP_FAT	GO:0009411~response to UV	6	3.40909	8.40719e-12	GPX1, ERCC5, CAT, ERCC3, ERCC1, ERCC2	9	26	8785	225.256	2.56418e-09	1.28209e-09	1.12628e-08
GOTERM_BP_FAT	GO:0009416~response to light stimulus	6	3.40909	8.18576e-10	GPX1, ERCC5, CAT, ERCC3, ERCC1, ERCC2	9	62	8785	94.4624	2.49666e-07	8.32219e-08	1.09662e-06
GOTERM_BP_FAT	GO:0009314~response to radiation	6	3.40909	4.3753e-09	GPX1, ERCC5, CAT, ERCC3, ERCC1, ERCC2	9	86	8785	68.1008	1.33447e-06	3.33617e-07	5.86146e-06
GOTERM_BP_FAT	GO:0033683~nucleotide-excision repair, DNA incision	4	2.27273	4.95326e-09	ERCC5, ERCC3, ERCC1, ERCC2	9	5	8785	780.889	1.51074e-06	3.02149e-07	6.63574e-06
GOTERM_BP_FAT	GO:0033554~cellular response to stress	7	3.97727	8.97705e-09	GPX1, ERCC5, CAT, ERCC3, FEN1, ERCC1, ERCC2	9	234	8785	29.1999	2.738e-06	4.56333e-07	1.20263e-05
GOTERM_BP_FAT	GO:0009628~response to abiotic stimulus	6	3.40909	4.45738e-08	GPX1, ERCC5, CAT, ERCC3, ERCC1, ERCC2	9	136	8785	43.0637	1.35949e-05	1.94214e-06	5.97142e-05
GOTERM_BP_FAT	GO:0006979~response to oxidative stress	5	2.84091	1.54152e-07	GPX1, CAT, ERCC3, ERCC1, ERCC2	9	62	8785	78.7186	4.70154e-05	5.87704e-06	0.000206513
GOTERM_BP_FAT	GO:0000737~DNA catabolic process, endonucleolytic	4	2.27273	2.24413e-07	ERCC5, ERCC3, ERCC1, ERCC2	9	15	8785	260.296	6.84435e-05	7.60506e-06	0.000300638
GOTERM_BP_FAT	GO:0006289~nucleotide-excision repair	4	2.27273	4.77108e-07	ERCC5, ERCC3, ERCC1, ERCC2	9	19	8785	205.497	0.000145507	1.45517e-05	0.000639166
GOTERM_BP_FAT	GO:0006308~DNA catabolic process	4	2.27273	8.705e-07	ERCC5, ERCC3, ERCC1, ERCC2	9	23	8785	169.758	0.000265467	2.41363e-05	0.00116618
KEGG_PATHWAY	bta03420:Nucleotide excision repair	4	2.27273	1.81554e-05	ERCC5, ERCC3, ERCC1, ERCC2	8	41	4940	60.2439	0.000199691	0.000199691	0.0113093
GOTERM_BP_FAT	GO:0042981~regulation of apoptosis	5	2.84091	7.83871e-05	GPX1, ERCC5, CAT, ERCC3, ERCC1	9	295	8785	16.5443	0.0236254	0.0014932	0.104962
GOTERM_BP_FAT	GO:0043067~regulation of programmed cell death	5	2.84091	8.15502e-05	GPX1, ERCC5, CAT, ERCC3, ERCC1	9	298	8785	16.3777	0.024567	0.0014621	0.109195
GOTERM_BP_FAT	GO:0010941~regulation of cell death	5	2.84091	8.26251e-05	GPX1, ERCC5, CAT, ERCC3, ERCC1	9	299	8785	16.3229	0.0248868	0.00139911	0.110634
GOTERM_BP_FAT	GO:0043066~negative regulation of apoptosis	4	2.27273	0.000236893	GPX1, ERCC5, CAT, ERCC1	9	146	8785	26.7428	0.0697118	0.00360652	0.316892
GOTERM_BP_FAT	GO:0043069~negative regulation of programmed cell death	4	2.27273	0.000246619	GPX1, ERCC5, CAT, ERCC1	9	148	8785	26.3814	0.072468	0.00357587	0.329883
GOTERM_BP_FAT	GO:0060548~negative regulation of cell death	4	2.27273	0.000246619	GPX1, ERCC5, CAT, ERCC1	9	148	8785	26.3814	0.072468	0.00357587	0.329883
GOTERM_BP_FAT	GO:0040007~growth	3	1.70455	0.00165126	GPX1, ERCC5, ERCC1	9	69	8785	42.4396	0.395921	0.0226509	2.18964
Annotation Cluster 2	Enrichment Score: 3.406031859540028
Category	Term	Count	%	PValue	Genes	List Total	Pop Hits	Pop Total	Fold Enrichment	Bonferroni	Benjamini	FDR
GOTERM_BP_FAT	GO:0033683~nucleotide-excision repair, DNA incision	4	2.27273	4.95326e-09	ERCC5, ERCC3, ERCC1, ERCC2	9	5	8785	780.889	1.51074e-06	3.02149e-07	6.63574e-06
GOTERM_BP_FAT	GO:0000737~DNA catabolic process, endonucleolytic	4	2.27273	2.24413e-07	ERCC5, ERCC3, ERCC1, ERCC2	9	15	8785	260.296	6.84435e-05	7.60506e-06	0.000300638
GOTERM_BP_FAT	GO:0006289~nucleotide-excision repair	4	2.27273	4.77108e-07	ERCC5, ERCC3, ERCC1, ERCC2	9	19	8785	205.497	0.000145507	1.45517e-05	0.000639166
GOTERM_BP_FAT	GO:0006308~DNA catabolic process	4	2.27273	8.705e-07	ERCC5, ERCC3, ERCC1, ERCC2	9	23	8785	169.758	0.000265467	2.41363e-05	0.00116618
GOTERM_BP_FAT	GO:0006281~DNA repair	5	2.84091	3.35384e-06	ERCC5, ERCC3, FEN1, ERCC1, ERCC2	9	133	8785	36.6959	0.0010224	8.52401e-05	0.00449295
GOTERM_BP_FAT	GO:0006974~response to DNA damage stimulus	5	2.84091	7.54653e-06	ERCC5, ERCC3, FEN1, ERCC1, ERCC2	9	163	8785	29.9421	0.00229905	0.000177038	0.0101094
GOTERM_CC_FAT	GO:0005675~holo TFIIH complex	3	1.70455	1.72733e-05	ERCC5, ERCC3, ERCC2	9	6	6966	387	0.00060439	0.00060439	0.015299
KEGG_PATHWAY	bta03420:Nucleotide excision repair	4	2.27273	1.81554e-05	ERCC5, ERCC3, ERCC1, ERCC2	8	41	4940	60.2439	0.000199691	0.000199691	0.0113093
GOTERM_MF_FAT	GO:0004520~endodeoxyribonuclease activity	3	1.70455	2.93599e-05	ERCC5, FEN1, ERCC1	9	10	9249	308.3	0.00249252	0.00249252	0.031583
GOTERM_BP_FAT	GO:0006259~DNA metabolic process	5	2.84091	4.92469e-05	ERCC5, ERCC3, FEN1, ERCC1, ERCC2	9	262	8785	18.6281	0.0149084	0.00107233	0.0659545
GOTERM_MF_FAT	GO:0004536~deoxyribonuclease activity	3	1.70455	6.83583e-05	ERCC5, FEN1, ERCC1	9	15	9249	205.533	0.00579381	0.00290111	0.0735204
GOTERM_BP_FAT	GO:0044265~cellular macromolecule catabolic process	5	2.84091	7.3317e-05	ERCC5, ERCC3, FEN1, ERCC1, ERCC2	9	290	8785	16.8295	0.0221143	0.00148972	0.098176
GOTERM_BP_FAT	GO:0009057~macromolecule catabolic process	5	2.84091	0.000117173	ERCC5, ERCC3, FEN1, ERCC1, ERCC2	9	327	8785	14.9252	0.0351087	0.00187927	0.156859
GOTERM_MF_FAT	GO:0008022~protein C-terminus binding	3	1.70455	0.000502338	ERCC3, ERCC1, ERCC2	9	40	9249	77.075	0.0418103	0.0141356	0.539129
GOTERM_CC_FAT	GO:0016591~DNA-directed RNA polymerase II, holoenzyme	3	1.70455	0.000837266	ERCC5, ERCC3, ERCC2	9	39	6966	59.5385	0.028891	0.0145514	0.739184
GOTERM_MF_FAT	GO:0004519~endonuclease activity	3	1.70455	0.00140738	ERCC5, FEN1, ERCC1	9	67	9249	46.0149	0.112823	0.0294844	1.5038
SP_PIR_KEYWORDS	dna repair	3	1.70455	0.00147746	ERCC3, ERCC1, ERCC2	8	63	7349	43.744	0.0657521	0.0657521	1.38778
SP_PIR_KEYWORDS	DNA damage	3	1.70455	0.0016696	ERCC3, ERCC1, ERCC2	8	67	7349	41.1325	0.0739857	0.0377037	1.56698
GOTERM_MF_FAT	GO:0004518~nuclease activity	3	1.70455	0.00335501	ERCC5, FEN1, ERCC1	9	104	9249	29.6442	0.248478	0.0555297	3.55105
UP_SEQ_FEATURE	short sequence motif:Nuclear localization signal	3	1.70455	0.00342386	ERCC3, ERCC1, ERCC2	8	74	5635	28.5557	0.13118	0.13118	3.10698
GOTERM_CC_FAT	GO:0005667~transcription factor complex	3	1.70455	0.00458765	ERCC5, ERCC3, ERCC2	9	92	6966	25.2391	0.148654	0.0522322	3.99109
GOTERM_MF_FAT	GO:0003677~DNA binding	5	2.84091	0.00761173	ERCC5, ERCC3, FEN1, ERCC1, ERCC2	9	1038	9249	4.95022	0.477679	0.102593	7.89177
SP_PIR_KEYWORDS	hydrolase	4	2.27273	0.0215358	ERCC3, FEN1, ERCC1, ERCC2	8	689	7349	5.33309	0.63266	0.283819	18.5984
GOTERM_CC_FAT	GO:0070013~intracellular organelle lumen	4	2.27273	0.0233011	ERCC5, ERCC3, SDF4, ERCC2	9	579	6966	5.34715	0.561848	0.186409	18.8471
GOTERM_CC_FAT	GO:0043233~organelle lumen	4	2.27273	0.023409	ERCC5, ERCC3, SDF4, ERCC2	9	580	6966	5.33793	0.56354	0.152794	18.9265
GOTERM_CC_FAT	GO:0044451~nucleoplasm part	3	1.70455	0.0260034	ERCC5, ERCC3, ERCC2	9	227	6966	10.2291	0.602341	0.142465	20.8144
GOTERM_CC_FAT	GO:0031974~membrane-enclosed lumen	4	2.27273	0.0260869	ERCC5, ERCC3, SDF4, ERCC2	9	604	6966	5.12583	0.603533	0.123805	20.8745
GOTERM_CC_FAT	GO:0005654~nucleoplasm	3	1.70455	0.0354183	ERCC5, ERCC3, ERCC2	9	268	6966	8.66418	0.716949	0.14595	27.3424
SP_PIR_KEYWORDS	dna-binding	3	1.70455	0.0594625	ERCC3, ERCC1, ERCC2	8	432	7349	6.37934	0.940392	0.505888	43.9783
GOTERM_CC_FAT	GO:0031981~nuclear lumen	3	1.70455	0.0817565	ERCC5, ERCC3, ERCC2	9	426	6966	5.4507	0.949473	0.282293	53.022
SP_PIR_KEYWORDS	nucleus	4	2.27273	0.103517	ERCC3, FEN1, ERCC1, ERCC2	8	1265	7349	2.90474	0.99344	0.63408	64.4012
Annotation Cluster 3	Enrichment Score: 2.5764222716537266
Category	Term	Count	%	PValue	Genes	List Total	Pop Hits	Pop Total	Fold Enrichment	Bonferroni	Benjamini	FDR
GOTERM_BP_FAT	GO:0006979~response to oxidative stress	5	2.84091	1.54152e-07	GPX1, CAT, ERCC3, ERCC1, ERCC2	9	62	8785	78.7186	4.70154e-05	5.87704e-06	0.000206513
GOTERM_BP_FAT	GO:0045449~regulation of transcription	3	1.70455	0.288045	CAT, ERCC3, ERCC2	9	1166	8785	2.51144	1	0.988949	98.9448
GOTERM_MF_FAT	GO:0000166~nucleotide binding	3	1.70455	0.42007	CAT, ERCC3, ERCC2	9	1615	9249	1.90898	1	0.990257	99.7154
Annotation Cluster 4	Enrichment Score: 0.46514681136186753
Category	Term	Count	%	PValue	Genes	List Total	Pop Hits	Pop Total	Fold Enrichment	Bonferroni	Benjamini	FDR
SP_PIR_KEYWORDS	metal-binding	3	1.70455	0.248477	CAT, FEN1, ERCC2	8	1010	7349	2.72859	0.999998	0.888085	93.2791
GOTERM_MF_FAT	GO:0046872~metal ion binding	4	2.27273	0.341668	CAT, SDF4, FEN1, ERCC2	9	2387	9249	1.72211	1	0.993757	98.8865
GOTERM_MF_FAT	GO:0043169~cation binding	4	2.27273	0.349297	CAT, SDF4, FEN1, ERCC2	9	2415	9249	1.70214	1	0.989596	99.0177
GOTERM_MF_FAT	GO:0043167~ion binding	4	2.27273	0.355853	CAT, SDF4, FEN1, ERCC2	9	2439	9249	1.68539	1	0.984297	99.1191
GOTERM_MF_FAT	GO:0046914~transition metal ion binding	3	1.70455	0.447619	CAT, FEN1, ERCC2	9	1698	9249	1.81567	1	0.989809	99.8314

## Sheet: Geneset 2
White -- GO0010035
#By: All.pl On: Fri Sep 7 2012 at 9:21:37
	MB	DHT	TF	DM	PGR	EST	MT	CPA
CHRNA3	-0.0662084	0.0601651	-0.0248781	0.00149654	-0.017141	-0.00537589	-0.127806	0.0288942
NR4A2	-0.10352	0.0199558	0.075141	-0.0201488	-0.0175184	-0.0482592	-0.134887	-0.0136887
EEF1A2	-0.308065	-0.167723	0.0734957	-0.0507262	-0.0991346	-0.190628	-0.396881	-0.114547
GART	-0.335778	0.155977	0.171555	0.150335	0.19128	0.211921	-0.221316	0.332009
ADNP	-0.412722	-0.030604	-0.0299536	0.161514	-0.106149	-0.0881725	-0.313584	-0.0407468
AVPR1A	-0.0597074	-0.0187232	0.0680066	0.0236306	-0.0399094	-0.0597146	-0.0241461	0.0717445
TFRC	-0.495131	0.148153	0.0194545	0.0655974	0.0611488	0.0435396	-0.519579	0.25366
PDGFA	-0.00757496	-0.0374584	0.0570635	-0.0245702	0.046109	0.0351914	-0.0398727	0.0343461
LTC4S	-0.0370571	0.118602	0.0230585	0.00370336	0.0133464	0.0272037	0.0748101	0.0754153
PGAM2	-0.0277963	0.135978	0.0684163	0.0320154	0.0747663	0.139484	0.0226327	0.0387434
RELA	0.0868098	0.130796	0.15975	0.184105	0.133507	0.0386544	0.0432139	0.106045
BGLAP	-0.0932867	0.102834	0.0510929	0.112554	0.183092	0.0570307	-0.0913375	0.123877
FNTB	-0.323003	0.00540195	0.0166454	0.152717	-0.0273426	-0.12488	-0.346464	-0.0451495
SLC1A3	-0.259864	0.0547718	0.120442	0.216844	0.043215	-0.00397593	-0.283035	0.0832986
FAS	-0.0898737	-0.0153935	-0.0199197	-0.0183601	0.00293265	0.0516955	-0.0731353	0.085259
PDGFRA	-0.0656708	0.0423483	-0.0081632	0.0149052	-0.0062551	-0.0624754	-0.143657	0.0440019
COL1A1	-0.0477491	-0.00543114	0.0414363	0.0686895	-0.0914069	0.00542497	-0.0185591	-0.0262852
BCL2	-0.0600207	0.064625	0.0767691	-0.00950548	-0.0394926	0.0084698	-0.0512166	0.0937858
MAP1B	-0.093922	-0.143511	-0.0562806	0.159435	-0.145907	-0.0570497	-0.142292	0.0134305
Annotation Cluster 1	Enrichment Score: 3.1900839963063325
Category	Term	Count	%	PValue	Genes	List Total	Pop Hits	Pop Total	Fold Enrichment	Bonferroni	Benjamini	FDR
GOTERM_MF_FAT	GO:0048407~platelet-derived growth factor binding	3	0.777202	2.12227e-05	PDGFA, PDGFRA, COL1A1	15	5	9249	369.96	0.00218358	0.00218358	0.0236843
GOTERM_MF_FAT	GO:0019838~growth factor binding	3	0.777202	0.00260036	PDGFA, PDGFRA, COL1A1	15	51	9249	36.2706	0.235234	0.125491	2.86424
KEGG_PATHWAY	bta04510:Focal adhesion	4	1.03627	0.00487432	PDGFA, BCL2, PDGFRA, COL1A1	11	182	4940	9.87013	0.185534	0.06612	4.42148
Annotation Cluster 2	Enrichment Score: 2.7205894191977937
Category	Term	Count	%	PValue	Genes	List Total	Pop Hits	Pop Total	Fold Enrichment	Bonferroni	Benjamini	FDR
GOTERM_BP_FAT	GO:0009719~response to endogenous stimulus	4	1.03627	0.000175593	SLC1A3, BCL2, NR4A2, FAS	17	62	8785	33.3397	0.108185	0.108185	0.261965
GOTERM_BP_FAT	GO:0007610~behavior	5	1.29534	0.000191785	SLC1A3, PDGFA, BCL2, NR4A2, CHRNA3	17	167	8785	15.472	0.117552	0.0606131	0.28609
GOTERM_BP_FAT	GO:0010033~response to organic substance	5	1.29534	0.000314673	SLC1A3, BCL2, NR4A2, FAS, CHRNA3	17	190	8785	13.5991	0.185515	0.0500061	0.469003
GOTERM_BP_FAT	GO:0048666~neuron development	4	1.03627	0.000719682	SLC1A3, BCL2, MAP1B, NR4A2	17	100	8785	20.6706	0.374624	0.0896083	1.06963
GOTERM_BP_FAT	GO:0030030~cell projection organization	4	1.03627	0.0010537	PDGFA, BCL2, MAP1B, NR4A2	17	114	8785	18.1321	0.497105	0.108244	1.56242
GOTERM_BP_FAT	GO:0030182~neuron differentiation	4	1.03627	0.00125212	SLC1A3, BCL2, MAP1B, NR4A2	17	121	8785	17.0831	0.558198	0.110147	1.85408
GOTERM_BP_FAT	GO:0048667~cell morphogenesis involved in neuron differentiation	3	0.777202	0.00569317	SLC1A3, BCL2, NR4A2	17	63	8785	24.6078	0.975828	0.249	8.17475
GOTERM_BP_FAT	GO:0031175~neuron projection development	3	0.777202	0.00758009	BCL2, MAP1B, NR4A2	17	73	8785	21.2369	0.992994	0.298378	10.7436
GOTERM_BP_FAT	GO:0000904~cell morphogenesis involved in differentiation	3	0.777202	0.00819434	SLC1A3, BCL2, NR4A2	17	76	8785	20.3986	0.995321	0.300681	11.5652
GOTERM_BP_FAT	GO:0000902~cell morphogenesis	3	0.777202	0.0155004	SLC1A3, BCL2, NR4A2	17	106	8785	14.6254	0.999962	0.432127	20.812
GOTERM_BP_FAT	GO:0032989~cellular component morphogenesis	3	0.777202	0.0214757	SLC1A3, BCL2, NR4A2	17	126	8785	12.3039	0.999999	0.474495	27.6953
Annotation Cluster 3	Enrichment Score: 2.4483754414989902
Category	Term	Count	%	PValue	Genes	List Total	Pop Hits	Pop Total	Fold Enrichment	Bonferroni	Benjamini	FDR
GOTERM_BP_FAT	GO:0009719~response to endogenous stimulus	4	1.03627	0.000175593	SLC1A3, BCL2, NR4A2, FAS	17	62	8785	33.3397	0.108185	0.108185	0.261965
GOTERM_BP_FAT	GO:0010033~response to organic substance	5	1.29534	0.000314673	SLC1A3, BCL2, NR4A2, FAS, CHRNA3	17	190	8785	13.5991	0.185515	0.0500061	0.469003
GOTERM_BP_FAT	GO:0043066~negative regulation of apoptosis	4	1.03627	0.00214848	BCL2, EEF1A2, NR4A2, FAS	17	146	8785	14.1579	0.753974	0.160786	3.16162
GOTERM_BP_FAT	GO:0043069~negative regulation of programmed cell death	4	1.03627	0.00223364	BCL2, EEF1A2, NR4A2, FAS	17	148	8785	13.9666	0.76729	0.149555	3.28499
GOTERM_BP_FAT	GO:0060548~negative regulation of cell death	4	1.03627	0.00223364	BCL2, EEF1A2, NR4A2, FAS	17	148	8785	13.9666	0.76729	0.149555	3.28499
GOTERM_BP_FAT	GO:0051789~response to protein stimulus	3	0.777202	0.00256642	BCL2, NR4A2, FAS	17	42	8785	36.9118	0.812777	0.154262	3.7657
GOTERM_BP_FAT	GO:0042981~regulation of apoptosis	4	1.03627	0.0151706	BCL2, EEF1A2, NR4A2, FAS	17	295	8785	7.00698	0.999953	0.443615	20.4148
GOTERM_BP_FAT	GO:0043067~regulation of programmed cell death	4	1.03627	0.0155875	BCL2, EEF1A2, NR4A2, FAS	17	298	8785	6.93644	0.999964	0.416734	20.9166
GOTERM_BP_FAT	GO:0010941~regulation of cell death	4	1.03627	0.015728	BCL2, EEF1A2, NR4A2, FAS	17	299	8785	6.91324	0.999968	0.403578	21.085
GOTERM_BP_FAT	GO:0016265~death	3	0.777202	0.0580686	BCL2, NR4A2, FAS	17	217	8785	7.14421	1	0.776909	59.0814
Annotation Cluster 4	Enrichment Score: 2.4056417719215046
Category	Term	Count	%	PValue	Genes	List Total	Pop Hits	Pop Total	Fold Enrichment	Bonferroni	Benjamini	FDR
KEGG_PATHWAY	bta05215:Prostate cancer	4	1.03627	0.000522242	PDGFA, BCL2, RELA, PDGFRA	11	84	4940	21.3853	0.021701	0.021701	0.482294
KEGG_PATHWAY	bta05200:Pathways in cancer	5	1.29534	0.00216869	PDGFA, BCL2, RELA, PDGFRA, FAS	11	303	4940	7.41074	0.0871502	0.0445682	1.98925
KEGG_PATHWAY	bta04510:Focal adhesion	4	1.03627	0.00487432	PDGFA, BCL2, PDGFRA, COL1A1	11	182	4940	9.87013	0.185534	0.06612	4.42148
KEGG_PATHWAY	bta04010:MAPK signaling pathway	4	1.03627	0.0127141	PDGFA, RELA, PDGFRA, FAS	11	257	4940	6.98974	0.415744	0.101908	11.168
GOTERM_BP_FAT	GO:0035295~tube development	3	0.777202	0.0133512	PDGFA, BCL2, PDGFRA	17	98	8785	15.8193	0.999844	0.421738	18.1902
Annotation Cluster 5	Enrichment Score: 2.392772929990549
Category	Term	Count	%	PValue	Genes	List Total	Pop Hits	Pop Total	Fold Enrichment	Bonferroni	Benjamini	FDR
GOTERM_BP_FAT	GO:0008544~epidermis development	3	0.777202	0.00347942	PDGFA, BCL2, COL1A1	17	49	8785	31.6387	0.896949	0.18665	5.07312
GOTERM_BP_FAT	GO:0007398~ectoderm development	3	0.777202	0.00391076	PDGFA, BCL2, COL1A1	17	52	8785	29.8133	0.922293	0.191764	5.68502
KEGG_PATHWAY	bta04510:Focal adhesion	4	1.03627	0.00487432	PDGFA, BCL2, PDGFRA, COL1A1	11	182	4940	9.87013	0.185534	0.06612	4.42148
Annotation Cluster 6	Enrichment Score: 2.296317285023625
Category	Term	Count	%	PValue	Genes	List Total	Pop Hits	Pop Total	Fold Enrichment	Bonferroni	Benjamini	FDR
GOTERM_BP_FAT	GO:0007610~behavior	5	1.29534	0.000191785	SLC1A3, PDGFA, BCL2, NR4A2, CHRNA3	17	167	8785	15.472	0.117552	0.0606131	0.28609
GOTERM_BP_FAT	GO:0030030~cell projection organization	4	1.03627	0.0010537	PDGFA, BCL2, MAP1B, NR4A2	17	114	8785	18.1321	0.497105	0.108244	1.56242
GOTERM_MF_FAT	GO:0046982~protein heterodimerization activity	3	0.777202	0.00370016	PDGFA, BCL2, NR4A2	15	61	9249	30.3246	0.317384	0.119508	4.05302
GOTERM_MF_FAT	GO:0046983~protein dimerization activity	3	0.777202	0.0421212	PDGFA, BCL2, NR4A2	15	219	9249	8.44658	0.988115	0.669823	38.1406
GOTERM_BP_FAT	GO:0010604~positive regulation of macromolecule metabolic process	3	0.777202	0.104752	PDGFA, BCL2, NR4A2	17	305	8785	5.08293	1	0.909725	80.85
Annotation Cluster 7	Enrichment Score: 1.0106782585373273
Category	Term	Count	%	PValue	Genes	List Total	Pop Hits	Pop Total	Fold Enrichment	Bonferroni	Benjamini	FDR
GOTERM_BP_FAT	GO:0003014~renal system process	3	0.777202	0.000279434	BCL2, FAS, CHRNA3	17	14	8785	110.735	0.166579	0.058931	0.416584
GOTERM_BP_FAT	GO:0010033~response to organic substance	5	1.29534	0.000314673	SLC1A3, BCL2, NR4A2, FAS, CHRNA3	17	190	8785	13.5991	0.185515	0.0500061	0.469003
SP_PIR_KEYWORDS	glycoprotein	5	1.29534	0.12725	SLC1A3, PDGFA, COL1A1, FAS, CHRNA3	15	1048	7349	2.33747	0.99989	0.952151	75.2402
UP_SEQ_FEATURE	topological domain:Cytoplasmic	4	1.03627	0.166197	SLC1A3, LTC4S, FAS, CHRNA3	12	739	5635	2.54172	0.999996	0.998109	84.6723
UP_SEQ_FEATURE	topological domain:Extracellular	3	0.777202	0.275036	SLC1A3, FAS, CHRNA3	12	527	5635	2.67315	1	0.996105	96.3805
SP_PIR_KEYWORDS	transmembrane	5	1.29534	0.382667	SLC1A3, AVPR1A, LTC4S, FAS, CHRNA3	15	1639	7349	1.49461	1	0.982396	99.2896
UP_SEQ_FEATURE	transmembrane region	4	1.03627	0.446087	SLC1A3, LTC4S, FAS, CHRNA3	12	1235	5635	1.52092	1	0.999712	99.7748
GOTERM_CC_FAT	GO:0016021~integral to membrane	6	1.5544	0.447541	SLC1A3, BCL2, AVPR1A, LTC4S, FAS, CHRNA3	11	3006	6966	1.26402	1	0.999753	99.7147
GOTERM_CC_FAT	GO:0031224~intrinsic to membrane	6	1.5544	0.483012	SLC1A3, BCL2, AVPR1A, LTC4S, FAS, CHRNA3	11	3101	6966	1.22529	1	0.999382	99.8518
GOTERM_CC_FAT	GO:0005886~plasma membrane	3	0.777202	0.528053	SLC1A3, FAS, CHRNA3	11	1186	6966	1.60187	1	0.999096	99.9398
SP_PIR_KEYWORDS	membrane	4	1.03627	0.765631	SLC1A3, LTC4S, FAS, CHRNA3	15	1963	7349	0.998336	1	0.99994	100
Annotation Cluster 8	Enrichment Score: 0.9439619921599747
Category	Term	Count	%	PValue	Genes	List Total	Pop Hits	Pop Total	Fold Enrichment	Bonferroni	Benjamini	FDR
GOTERM_CC_FAT	GO:0009986~cell surface	3	0.777202	0.012883	SLC1A3, PDGFA, FAS	11	124	6966	15.3211	0.516225	0.516225	12.018
GOTERM_CC_FAT	GO:0005576~extracellular region	5	1.29534	0.0296664	BGLAP, SLC1A3, PDGFA, COL1A1, FAS	11	892	6966	3.54974	0.814826	0.569682	25.7231
SP_PIR_KEYWORDS	signal	5	1.29534	0.0991225	BGLAP, PDGFA, COL1A1, FAS, CHRNA3	15	960	7349	2.55174	0.999083	0.96971	65.7202
UP_SEQ_FEATURE	signal peptide	5	1.29534	0.101782	BGLAP, PDGFA, COL1A1, FAS, CHRNA3	12	960	5635	2.44575	0.999393	0.999393	66.9661
GOTERM_CC_FAT	GO:0044421~extracellular region part	3	0.777202	0.121775	SLC1A3, PDGFA, COL1A1	11	427	6966	4.44922	0.999305	0.911425	72.2577
SP_PIR_KEYWORDS	glycoprotein	5	1.29534	0.12725	SLC1A3, PDGFA, COL1A1, FAS, CHRNA3	15	1048	7349	2.33747	0.99989	0.952151	75.2402
UP_SEQ_FEATURE	disulfide bond	4	1.03627	0.178632	BGLAP, PDGFA, FAS, CHRNA3	12	764	5635	2.45855	0.999999	0.989176	86.8736
SP_PIR_KEYWORDS	disulfide bond	4	1.03627	0.190548	BGLAP, PDGFA, FAS, CHRNA3	15	802	7349	2.44356	0.999999	0.971013	88.5612
SP_PIR_KEYWORDS	Secreted	3	0.777202	0.306391	BGLAP, PDGFA, COL1A1	15	583	7349	2.5211	1	0.983182	97.6535
UP_SEQ_FEATURE	glycosylation site:N-linked (GlcNAc...)	3	0.777202	0.583175	PDGFA, FAS, CHRNA3	12	961	5635	1.46592	1	0.999957	99.988
Annotation Cluster 9	Enrichment Score: 0.20363847043718106
Category	Term	Count	%	PValue	Genes	List Total	Pop Hits	Pop Total	Fold Enrichment	Bonferroni	Benjamini	FDR
SP_PIR_KEYWORDS	metal-binding	4	1.03627	0.300635	FNTB, BGLAP, NR4A2, GART	15	1010	7349	1.94033	1	0.991701	97.4459
GOTERM_MF_FAT	GO:0046872~metal ion binding	4	1.03627	0.74174	FNTB, BGLAP, NR4A2, GART	15	2387	9249	1.03326	1	1	100
GOTERM_MF_FAT	GO:0043169~cation binding	4	1.03627	0.749908	FNTB, BGLAP, NR4A2, GART	15	2415	9249	1.02128	1	0.999999	100
GOTERM_MF_FAT	GO:0043167~ion binding	4	1.03627	0.756768	FNTB, BGLAP, NR4A2, GART	15	2439	9249	1.01123	1	0.999998	100
GOTERM_MF_FAT	GO:0046914~transition metal ion binding	3	0.777202	0.757785	FNTB, NR4A2, GART	15	1698	9249	1.0894	1	0.999995	100
Annotation Cluster 10	Enrichment Score: 0.19200647367347756
Category	Term	Count	%	PValue	Genes	List Total	Pop Hits	Pop Total	Fold Enrichment	Bonferroni	Benjamini	FDR
GOTERM_MF_FAT	GO:0032553~ribonucleotide binding	3	0.777202	0.60735	EEF1A2, PDGFRA, GART	15	1304	9249	1.41856	1	1	99.9971
GOTERM_MF_FAT	GO:0032555~purine ribonucleotide binding	3	0.777202	0.60735	EEF1A2, PDGFRA, GART	15	1304	9249	1.41856	1	1	99.9971
GOTERM_MF_FAT	GO:0017076~purine nucleotide binding	3	0.777202	0.633201	EEF1A2, PDGFRA, GART	15	1363	9249	1.35715	1	1	99.9986
GOTERM_MF_FAT	GO:0000166~nucleotide binding	3	0.777202	0.730388	EEF1A2, PDGFRA, GART	15	1615	9249	1.14539	1	1	100

## Sheet: Geneset 3
White --- GO0034339
#By: All.pl On: Fri Sep 7 2012 at 9:21:37
	MB	DHT	TF	DM	PGR	EST	MT	CPA
ESRRG	-0.0848356	0.107032	0.00296321	0.0707681	0.110547	0.0901133	0.00436992	0.0939091
NR5A2	-0.0721143	0.015071	0.0200562	0.0694691	0.0377051	0.0208873	0.0130873	-0.00227846
RORC	-0.0751943	-0.103492	-0.14188	0.0564216	-0.11572	-0.0670985	-0.0815691	0.0554273
NR5A1	0.0653531	0.01725	-0.00962903	0.0214596	0.0626809	0.0841679	-0.0551397	-0.0306382
HNF4A	-0.0565353	0.0634571	0.0211238	0.0790237	0.0204021	0.0233905	-0.0462345	0.00365708
HNF4G	-0.153614	0.0626131	-0.0663214	0.0444371	-0.0403791	-0.0152186	-0.147904	-0.0598638
ESRRB	-0.0467886	-0.145449	-0.169242	-0.152482	-0.0757893	-0.134131	-0.197048	-0.00950193
NR4A2	-0.10352	0.0199558	0.075141	-0.0201488	-0.0175184	-0.0482592	-0.134887	-0.0136887
NR4A3	-0.0371729	0.0597759	-0.0399839	0.0300865	0.00587571	-0.0302442	-0.0891441	0.056874
NR4A1	0.0998854	0.0903363	0.10547	0.0886301	0.112779	0.0344778	0.0544763	0.0901857
PKN1	-0.309911	0.0764172	0.0254702	0.0565628	-0.00513026	-0.0974922	-0.366913	0.0573253
AOF2	-0.341278	-0.09798	-0.0884232	-0.0163692	-0.0181274	-0.0503689	-0.369726	-0.025118
NR0B1	-0.0598551	0.0322145	0.0512044	0.114418	0.00730219	-0.0981631	-0.0273026	-0.0578051
NR1H4	-0.151351	-0.11627	-0.0995693	-0.143619	0.0687509	-0.017362	-0.0950211	0.0352138
NR1I2	-0.0795085	-0.0649584	-0.106481	-0.0262296	-0.00377259	-0.0392983	-0.0730791	-0.0185319
NR2E3	-0.0226621	0.0172236	0.0441451	0.00127193	0.032692	0.00189162	-0.0540925	0.0370628
ESRRA	-0.327299	0.143474	0.141518	0.199755	0.195716	0.0504272	-0.148562	0.216977
NR1I3	-0.065556	0.0593593	0.0286566	0.0431462	0.00277022	0.01376	-0.0341694	0.00716814
NR0B2	-0.0827493	0.139215	0.0342507	0.0101542	0.00650712	-0.00145046	-0.0356796	-0.0264614
NRBF2	-0.141084	-0.0359282	-0.0708338	0.0251563	0.00787415	0.00864081	0.0853139	0.0650971
AR	-0.349846	0.104024	-0.0140306	0.268715	-0.0871081	-0.0599431	-0.173798	-0.0233817
NR2E1	-0.0240475	0.103456	-0.00608029	0.132137	0.047401	0.0578253	0.0813847	-0.0470814
NR2F6	0.00450457	0.0951029	0.119033	0.053265	0.374943	0.0213782	-0.0627139	0.153851
ESR2	-0.00210839	-0.0102225	0.0378298	0.0462676	-0.0522775	0.0329202	-0.00536056	0.0882657
DGKQ	-0.0281624	0.0277168	0.0177602	0.114816	0.0580106	-0.0223834	-0.0496314	0.152078
NR2C2AP	-0.550579	0.303122	-0.0154091	0.142195	0.28475	0.208173	-0.474221	0.331055
VDR	-0.106395	0.158547	0.166497	0.162413	0.080603	0.106789	-0.119417	0.20508
CTBP1	-1.17933	-0.0499441	0.0408121	0.0278475	-0.116509	-0.302658	-1.0756	0.027069
RXRG	-0.110423	0.0149316	-0.00468986	0.0161127	0.0927916	0.00687015	-0.0243079	-0.0159251
NR1H3	0.0566756	0.170839	0.210102	0.171101	0.153162	0.0613628	0.113941	0.0657809
SIRT1	-0.0701849	0.116948	0.121259	0.152762	-0.0356088	0.043818	0.0580343	0.0757295
THRB	0.00934922	0.0932707	-0.00343581	0.096093	0.069835	0.154234	0.0626413	0.0742406
MED1	0.0379224	0.208405	0.187725	0.221911	0.244925	0.154405	0.110083	0.199943
PPARD	-0.120362	0.0461868	0.0674733	0.0937848	0.0649406	-0.0199675	-0.0767199	0.117535
JMJD2C	-0.0789996	0.100348	0.0687075	0.150978	-0.0141064	0.217765	0.104374	0.191752
RARA	-0.254546	-0.0324332	0.0284782	0.110945	-0.087466	-0.116844	-0.27514	-0.0460305
RXRB	0.0102147	0.0717214	-0.01838	0.222688	-0.0369172	-0.165063	-0.0869616	-0.0888017
NR2C2	-0.154456	-0.026072	0.00266154	0.0680068	0.00116739	-0.0136291	-0.165416	-0.0320595
NRBP1	-0.0102202	-0.0598722	-0.0379911	0.0690474	-0.0758458	-0.03518	-0.026634	-0.0266718
NR6A1	-0.019416	-0.0148507	0.0215891	0.0431874	0.0641245	0.0718442	0.0332775	0.140478
NR2C1	-0.25573	0.0745948	-0.0233566	0.0654417	0.0228109	0.0151866	-0.133365	0.0726369
PPARA	-0.0109063	0.0538103	0.0120796	-0.0204157	-0.00943476	0.00607454	-0.0291013	-0.0425041
RORA	-0.0395262	0.0345712	-0.00920696	0.0121123	-0.0170554	0.0110495	-0.0318059	0.0807514
NR1H2	0.253619	0.115134	0.0785931	0.1424	0.27379	-0.0891349	0.300881	0.0345345
NR1D2	-0.135261	0.0150144	0.00736396	0.117955	-0.00271397	-0.030173	-0.0324542	0.0313217
ESR1	0.12991	0.258754	0.143488	0.0938593	0.104006	0.102581	0.0416363	0.0790031
THRA	-0.178833	0.0128986	-0.0240762	0.0378693	0.0320371	0.0447977	-0.163868	-0.0390604
NR3C2	-0.24441	0.0729182	0.0286778	0.0448964	0.0965112	0.0588111	-0.152665	0.199892
NR1D1	-0.0283774	0.0610825	-0.11417	-0.00674646	-0.040739	-0.0152401	0.0372763	0.1547
RXRA	-0.40554	-0.00564792	-0.0886963	0.191227	-0.00662056	-0.0562488	-0.355419	-0.038569
NR2F1	-0.128041	0.0552391	0.0990596	0.0100205	-0.12577	0.0315249	-0.196262	0.0266999
SMARCD3	-0.314605	-0.0382817	-0.0372523	0.178756	-0.0470239	-0.14456	-0.283881	0.0474894
PPARG	-0.0905688	0.0533058	-0.00247511	0.0107383	0.0218883	-0.0207075	-0.0899049	-0.0147853
NR3C1	-0.0413602	0.0211799	-0.00512468	0.0287638	-0.0414402	0.0423303	-0.0377684	-0.000204572
RARG	-0.061738	0.0390429	0.0768335	0.0963005	0.0392748	-0.01331	-0.0915341	-0.00154085
RORB	0.04842	0.0827086	0.129527	0.0357646	0.0574947	0.119424	0.00926863	0.168609
PRKCB1	0.161054	0.133559	0.0367091	0.120417	0.0717065	0.0263335	0.0470705	0.17769
RARB	-0.0266597	0.0453093	0.034192	0.0470657	0.135185	0.117603	0.00354899	0.179093
PGR	-0.0667673	0.145239	0.129194	0.00202339	0.128762	0.052836	-0.0961736	0.0795737
Annotation Cluster 1	Enrichment Score: 62.440684859978255
Category	Term	Count	%	PValue	Genes	List Total	Pop Hits	Pop Total	Fold Enrichment	Bonferroni	Benjamini	FDR
INTERPRO	IPR000536:Nuclear hormone receptor, ligand-binding, core	47	4.57198	4.37365e-125	PPARA, PPARD, THRA, THRB, NR6A1, PPARG, NR3C2, RORC, RORB, RORA, NR2E3, NR3C1, NR2E1, NR2C2, NR2C1, PGR, NR1H2, VDR, NR1D1, NR1D2, NR2F6, RARA, RARB, NR1H4, NR1H3, NR2F1, ESRRA, AR, RARG, RXRB, ESRRB, RXRA, ESRRG, ESR1, NR4A2, RXRG, NR4A1, HNF4G, ESR2, NR4A3, NR0B2, NR0B1, NR1I3, NR1I2, HNF4A, NR5A2, NR5A1	55	48	16659	296.581	2.2743e-123	2.2743e-123	4.24929e-122
INTERPRO	IPR008946:Nuclear hormone receptor, ligand-binding	47	4.57198	4.37365e-125	PPARA, PPARD, THRA, THRB, NR6A1, PPARG, NR3C2, RORC, RORB, RORA, NR2E3, NR3C1, NR2E1, NR2C2, NR2C1, PGR, NR1H2, VDR, NR1D1, NR1D2, NR2F6, RARA, RARB, NR1H4, NR1H3, NR2F1, ESRRA, AR, RARG, RXRB, ESRRB, RXRA, ESRRG, ESR1, NR4A2, RXRG, NR4A1, HNF4G, ESR2, NR4A3, NR0B2, NR0B1, NR1I3, NR1I2, HNF4A, NR5A2, NR5A1	55	48	16659	296.581	2.2743e-123	2.2743e-123	4.24929e-122
INTERPRO	IPR001723:Steroid hormone receptor	46	4.47471	7.73642e-122	PPARA, PPARD, THRA, THRB, NR6A1, PPARG, NR3C2, RORC, RORB, RORA, NR2E3, NR3C1, NR2E1, NR2C2, NR2C1, PGR, NR1H2, VDR, NR1D1, NR1D2, NR2F6, RARA, RARB, NR1H4, NR1H3, NR2F1, ESRRA, RARG, RXRB, ESRRB, RXRA, ESRRG, ESR1, RXRG, NR4A2, NR4A1, HNF4G, ESR2, NR4A3, NR0B2, NR0B1, NR1I3, NR1I2, HNF4A, NR5A2, NR5A1	55	47	16659	296.446	4.02294e-120	2.01147e-120	7.51644e-119
GOTERM_MF_FAT	GO:0003707~steroid hormone receptor activity	47	4.57198	1.0294e-119	PPARA, PPARD, THRA, THRB, NR6A1, PPARG, NR3C2, RORC, RORB, RORA, NR2E3, NR3C1, NR2E1, NR2C2, NR2C1, PGR, NR1H2, VDR, NR1D1, NR1D2, NR2F6, RARA, RARB, NR1H4, NR1H3, NR2F1, ESRRA, AR, RARG, RXRB, ESRRB, RXRA, ESRRG, ESR1, NR4A2, RXRG, NR4A1, HNF4G, ESR2, NR4A3, NR0B2, NR0B1, NR1I3, NR1I2, HNF4A, NR5A2, NR5A1	54	49	12983	230.613	1.21469e-117	1.21469e-117	1.17808e-116
INTERPRO	IPR001628:Zinc finger, nuclear hormone receptor-type	45	4.37743	1.23056e-118	PPARA, PPARD, THRA, THRB, NR6A1, PPARG, NR3C2, RORC, RORB, RORA, NR2E3, NR3C1, NR2E1, NR2C2, NR2C1, PGR, NR1H2, VDR, NR1D1, NR1D2, NR2F6, RARA, RARB, NR1H4, NR1H3, NR2F1, ESRRA, AR, RARG, RXRB, ESRRB, RXRA, ESRRG, ESR1, RXRG, NR4A2, NR4A1, HNF4G, ESR2, NR4A3, NR1I3, NR1I2, HNF4A, NR5A2, NR5A1	55	46	16659	296.306	6.39891e-117	2.13297e-117	1.19557e-115
UP_SEQ_FEATURE	zinc finger region:NR C4-type	44	4.28016	4.7939e-118	PPARA, PPARD, THRA, THRB, NR6A1, PPARG, NR3C2, RORC, RORB, RORA, NR2E3, NR3C1, NR2E1, NR2C2, NR2C1, PGR, NR1H2, VDR, NR1D1, NR1D2, NR2F6, RARA, RARB, NR1H4, NR1H3, NR2F1, ESRRA, AR, RARG, RXRB, RXRA, ESRRG, ESR1, RXRG, NR4A2, NR4A1, HNF4G, ESR2, NR4A3, NR1I3, NR1I2, HNF4A, NR5A2, NR5A1	55	45	19113	339.787	7.38261e-116	7.38261e-116	5.75077e-115
UP_SEQ_FEATURE	DNA-binding region:Nuclear receptor	44	4.28016	4.7939e-118	PPARA, PPARD, THRA, THRB, NR6A1, PPARG, NR3C2, RORC, RORB, RORA, NR2E3, NR3C1, NR2E1, NR2C2, NR2C1, PGR, NR1H2, VDR, NR1D1, NR1D2, NR2F6, RARA, RARB, NR1H4, NR1H3, NR2F1, ESRRA, AR, RARG, RXRB, RXRA, ESRRG, ESR1, RXRG, NR4A2, NR4A1, HNF4G, ESR2, NR4A3, NR1I3, NR1I2, HNF4A, NR5A2, NR5A1	55	45	19113	339.787	7.38261e-116	7.38261e-116	5.75077e-115
SMART	SM00430:HOLI	47	4.57198	1.09098e-117	PPARA, PPARD, THRA, THRB, NR6A1, PPARG, NR3C2, RORC, RORB, RORA, NR2E3, NR3C1, NR2E1, NR2C2, NR2C1, PGR, NR1H2, VDR, NR1D1, NR1D2, NR2F6, RARA, RARB, NR1H4, NR1H3, NR2F1, ESRRA, AR, RARG, RXRB, ESRRB, RXRA, ESRRG, ESR1, NR4A2, RXRG, NR4A1, HNF4G, ESR2, NR4A3, NR0B2, NR0B1, NR1I3, NR1I2, HNF4A, NR5A2, NR5A1	50	48	9079	177.797	1.20008e-116	1.20008e-116	6.79625e-115
GOTERM_MF_FAT	GO:0004879~ligand-dependent nuclear receptor activity	47	4.57198	4.95846e-112	PPARA, PPARD, THRA, THRB, NR6A1, PPARG, NR3C2, RORC, RORB, RORA, NR2E3, NR3C1, NR2E1, NR2C2, NR2C1, PGR, NR1H2, VDR, NR1D1, NR1D2, NR2F6, RARA, RARB, NR1H4, NR1H3, NR2F1, ESRRA, AR, RARG, RXRB, ESRRB, RXRA, ESRRG, ESR1, NR4A2, RXRG, NR4A1, HNF4G, ESR2, NR4A3, NR0B2, NR0B1, NR1I3, NR1I2, HNF4A, NR5A2, NR5A1	54	58	12983	194.828	5.85098e-110	2.92549e-110	5.67465e-109
SMART	SM00399:ZnF_C4	45	4.37743	4.08352e-111	PPARA, PPARD, THRA, THRB, NR6A1, PPARG, NR3C2, RORC, RORB, RORA, NR2E3, NR3C1, NR2E1, NR2C2, NR2C1, PGR, NR1H2, VDR, NR1D1, NR1D2, NR2F6, RARA, RARB, NR1H4, NR1H3, NR2F1, ESRRA, AR, RARG, RXRB, ESRRB, RXRA, ESRRG, ESR1, RXRG, NR4A2, NR4A1, HNF4G, ESR2, NR4A3, NR1I3, NR1I2, HNF4A, NR5A2, NR5A1	50	46	9079	177.633	4.49187e-110	2.24594e-110	2.54382e-108
INTERPRO	IPR013088:Zinc finger, NHR/GATA-type	42	4.0856	4.03533e-102	PPARA, PPARD, THRA, THRB, NR6A1, PPARG, NR3C2, RORC, RORB, RORA, NR2E3, NR3C1, NR2E1, NR2C2, NR2C1, PGR, NR1H2, VDR, NR1D1, NR1D2, NR2F6, RARB, NR1H4, NR1H3, NR2F1, ESRRA, AR, RARG, RXRB, ESRRB, ESRRG, ESR1, NR4A2, NR4A1, HNF4G, ESR2, NR4A3, NR1I3, NR1I2, HNF4A, NR5A2, NR5A1	55	51	16659	249.44	2.09837e-100	5.24593e-101	3.92059e-99
GOTERM_MF_FAT	GO:0043565~sequence-specific DNA binding	46	4.47471	1.74473e-52	PPARA, PPARD, THRA, THRB, NR6A1, PPARG, NR3C2, RORC, RORB, RORA, NR2E3, NR3C1, NR2E1, NR2C2, NR2C1, PGR, NR1H2, VDR, NR1D1, NR1D2, NR2F6, RARA, RARB, NR1H4, NR1H3, NR2F1, ESRRA, AR, RARG, RXRB, ESRRB, RXRA, ESRRG, ESR1, RXRG, NR4A2, NR4A1, HNF4G, ESR2, NR4A3, NR0B1, NR1I3, NR1I2, HNF4A, NR5A2, NR5A1	54	607	12983	18.2201	2.05878e-50	6.86259e-51	1.99673e-49
GOTERM_MF_FAT	GO:0003700~transcription factor activity	48	4.66926	7.38498e-47	PPARA, PPARD, THRA, THRB, NR6A1, PPARG, NR3C2, RORC, RORB, RORA, NR2E3, NR3C1, NR2E1, NR2C2, NR2C1, PGR, NR1H2, VDR, NR1D1, NR1D2, NR2F6, RARA, RARB, NR1H4, NR1H3, NR2F1, CTBP1, ESRRA, AR, RARG, RXRB, ESRRB, RXRA, ESRRG, ESR1, NR4A2, RXRG, NR4A1, HNF4G, ESR2, NR4A3, NR0B2, NR0B1, NR1I3, NR1I2, HNF4A, NR5A2, NR5A1	54	975	12983	11.8364	8.71428e-45	2.17857e-45	8.45166e-44
SP_PIR_KEYWORDS	transcription regulation	52	5.05837	1.7668e-45	PPARA, PPARD, THRA, THRB, NR6A1, PPARG, RORC, RORB, RORA, NR2E3, NR2E1, PGR, SMARCD3, NR2F6, RARA, RARB, NR2F1, CTBP1, AR, RARG, RXRB, RXRA, RXRG, ESR1, NR0B2, HNF4G, ESR2, NR0B1, HNF4A, MED1, NR3C2, NR3C1, NR2C2, NR2C1, NR1H2, VDR, NR1D1, NR1D2, NR1H4, NR1H3, ESRRA, NRBF2, ESRRB, ESRRG, NR4A2, NR4A1, NR4A3, SIRT1, NR1I3, NR1I2, NR5A2, NR5A1	56	2026	19235	8.81593	1.21909e-43	1.21909e-43	1.8231e-42
SP_PIR_KEYWORDS	Transcription	52	5.05837	5.43564e-45	PPARA, PPARD, THRA, THRB, NR6A1, PPARG, RORC, RORB, RORA, NR2E3, NR2E1, PGR, SMARCD3, NR2F6, RARA, RARB, NR2F1, CTBP1, AR, RARG, RXRB, RXRA, RXRG, ESR1, NR0B2, HNF4G, ESR2, NR0B1, HNF4A, MED1, NR3C2, NR3C1, NR2C2, NR2C1, NR1H2, VDR, NR1D1, NR1D2, NR1H4, NR1H3, ESRRA, NRBF2, ESRRB, ESRRG, NR4A2, NR4A1, NR4A3, SIRT1, NR1I3, NR1I2, NR5A2, NR5A1	56	2071	19235	8.62437	3.75059e-43	1.8753e-43	5.60885e-42
GOTERM_MF_FAT	GO:0030528~transcription regulator activity	51	4.96109	1.61248e-43	PPARA, PPARD, THRA, THRB, NR6A1, PPARG, RORC, RORB, RORA, NR2E3, NR2E1, PGR, SMARCD3, NR2F6, RARA, RARB, NR2F1, CTBP1, AR, RARG, RXRB, RXRA, RXRG, ESR1, NR0B2, HNF4G, ESR2, NR0B1, HNF4A, MED1, NR3C2, NR3C1, NR2C2, NR2C1, NR1H2, VDR, NR1D1, NR1D2, NR1H4, NR1H3, ESRRA, ESRRB, ESRRG, NR4A2, NR4A1, NR4A3, SIRT1, NR1I3, NR1I2, NR5A2, NR5A1	54	1512	12983	8.1096	1.90273e-41	3.80546e-42	1.84539e-40
GOTERM_BP_FAT	GO:0006355~regulation of transcription, DNA-dependent	52	5.05837	8.57616e-42	PPARA, PPARD, THRA, THRB, NR6A1, PPARG, RORC, RORB, RORA, NR2E3, NR2E1, PGR, SMARCD3, NR2F6, RARA, RARB, NR2F1, CTBP1, AR, RARG, RXRB, RXRA, RXRG, ESR1, NR0B2, HNF4G, ESR2, NR0B1, HNF4A, MED1, NR3C2, NR3C1, NR2C2, NR2C1, NR1H2, VDR, NR1D1, NR1D2, NR1H4, NR1H3, ESRRA, DGKQ, ESRRB, ESRRG, NR4A2, NR4A1, NR4A3, SIRT1, NR1I3, NR1I2, NR5A2, NR5A1	55	1773	13528	7.21382	7.46983e-39	7.46983e-39	1.33115e-38
SP_PIR_KEYWORDS	receptor	47	4.57198	2.09656e-41	PPARA, PPARD, THRA, THRB, NR6A1, PPARG, NR3C2, RORC, RORB, RORA, NR2E3, NR3C1, NR2E1, NR2C2, NR2C1, PGR, NR1H2, VDR, NR1D1, NR1D2, NR2F6, RARA, RARB, NR1H4, NR1H3, NR2F1, ESRRA, AR, RARG, RXRB, ESRRB, RXRA, ESRRG, ESR1, NR4A2, RXRG, NR4A1, HNF4G, ESR2, NR4A3, NR0B2, NR0B1, NR1I3, NR1I2, HNF4A, NR5A2, NR5A1	56	1583	19235	10.1981	1.44663e-39	4.8221e-40	2.16337e-38
GOTERM_BP_FAT	GO:0051252~regulation of RNA metabolic process	52	5.05837	2.69164e-41	PPARA, PPARD, THRA, THRB, NR6A1, PPARG, RORC, RORB, RORA, NR2E3, NR2E1, PGR, SMARCD3, NR2F6, RARA, RARB, NR2F1, CTBP1, AR, RARG, RXRB, RXRA, RXRG, ESR1, NR0B2, HNF4G, ESR2, NR0B1, HNF4A, MED1, NR3C2, NR3C1, NR2C2, NR2C1, NR1H2, VDR, NR1D1, NR1D2, NR1H4, NR1H3, ESRRA, DGKQ, ESRRB, ESRRG, NR4A2, NR4A1, NR4A3, SIRT1, NR1I3, NR1I2, NR5A2, NR5A1	55	1813	13528	7.05467	2.34442e-38	1.17221e-38	4.17781e-38
SP_PIR_KEYWORDS	zinc-finger	46	4.47471	4.2822e-38	PPARA, PPARD, THRA, THRB, NR6A1, PPARG, NR3C2, RORC, RORB, RORA, NR2E3, NR3C1, NR2E1, NR2C2, NR2C1, PGR, NR1H2, VDR, NR1D1, NR1D2, NR2F6, RARA, RARB, NR1H4, NR1H3, NR2F1, ESRRA, AR, RARG, DGKQ, RXRB, ESRRB, RXRA, ESRRG, ESR1, RXRG, NR4A2, NR4A1, HNF4G, ESR2, NR4A3, NR1I3, NR1I2, HNF4A, NR5A2, NR5A1	56	1718	19235	9.19684	2.95472e-36	7.3868e-37	4.41866e-35
SP_PIR_KEYWORDS	dna-binding	46	4.47471	1.78099e-36	PPARA, PPARD, THRA, THRB, NR6A1, PPARG, NR3C2, RORC, RORB, RORA, NR2E3, NR3C1, NR2E1, NR2C2, NR2C1, PGR, NR1H2, VDR, NR1D1, NR1D2, NR2F6, RARA, RARB, NR1H4, NR1H3, NR2F1, ESRRA, AR, RARG, RXRB, ESRRB, RXRA, ESRRG, ESR1, RXRG, NR4A2, NR4A1, HNF4G, ESR2, NR4A3, NR1I3, NR1I2, HNF4A, NR5A2, MED1, NR5A1	56	1868	19235	8.45834	1.22888e-34	2.45776e-35	1.83774e-33
GOTERM_BP_FAT	GO:0006350~transcription	51	4.96109	3.60572e-36	PPARA, PPARD, THRA, THRB, NR6A1, PPARG, RORC, RORB, RORA, NR2E3, NR2E1, PGR, SMARCD3, NR2F6, RARA, RARB, NR2F1, AR, RARG, RXRB, RXRA, RXRG, ESR1, NR0B2, HNF4G, ESR2, NR0B1, HNF4A, MED1, NR3C2, NR3C1, NR2C2, NR2C1, NR1H2, VDR, NR1D1, NR1D2, NR1H4, NR1H3, ESRRA, NRBF2, ESRRB, ESRRG, NR4A2, NR4A1, NR4A3, SIRT1, NR1I3, NR1I2, NR5A2, NR5A1	55	2101	13528	5.97056	3.14058e-33	1.04686e-33	5.5966e-33
GOTERM_BP_FAT	GO:0045449~regulation of transcription	53	5.15564	3.60086e-35	PPARA, PPARD, THRA, THRB, NR6A1, PPARG, RORC, RORB, RORA, NR2E3, NR2E1, PGR, SMARCD3, NR2F6, RARA, RARB, NR2F1, CTBP1, AR, RARG, RXRB, RXRA, RXRG, ESR1, NR0B2, HNF4G, ESR2, NR0B1, HNF4A, MED1, NR3C2, NR3C1, NR2C2, NR2C1, NR1H2, VDR, NR1D1, NR1D2, NR1H4, NR1H3, ESRRA, DGKQ, NRBF2, ESRRB, ESRRG, NR4A2, NR4A1, NR4A3, SIRT1, NR1I3, NR1I2, NR5A2, NR5A1	55	2601	13528	5.01195	3.13634e-32	7.84086e-33	5.58905e-32
SP_PIR_KEYWORDS	zinc	47	4.57198	5.49601e-35	PPARA, PPARD, THRA, THRB, NR6A1, PPARG, NR3C2, RORC, RORB, RORA, NR2E3, NR3C1, NR2E1, NR2C2, NR2C1, PGR, NR1H2, VDR, NR1D1, NR1D2, NR2F6, RARA, RARB, NR1H4, NR1H3, NR2F1, ESRRA, AR, RARG, DGKQ, RXRB, ESRRB, RXRA, ESRRG, ESR1, RXRG, NR4A2, NR4A1, HNF4G, ESR2, NR4A3, SIRT1, NR1I3, NR1I2, HNF4A, NR5A2, NR5A1	56	2189	19235	7.3749	3.79225e-33	6.32042e-34	5.67115e-32
SP_PIR_KEYWORDS	nucleus	54	5.25292	1.87038e-32	PPARA, PPARD, THRA, THRB, NR6A1, PPARG, NR2C2AP, RORC, RORB, RORA, NR2E3, NR2E1, PGR, SMARCD3, NR2F6, RARA, RARB, NR2F1, CTBP1, AR, RARG, RXRB, RXRA, RXRG, ESR1, NR0B2, HNF4G, ESR2, NR0B1, HNF4A, MED1, NR3C2, NR3C1, NR2C2, NR2C1, NR1H2, VDR, NR1D1, NR1D2, NR1H4, NR1H3, ESRRA, DGKQ, NRBF2, ESRRB, ESRRG, NR4A2, NR4A1, NR4A3, SIRT1, NR1I3, NR1I2, NR5A2, NR5A1	56	4283	19235	4.33062	1.29057e-30	1.84366e-31	1.92999e-29
GOTERM_MF_FAT	GO:0003677~DNA binding	49	4.76654	1.15422e-30	PPARA, PPARD, THRA, THRB, NR6A1, PPARG, RORC, RORB, RORA, NR2E3, NR2E1, PGR, NR2F6, RARA, RARB, NR2F1, CTBP1, AR, RARG, RXRB, RXRA, RXRG, ESR1, NR0B2, HNF4G, ESR2, NR0B1, HNF4A, MED1, NR3C2, NR3C1, NR2C2, NR2C1, NR1H2, VDR, NR1D1, NR1D2, NR1H4, NR1H3, ESRRA, ESRRB, NR4A2, ESRRG, NR4A1, NR4A3, NR1I3, NR1I2, NR5A2, NR5A1	54	2331	12983	5.054	1.36198e-28	2.26996e-29	1.32093e-27
SP_PIR_KEYWORDS	metal-binding	47	4.57198	5.24695e-29	PPARA, PPARD, THRA, THRB, NR6A1, PPARG, NR3C2, RORC, RORB, RORA, NR2E3, NR3C1, NR2E1, NR2C2, NR2C1, PGR, NR1H2, VDR, NR1D1, NR1D2, NR2F6, RARA, RARB, NR1H4, NR1H3, NR2F1, ESRRA, AR, RARG, DGKQ, RXRB, ESRRB, RXRA, ESRRG, ESR1, RXRG, NR4A2, NR4A1, HNF4G, ESR2, NR4A3, SIRT1, NR1I3, NR1I2, HNF4A, NR5A2, NR5A1	56	2972	19235	5.43192	3.62039e-27	4.52549e-28	5.41415e-26
GOTERM_MF_FAT	GO:0008270~zinc ion binding	47	4.57198	9.14273e-28	PPARA, PPARD, THRA, THRB, NR6A1, PPARG, NR3C2, RORC, RORB, RORA, NR2E3, NR3C1, NR2E1, NR2C2, NR2C1, PGR, NR1H2, VDR, NR1D1, NR1D2, NR2F6, RARA, RARB, NR1H4, NR1H3, NR2F1, ESRRA, AR, RARG, DGKQ, RXRB, ESRRB, RXRA, ESRRG, ESR1, RXRG, NR4A2, NR4A1, HNF4G, ESR2, NR4A3, SIRT1, NR1I3, NR1I2, HNF4A, NR5A2, NR5A1	54	2311	12983	4.88967	1.07884e-25	1.5412e-26	1.04633e-24
GOTERM_MF_FAT	GO:0046914~transition metal ion binding	47	4.57198	3.83344e-24	PPARA, PPARD, THRA, THRB, NR6A1, PPARG, NR3C2, RORC, RORB, RORA, NR2E3, NR3C1, NR2E1, NR2C2, NR2C1, PGR, NR1H2, VDR, NR1D1, NR1D2, NR2F6, RARA, RARB, NR1H4, NR1H3, NR2F1, ESRRA, AR, RARG, DGKQ, RXRB, ESRRB, RXRA, ESRRG, ESR1, RXRG, NR4A2, NR4A1, HNF4G, ESR2, NR4A3, SIRT1, NR1I3, NR1I2, HNF4A, NR5A2, NR5A1	54	2785	12983	4.05746	4.52346e-22	4.52346e-23	4.38714e-21
GOTERM_MF_FAT	GO:0046872~metal ion binding	47	4.57198	1.32865e-16	PPARA, PPARD, THRA, THRB, NR6A1, PPARG, NR3C2, RORC, RORB, RORA, NR2E3, NR3C1, NR2E1, NR2C2, NR2C1, PGR, NR1H2, VDR, NR1D1, NR1D2, NR2F6, RARA, RARB, NR1H4, NR1H3, NR2F1, ESRRA, AR, RARG, DGKQ, RXRB, ESRRB, RXRA, ESRRG, ESR1, RXRG, NR4A2, NR4A1, HNF4G, ESR2, NR4A3, SIRT1, NR1I3, NR1I2, HNF4A, NR5A2, NR5A1	54	4140	12983	2.72947	1.31006e-14	9.99201e-16	1.22125e-13
GOTERM_MF_FAT	GO:0043169~cation binding	47	4.57198	1.98749e-16	PPARA, PPARD, THRA, THRB, NR6A1, PPARG, NR3C2, RORC, RORB, RORA, NR2E3, NR3C1, NR2E1, NR2C2, NR2C1, PGR, NR1H2, VDR, NR1D1, NR1D2, NR2F6, RARA, RARB, NR1H4, NR1H3, NR2F1, ESRRA, AR, RARG, DGKQ, RXRB, ESRRB, RXRA, ESRRG, ESR1, RXRG, NR4A2, NR4A1, HNF4G, ESR2, NR4A3, SIRT1, NR1I3, NR1I2, HNF4A, NR5A2, NR5A1	54	4179	12983	2.704	2.62013e-14	1.88738e-15	2.55351e-13
GOTERM_MF_FAT	GO:0043167~ion binding	47	4.57198	3.73773e-16	PPARA, PPARD, THRA, THRB, NR6A1, PPARG, NR3C2, RORC, RORB, RORA, NR2E3, NR3C1, NR2E1, NR2C2, NR2C1, PGR, NR1H2, VDR, NR1D1, NR1D2, NR2F6, RARA, RARB, NR1H4, NR1H3, NR2F1, ESRRA, AR, RARG, DGKQ, RXRB, ESRRB, RXRA, ESRRG, ESR1, RXRG, NR4A2, NR4A1, HNF4G, ESR2, NR4A3, SIRT1, NR1I3, NR1I2, HNF4A, NR5A2, NR5A1	54	4241	12983	2.66447	3.93019e-14	2.66454e-15	3.77476e-13
Annotation Cluster 2	Enrichment Score: 23.313297853953713
Category	Term	Count	%	PValue	Genes	List Total	Pop Hits	Pop Total	Fold Enrichment	Bonferroni	Benjamini	FDR
UP_SEQ_FEATURE	region of interest:Modulating	14	1.36187	2.13099e-33	AR, THRA, RARG, THRB, RXRB, RXRA, RXRG, NR3C2, RORC, ESR2, RORA, NR3C1, RARA, RARB	55	14	19113	347.509	3.28172e-31	1.09391e-31	2.55634e-30
UP_SEQ_FEATURE	region of interest:Hinge	14	1.36187	7.44233e-29	RARG, RXRB, RXRA, RXRG, ESR1, NR3C2, RORC, RORB, RORA, NR3C1, VDR, NR1I2, RARA, RARB	55	22	19113	221.142	1.14612e-26	2.8653e-27	8.92782e-26
GOTERM_MF_FAT	GO:0003708~retinoic acid receptor activity	6	0.583658	7.24129e-10	RARG, RXRB, RXRA, RXRG, RARA, RARB	54	12	12983	120.213	8.54473e-08	4.49722e-09	8.28721e-07
Annotation Cluster 3	Enrichment Score: 21.91326594884199
Category	Term	Count	%	PValue	Genes	List Total	Pop Hits	Pop Total	Fold Enrichment	Bonferroni	Benjamini	FDR
GOTERM_BP_FAT	GO:0006357~regulation of transcription from RNA polymerase II promoter	37	3.59922	3.18886e-33	PPARA, PPARD, THRA, THRB, NR6A1, PPARG, RORA, NR2E3, NR2E1, NR2C1, NR1H2, VDR, SMARCD3, RARB, NR1H4, NR1H3, NR2F1, ESRRA, CTBP1, AR, RARG, DGKQ, RXRB, RXRA, RXRG, NR4A2, NR4A1, HNF4G, ESR2, NR4A3, NR0B2, NR0B1, SIRT1, HNF4A, NR5A2, MED1, NR5A1	55	727	13528	12.5181	2.7775e-30	5.555e-31	4.94958e-30
GOTERM_MF_FAT	GO:0016563~transcription activator activity	27	2.62646	1.90141e-25	PPARA, PPARD, THRA, PPARG, NR2C2, NR1H2, SMARCD3, RARA, RARB, NR1H4, NR2F1, NR1H3, AR, RXRB, RXRA, ESRRG, NR4A2, NR4A1, NR4A3, ESR2, HNF4G, NR1I3, NR1I2, HNF4A, NR5A2, NR5A1, MED1	54	410	12983	15.8329	2.24366e-23	2.80458e-24	2.17604e-22
GOTERM_BP_FAT	GO:0045893~positive regulation of transcription, DNA-dependent	27	2.62646	6.28839e-24	PPARA, THRA, THRB, PPARG, RORB, NR2E3, RORA, NR1H2, SMARCD3, RARB, NR1H4, NR1H3, AR, ESRRA, RARG, RXRB, RXRA, ESRRG, RXRG, NR4A2, NR4A1, NR4A3, ESR2, HNF4A, NR5A2, NR5A1, MED1	55	477	13528	13.9225	5.47719e-21	9.12865e-22	9.76051e-21
GOTERM_BP_FAT	GO:0051254~positive regulation of RNA metabolic process	27	2.62646	7.79209e-24	PPARA, THRA, THRB, PPARG, RORB, NR2E3, RORA, NR1H2, SMARCD3, RARB, NR1H4, NR1H3, AR, ESRRA, RARG, RXRB, RXRA, ESRRG, RXRG, NR4A2, NR4A1, NR4A3, ESR2, HNF4A, NR5A2, NR5A1, MED1	55	481	13528	13.8067	6.78691e-21	9.69559e-22	1.20945e-20
GOTERM_BP_FAT	GO:0010628~positive regulation of gene expression	28	2.72374	4.28377e-23	PPARA, THRA, THRB, PPARG, RORB, NR2E3, RORA, NR1H2, SMARCD3, RARB, NR1H4, NR1H3, AR, ESRRA, RARG, RXRB, RXRA, ESRRG, RXRG, NR4A2, ESR1, NR4A1, NR4A3, ESR2, HNF4A, NR5A2, NR5A1, MED1	55	581	13528	11.8537	3.73117e-20	4.66396e-21	6.64904e-20
GOTERM_BP_FAT	GO:0045944~positive regulation of transcription from RNA polymerase II promoter	24	2.33463	2.93057e-22	PPARA, AR, ESRRA, RARG, THRA, THRB, RXRB, RXRA, PPARG, NR4A2, RXRG, NR4A1, NR2E3, ESR2, RORA, NR4A3, NR1H2, HNF4A, RARB, NR5A2, NR1H4, NR1H3, NR5A1, MED1	55	371	13528	15.9114	2.55253e-19	2.83614e-20	4.54867e-19
GOTERM_BP_FAT	GO:0045941~positive regulation of transcription	27	2.62646	4.53007e-22	PPARA, THRA, THRB, PPARG, RORB, NR2E3, RORA, NR1H2, SMARCD3, RARB, NR1H4, NR1H3, AR, ESRRA, RARG, RXRB, RXRA, ESRRG, RXRG, NR4A2, NR4A1, NR4A3, ESR2, HNF4A, NR5A2, NR5A1, MED1	55	564	13528	11.7749	3.94569e-19	3.94569e-20	7.03132e-19
GOTERM_BP_FAT	GO:0045935~positive regulation of nucleobase, nucleoside, nucleotide and nucleic acid metabolic process	27	2.62646	5.83384e-21	PPARA, THRA, THRB, PPARG, RORB, NR2E3, RORA, NR1H2, SMARCD3, RARB, NR1H4, NR1H3, AR, ESRRA, RARG, RXRB, RXRA, ESRRG, RXRG, NR4A2, NR4A1, NR4A3, ESR2, HNF4A, NR5A2, NR5A1, MED1	55	624	13528	10.6427	5.08127e-18	4.61934e-19	9.05497e-18
GOTERM_BP_FAT	GO:0051173~positive regulation of nitrogen compound metabolic process	27	2.62646	1.28981e-20	PPARA, THRA, THRB, PPARG, RORB, NR2E3, RORA, NR1H2, SMARCD3, RARB, NR1H4, NR1H3, AR, ESRRA, RARG, RXRB, RXRA, ESRRG, RXRG, NR4A2, NR4A1, NR4A3, ESR2, HNF4A, NR5A2, NR5A1, MED1	55	644	13528	10.3121	1.12342e-17	9.36185e-19	2.00197e-17
GOTERM_BP_FAT	GO:0010557~positive regulation of macromolecule biosynthetic process	27	2.62646	1.89891e-20	PPARA, THRA, THRB, PPARG, RORB, NR2E3, RORA, NR1H2, SMARCD3, RARB, NR1H4, NR1H3, AR, ESRRA, RARG, RXRB, RXRA, ESRRG, RXRG, NR4A2, NR4A1, NR4A3, ESR2, HNF4A, NR5A2, NR5A1, MED1	55	654	13528	10.1545	1.65395e-17	1.27227e-18	2.94738e-17
GOTERM_BP_FAT	GO:0031328~positive regulation of cellular biosynthetic process	27	2.62646	6.05497e-20	PPARA, THRA, THRB, PPARG, RORB, NR2E3, RORA, NR1H2, SMARCD3, RARB, NR1H4, NR1H3, AR, ESRRA, RARG, RXRB, RXRA, ESRRG, RXRG, NR4A2, NR4A1, NR4A3, ESR2, HNF4A, NR5A2, NR5A1, MED1	55	685	13528	9.69492	5.27388e-17	3.76706e-18	9.3982e-17
GOTERM_BP_FAT	GO:0009891~positive regulation of biosynthetic process	27	2.62646	8.69601e-20	PPARA, THRA, THRB, PPARG, RORB, NR2E3, RORA, NR1H2, SMARCD3, RARB, NR1H4, NR1H3, AR, ESRRA, RARG, RXRB, RXRA, ESRRG, RXRG, NR4A2, NR4A1, NR4A3, ESR2, HNF4A, NR5A2, NR5A1, MED1	55	695	13528	9.55542	7.57422e-17	5.04948e-18	1.34975e-16
GOTERM_BP_FAT	GO:0010604~positive regulation of macromolecule metabolic process	28	2.72374	1.05521e-18	PPARA, THRA, THRB, PPARG, RORB, NR2E3, RORA, NR1H2, SMARCD3, RARB, NR1H4, NR1H3, AR, ESRRA, RARG, RXRB, RXRA, ESRRG, RXRG, NR4A2, ESR1, NR4A1, NR4A3, ESR2, HNF4A, NR5A2, NR5A1, MED1	55	857	13528	8.03615	9.19092e-16	5.74433e-17	1.63785e-15
Annotation Cluster 4	Enrichment Score: 14.440122781227597
Category	Term	Count	%	PValue	Genes	List Total	Pop Hits	Pop Total	Fold Enrichment	Bonferroni	Benjamini	FDR
GOTERM_MF_FAT	GO:0008134~transcription factor binding	25	2.43191	3.16552e-20	PPARD, THRB, PPARG, NR2C2, NR1H2, VDR, NR1D1, SMARCD3, RARA, NR1H4, NR2F1, NR1H3, CTBP1, RARG, RXRB, RXRA, NR0B2, ESR2, NR0B1, SIRT1, NR1I3, NR1I2, HNF4A, NR5A1, MED1	54	513	12983	11.7167	3.73532e-18	3.39574e-19	3.62275e-17
GOTERM_MF_FAT	GO:0003712~transcription cofactor activity	18	1.75097	3.47132e-14	THRB, RXRB, RXRA, ESR2, NR0B2, NR0B1, SIRT1, NR2C2, NR1I3, NR1I2, NR1D1, SMARCD3, RARA, NR1H4, NR2F1, NR1H3, NR5A1, MED1	54	363	12983	11.9219	4.1005e-12	2.56239e-13	3.97682e-11
GOTERM_MF_FAT	GO:0003713~transcription coactivator activity	13	1.26459	4.35203e-11	RXRB, RXRA, ESR2, NR2C2, NR1I3, NR1I2, SMARCD3, RARA, NR1H4, NR1H3, NR5A1, MED1, NR2F1	54	214	12983	14.6053	5.1354e-09	2.853e-10	4.98063e-08
Annotation Cluster 5	Enrichment Score: 13.344714711501258
Category	Term	Count	%	PValue	Genes	List Total	Pop Hits	Pop Total	Fold Enrichment	Bonferroni	Benjamini	FDR
GOTERM_BP_FAT	GO:0016481~negative regulation of transcription	21	2.0428	2.84365e-16	PPARA, PPARD, CTBP1, RARG, THRA, THRB, RXRA, NR6A1, PPARG, NR2E3, NR0B2, NR0B1, SIRT1, NR2E1, NR2C1, NR1H2, VDR, NR1I2, RARB, NR1H4, NR2F1	55	459	13528	11.2532	2.90101e-13	1.70974e-14	5.21805e-13
GOTERM_BP_FAT	GO:0010629~negative regulation of gene expression	21	2.0428	1.81607e-15	PPARA, PPARD, CTBP1, RARG, THRA, THRB, RXRA, NR6A1, PPARG, NR2E3, NR0B2, NR0B1, SIRT1, NR2E1, NR2C1, NR1H2, VDR, NR1I2, RARB, NR1H4, NR2F1	55	504	13528	10.2485	1.54721e-12	8.59313e-14	2.75335e-12
GOTERM_BP_FAT	GO:0045934~negative regulation of nucleobase, nucleoside, nucleotide and nucleic acid metabolic process	21	2.0428	2.41282e-15	PPARA, PPARD, CTBP1, RARG, THRA, THRB, RXRA, NR6A1, PPARG, NR2E3, NR0B2, NR0B1, SIRT1, NR2E1, NR2C1, NR1H2, VDR, NR1I2, RARB, NR1H4, NR2F1	55	512	13528	10.0884	2.12741e-12	1.12022e-13	3.78586e-12
GOTERM_BP_FAT	GO:0051172~negative regulation of nitrogen compound metabolic process	21	2.0428	3.20256e-15	PPARA, PPARD, CTBP1, RARG, THRA, THRB, RXRA, NR6A1, PPARG, NR2E3, NR0B2, NR0B1, SIRT1, NR2E1, NR2C1, NR1H2, VDR, NR1I2, RARB, NR1H4, NR2F1	55	519	13528	9.95229	2.80431e-12	1.40221e-13	4.996e-12
GOTERM_BP_FAT	GO:0010558~negative regulation of macromolecule biosynthetic process	21	2.0428	8.63075e-15	PPARA, PPARD, CTBP1, RARG, THRA, THRB, RXRA, NR6A1, PPARG, NR2E3, NR0B2, NR0B1, SIRT1, NR2E1, NR2C1, NR1H2, VDR, NR1I2, RARB, NR1H4, NR2F1	55	547	13528	9.44285	7.54263e-12	3.59157e-13	1.34448e-11
GOTERM_BP_FAT	GO:0031327~negative regulation of cellular biosynthetic process	21	2.0428	1.39075e-14	PPARA, PPARD, CTBP1, RARG, THRA, THRB, RXRA, NR6A1, PPARG, NR2E3, NR0B2, NR0B1, SIRT1, NR2E1, NR2C1, NR1H2, VDR, NR1I2, RARB, NR1H4, NR2F1	55	561	13528	9.20719	1.20876e-11	5.49449e-13	2.15383e-11
GOTERM_BP_FAT	GO:0009890~negative regulation of biosynthetic process	21	2.0428	2.08472e-14	PPARA, PPARD, CTBP1, RARG, THRA, THRB, RXRA, NR6A1, PPARG, NR2E3, NR0B2, NR0B1, SIRT1, NR2E1, NR2C1, NR1H2, VDR, NR1I2, RARB, NR1H4, NR2F1	55	573	13528	9.01437	1.81797e-11	7.90368e-13	3.23963e-11
GOTERM_BP_FAT	GO:0000122~negative regulation of transcription from RNA polymerase II promoter	16	1.55642	7.46732e-14	PPARA, PPARD, CTBP1, RARG, RXRA, NR6A1, PPARG, NR0B2, NR2E3, NR0B1, NR2E1, NR2C1, VDR, RARB, NR1H4, NR2F1	55	266	13528	14.7948	6.50794e-11	2.71161e-12	1.15974e-10
GOTERM_BP_FAT	GO:0010605~negative regulation of macromolecule metabolic process	22	2.14008	1.90916e-13	PPARA, PPARD, CTBP1, RARG, THRA, THRB, RXRA, NR6A1, PPARG, NR2E3, NR0B2, NR0B1, SIRT1, NR2E1, NR2C1, NR1H2, VDR, NR1I2, HNF4A, RARB, NR1H4, NR2F1	55	734	13528	7.37221	1.66325e-10	6.39711e-12	2.96396e-10
GOTERM_BP_FAT	GO:0045892~negative regulation of transcription, DNA-dependent	17	1.6537	3.21766e-13	PPARA, PPARD, CTBP1, RARG, RXRA, NR6A1, PPARG, NR0B2, NR2E3, NR0B1, SIRT1, NR2E1, NR2C1, VDR, RARB, NR1H4, NR2F1	55	356	13528	11.7455	2.80238e-10	1.00084e-11	4.99389e-10
GOTERM_BP_FAT	GO:0051253~negative regulation of RNA metabolic process	17	1.6537	4.16051e-13	PPARA, PPARD, CTBP1, RARG, RXRA, NR6A1, PPARG, NR0B2, NR2E3, NR0B1, SIRT1, NR2E1, NR2C1, VDR, RARB, NR1H4, NR2F1	55	362	13528	11.5508	3.62336e-10	1.24943e-11	6.45695e-10
GOTERM_MF_FAT	GO:0016564~transcription repressor activity	13	1.26459	3.83137e-09	PPARD, CTBP1, THRA, THRB, PPARG, NR0B2, NR0B1, NR2E1, SIRT1, NR2C1, NR1I2, NR1D1, NR1H4	54	316	12983	9.89094	4.52101e-07	2.26051e-08	4.38476e-06
Annotation Cluster 6	Enrichment Score: 8.451994068443076
Category	Term	Count	%	PValue	Genes	List Total	Pop Hits	Pop Total	Fold Enrichment	Bonferroni	Benjamini	FDR
UP_SEQ_FEATURE	cross-link:Glycyl lysine isopeptide (Lys-Gly) (interchain with G-Cter in SUMO)	10	0.972763	3.04617e-12	PGR, CTBP1, AR, ESRRA, RXRA, ESRRG, NR3C1, NR2E3, RORA, NR5A1	55	89	19113	39.046	4.69102e-10	9.38205e-11	3.65413e-09
SP_PIR_KEYWORDS	isopeptide bond	11	1.07004	2.06571e-08	PGR, CTBP1, AR, ESRRA, THRA, RXRA, ESRRG, NR3C1, NR2E3, RORA, NR5A1	56	319	19235	11.8442	1.42534e-06	1.0181e-07	2.13154e-05
SP_PIR_KEYWORDS	ubl conjugation	12	1.16732	7.00153e-07	PGR, CTBP1, AR, ESRRA, THRA, RXRA, ESRRG, ESR1, NR3C1, NR2E3, RORA, NR5A1	56	588	19235	7.00984	4.83094e-05	3.01941e-06	0.000722462
Annotation Cluster 7	Enrichment Score: 5.945710169491219
Category	Term	Count	%	PValue	Genes	List Total	Pop Hits	Pop Total	Fold Enrichment	Bonferroni	Benjamini	FDR
GOTERM_MF_FAT	GO:0003708~retinoic acid receptor activity	6	0.583658	7.24129e-10	RARG, RXRB, RXRA, RXRG, RARA, RARB	54	12	12983	120.213	8.54473e-08	4.49722e-09	8.28721e-07
INTERPRO	IPR003078:Retinoic acid receptor	3	0.291829	3.08755e-05	RARG, RARA, RARB	55	3	16659	302.891	0.00160426	0.000200674	0.0299935
PIR_SUPERFAMILY	PIRSF036753:retinoic acid receptor	3	0.291829	6.50787e-05	RARG, RARA, RARB	36	3	7396	205.444	0.00156072	0.000780665	0.0521933
Annotation Cluster 8	Enrichment Score: 5.512252887997523
Category	Term	Count	%	PValue	Genes	List Total	Pop Hits	Pop Total	Fold Enrichment	Bonferroni	Benjamini	FDR
GOTERM_BP_FAT	GO:0010033~response to organic substance	15	1.45914	5.83864e-07	PPARA, AR, DGKQ, THRA, RXRA, PPARG, NR4A2, ESR1, ESR2, NR4A3, NR3C1, NR0B1, HNF4A, RARA, NR1H4	55	721	13528	5.11714	0.000508416	1.54104e-05	0.000906239
GOTERM_BP_FAT	GO:0009719~response to endogenous stimulus	11	1.07004	3.81462e-06	PPARA, AR, THRA, RXRA, PPARG, NR4A2, ESR1, RARA, NR4A3, ESR2, NR0B1	55	405	13528	6.68049	0.00331703	8.10342e-05	0.00592068
GOTERM_BP_FAT	GO:0009725~response to hormone stimulus	10	0.972763	1.3046e-05	PPARA, AR, THRA, RXRA, PPARG, ESR1, RARA, NR4A3, ESR2, NR0B1	55	367	13528	6.70201	0.0112989	0.000246995	0.0202474
Annotation Cluster 9	Enrichment Score: 4.94047631185181
Category	Term	Count	%	PValue	Genes	List Total	Pop Hits	Pop Total	Fold Enrichment	Bonferroni	Benjamini	FDR
GOTERM_BP_FAT	GO:0006351~transcription, DNA-dependent	10	0.972763	2.03978e-06	PPARA, AR, THRA, THRB, ESR1, HNF4G, NR3C1, NR2E3, MED1, NR5A1	55	292	13528	8.42341	0.00177508	4.6753e-05	0.003166
GOTERM_BP_FAT	GO:0032774~RNA biosynthetic process	10	0.972763	2.2816e-06	PPARA, AR, THRA, THRB, ESR1, HNF4G, NR3C1, NR2E3, MED1, NR5A1	55	296	13528	8.30958	0.0019853	5.09544e-05	0.00354131
GOTERM_BP_FAT	GO:0006366~transcription from RNA polymerase II promoter	7	0.680934	0.000324151	PPARA, THRA, HNF4G, NR3C1, NR2E3, MED1, NR5A1	55	234	13528	7.35789	0.246014	0.00461851	0.501948
Annotation Cluster 10	Enrichment Score: 4.92308055279176
Category	Term	Count	%	PValue	Genes	List Total	Pop Hits	Pop Total	Fold Enrichment	Bonferroni	Benjamini	FDR
GOTERM_MF_FAT	GO:0016564~transcription repressor activity	13	1.26459	3.83137e-09	PPARD, CTBP1, THRA, THRB, PPARG, NR0B2, NR0B1, NR2E1, SIRT1, NR2C1, NR1I2, NR1D1, NR1H4	54	316	12983	9.89094	4.52101e-07	2.26051e-08	4.38476e-06
GOTERM_MF_FAT	GO:0003714~transcription corepressor activity	6	0.583658	0.000302356	NR1D1, THRB, NR0B2, NR0B1, SIRT1, NR1H4	54	145	12983	9.94866	0.0350543	0.00118874	0.345482
SP_PIR_KEYWORDS	repressor	7	0.680934	0.00146854	CTBP1, NR1D1, NR1D2, NR0B2, NR0B1, NR2E1, NR1H4	56	435	19235	5.5273	0.0964318	0.00532282	1.50501
Annotation Cluster 11	Enrichment Score: 4.89392487176456
Category	Term	Count	%	PValue	Genes	List Total	Pop Hits	Pop Total	Fold Enrichment	Bonferroni	Benjamini	FDR
GOTERM_BP_FAT	GO:0030522~intracellular receptor-mediated signaling pathway	11	1.07004	2.9017e-13	NR1H2, PGR, VDR, AR, RARG, RXRA, ESR1, RARA, NR3C1, ESR2, MED1	55	75	13528	36.0747	2.52775e-10	9.36207e-12	4.50451e-10
SP_PIR_KEYWORDS	lipid-binding	9	0.875486	1.86118e-10	PGR, PPARA, AR, ESR1, NR3C2, NR3C1, ESR2, NR5A2, NR5A1	56	91	19235	33.9708	1.28422e-08	1.16747e-09	1.92049e-07
SP_PIR_KEYWORDS	steroid-binding	6	0.583658	4.66129e-10	PGR, AR, ESR1, NR3C2, NR3C1, ESR2	56	15	19235	137.393	3.21629e-08	2.68024e-09	4.80983e-07
UP_SEQ_FEATURE	region of interest:Steroid-binding	5	0.486381	8.49836e-10	PGR, ESR1, NR3C2, NR3C1, ESR2	55	6	19113	289.591	1.30875e-07	2.18125e-08	1.01946e-06
GOTERM_BP_FAT	GO:0030518~steroid hormone receptor signaling pathway	7	0.680934	1.04921e-07	PGR, AR, ESR1, RARA, NR3C1, ESR2, MED1	55	58	13528	29.6853	9.13818e-05	2.94793e-06	0.000162852
SP_PIR_KEYWORDS	steroid hormone receptor	4	0.389105	4.39753e-07	PGR, PPARD, ESR1, NR3C1	56	6	19235	228.988	3.03425e-05	2.02286e-06	0.000453766
GOTERM_BP_FAT	GO:0007242~intracellular signaling cascade	14	1.36187	0.00106555	AR, DGKQ, THRA, RARG, RXRA, ESR1, PKN1, ESR2, NR3C1, NR1H2, PGR, VDR, RARA, MED1	55	1256	13528	2.74163	0.604888	0.0129935	1.64115
GOTERM_BP_FAT	GO:0048732~gland development	5	0.486381	0.00203876	PGR, AR, NR3C1, NR0B1, NR5A1	55	135	13528	9.10976	0.830953	0.0211889	3.11805
GOTERM_BP_FAT	GO:0043523~regulation of neuron apoptosis	4	0.389105	0.005529	NR4A2, ESR1, NR3C1, ESR2	55	90	13528	10.9317	0.992006	0.0506009	8.24574
GOTERM_MF_FAT	GO:0042562~hormone binding	3	0.291829	0.0170128	AR, ESR1, ESR2	54	49	12983	14.72	0.867977	0.0505927	17.8297
GOTERM_CC_FAT	GO:0043005~neuron projection	4	0.389105	0.0253488	AR, RXRA, ESR1, ESR2	25	342	12782	5.97988	0.834253	0.201213	23.3347
GOTERM_CC_FAT	GO:0030424~axon	3	0.291829	0.035485	AR, RXRA, ESR1	25	159	12782	9.64679	0.920269	0.244979	31.1964
GOTERM_CC_FAT	GO:0042995~cell projection	5	0.486381	0.0390252	AR, NRBP1, RXRA, ESR1, ESR2	25	697	12782	3.66772	0.938363	0.243195	33.7656
GOTERM_BP_FAT	GO:0007267~cell-cell signaling	4	0.389105	0.43151	PGR, AR, ESR2, NR5A1	55	600	13528	1.63976	1	0.921824	99.9844
Annotation Cluster 12	Enrichment Score: 4.457445121240164
Category	Term	Count	%	PValue	Genes	List Total	Pop Hits	Pop Total	Fold Enrichment	Bonferroni	Benjamini	FDR
GOTERM_CC_FAT	GO:0031981~nuclear lumen	13	1.26459	3.17591e-06	CTBP1, DGKQ, RARG, NR6A1, NR4A1, NR3C1, NR2E3, HNF4G, SIRT1, NR2C2, HNF4A, SMARCD3, MED1	25	1450	12782	4.58389	0.00022229	0.00022229	0.00328675
GOTERM_CC_FAT	GO:0005654~nucleoplasm	10	0.972763	1.72979e-05	CTBP1, RARG, DGKQ, HNF4A, SMARCD3, NR6A1, NR4A1, NR2E3, SIRT1, MED1	25	882	12782	5.79683	0.00121013	0.000605249	0.0179004
GOTERM_CC_FAT	GO:0070013~intracellular organelle lumen	13	1.26459	2.70687e-05	CTBP1, DGKQ, RARG, NR6A1, NR4A1, NR3C1, NR2E3, HNF4G, SIRT1, NR2C2, HNF4A, SMARCD3, MED1	25	1779	12782	3.73617	0.00189304	0.000631413	0.0280103
GOTERM_CC_FAT	GO:0043233~organelle lumen	13	1.26459	3.42018e-05	CTBP1, DGKQ, RARG, NR6A1, NR4A1, NR3C1, NR2E3, HNF4G, SIRT1, NR2C2, HNF4A, SMARCD3, MED1	25	1820	12782	3.652	0.00239131	0.000598363	0.0353903
GOTERM_CC_FAT	GO:0031974~membrane-enclosed lumen	13	1.26459	4.17831e-05	CTBP1, DGKQ, RARG, NR6A1, NR4A1, NR3C1, NR2E3, HNF4G, SIRT1, NR2C2, HNF4A, SMARCD3, MED1	25	1856	12782	3.58116	0.00292061	0.000584805	0.0432335
GOTERM_CC_FAT	GO:0044451~nucleoplasm part	8	0.77821	5.08334e-05	CTBP1, RARG, DGKQ, HNF4A, NR6A1, NR2E3, SIRT1, MED1	25	555	12782	7.3698	0.00355211	0.000592896	0.0525958
GOTERM_CC_FAT	GO:0005667~transcription factor complex	5	0.486381	0.000581237	CTBP1, RARG, HNF4A, NR6A1, NR2E3	25	210	12782	12.1733	0.0398814	0.00579719	0.599899
Annotation Cluster 13	Enrichment Score: 4.444874648355524
Category	Term	Count	%	PValue	Genes	List Total	Pop Hits	Pop Total	Fold Enrichment	Bonferroni	Benjamini	FDR
GOTERM_BP_FAT	GO:0010551~regulation of specific transcription from RNA polymerase II promoter	10	0.972763	1.05062e-10	NR1H2, VDR, PPARA, THRA, DGKQ, HNF4A, RXRA, PPARG, SIRT1, NR1H3	55	94	13528	26.1663	9.15088e-08	3.05029e-09	1.63071e-07
GOTERM_BP_FAT	GO:0019216~regulation of lipid metabolic process	8	0.77821	2.836e-07	NR1H2, PPARA, HNF4A, THRB, PPARG, NR3C1, NR5A1, NR1H3	55	112	13528	17.5688	0.000246985	7.71922e-06	0.000440188
GOTERM_BP_FAT	GO:0010887~negative regulation of cholesterol storage	4	0.389105	1.19236e-06	NR1H2, PPARA, PPARG, NR1H3	55	6	13528	163.976	0.00103801	3.05451e-05	0.00185071
GOTERM_BP_FAT	GO:0043193~positive regulation of gene-specific transcription	7	0.680934	1.19831e-06	NR1H2, HNF4A, PPARG, RORB, ESR2, NR5A2, NR1H3	55	87	13528	19.7902	0.00104318	2.98203e-05	0.00185993
GOTERM_BP_FAT	GO:0045923~positive regulation of fatty acid metabolic process	5	0.486381	1.29035e-06	NR1H2, PPARA, HNF4A, PPARG, NR1H3	55	21	13528	58.5628	0.00112326	3.12188e-05	0.00200279
GOTERM_BP_FAT	GO:0010565~regulation of cellular ketone metabolic process	6	0.583658	2.99936e-06	NR1H2, PPARA, HNF4A, PPARG, NR3C1, NR1H3	55	57	13528	25.8909	0.00260903	6.5309e-05	0.00465534
GOTERM_BP_FAT	GO:0010885~regulation of cholesterol storage	4	0.389105	9.69878e-06	NR1H2, PPARA, PPARG, NR1H3	55	11	13528	89.4413	0.0084121	0.000196438	0.0150529
GOTERM_BP_FAT	GO:0010745~negative regulation of foam cell differentiation	4	0.389105	1.28952e-05	NR1H2, PPARA, PPARG, NR1H3	55	12	13528	81.9879	0.0111689	0.000249564	0.0200133
GOTERM_BP_FAT	GO:0010888~negative regulation of lipid storage	4	0.389105	1.28952e-05	NR1H2, PPARA, PPARG, NR1H3	55	12	13528	81.9879	0.0111689	0.000249564	0.0200133
GOTERM_BP_FAT	GO:0045596~negative regulation of cell differentiation	8	0.77821	2.24832e-05	NR1H2, PPARA, ESRRB, PPARG, NR0B1, NR2E1, SIRT1, NR1H3	55	216	13528	9.10976	0.0193926	0.000399576	0.0348916
GOTERM_BP_FAT	GO:0046890~regulation of lipid biosynthetic process	5	0.486381	2.99224e-05	NR1H2, HNF4A, NR3C1, NR5A1, NR1H3	55	45	13528	27.3293	0.0257261	0.000510905	0.0464339
GOTERM_BP_FAT	GO:0045834~positive regulation of lipid metabolic process	5	0.486381	3.26755e-05	NR1H2, PPARA, HNF4A, PPARG, NR1H3	55	46	13528	26.7352	0.0280596	0.000547174	0.0507052
GOTERM_BP_FAT	GO:0019217~regulation of fatty acid metabolic process	5	0.486381	4.20509e-05	NR1H2, PPARA, HNF4A, PPARG, NR1H3	55	49	13528	25.0983	0.0359645	0.000690839	0.0652493
GOTERM_BP_FAT	GO:0010883~regulation of lipid storage	4	0.389105	7.59986e-05	NR1H2, PPARA, PPARG, NR1H3	55	21	13528	46.8502	0.0640538	0.00122512	0.117896
GOTERM_BP_FAT	GO:0010743~regulation of foam cell differentiation	4	0.389105	0.000129949	NR1H2, PPARA, PPARG, NR1H3	55	25	13528	39.3542	0.107022	0.00198388	0.20151
GOTERM_BP_FAT	GO:0045723~positive regulation of fatty acid biosynthetic process	3	0.291829	0.000840577	NR1H2, HNF4A, NR1H3	55	11	13528	67.081	0.51927	0.0107135	1.29677
GOTERM_BP_FAT	GO:0010552~positive regulation of specific transcription from RNA polymerase II promoter	4	0.389105	0.00151063	NR1H2, HNF4A, PPARG, NR1H3	55	57	13528	17.2606	0.731997	0.0169553	2.31918
GOTERM_BP_FAT	GO:0042304~regulation of fatty acid biosynthetic process	3	0.291829	0.00158839	NR1H2, HNF4A, NR1H3	55	15	13528	49.1927	0.749574	0.0173738	2.43719
GOTERM_BP_FAT	GO:0046889~positive regulation of lipid biosynthetic process	3	0.291829	0.00312845	NR1H2, HNF4A, NR1H3	55	21	13528	35.1377	0.934725	0.0305371	4.74705
GOTERM_BP_FAT	GO:0051051~negative regulation of transport	3	0.291829	0.101186	NR1H2, HNF4A, NR1H3	55	135	13528	5.46586	1	0.457354	80.9063
GOTERM_BP_FAT	GO:0032268~regulation of cellular protein metabolic process	4	0.389105	0.293508	NR1H2, HNF4A, PKN1, NR1H3	55	474	13528	2.07564	1	0.806927	99.5451
Annotation Cluster 14	Enrichment Score: 4.364323692536903
Category	Term	Count	%	PValue	Genes	List Total	Pop Hits	Pop Total	Fold Enrichment	Bonferroni	Benjamini	FDR
GOTERM_MF_FAT	GO:0035257~nuclear hormone receptor binding	8	0.77821	2.42107e-08	NR1H2, VDR, RARG, SMARCD3, RXRA, PPARG, NR0B1, MED1	54	77	12983	24.9793	2.85686e-06	1.36041e-07	2.77076e-05
GOTERM_MF_FAT	GO:0051427~hormone receptor binding	8	0.77821	6.17626e-08	NR1H2, VDR, RARG, SMARCD3, RXRA, PPARG, NR0B1, MED1	54	88	12983	21.8569	7.28795e-06	3.31272e-07	7.06834e-05
GOTERM_MF_FAT	GO:0046965~retinoid X receptor binding	4	0.389105	3.54594e-06	NR1H2, VDR, RARG, PPARG	54	8	12983	120.213	0.000418334	1.74341e-05	0.00405804
GOTERM_BP_FAT	GO:0001890~placenta development	6	0.583658	3.87697e-06	VDR, PPARD, ESRRB, RXRA, PPARG, MED1	55	60	13528	24.5964	0.00337115	8.03979e-05	0.00601745
GOTERM_MF_FAT	GO:0042974~retinoic acid receptor binding	4	0.389105	4.19525e-05	NR1H2, VDR, RARG, PPARG	54	17	12983	56.5708	0.00493826	0.000190385	0.0480015
GOTERM_BP_FAT	GO:0031667~response to nutrient levels	7	0.680934	0.0001276	VDR, PPARA, RARG, RXRA, PPARG, RARA, SIRT1	55	197	13528	8.73982	0.105193	0.0019828	0.197871
GOTERM_BP_FAT	GO:0033273~response to vitamin	5	0.486381	0.00013604	VDR, RARG, RXRA, PPARG, RARA	55	66	13528	18.6336	0.111747	0.002041	0.210946
GOTERM_BP_FAT	GO:0007584~response to nutrient	5	0.486381	0.00232741	VDR, RARG, RXRA, PPARG, RARA	55	140	13528	8.78442	0.868604	0.0235941	3.55207
BIOCARTA	h_ppargPathway:Role of PPAR-gamma Coactivators in Obesity and Thermogenesis	3	0.291829	0.00896339	RXRA, PPARG, MED1	25	9	1437	19.16	0.236708	0.0378527	7.38309
BIOCARTA	h_vdrPathway:Control of Gene Expression by Vitamin D Receptor	3	0.291829	0.0728091	VDR, RXRA, MED1	25	27	1437	6.38667	0.896468	0.222745	47.4791
Annotation Cluster 15	Enrichment Score: 4.079772044523574
Category	Term	Count	%	PValue	Genes	List Total	Pop Hits	Pop Total	Fold Enrichment	Bonferroni	Benjamini	FDR
GOTERM_MF_FAT	GO:0003708~retinoic acid receptor activity	6	0.583658	7.24129e-10	RARG, RXRB, RXRA, RXRG, RARA, RARB	54	12	12983	120.213	8.54473e-08	4.49722e-09	8.28721e-07
KEGG_PATHWAY	hsa03320:PPAR signaling pathway	7	0.680934	2.31479e-07	PPARA, PPARD, RXRB, RXRA, PPARG, RXRG, NR1H3	22	69	5085	23.4486	5.09253e-06	5.09253e-06	0.000181163
GOTERM_BP_FAT	GO:0048384~retinoic acid receptor signaling pathway	4	0.389105	1.67164e-05	NR1H2, RARG, RXRA, RARA	55	13	13528	75.6811	0.0144546	0.000303289	0.0259431
GOTERM_BP_FAT	GO:0009991~response to extracellular stimulus	8	0.77821	2.52999e-05	VDR, PPARA, RARG, RXRA, PPARG, NR4A2, RARA, SIRT1	55	220	13528	8.94413	0.0217954	0.000440632	0.0392619
BIOCARTA	h_pparPathway:Basic mechanism of action of PPARa, PPARb(d) and PPARg and effects on gene expression	4	0.389105	4.0115e-05	PPARA, PPARD, RXRA, PPARG	25	5	1437	45.984	0.00120275	0.000601556	0.0341666
GOTERM_BP_FAT	GO:0031667~response to nutrient levels	7	0.680934	0.0001276	VDR, PPARA, RARG, RXRA, PPARG, RARA, SIRT1	55	197	13528	8.73982	0.105193	0.0019828	0.197871
GOTERM_BP_FAT	GO:0033273~response to vitamin	5	0.486381	0.00013604	VDR, RARG, RXRA, PPARG, RARA	55	66	13528	18.6336	0.111747	0.002041	0.210946
GOTERM_BP_FAT	GO:0043434~response to peptide hormone stimulus	6	0.583658	0.000361417	PPARA, AR, RXRA, PPARG, NR4A3, NR0B1	55	154	13528	9.583	0.270103	0.00498517	0.559503
GOTERM_BP_FAT	GO:0010553~negative regulation of specific transcription from RNA polymerase II promoter	4	0.389105	0.000575707	VDR, PPARA, RXRA, PPARG	55	41	13528	23.9965	0.39443	0.00780663	0.889856
GOTERM_BP_FAT	GO:0033189~response to vitamin A	4	0.389105	0.000618247	RARG, RXRA, PPARG, RARA	55	42	13528	23.4251	0.41647	0.00825283	0.955315
GOTERM_BP_FAT	GO:0032582~negative regulation of gene-specific transcription	4	0.389105	0.000915856	VDR, PPARA, RXRA, PPARG	55	48	13528	20.497	0.549806	0.0114997	1.41213
GOTERM_BP_FAT	GO:0007584~response to nutrient	5	0.486381	0.00232741	VDR, RARG, RXRA, PPARG, RARA	55	140	13528	8.78442	0.868604	0.0235941	3.55207
GOTERM_BP_FAT	GO:0032868~response to insulin stimulus	4	0.389105	0.00740028	PPARA, AR, RXRA, PPARG	55	100	13528	9.83855	0.99845	0.0645214	10.8893
GOTERM_BP_FAT	GO:0032526~response to retinoic acid	3	0.291829	0.00762883	RARG, RXRA, RARA	55	33	13528	22.3603	0.998732	0.0645259	11.2072
Annotation Cluster 16	Enrichment Score: 4.048022917618748
Category	Term	Count	%	PValue	Genes	List Total	Pop Hits	Pop Total	Fold Enrichment	Bonferroni	Benjamini	FDR
GOTERM_MF_FAT	GO:0003704~specific RNA polymerase II transcription factor activity	5	0.486381	2.71456e-05	PPARA, RXRB, RXRA, NR0B1, NR2F1	54	43	12983	27.9565	0.0031981	0.000128121	0.031062
GOTERM_MF_FAT	GO:0003702~RNA polymerase II transcription factor activity	8	0.77821	5.60582e-05	PPARA, HNF4A, RXRB, RXRA, NR5A2, NR0B1, MED1, NR2F1	54	244	12983	7.88282	0.00659322	0.000244972	0.0641364
BIOCARTA	h_pparaPathway:Mechanism of Gene Regulation by Peroxisome Proliferators via PPARa(alpha)	6	0.583658	0.000471621	PPARA, RXRA, NR0B2, MED1, NR2F1, NR1H3	25	42	1437	8.21143	0.0140523	0.00470621	0.401036
Annotation Cluster 17	Enrichment Score: 3.1465964936271402
Category	Term	Count	%	PValue	Genes	List Total	Pop Hits	Pop Total	Fold Enrichment	Bonferroni	Benjamini	FDR
GOTERM_MF_FAT	GO:0003708~retinoic acid receptor activity	6	0.583658	7.24129e-10	RARG, RXRB, RXRA, RXRG, RARA, RARB	54	12	12983	120.213	8.54473e-08	4.49722e-09	8.28721e-07
KEGG_PATHWAY	hsa03320:PPAR signaling pathway	7	0.680934	2.31479e-07	PPARA, PPARD, RXRB, RXRA, PPARG, RXRG, NR1H3	22	69	5085	23.4486	5.09253e-06	5.09253e-06	0.000181163
KEGG_PATHWAY	hsa05200:Pathways in cancer	9	0.875486	2.66633e-05	CTBP1, PPARD, AR, RXRB, RXRA, PPARG, RXRG, RARA, RARB	22	328	5085	6.34216	0.000586429	0.000293257	0.0208657
PIR_SUPERFAMILY	PIRSF500848:retinoid X receptor (RXR)	3	0.291829	6.50787e-05	RXRB, RXRA, RXRG	36	3	7396	205.444	0.00156072	0.000780665	0.0521933
KEGG_PATHWAY	hsa05216:Thyroid cancer	4	0.389105	0.000207075	RXRB, RXRA, PPARG, RXRG	22	29	5085	31.8809	0.00454576	0.00151755	0.161949
GOTERM_MF_FAT	GO:0004886~retinoid-X receptor activity	3	0.291829	0.000577961	RXRB, RXRA, RXRG	54	9	12983	80.142	0.0659442	0.00212958	0.659448
GOTERM_BP_FAT	GO:0055012~ventricular cardiac muscle cell differentiation	3	0.291829	0.000689508	RXRB, RXRA, RARB	55	10	13528	73.7891	0.45161	0.00906125	1.06488
KEGG_PATHWAY	hsa05223:Non-small cell lung cancer	4	0.389105	0.00131531	RXRB, RXRA, RXRG, RARB	22	54	5085	17.1212	0.0285406	0.00721281	1.02479
KEGG_PATHWAY	hsa04920:Adipocytokine signaling pathway	4	0.389105	0.00245409	PPARA, RXRB, RXRA, RXRG	22	67	5085	13.7992	0.0526213	0.010753	1.90464
GOTERM_BP_FAT	GO:0055007~cardiac muscle cell differentiation	3	0.291829	0.00374984	RXRB, RXRA, RARB	55	23	13528	32.0822	0.962079	0.0357053	5.66448
KEGG_PATHWAY	hsa05222:Small cell lung cancer	4	0.389105	0.00466584	RXRB, RXRA, RXRG, RARB	22	84	5085	11.0065	0.0977726	0.0145909	3.59402
GOTERM_BP_FAT	GO:0035051~cardiac cell differentiation	3	0.291829	0.00553154	RXRB, RXRA, RARB	55	28	13528	26.3532	0.992024	0.0500988	8.24938
GOTERM_BP_FAT	GO:0007517~muscle organ development	5	0.486381	0.0098999	RXRB, RXRA, RXRG, RARB, SIRT1	55	211	13528	5.82852	0.999828	0.0799478	14.3094
GOTERM_BP_FAT	GO:0007507~heart development	5	0.486381	0.0105541	SMARCD3, RXRB, RXRA, RARB, MED1	55	215	13528	5.72008	0.999903	0.0827442	15.184
GOTERM_BP_FAT	GO:0014706~striated muscle tissue development	4	0.389105	0.0118844	RXRB, RXRA, RXRG, RARB	55	119	13528	8.26769	0.99997	0.0911133	16.9368
GOTERM_BP_FAT	GO:0042692~muscle cell differentiation	4	0.389105	0.0124296	SMARCD3, RXRB, RXRA, RARB	55	121	13528	8.13103	0.999981	0.0942902	17.6452
GOTERM_BP_FAT	GO:0060537~muscle tissue development	4	0.389105	0.0135626	RXRB, RXRA, RXRG, RARB	55	125	13528	7.87084	0.999993	0.100751	19.0996
GOTERM_BP_FAT	GO:0048738~cardiac muscle tissue development	3	0.291829	0.0216979	RXRB, RXRA, RARB	55	57	13528	12.9455	1	0.148335	28.8578
GOTERM_BP_FAT	GO:0051146~striated muscle cell differentiation	3	0.291829	0.048136	RXRB, RXRA, RARB	55	88	13528	8.38512	1	0.270904	53.5002
Annotation Cluster 18	Enrichment Score: 3.083922074988436
Category	Term	Count	%	PValue	Genes	List Total	Pop Hits	Pop Total	Fold Enrichment	Bonferroni	Benjamini	FDR
GOTERM_MF_FAT	GO:0003714~transcription corepressor activity	6	0.583658	0.000302356	NR1D1, THRB, NR0B2, NR0B1, SIRT1, NR1H4	54	145	12983	9.94866	0.0350543	0.00118874	0.345482
GOTERM_MF_FAT	GO:0003690~double-stranded DNA binding	5	0.486381	0.000647741	THRB, RXRA, NR0B1, NR1H4, NR5A1	54	97	12983	12.3931	0.0736083	0.00231423	0.738797
GOTERM_MF_FAT	GO:0043566~structure-specific DNA binding	5	0.486381	0.00285965	THRB, RXRA, NR0B1, NR1H4, NR5A1	54	145	12983	8.29055	0.286749	0.00934282	3.22426
Annotation Cluster 19	Enrichment Score: 2.4843949855655234
Category	Term	Count	%	PValue	Genes	List Total	Pop Hits	Pop Total	Fold Enrichment	Bonferroni	Benjamini	FDR
GOTERM_BP_FAT	GO:0033273~response to vitamin	5	0.486381	0.00013604	VDR, RARG, RXRA, PPARG, RARA	55	66	13528	18.6336	0.111747	0.002041	0.210946
GOTERM_BP_FAT	GO:0042981~regulation of apoptosis	11	1.07004	0.00114369	VDR, RARG, RXRA, NR4A2, ESR1, NR4A1, RARB, NR3C1, ESR2, NR2E1, SIRT1	55	804	13528	3.36517	0.630913	0.013561	1.76051
GOTERM_BP_FAT	GO:0043067~regulation of programmed cell death	11	1.07004	0.00123295	VDR, RARG, RXRA, NR4A2, ESR1, NR4A1, RARB, NR3C1, ESR2, NR2E1, SIRT1	55	812	13528	3.33202	0.658554	0.0142254	1.89669
GOTERM_BP_FAT	GO:0010941~regulation of cell death	11	1.07004	0.00126787	VDR, RARG, RXRA, NR4A2, ESR1, NR4A1, RARB, NR3C1, ESR2, NR2E1, SIRT1	55	815	13528	3.31975	0.668795	0.0144345	1.94991
GOTERM_BP_FAT	GO:0007584~response to nutrient	5	0.486381	0.00232741	VDR, RARG, RXRA, PPARG, RARA	55	140	13528	8.78442	0.868604	0.0235941	3.55207
GOTERM_BP_FAT	GO:0043065~positive regulation of apoptosis	6	0.583658	0.0280093	VDR, RARG, RXRA, NR4A1, RARB, NR3C1	55	430	13528	3.43205	1	0.179592	35.6575
GOTERM_BP_FAT	GO:0043068~positive regulation of programmed cell death	6	0.583658	0.0287474	VDR, RARG, RXRA, NR4A1, RARB, NR3C1	55	433	13528	3.40827	1	0.182606	36.4117
GOTERM_BP_FAT	GO:0010942~positive regulation of cell death	6	0.583658	0.0292463	VDR, RARG, RXRA, NR4A1, RARB, NR3C1	55	435	13528	3.3926	1	0.184187	36.9168
Annotation Cluster 20	Enrichment Score: 2.4620359420745253
Category	Term	Count	%	PValue	Genes	List Total	Pop Hits	Pop Total	Fold Enrichment	Bonferroni	Benjamini	FDR
KEGG_PATHWAY	hsa03320:PPAR signaling pathway	7	0.680934	2.31479e-07	PPARA, PPARD, RXRB, RXRA, PPARG, RXRG, NR1H3	22	69	5085	23.4486	5.09253e-06	5.09253e-06	0.000181163
INTERPRO	IPR003074:Peroxisome proliferator-activated receptor	3	0.291829	3.08755e-05	PPARA, PPARD, PPARG	55	3	16659	302.891	0.00160426	0.000200674	0.0299935
BIOCARTA	h_pparPathway:Basic mechanism of action of PPARa, PPARb(d) and PPARg and effects on gene expression	4	0.389105	4.0115e-05	PPARA, PPARD, RXRA, PPARG	25	5	1437	45.984	0.00120275	0.000601556	0.0341666
PIR_SUPERFAMILY	PIRSF036754:peroxisome proliferator activated receptor (PPAR)	3	0.291829	6.50787e-05	PPARA, PPARD, PPARG	36	3	7396	205.444	0.00156072	0.000780665	0.0521933
GOTERM_BP_FAT	GO:0015908~fatty acid transport	3	0.291829	0.00553154	PPARA, PPARD, PPARG	55	28	13528	26.3532	0.992024	0.0500988	8.24938
GOTERM_BP_FAT	GO:0015718~monocarboxylic acid transport	3	0.291829	0.0169517	PPARA, PPARD, PPARG	55	50	13528	14.7578	1	0.121458	23.3079
GOTERM_MF_FAT	GO:0008144~drug binding	3	0.291829	0.022616	PPARA, PPARD, PPARG	54	57	12983	12.654	0.932749	0.0652566	23.0334
GOTERM_BP_FAT	GO:0006869~lipid transport	3	0.291829	0.113946	PPARA, PPARD, PPARG	55	145	13528	5.0889	1	0.495521	84.7066
GOTERM_BP_FAT	GO:0046942~carboxylic acid transport	3	0.291829	0.116547	PPARA, PPARD, PPARG	55	147	13528	5.01967	1	0.501591	85.3887
GOTERM_BP_FAT	GO:0015849~organic acid transport	3	0.291829	0.117853	PPARA, PPARD, PPARG	55	148	13528	4.98575	1	0.50348	85.7204
GOTERM_BP_FAT	GO:0010876~lipid localization	3	0.291829	0.129772	PPARA, PPARD, PPARG	55	157	13528	4.69994	1	0.53078	88.4385
GOTERM_BP_FAT	GO:0009611~response to wounding	4	0.389105	0.35522	PPARA, PPARD, HNF4A, RXRA	55	530	13528	1.85633	1	0.869079	99.8899
Annotation Cluster 21	Enrichment Score: 2.45384484150428
Category	Term	Count	%	PValue	Genes	List Total	Pop Hits	Pop Total	Fold Enrichment	Bonferroni	Benjamini	FDR
GOTERM_BP_FAT	GO:0030325~adrenal gland development	3	0.291829	0.000689508	NR3C1, NR0B1, NR5A1	55	10	13528	73.7891	0.45161	0.00906125	1.06488
GOTERM_BP_FAT	GO:0048732~gland development	5	0.486381	0.00203876	PGR, AR, NR3C1, NR0B1, NR5A1	55	135	13528	9.10976	0.830953	0.0211889	3.11805
GOTERM_BP_FAT	GO:0035270~endocrine system development	3	0.291829	0.0309428	NR3C1, NR0B1, NR5A1	55	69	13528	10.6941	1	0.191217	38.6064
Annotation Cluster 22	Enrichment Score: 2.4435519618921373
Category	Term	Count	%	PValue	Genes	List Total	Pop Hits	Pop Total	Fold Enrichment	Bonferroni	Benjamini	FDR
GOTERM_BP_FAT	GO:0008202~steroid metabolic process	8	0.77821	1.45789e-05	PPARD, NR1I2, RXRA, NR3C1, NR0B2, NR5A2, NR0B1, NR1H4	55	202	13528	9.74113	0.0126181	0.000270141	0.0226263
GOTERM_BP_FAT	GO:0008203~cholesterol metabolic process	3	0.291829	0.0521132	PPARD, RXRA, NR0B2	55	92	13528	8.02055	1	0.288417	56.4261
GOTERM_BP_FAT	GO:0016125~sterol metabolic process	3	0.291829	0.061471	PPARD, RXRA, NR0B2	55	101	13528	7.30585	1	0.324227	62.6451
Annotation Cluster 23	Enrichment Score: 2.3841086737242914
Category	Term	Count	%	PValue	Genes	List Total	Pop Hits	Pop Total	Fold Enrichment	Bonferroni	Benjamini	FDR
GOTERM_MF_FAT	GO:0046983~protein dimerization activity	11	1.07004	5.70463e-05	AR, THRA, NRBP1, HNF4A, NR6A1, PPARG, NR4A2, NR4A1, NR0B2, NR0B1, NR2C1	54	542	12983	4.87949	0.00670905	0.000240387	0.0652666
GOTERM_MF_FAT	GO:0042803~protein homodimerization activity	8	0.77821	0.000390364	THRA, NRBP1, HNF4A, NR6A1, NR4A1, NR0B2, NR0B1, NR2C1	54	334	12983	5.7587	0.0450268	0.00148509	0.445838
GOTERM_BP_FAT	GO:0043433~negative regulation of transcription factor activity	4	0.389105	0.000757761	THRA, HNF4A, NR0B1, SIRT1	55	45	13528	21.8634	0.483283	0.00980624	1.16971
GOTERM_BP_FAT	GO:0043392~negative regulation of DNA binding	4	0.389105	0.00109345	THRA, HNF4A, NR0B1, SIRT1	55	51	13528	19.2913	0.614385	0.0131478	1.68379
GOTERM_BP_FAT	GO:0051100~negative regulation of binding	4	0.389105	0.00166896	THRA, HNF4A, NR0B1, SIRT1	55	59	13528	16.6755	0.766572	0.0178011	2.55932
GOTERM_BP_FAT	GO:0051098~regulation of binding	5	0.486381	0.00320757	THRA, HNF4A, SMARCD3, NR0B1, SIRT1	55	153	13528	8.03803	0.939086	0.0309523	4.86434
GOTERM_MF_FAT	GO:0042802~identical protein binding	9	0.875486	0.00414783	THRA, NRBP1, HNF4A, NR6A1, NR4A1, NR0B2, NR0B1, SIRT1, NR2C1	54	640	12983	3.38099	0.387656	0.0131682	4.64544
GOTERM_BP_FAT	GO:0051090~regulation of transcription factor activity	4	0.389105	0.00802612	THRA, HNF4A, NR0B1, SIRT1	55	103	13528	9.55199	0.999105	0.066499	11.7573
GOTERM_BP_FAT	GO:0044092~negative regulation of molecular function	6	0.583658	0.0104716	THRA, HNF4A, PPARG, NR4A1, NR0B1, SIRT1	55	334	13528	4.41851	0.999896	0.0836186	15.0742
GOTERM_BP_FAT	GO:0051101~regulation of DNA binding	4	0.389105	0.0124296	THRA, HNF4A, NR0B1, SIRT1	55	121	13528	8.13103	0.999981	0.0942902	17.6452
GOTERM_BP_FAT	GO:0009968~negative regulation of signal transduction	3	0.291829	0.220536	HNF4A, NR0B1, SIRT1	55	221	13528	3.33887	1	0.704519	97.9082
GOTERM_BP_FAT	GO:0010648~negative regulation of cell communication	3	0.291829	0.260476	HNF4A, NR0B1, SIRT1	55	248	13528	2.97537	1	0.767794	99.0754
Annotation Cluster 24	Enrichment Score: 1.9081052249166193
Category	Term	Count	%	PValue	Genes	List Total	Pop Hits	Pop Total	Fold Enrichment	Bonferroni	Benjamini	FDR
GOTERM_BP_FAT	GO:0045596~negative regulation of cell differentiation	8	0.77821	2.24832e-05	NR1H2, PPARA, ESRRB, PPARG, NR0B1, NR2E1, SIRT1, NR1H3	55	216	13528	9.10976	0.0193926	0.000399576	0.0348916
GOTERM_BP_FAT	GO:0006641~triglyceride metabolic process	3	0.291829	0.0127196	NR1H2, SIRT1, NR1H3	55	43	13528	17.1603	0.999986	0.0955687	18.0199
GOTERM_BP_FAT	GO:0006639~acylglycerol metabolic process	3	0.291829	0.0163149	NR1H2, SIRT1, NR1H3	55	49	13528	15.059	0.999999	0.118103	22.5331
GOTERM_BP_FAT	GO:0006638~neutral lipid metabolic process	3	0.291829	0.0169517	NR1H2, SIRT1, NR1H3	55	50	13528	14.7578	1	0.121458	23.3079
GOTERM_BP_FAT	GO:0006662~glycerol ether metabolic process	3	0.291829	0.017599	NR1H2, SIRT1, NR1H3	55	51	13528	14.4684	1	0.124816	24.0879
GOTERM_BP_FAT	GO:0018904~organic ether metabolic process	3	0.291829	0.0189246	NR1H2, SIRT1, NR1H3	55	53	13528	13.9225	1	0.131535	25.6624
GOTERM_BP_FAT	GO:0046486~glycerolipid metabolic process	3	0.291829	0.136514	NR1H2, SIRT1, NR1H3	55	162	13528	4.55488	1	0.547992	89.7531
GOTERM_BP_FAT	GO:0051336~regulation of hydrolase activity	4	0.389105	0.151125	NR1H2, NR4A1, SIRT1, NR1H3	55	337	13528	2.91945	1	0.585595	92.1377
Annotation Cluster 25	Enrichment Score: 1.9039059953074025
Category	Term	Count	%	PValue	Genes	List Total	Pop Hits	Pop Total	Fold Enrichment	Bonferroni	Benjamini	FDR
GOTERM_BP_FAT	GO:0003006~reproductive developmental process	8	0.77821	7.67898e-05	PGR, VDR, PPARD, AR, NR0B1, SIRT1, NR2C2, NR5A1	55	262	13528	7.51034	0.0646986	0.00121538	0.119123
GOTERM_BP_FAT	GO:0008406~gonad development	5	0.486381	0.00102378	PGR, AR, NR0B1, SIRT1, NR5A1	55	112	13528	10.9805	0.590236	0.0126644	1.5773
GOTERM_BP_FAT	GO:0048608~reproductive structure development	5	0.486381	0.00158339	PGR, AR, NR0B1, SIRT1, NR5A1	55	126	13528	9.76046	0.748478	0.0175395	2.42959
GOTERM_BP_FAT	GO:0045137~development of primary sexual characteristics	5	0.486381	0.00163008	PGR, AR, NR0B1, SIRT1, NR5A1	55	127	13528	9.68361	0.758518	0.0176052	2.5004
GOTERM_BP_FAT	GO:0048732~gland development	5	0.486381	0.00203876	PGR, AR, NR3C1, NR0B1, NR5A1	55	135	13528	9.10976	0.830953	0.0211889	3.11805
GOTERM_BP_FAT	GO:0007530~sex determination	3	0.291829	0.0025605	AR, NR0B1, NR5A1	55	19	13528	38.8364	0.892799	0.0256315	3.90123
GOTERM_BP_FAT	GO:0007548~sex differentiation	5	0.486381	0.0030594	PGR, AR, NR0B1, SIRT1, NR5A1	55	151	13528	8.14449	0.930666	0.0302103	4.64459
GOTERM_BP_FAT	GO:0048511~rhythmic process	4	0.389105	0.0144498	PGR, NR1D1, SIRT1, NR5A1	55	128	13528	7.68636	0.999997	0.106127	20.2217
GOTERM_BP_FAT	GO:0008584~male gonad development	3	0.291829	0.0182567	AR, NR0B1, NR5A1	55	52	13528	14.1902	1	0.128175	24.8729
GOTERM_BP_FAT	GO:0022602~ovulation cycle process	3	0.291829	0.0253857	PGR, SIRT1, NR5A1	55	62	13528	11.9015	1	0.167713	32.9084
GOTERM_BP_FAT	GO:0008585~female gonad development	3	0.291829	0.0269275	PGR, SIRT1, NR5A1	55	64	13528	11.5295	1	0.175762	34.537
GOTERM_BP_FAT	GO:0046546~development of primary male sexual characteristics	3	0.291829	0.0277124	AR, NR0B1, NR5A1	55	65	13528	11.3522	1	0.179142	35.3517
GOTERM_BP_FAT	GO:0042698~ovulation cycle	3	0.291829	0.0293095	PGR, SIRT1, NR5A1	55	67	13528	11.0133	1	0.183251	36.9806
GOTERM_BP_FAT	GO:0046545~development of primary female sexual characteristics	3	0.291829	0.0309428	PGR, SIRT1, NR5A1	55	69	13528	10.6941	1	0.191217	38.6064
GOTERM_BP_FAT	GO:0046660~female sex differentiation	3	0.291829	0.0309428	PGR, SIRT1, NR5A1	55	69	13528	10.6941	1	0.191217	38.6064
GOTERM_BP_FAT	GO:0046661~male sex differentiation	3	0.291829	0.0343149	AR, NR0B1, NR5A1	55	73	13528	10.1081	1	0.205786	41.8398
GOTERM_BP_FAT	GO:0032504~multicellular organism reproduction	6	0.583658	0.0441937	PGR, NR6A1, NR0B1, SIRT1, NR2C2, NR5A1	55	487	13528	3.03035	1	0.254574	50.4194
GOTERM_BP_FAT	GO:0048609~reproductive process in a multicellular organism	6	0.583658	0.0441937	PGR, NR6A1, NR0B1, SIRT1, NR2C2, NR5A1	55	487	13528	3.03035	1	0.254574	50.4194
GOTERM_BP_FAT	GO:0007276~gamete generation	5	0.486381	0.0723879	PGR, NR6A1, NR0B1, SIRT1, NR2C2	55	395	13528	3.11346	1	0.359321	68.8485
GOTERM_BP_FAT	GO:0019953~sexual reproduction	5	0.486381	0.109549	PGR, NR6A1, NR0B1, SIRT1, NR2C2	55	458	13528	2.68519	1	0.483417	83.4851
GOTERM_BP_FAT	GO:0007267~cell-cell signaling	4	0.389105	0.43151	PGR, AR, ESR2, NR5A1	55	600	13528	1.63976	1	0.921824	99.9844
Annotation Cluster 26	Enrichment Score: 1.8783792619362905
Category	Term	Count	%	PValue	Genes	List Total	Pop Hits	Pop Total	Fold Enrichment	Bonferroni	Benjamini	FDR
GOTERM_CC_FAT	GO:0044451~nucleoplasm part	8	0.77821	5.08334e-05	CTBP1, RARG, DGKQ, HNF4A, NR6A1, NR2E3, SIRT1, MED1	25	555	12782	7.3698	0.00355211	0.000592896	0.0525958
GOTERM_MF_FAT	GO:0050662~coenzyme binding	3	0.291829	0.168572	CTBP1, HNF4A, SIRT1	54	181	12983	3.98496	1	0.397464	87.9096
GOTERM_MF_FAT	GO:0048037~cofactor binding	3	0.291829	0.27035	CTBP1, HNF4A, SIRT1	54	249	12983	2.8967	1	0.570564	97.2871
Annotation Cluster 27	Enrichment Score: 1.8476183740649845
Category	Term	Count	%	PValue	Genes	List Total	Pop Hits	Pop Total	Fold Enrichment	Bonferroni	Benjamini	FDR
GOTERM_MF_FAT	GO:0033293~monocarboxylic acid binding	5	0.486381	6.72932e-05	PPARD, HNF4A, PPARG, RARA, NR1H4	54	54	12983	22.2617	0.00790942	0.000273786	0.0769859
GOTERM_MF_FAT	GO:0031406~carboxylic acid binding	5	0.486381	0.00278911	PPARD, HNF4A, PPARG, RARA, NR1H4	54	144	12983	8.34812	0.28077	0.00937222	3.14587
GOTERM_MF_FAT	GO:0005504~fatty acid binding	3	0.291829	0.0104643	PPARD, HNF4A, PPARG	54	38	12983	18.981	0.71099	0.0321379	11.3424
GOTERM_BP_FAT	GO:0048878~chemical homeostasis	6	0.583658	0.0527695	VDR, PPARD, HNF4A, PPARG, NR3C2, NR5A2	55	512	13528	2.88239	1	0.289772	56.892
GOTERM_BP_FAT	GO:0045597~positive regulation of cell differentiation	4	0.389105	0.0632721	PPARD, THRB, PPARG, RARA	55	229	13528	4.29631	1	0.330297	63.7424
GOTERM_BP_FAT	GO:0051094~positive regulation of developmental process	4	0.389105	0.0992816	PPARD, THRB, PPARG, RARA	55	278	13528	3.53905	1	0.452909	80.2687
GOTERM_BP_FAT	GO:0042592~homeostatic process	6	0.583658	0.179085	VDR, PPARD, HNF4A, PPARG, NR3C2, NR5A2	55	751	13528	1.96509	1	0.638336	95.325
Annotation Cluster 28	Enrichment Score: 1.8004666848881612
Category	Term	Count	%	PValue	Genes	List Total	Pop Hits	Pop Total	Fold Enrichment	Bonferroni	Benjamini	FDR
GOTERM_BP_FAT	GO:0043193~positive regulation of gene-specific transcription	7	0.680934	1.19831e-06	NR1H2, HNF4A, PPARG, RORB, ESR2, NR5A2, NR1H3	55	87	13528	19.7902	0.00104318	2.98203e-05	0.00185993
GOTERM_BP_FAT	GO:0008361~regulation of cell size	5	0.486381	0.00912015	AR, RARG, HNF4A, PPARG, ESR2	55	206	13528	5.96999	0.999658	0.0745514	13.2559
GOTERM_BP_FAT	GO:0032535~regulation of cellular component size	5	0.486381	0.0227688	AR, RARG, HNF4A, PPARG, ESR2	55	271	13528	4.53807	1	0.153948	30.0571
GOTERM_BP_FAT	GO:0030308~negative regulation of cell growth	3	0.291829	0.0521132	HNF4A, PPARG, ESR2	55	92	13528	8.02055	1	0.288417	56.4261
GOTERM_BP_FAT	GO:0045792~negative regulation of cell size	3	0.291829	0.0593443	HNF4A, PPARG, ESR2	55	99	13528	7.45344	1	0.316559	61.3094
GOTERM_BP_FAT	GO:0045926~negative regulation of growth	3	0.291829	0.0713552	HNF4A, PPARG, ESR2	55	110	13528	6.7081	1	0.357018	68.3058
GOTERM_BP_FAT	GO:0001558~regulation of cell growth	3	0.291829	0.18127	HNF4A, PPARG, ESR2	55	194	13528	3.80356	1	0.638942	95.5144
GOTERM_BP_FAT	GO:0040008~regulation of growth	3	0.291829	0.396532	HNF4A, PPARG, ESR2	55	341	13528	2.1639	1	0.898855	99.9606
Annotation Cluster 29	Enrichment Score: 1.7805350745555537
Category	Term	Count	%	PValue	Genes	List Total	Pop Hits	Pop Total	Fold Enrichment	Bonferroni	Benjamini	FDR
GOTERM_BP_FAT	GO:0001654~eye development	6	0.583658	0.000176707	RARG, RORB, RARB, NR2E3, NR2E1, MED1	55	132	13528	11.1802	0.142664	0.00260551	0.273924
GOTERM_BP_FAT	GO:0007423~sensory organ development	7	0.680934	0.000288707	RARG, RORB, RARB, NR4A3, NR2E3, NR2E1, MED1	55	229	13528	7.51854	0.222367	0.0041829	0.447178
GOTERM_BP_FAT	GO:0035116~embryonic hindlimb morphogenesis	3	0.291829	0.00229683	RARG, RARB, MED1	55	18	13528	40.9939	0.865049	0.0235614	3.50618
GOTERM_BP_FAT	GO:0035137~hindlimb morphogenesis	3	0.291829	0.00478027	RARG, RARB, MED1	55	26	13528	28.3804	0.984603	0.0448278	7.16762
GOTERM_BP_FAT	GO:0048568~embryonic organ development	5	0.486381	0.00486706	RARG, ESRRB, RARB, NR4A3, MED1	55	172	13528	7.15011	0.985729	0.0451403	7.29319
GOTERM_BP_FAT	GO:0048592~eye morphogenesis	3	0.291829	0.0309428	RARG, RORB, RARB	55	69	13528	10.6941	1	0.191217	38.6064
GOTERM_BP_FAT	GO:0048598~embryonic morphogenesis	5	0.486381	0.0338752	RARG, ESRRB, RARB, NR4A3, MED1	55	307	13528	4.00592	1	0.204778	41.4274
GOTERM_BP_FAT	GO:0035113~embryonic appendage morphogenesis	3	0.291829	0.0471601	RARG, RARB, MED1	55	87	13528	8.4815	1	0.267783	52.7547
GOTERM_BP_FAT	GO:0030326~embryonic limb morphogenesis	3	0.291829	0.0471601	RARG, RARB, MED1	55	87	13528	8.4815	1	0.267783	52.7547
GOTERM_BP_FAT	GO:0035107~appendage morphogenesis	3	0.291829	0.0593443	RARG, RARB, MED1	55	99	13528	7.45344	1	0.316559	61.3094
GOTERM_BP_FAT	GO:0035108~limb morphogenesis	3	0.291829	0.0593443	RARG, RARB, MED1	55	99	13528	7.45344	1	0.316559	61.3094
GOTERM_BP_FAT	GO:0060173~limb development	3	0.291829	0.0636237	RARG, RARB, MED1	55	103	13528	7.16399	1	0.32995	63.9531
GOTERM_BP_FAT	GO:0048736~appendage development	3	0.291829	0.0636237	RARG, RARB, MED1	55	103	13528	7.16399	1	0.32995	63.9531
GOTERM_BP_FAT	GO:0048562~embryonic organ morphogenesis	3	0.291829	0.0986855	RARG, RARB, NR4A3	55	133	13528	5.54805	1	0.453007	80.065
GOTERM_BP_FAT	GO:0035295~tube development	3	0.291829	0.219066	RARB, NR4A3, MED1	55	220	13528	3.35405	1	0.703813	97.8461
Annotation Cluster 30	Enrichment Score: 1.4847259275265365
Category	Term	Count	%	PValue	Genes	List Total	Pop Hits	Pop Total	Fold Enrichment	Bonferroni	Benjamini	FDR
GOTERM_BP_FAT	GO:0001654~eye development	6	0.583658	0.000176707	RARG, RORB, RARB, NR2E3, NR2E1, MED1	55	132	13528	11.1802	0.142664	0.00260551	0.273924
GOTERM_BP_FAT	GO:0007423~sensory organ development	7	0.680934	0.000288707	RARG, RORB, RARB, NR4A3, NR2E3, NR2E1, MED1	55	229	13528	7.51854	0.222367	0.0041829	0.447178
GOTERM_BP_FAT	GO:0030182~neuron differentiation	7	0.680934	0.00773001	RXRA, NR4A2, NR2F6, RORB, NR2E3, RORA, NR2E1	55	438	13528	3.93093	0.99884	0.0647307	11.3476
GOTERM_BP_FAT	GO:0048666~neuron development	6	0.583658	0.011117	RXRA, NR4A2, NR2F6, RORB, NR2E3, NR2E1	55	339	13528	4.35334	0.999941	0.0862135	15.9298
GOTERM_BP_FAT	GO:0048592~eye morphogenesis	3	0.291829	0.0309428	RARG, RORB, RARB	55	69	13528	10.6941	1	0.191217	38.6064
GOTERM_BP_FAT	GO:0043010~camera-type eye development	3	0.291829	0.068005	NR2E3, NR2E1, MED1	55	107	13528	6.89618	1	0.344956	66.4838
GOTERM_BP_FAT	GO:0007601~visual perception	3	0.291829	0.213196	RORB, NR2E3, NR2E1	55	216	13528	3.41616	1	0.694748	97.5806
GOTERM_BP_FAT	GO:0050953~sensory perception of light stimulus	3	0.291829	0.213196	RORB, NR2E3, NR2E1	55	216	13528	3.41616	1	0.694748	97.5806
GOTERM_BP_FAT	GO:0050877~neurological system process	7	0.680934	0.352581	PPARD, NR2F6, RORB, NR4A3, NR2E3, ESR2, NR2E1	55	1210	13528	1.42293	1	0.868008	99.8827
GOTERM_BP_FAT	GO:0050890~cognition	5	0.486381	0.495685	NR2F6, RORB, NR2E3, ESR2, NR2E1	55	909	13528	1.35294	1	0.94927	99.9976
GOTERM_BP_FAT	GO:0007600~sensory perception	4	0.389105	0.635354	NR2F6, RORB, NR2E3, NR2E1	55	810	13528	1.21464	1	0.98653	100
Annotation Cluster 31	Enrichment Score: 1.0984786909014015
Category	Term	Count	%	PValue	Genes	List Total	Pop Hits	Pop Total	Fold Enrichment	Bonferroni	Benjamini	FDR
GOTERM_BP_FAT	GO:0016477~cell migration	5	0.486381	0.0241534	PPARD, NR4A2, ESR2, NR2E1, NR2F1	55	276	13528	4.45586	1	0.161381	31.5795
GOTERM_BP_FAT	GO:0001764~neuron migration	3	0.291829	0.0269275	NR4A2, ESR2, NR2F1	55	64	13528	11.5295	1	0.175762	34.537
GOTERM_BP_FAT	GO:0048870~cell motility	5	0.486381	0.0338752	PPARD, NR4A2, ESR2, NR2E1, NR2F1	55	307	13528	4.00592	1	0.204778	41.4274
GOTERM_BP_FAT	GO:0051674~localization of cell	5	0.486381	0.0338752	PPARD, NR4A2, ESR2, NR2E1, NR2F1	55	307	13528	4.00592	1	0.204778	41.4274
GOTERM_BP_FAT	GO:0006928~cell motion	5	0.486381	0.120828	PPARD, NR4A2, ESR2, NR2E1, NR2F1	55	475	13528	2.58909	1	0.51052	86.4498
GOTERM_BP_FAT	GO:0043066~negative regulation of apoptosis	4	0.389105	0.167447	NR4A2, ESR1, ESR2, NR2E1	55	354	13528	2.77925	1	0.622159	94.1833
GOTERM_BP_FAT	GO:0043069~negative regulation of programmed cell death	4	0.389105	0.172346	NR4A2, ESR1, ESR2, NR2E1	55	359	13528	2.74054	1	0.62936	94.6925
GOTERM_BP_FAT	GO:0060548~negative regulation of cell death	4	0.389105	0.173331	NR4A2, ESR1, ESR2, NR2E1	55	360	13528	2.73293	1	0.629459	94.7897
GOTERM_BP_FAT	GO:0007610~behavior	4	0.389105	0.288025	NR4A2, NR4A3, ESR2, NR2E1	55	469	13528	2.09777	1	0.801484	99.4871
Annotation Cluster 32	Enrichment Score: 0.9548680681696872
Category	Term	Count	%	PValue	Genes	List Total	Pop Hits	Pop Total	Fold Enrichment	Bonferroni	Benjamini	FDR
GOTERM_BP_FAT	GO:0043085~positive regulation of catalytic activity	6	0.583658	0.0557076	NR1H2, VDR, DGKQ, NR4A2, PKN1, NR1H3	55	520	13528	2.83804	1	0.301747	58.9213
GOTERM_BP_FAT	GO:0044093~positive regulation of molecular function	6	0.583658	0.0835338	NR1H2, VDR, DGKQ, NR4A2, PKN1, NR1H3	55	586	13528	2.5184	1	0.399454	74.1779
GOTERM_BP_FAT	GO:0032268~regulation of cellular protein metabolic process	4	0.389105	0.293508	NR1H2, HNF4A, PKN1, NR1H3	55	474	13528	2.07564	1	0.806927	99.5451
Annotation Cluster 33	Enrichment Score: 0.929105734455905
Category	Term	Count	%	PValue	Genes	List Total	Pop Hits	Pop Total	Fold Enrichment	Bonferroni	Benjamini	FDR
GOTERM_BP_FAT	GO:0032504~multicellular organism reproduction	6	0.583658	0.0441937	PGR, NR6A1, NR0B1, SIRT1, NR2C2, NR5A1	55	487	13528	3.03035	1	0.254574	50.4194
GOTERM_BP_FAT	GO:0048609~reproductive process in a multicellular organism	6	0.583658	0.0441937	PGR, NR6A1, NR0B1, SIRT1, NR2C2, NR5A1	55	487	13528	3.03035	1	0.254574	50.4194
GOTERM_BP_FAT	GO:0007276~gamete generation	5	0.486381	0.0723879	PGR, NR6A1, NR0B1, SIRT1, NR2C2	55	395	13528	3.11346	1	0.359321	68.8485
GOTERM_BP_FAT	GO:0019953~sexual reproduction	5	0.486381	0.109549	PGR, NR6A1, NR0B1, SIRT1, NR2C2	55	458	13528	2.68519	1	0.483417	83.4851
GOTERM_BP_FAT	GO:0048232~male gamete generation	4	0.389105	0.124625	NR6A1, NR0B1, SIRT1, NR2C2	55	308	13528	3.19433	1	0.517675	87.3303
GOTERM_BP_FAT	GO:0007283~spermatogenesis	4	0.389105	0.124625	NR6A1, NR0B1, SIRT1, NR2C2	55	308	13528	3.19433	1	0.517675	87.3303
GOTERM_CC_FAT	GO:0005730~nucleolus	4	0.389105	0.140544	HNF4G, NR3C1, SIRT1, NR2C2	25	698	12782	2.92997	0.999975	0.618562	79.142
GOTERM_CC_FAT	GO:0043232~intracellular non-membrane-bounded organelle	7	0.680934	0.358522	VDR, DGKQ, HNF4G, NR3C1, NR0B1, SIRT1, NR2C2	25	2596	12782	1.37864	1	0.908431	98.9896
GOTERM_CC_FAT	GO:0043228~non-membrane-bounded organelle	7	0.680934	0.358522	VDR, DGKQ, HNF4G, NR3C1, NR0B1, SIRT1, NR2C2	25	2596	12782	1.37864	1	0.908431	98.9896
Annotation Cluster 34	Enrichment Score: 0.9040197996787945
Category	Term	Count	%	PValue	Genes	List Total	Pop Hits	Pop Total	Fold Enrichment	Bonferroni	Benjamini	FDR
GOTERM_BP_FAT	GO:0030182~neuron differentiation	7	0.680934	0.00773001	RXRA, NR4A2, NR2F6, RORB, NR2E3, RORA, NR2E1	55	438	13528	3.93093	0.99884	0.0647307	11.3476
GOTERM_BP_FAT	GO:0048666~neuron development	6	0.583658	0.011117	RXRA, NR4A2, NR2F6, RORB, NR2E3, NR2E1	55	339	13528	4.35334	0.999941	0.0862135	15.9298
GOTERM_BP_FAT	GO:0000904~cell morphogenesis involved in differentiation	4	0.389105	0.0735231	ESRRB, RXRA, NR4A2, NR2E1	55	244	13528	4.03219	1	0.362005	69.435
GOTERM_BP_FAT	GO:0000902~cell morphogenesis	4	0.389105	0.169402	ESRRB, RXRA, NR4A2, NR2E1	55	356	13528	2.76364	1	0.62461	94.3917
GOTERM_BP_FAT	GO:0007409~axonogenesis	3	0.291829	0.179836	RXRA, NR4A2, NR2E1	55	193	13528	3.82327	1	0.637868	95.391
GOTERM_BP_FAT	GO:0048667~cell morphogenesis involved in neuron differentiation	3	0.291829	0.202965	RXRA, NR4A2, NR2E1	55	209	13528	3.53058	1	0.680868	97.0435
GOTERM_BP_FAT	GO:0048812~neuron projection morphogenesis	3	0.291829	0.208804	RXRA, NR4A2, NR2E1	55	213	13528	3.46428	1	0.690375	97.3623
GOTERM_BP_FAT	GO:0032989~cellular component morphogenesis	4	0.389105	0.210839	ESRRB, RXRA, NR4A2, NR2E1	55	397	13528	2.47822	1	0.692264	97.4657
GOTERM_BP_FAT	GO:0048858~cell projection morphogenesis	3	0.291829	0.256023	RXRA, NR4A2, NR2E1	55	245	13528	3.0118	1	0.762852	98.9851
GOTERM_BP_FAT	GO:0032990~cell part morphogenesis	3	0.291829	0.272358	RXRA, NR4A2, NR2E1	55	256	13528	2.88239	1	0.781637	99.2809
GOTERM_BP_FAT	GO:0031175~neuron projection development	3	0.291829	0.272358	RXRA, NR4A2, NR2E1	55	256	13528	2.88239	1	0.781637	99.2809
GOTERM_BP_FAT	GO:0030030~cell projection organization	3	0.291829	0.434217	RXRA, NR4A2, NR2E1	55	368	13528	2.00514	1	0.922469	99.9855
Annotation Cluster 35	Enrichment Score: 0.7203126479360609
Category	Term	Count	%	PValue	Genes	List Total	Pop Hits	Pop Total	Fold Enrichment	Bonferroni	Benjamini	FDR
GOTERM_BP_FAT	GO:0055088~lipid homeostasis	3	0.291829	0.017599	HNF4A, PPARG, NR5A2	55	51	13528	14.4684	1	0.124816	24.0879
GOTERM_BP_FAT	GO:0048878~chemical homeostasis	6	0.583658	0.0527695	VDR, PPARD, HNF4A, PPARG, NR3C2, NR5A2	55	512	13528	2.88239	1	0.289772	56.892
GOTERM_BP_FAT	GO:0042592~homeostatic process	6	0.583658	0.179085	VDR, PPARD, HNF4A, PPARG, NR3C2, NR5A2	55	751	13528	1.96509	1	0.638336	95.325
GOTERM_BP_FAT	GO:0006873~cellular ion homeostasis	3	0.291829	0.442429	VDR, PPARD, NR3C2	55	374	13528	1.97297	1	0.925426	99.9885
GOTERM_BP_FAT	GO:0055082~cellular chemical homeostasis	3	0.291829	0.450578	VDR, PPARD, NR3C2	55	380	13528	1.94182	1	0.928246	99.9908
GOTERM_BP_FAT	GO:0050801~ion homeostasis	3	0.291829	0.489028	VDR, PPARD, NR3C2	55	409	13528	1.80413	1	0.947072	99.997
GOTERM_BP_FAT	GO:0019725~cellular homeostasis	3	0.291829	0.559671	VDR, PPARD, NR3C2	55	466	13528	1.58346	1	0.970892	99.9997
Annotation Cluster 36	Enrichment Score: 0.5459430849812624
Category	Term	Count	%	PValue	Genes	List Total	Pop Hits	Pop Total	Fold Enrichment	Bonferroni	Benjamini	FDR
GOTERM_BP_FAT	GO:0001701~in utero embryonic development	3	0.291829	0.155785	AR, ESRRB, MED1	55	176	13528	4.19256	1	0.595426	92.7815
GOTERM_BP_FAT	GO:0043009~chordate embryonic development	3	0.291829	0.382299	AR, ESRRB, MED1	55	331	13528	2.22928	1	0.890129	99.9434
GOTERM_BP_FAT	GO:0009792~embryonic development ending in birth or egg hatching	3	0.291829	0.386583	AR, ESRRB, MED1	55	334	13528	2.20925	1	0.892323	99.9492
Annotation Cluster 37	Enrichment Score: 0.3694649049067906
Category	Term	Count	%	PValue	Genes	List Total	Pop Hits	Pop Total	Fold Enrichment	Bonferroni	Benjamini	FDR
GOTERM_BP_FAT	GO:0016568~chromatin modification	3	0.291829	0.29907	SMARCD3, NR3C1, SIRT1	55	274	13528	2.69303	1	0.81232	99.5976
GOTERM_BP_FAT	GO:0006325~chromatin organization	3	0.291829	0.447869	SMARCD3, NR3C1, SIRT1	55	378	13528	1.95209	1	0.927642	99.9901
GOTERM_BP_FAT	GO:0051276~chromosome organization	3	0.291829	0.581676	SMARCD3, NR3C1, SIRT1	55	485	13528	1.52142	1	0.976229	99.9999
Annotation Cluster 38	Enrichment Score: 0.240901820127094
Category	Term	Count	%	PValue	Genes	List Total	Pop Hits	Pop Total	Fold Enrichment	Bonferroni	Benjamini	FDR
GOTERM_BP_FAT	GO:0042325~regulation of phosphorylation	3	0.291829	0.559671	DGKQ, HNF4A, PKN1	55	466	13528	1.58346	1	0.970892	99.9997
GOTERM_BP_FAT	GO:0051174~regulation of phosphorus metabolic process	3	0.291829	0.581676	DGKQ, HNF4A, PKN1	55	485	13528	1.52142	1	0.976229	99.9999
GOTERM_BP_FAT	GO:0019220~regulation of phosphate metabolic process	3	0.291829	0.581676	DGKQ, HNF4A, PKN1	55	485	13528	1.52142	1	0.976229	99.9999
Annotation Cluster 39	Enrichment Score: 0.05785716995799157
Category	Term	Count	%	PValue	Genes	List Total	Pop Hits	Pop Total	Fold Enrichment	Bonferroni	Benjamini	FDR
GOTERM_BP_FAT	GO:0006468~protein amino acid phosphorylation	3	0.291829	0.752826	CTBP1, NRBP1, PKN1	55	667	13528	1.10628	1	0.997208	100
GOTERM_BP_FAT	GO:0016310~phosphorylation	3	0.291829	0.837142	CTBP1, NRBP1, PKN1	55	800	13528	0.922364	1	0.999481	100
GOTERM_BP_FAT	GO:0006796~phosphate metabolic process	3	0.291829	0.908347	CTBP1, NRBP1, PKN1	55	973	13528	0.758367	1	0.999948	100
GOTERM_BP_FAT	GO:0006793~phosphorus metabolic process	3	0.291829	0.908347	CTBP1, NRBP1, PKN1	55	973	13528	0.758367	1	0.999948	100
GOTERM_MF_FAT	GO:0000166~nucleotide binding	5	0.486381	0.987908	CTBP1, NRBP1, DGKQ, PKN1, SIRT1	54	2245	12983	0.53547	1	0.999985	100
Annotation Cluster 40	Enrichment Score: 0.003332279221444751
Category	Term	Count	%	PValue	Genes	List Total	Pop Hits	Pop Total	Fold Enrichment	Bonferroni	Benjamini	FDR
GOTERM_MF_FAT	GO:0005524~ATP binding	3	0.291829	0.987171	NRBP1, DGKQ, PKN1	54	1477	12983	0.48834	1	0.999986	100
GOTERM_MF_FAT	GO:0000166~nucleotide binding	5	0.486381	0.987908	CTBP1, NRBP1, DGKQ, PKN1, SIRT1	54	2245	12983	0.53547	1	0.999985	100
GOTERM_MF_FAT	GO:0032559~adenyl ribonucleotide binding	3	0.291829	0.988147	NRBP1, DGKQ, PKN1	54	1497	12983	0.481815	1	0.999982	100
GOTERM_MF_FAT	GO:0030554~adenyl nucleotide binding	3	0.291829	0.991389	NRBP1, DGKQ, PKN1	54	1577	12983	0.457373	1	0.999989	100
GOTERM_MF_FAT	GO:0001883~purine nucleoside binding	3	0.291829	0.992182	NRBP1, DGKQ, PKN1	54	1601	12983	0.450517	1	0.999989	100
GOTERM_MF_FAT	GO:0001882~nucleoside binding	3	0.291829	0.992522	NRBP1, DGKQ, PKN1	54	1612	12983	0.447443	1	0.999988	100
GOTERM_MF_FAT	GO:0032553~ribonucleotide binding	3	0.291829	0.99703	NRBP1, DGKQ, PKN1	54	1836	12983	0.392853	1	0.999998	100
GOTERM_MF_FAT	GO:0032555~purine ribonucleotide binding	3	0.291829	0.99703	NRBP1, DGKQ, PKN1	54	1836	12983	0.392853	1	0.999998	100
GOTERM_MF_FAT	GO:0017076~purine nucleotide binding	3	0.291829	0.997899	NRBP1, DGKQ, PKN1	54	1918	12983	0.376057	1	0.999999	100

## Sheet: Geneset 4
White --- GO0043407
#By: All.pl On: Fri Sep 7 2012 at 9:21:37
	MB	DHT	TF	DM	PGR	EST	MT	CPA
APOE	0.0397075	0.10816	0.00832175	0.0207465	-0.0245447	0.0913972	-0.0834955	-0.0754767
CBLC	-0.0389109	0.169325	0.105176	0.0689512	0.0586105	-0.0534968	-0.0266718	-0.0241039
IL1B	0.00428842	0.0849642	-0.0103417	0.0583629	0.0557296	0.197083	-0.0455845	0.0650384
PTPRJ	0.0019143	0.065448	-0.0814453	0.0574631	0.129787	0.00642946	-0.0715335	0.182042
RGS14	-0.0797929	-0.00655249	0.114173	0.0923072	0.0274092	0.0455738	-0.0158018	0.121968
NUP62	-0.215196	0.0619765	0.00775439	-0.0287916	0.0118501	-0.0445043	-0.396862	0.155484
ADIPOQ	0.0944362	0.145613	0.244787	0.121167	0.0886325	0.0700604	0.118328	0.248364
CAV3	-0.0803009	0.077644	-0.00937039	0.068309	0.00583234	-0.00562888	-0.0770881	0.0845163
GBA	-0.0368774	0.0766625	0.100467	-0.00143001	0.123439	0.0270107	0.0605313	0.154095
DUSP7	-0.215731	-0.0942159	-0.23216	-0.0685095	-0.0901662	-0.0625615	-0.0888997	-0.0102653
SMPD1	0.275068	0.105948	-0.0184394	-0.0311816	0.0958451	-0.0490891	0.199504	-0.0409005
INPPL1	0.0744339	-0.0658863	-0.0229284	0.0647966	-0.126413	-0.179864	-0.11799	-0.0435806
TSC2	0.56449	0.454609	0.460998	0.077581	0.627	0.245591	0.527065	0.46783
SPRY1	-1.04904	-0.302401	-0.0623471	0.0355312	-0.525161	-0.326569	-0.881126	-0.264397
PRKCD	0.548532	0.186627	-0.0632884	0.0354152	0.254619	0.0512523	0.509856	0.0753818
NF1	-0.0543425	0.0013835	0.12221	0.0068691	0.0186301	0.0396333	-0.146277	-0.0297755
STK38	-0.0660309	0.21895	0.181052	0.371883	0.143477	0.144091	0.073511	0.156345
BMP4	-0.0811075	0.0310691	0.00717194	0.00841847	-0.0362818	0.0401168	-0.126829	-0.0203264
SPRY2	0.00620938	0.0916722	-0.0577506	0.013462	0.088876	-0.0260186	-0.0846161	-0.00549884
SPRY4	-0.0153033	0.0083823	0.0618373	0.0693483	0.0397416	-0.0257537	-0.041559	0.0840131
DAB2IP	-0.035465	-0.0178882	0.0524162	0.0832307	0.00630628	0.0609374	-0.0692066	0.0479216
UCHL1	0.146208	0.273942	0.107284	0.198811	0.214399	0.222267	0.24066	0.125138
IRAK3	-0.0371661	-0.00125043	-0.163052	-0.0555233	0.00483375	0.0530061	-0.163429	-0.152609
RGS2	0.129755	0.0036352	0.126171	0.178976	0.189378	0.129216	0.0499259	0.217265
BMP7	3.17394e-05	-0.0912871	-0.0714124	0.0077605	-0.0911964	-0.100158	-0.157237	-0.0919099
GSTP1	-0.0217264	0.17001	0.155394	0.366017	0.165779	0.0858242	0.167187	0.248273
Annotation Cluster 1	Enrichment Score: 13.20629414035961
Category	Term	Count	%	PValue	Genes	List Total	Pop Hits	Pop Total	Fold Enrichment	Bonferroni	Benjamini	FDR
GOTERM_BP_FAT	GO:0043407~negative regulation of MAP kinase activity	11	3.88693	1.43173e-20	CAV3, CBLC, SPRY2, IRAK3, SPRY1, NUP62, APOE, NF1, TSC2, IL1B, SPRY4	26	36	13528	158.983	1.55199e-17	1.55199e-17	2.28534e-17
GOTERM_BP_FAT	GO:0006469~negative regulation of protein kinase activity	11	3.88693	2.12894e-16	CAV3, CBLC, SPRY2, IRAK3, SPRY1, NUP62, APOE, NF1, TSC2, IL1B, SPRY4	26	87	13528	65.786	2.40696e-13	1.20348e-13	3.55271e-13
GOTERM_BP_FAT	GO:0033673~negative regulation of kinase activity	11	3.88693	3.03398e-16	CAV3, CBLC, SPRY2, IRAK3, SPRY1, NUP62, APOE, NF1, TSC2, IL1B, SPRY4	26	90	13528	63.5932	3.61045e-13	1.20348e-13	5.32907e-13
GOTERM_BP_FAT	GO:0051348~negative regulation of transferase activity	11	3.88693	5.94242e-16	CAV3, CBLC, SPRY2, IRAK3, SPRY1, NUP62, APOE, NF1, TSC2, IL1B, SPRY4	26	96	13528	59.6186	6.01741e-13	1.50435e-13	8.88178e-13
GOTERM_BP_FAT	GO:0042325~regulation of phosphorylation	15	5.30035	8.61508e-15	BMP4, CAV3, NF1, ADIPOQ, PRKCD, SPRY4, IRAK3, SPRY2, CBLC, SPRY1, NUP62, APOE, TSC2, IL1B, BMP7	26	466	13528	16.7481	9.38716e-12	1.87739e-12	1.38223e-11
GOTERM_BP_FAT	GO:0019220~regulation of phosphate metabolic process	15	5.30035	1.50098e-14	BMP4, CAV3, NF1, ADIPOQ, PRKCD, SPRY4, IRAK3, SPRY2, CBLC, SPRY1, NUP62, APOE, TSC2, IL1B, BMP7	26	485	13528	16.092	1.6247e-11	2.70783e-12	2.39253e-11
GOTERM_BP_FAT	GO:0051174~regulation of phosphorus metabolic process	15	5.30035	1.50098e-14	BMP4, CAV3, NF1, ADIPOQ, PRKCD, SPRY4, IRAK3, SPRY2, CBLC, SPRY1, NUP62, APOE, TSC2, IL1B, BMP7	26	485	13528	16.092	1.6247e-11	2.70783e-12	2.39253e-11
GOTERM_BP_FAT	GO:0043405~regulation of MAP kinase activity	11	3.88693	3.13745e-14	CAV3, CBLC, SPRY2, IRAK3, SPRY1, NUP62, APOE, NF1, TSC2, IL1B, SPRY4	26	141	13528	40.5914	3.40585e-11	4.86555e-12	5.01488e-11
GOTERM_BP_FAT	GO:0044092~negative regulation of molecular function	12	4.24028	5.77603e-12	CAV3, CBLC, SPRY2, IRAK3, SPRY1, NUP62, APOE, NF1, TSC2, IL1B, PRKCD, SPRY4	26	334	13528	18.6937	6.26123e-09	6.95693e-10	9.21978e-09
GOTERM_BP_FAT	GO:0043086~negative regulation of catalytic activity	11	3.88693	2.7476e-11	CAV3, CBLC, SPRY2, IRAK3, SPRY1, NUP62, APOE, NF1, TSC2, IL1B, SPRY4	26	277	13528	20.662	2.9784e-08	2.70764e-09	4.38575e-08
GOTERM_BP_FAT	GO:0045859~regulation of protein kinase activity	11	3.88693	2.37794e-10	CAV3, CBLC, SPRY2, IRAK3, SPRY1, NUP62, APOE, NF1, TSC2, IL1B, SPRY4	26	345	13528	16.5895	2.57769e-07	2.14808e-08	3.7957e-07
GOTERM_BP_FAT	GO:0043549~regulation of kinase activity	11	3.88693	3.32096e-10	CAV3, CBLC, SPRY2, IRAK3, SPRY1, NUP62, APOE, NF1, TSC2, IL1B, SPRY4	26	357	13528	16.0319	3.59992e-07	2.76917e-08	5.30096e-07
GOTERM_BP_FAT	GO:0051338~regulation of transferase activity	11	3.88693	4.9607e-10	CAV3, CBLC, SPRY2, IRAK3, SPRY1, NUP62, APOE, NF1, TSC2, IL1B, SPRY4	26	372	13528	15.3854	5.3774e-07	3.841e-08	7.91832e-07
Annotation Cluster 2	Enrichment Score: 8.89014430099545
Category	Term	Count	%	PValue	Genes	List Total	Pop Hits	Pop Total	Fold Enrichment	Bonferroni	Benjamini	FDR
GOTERM_BP_FAT	GO:0009968~negative regulation of signal transduction	11	3.88693	2.91485e-12	CAV3, CBLC, IRAK3, NUP62, RGS2, NF1, TSC2, IL1B, PRKCD, ADIPOQ, RGS14	26	221	13528	25.8977	3.15974e-09	3.94968e-10	4.65278e-09
GOTERM_BP_FAT	GO:0010648~negative regulation of cell communication	11	3.88693	9.1859e-12	CAV3, CBLC, IRAK3, NUP62, RGS2, NF1, TSC2, IL1B, PRKCD, ADIPOQ, RGS14	26	248	13528	23.0782	9.95749e-09	9.95749e-10	1.46626e-08
GOTERM_BP_FAT	GO:0010627~regulation of protein kinase cascade	6	2.12014	7.97681e-05	CAV3, NUP62, NF1, TSC2, IL1B, ADIPOQ	26	249	13528	12.5375	0.0828388	0.00454082	0.127251
Annotation Cluster 3	Enrichment Score: 3.0686256283722964
Category	Term	Count	%	PValue	Genes	List Total	Pop Hits	Pop Total	Fold Enrichment	Bonferroni	Benjamini	FDR
UP_SEQ_FEATURE	domain:SPR	3	1.06007	3.43552e-05	SPRY2, SPRY1, SPRY4	26	7	19113	315.049	0.00431948	0.00431948	0.0397784
PIR_SUPERFAMILY	PIRSF038352:sprouty homolog protein	3	1.06007	3.74033e-05	SPRY2, SPRY1, SPRY4	20	4	7396	277.35	0.000897293	0.000897293	0.0300005
INTERPRO	IPR007875:Sprouty	3	1.06007	4.51959e-05	SPRY2, SPRY1, SPRY4	26	7	16659	274.599	0.00338403	0.00338403	0.0474231
SP_PIR_KEYWORDS	developmental protein	5	1.76678	0.0171421	BMP4, SPRY2, SPRY1, BMP7, SPRY4	26	779	19235	4.74844	0.896179	0.314437	18.2606
UP_SEQ_FEATURE	compositionally biased region:Cys-rich	3	1.06007	0.0179857	SPRY2, SPRY1, SPRY4	26	158	19113	13.9579	0.898412	0.681271	18.9564
KEGG_PATHWAY	hsa04630:Jak-STAT signaling pathway	4	1.41343	0.0216397	CBLC, SPRY2, SPRY1, SPRY4	21	155	5085	6.24885	0.634451	0.634451	18.6801
Annotation Cluster 4	Enrichment Score: 2.6651533770678473
Category	Term	Count	%	PValue	Genes	List Total	Pop Hits	Pop Total	Fold Enrichment	Bonferroni	Benjamini	FDR
GOTERM_BP_FAT	GO:0048585~negative regulation of response to stimulus	5	1.76678	3.15599e-05	IRAK3, APOE, IL1B, PRKCD, ADIPOQ	26	100	13528	26.0154	0.0336329	0.00227817	0.0503643
GOTERM_BP_FAT	GO:0019221~cytokine-mediated signaling pathway	3	1.06007	0.00733221	IRAK3, IL1B, ADIPOQ	26	70	13528	22.2989	0.999657	0.100904	11.0832
GOTERM_BP_FAT	GO:0001817~regulation of cytokine production	3	1.06007	0.0436686	IRAK3, IL1B, ADIPOQ	26	181	13528	8.62388	1	0.325314	50.9691
Annotation Cluster 5	Enrichment Score: 2.6334022918470823
Category	Term	Count	%	PValue	Genes	List Total	Pop Hits	Pop Total	Fold Enrichment	Bonferroni	Benjamini	FDR
GOTERM_MF_FAT	GO:0008047~enzyme activator activity	7	2.4735	1.48452e-05	DAB2IP, RGS2, APOE, NF1, TSC2, PRKCD, RGS14	23	335	12983	11.7951	0.00180948	0.00180948	0.0170909
GOTERM_MF_FAT	GO:0005096~GTPase activator activity	5	1.76678	0.000461717	DAB2IP, RGS2, NF1, TSC2, RGS14	23	220	12983	12.8291	0.0547847	0.0277781	0.530317
GOTERM_MF_FAT	GO:0030695~GTPase regulator activity	5	1.76678	0.00433047	DAB2IP, RGS2, NF1, TSC2, RGS14	23	404	12983	6.98612	0.41108	0.100479	4.874
GOTERM_MF_FAT	GO:0060589~nucleoside-triphosphatase regulator activity	5	1.76678	0.00468368	DAB2IP, RGS2, NF1, TSC2, RGS14	23	413	12983	6.83388	0.436028	0.091044	5.26181
GOTERM_BP_FAT	GO:0051056~regulation of small GTPase mediated signal transduction	4	1.41343	0.010853	DAB2IP, NUP62, NF1, TSC2	26	252	13528	8.25885	0.999993	0.129915	15.9858
SP_PIR_KEYWORDS	tumor suppressor	3	1.06007	0.0135723	DAB2IP, NF1, TSC2	26	137	19235	16.2002	0.833064	0.300947	14.7307
SP_PIR_KEYWORDS	GTPase activation	3	1.06007	0.0179845	DAB2IP, NF1, TSC2	26	159	19235	13.9586	0.907209	0.287966	19.0738
Annotation Cluster 6	Enrichment Score: 2.419735825347259
Category	Term	Count	%	PValue	Genes	List Total	Pop Hits	Pop Total	Fold Enrichment	Bonferroni	Benjamini	FDR
GOTERM_BP_FAT	GO:0008285~negative regulation of cell proliferation	7	2.4735	3.99143e-05	BMP4, NUP62, APOE, NF1, TSC2, IL1B, BMP7	26	361	13528	10.0891	0.0423453	0.00254194	0.0636926
GOTERM_BP_FAT	GO:0010942~positive regulation of cell death	7	2.4735	0.000112411	BMP4, APOE, NF1, SMPD1, IL1B, BMP7, ADIPOQ	26	435	13528	8.37277	0.114728	0.0060745	0.179281
GOTERM_BP_FAT	GO:0060284~regulation of cell development	5	1.76678	0.000504643	CAV3, BMP4, APOE, NF1, BMP7	26	205	13528	12.6904	0.421416	0.0225409	0.802483
GOTERM_BP_FAT	GO:0001822~kidney development	4	1.41343	0.000711207	BMP4, SPRY1, NF1, BMP7	26	96	13528	21.6795	0.537552	0.0253798	1.12921
GOTERM_BP_FAT	GO:0001655~urogenital system development	4	1.41343	0.00105612	BMP4, SPRY1, NF1, BMP7	26	110	13528	18.9203	0.681915	0.028943	1.67253
GOTERM_BP_FAT	GO:0042127~regulation of cell proliferation	7	2.4735	0.00259462	BMP4, NUP62, APOE, NF1, TSC2, IL1B, BMP7	26	787	13528	4.6279	0.940169	0.0558536	4.06214
GOTERM_BP_FAT	GO:0001656~metanephros development	3	1.06007	0.00295771	BMP4, SPRY1, NF1	26	44	13528	35.4755	0.95968	0.0610179	4.61808
GOTERM_BP_FAT	GO:0048593~camera-type eye morphogenesis	3	1.06007	0.00295771	BMP4, NF1, BMP7	26	44	13528	35.4755	0.95968	0.0610179	4.61808
GOTERM_BP_FAT	GO:0050768~negative regulation of neurogenesis	3	1.06007	0.00309178	BMP4, NF1, BMP7	26	45	13528	34.6872	0.965149	0.0625122	4.8226
GOTERM_BP_FAT	GO:0050767~regulation of neurogenesis	4	1.41343	0.00342229	BMP4, APOE, NF1, BMP7	26	166	13528	12.5375	0.975672	0.0653338	5.32503
GOTERM_BP_FAT	GO:0010721~negative regulation of cell development	3	1.06007	0.00351083	BMP4, NF1, BMP7	26	48	13528	32.5192	0.977906	0.0658136	5.45922
GOTERM_BP_FAT	GO:0051960~regulation of nervous system development	4	1.41343	0.00514336	BMP4, APOE, NF1, BMP7	26	192	13528	10.8397	0.996264	0.0812065	7.90143
GOTERM_BP_FAT	GO:0045596~negative regulation of cell differentiation	4	1.41343	0.00712539	BMP4, NF1, BMP7, ADIPOQ	26	216	13528	9.63533	0.99957	0.100743	10.787
GOTERM_BP_FAT	GO:0048592~eye morphogenesis	3	1.06007	0.00713075	BMP4, NF1, BMP7	26	69	13528	22.6221	0.999572	0.0995225	10.7947
GOTERM_BP_FAT	GO:0007423~sensory organ development	4	1.41343	0.00836464	BMP4, SPRY2, NF1, BMP7	26	229	13528	9.08834	0.999889	0.107579	12.5479
GOTERM_BP_FAT	GO:0043010~camera-type eye development	3	1.06007	0.0165155	BMP4, NF1, BMP7	26	107	13528	14.5881	1	0.179939	23.3425
GOTERM_BP_FAT	GO:0001503~ossification	3	1.06007	0.0189191	BMP4, NF1, BMP7	26	115	13528	13.5732	1	0.190448	26.279
GOTERM_BP_FAT	GO:0060348~bone development	3	1.06007	0.0214617	BMP4, NF1, BMP7	26	123	13528	12.6904	1	0.207727	29.2702
GOTERM_BP_FAT	GO:0001654~eye development	3	1.06007	0.0244828	BMP4, NF1, BMP7	26	132	13528	11.8252	1	0.225782	32.6765
GOTERM_BP_FAT	GO:0048732~gland development	3	1.06007	0.0255267	BMP4, NF1, BMP7	26	135	13528	11.5624	1	0.230462	33.8172
GOTERM_BP_FAT	GO:0001501~skeletal system development	3	1.06007	0.116694	BMP4, NF1, BMP7	26	319	13528	4.89318	1	0.609608	86.2018
Annotation Cluster 7	Enrichment Score: 2.2406191697661835
Category	Term	Count	%	PValue	Genes	List Total	Pop Hits	Pop Total	Fold Enrichment	Bonferroni	Benjamini	FDR
GOTERM_BP_FAT	GO:0048585~negative regulation of response to stimulus	5	1.76678	3.15599e-05	IRAK3, APOE, IL1B, PRKCD, ADIPOQ	26	100	13528	26.0154	0.0336329	0.00227817	0.0503643
GOTERM_BP_FAT	GO:0010741~negative regulation of protein kinase cascade	4	1.41343	3.8237e-05	CAV3, NF1, TSC2, ADIPOQ	26	36	13528	57.812	0.0406025	0.00258726	0.0610169
GOTERM_BP_FAT	GO:0008285~negative regulation of cell proliferation	7	2.4735	3.99143e-05	BMP4, NUP62, APOE, NF1, TSC2, IL1B, BMP7	26	361	13528	10.0891	0.0423453	0.00254194	0.0636926
GOTERM_BP_FAT	GO:0010627~regulation of protein kinase cascade	6	2.12014	7.97681e-05	CAV3, NUP62, NF1, TSC2, IL1B, ADIPOQ	26	249	13528	12.5375	0.0828388	0.00454082	0.127251
GOTERM_BP_FAT	GO:0010942~positive regulation of cell death	7	2.4735	0.000112411	BMP4, APOE, NF1, SMPD1, IL1B, BMP7, ADIPOQ	26	435	13528	8.37277	0.114728	0.0060745	0.179281
GOTERM_BP_FAT	GO:0060284~regulation of cell development	5	1.76678	0.000504643	CAV3, BMP4, APOE, NF1, BMP7	26	205	13528	12.6904	0.421416	0.0225409	0.802483
GOTERM_BP_FAT	GO:0048514~blood vessel morphogenesis	5	1.76678	0.000562627	PTPRJ, BMP4, APOE, NF1, IL1B	26	211	13528	12.3296	0.456681	0.0223414	0.894301
GOTERM_BP_FAT	GO:0032270~positive regulation of cellular protein metabolic process	5	1.76678	0.000816202	BMP4, APOE, IL1B, BMP7, ADIPOQ	26	233	13528	11.1654	0.587337	0.0264654	1.29491
GOTERM_BP_FAT	GO:0051247~positive regulation of protein metabolic process	5	1.76678	0.000954678	BMP4, APOE, IL1B, BMP7, ADIPOQ	26	243	13528	10.7059	0.644903	0.0299929	1.51303
GOTERM_BP_FAT	GO:0001568~blood vessel development	5	1.76678	0.000984245	PTPRJ, BMP4, APOE, NF1, IL1B	26	245	13528	10.6185	0.656115	0.029216	1.55955
GOTERM_BP_FAT	GO:0043065~positive regulation of apoptosis	6	2.12014	0.000994968	APOE, NF1, SMPD1, IL1B, BMP7, ADIPOQ	26	430	13528	7.26011	0.660093	0.0287432	1.57641
GOTERM_BP_FAT	GO:0043068~positive regulation of programmed cell death	6	2.12014	0.00102649	APOE, NF1, SMPD1, IL1B, BMP7, ADIPOQ	26	433	13528	7.20981	0.671521	0.0288719	1.62596
GOTERM_BP_FAT	GO:0001944~vasculature development	5	1.76678	0.00107683	PTPRJ, BMP4, APOE, NF1, IL1B	26	251	13528	10.3647	0.688983	0.0287756	1.70506
GOTERM_BP_FAT	GO:0030155~regulation of cell adhesion	4	1.41343	0.00198514	NF1, TSC2, IL1B, ADIPOQ	26	137	13528	15.1915	0.883984	0.0467397	3.12207
GOTERM_BP_FAT	GO:0042127~regulation of cell proliferation	7	2.4735	0.00259462	BMP4, NUP62, APOE, NF1, TSC2, IL1B, BMP7	26	787	13528	4.6279	0.940169	0.0558536	4.06214
GOTERM_BP_FAT	GO:0051241~negative regulation of multicellular organismal process	4	1.41343	0.00330737	CAV3, IRAK3, APOE, ADIPOQ	26	164	13528	12.6904	0.972433	0.0643394	5.15063
GOTERM_CC_FAT	GO:0042995~cell projection	6	2.12014	0.00371315	SPRY1, APOE, NF1, UCHL1, TSC2, SPRY4	21	697	12782	5.2396	0.325866	0.178943	4.08837
GOTERM_BP_FAT	GO:0033157~regulation of intracellular protein transport	3	1.06007	0.00426479	BMP4, NF1, IL1B	26	53	13528	29.4514	0.990274	0.0767709	6.59456
GOTERM_BP_FAT	GO:0007267~cell-cell signaling	6	2.12014	0.00428463	PTPRJ, BMP4, SPRY2, SPRY1, APOE, IL1B	26	600	13528	5.20308	0.990482	0.0758586	6.62427
GOTERM_BP_FAT	GO:0006873~cellular ion homeostasis	5	1.76678	0.00459045	CAV3, APOE, NF1, IL1B, ADIPOQ	26	374	13528	6.95599	0.993177	0.077293	7.08098
GOTERM_BP_FAT	GO:0055082~cellular chemical homeostasis	5	1.76678	0.004857	CAV3, APOE, NF1, IL1B, ADIPOQ	26	380	13528	6.84615	0.994896	0.0791572	7.47736
GOTERM_BP_FAT	GO:0046822~regulation of nucleocytoplasmic transport	3	1.06007	0.00508709	BMP4, NF1, IL1B	26	58	13528	26.9125	0.996028	0.0815369	7.81824
GOTERM_BP_FAT	GO:0050801~ion homeostasis	5	1.76678	0.00629405	CAV3, APOE, NF1, IL1B, ADIPOQ	26	409	13528	6.36073	0.998934	0.094432	9.58715
GOTERM_BP_FAT	GO:0007507~heart development	4	1.41343	0.00703496	PTPRJ, BMP4, NF1, TSC2	26	215	13528	9.68014	0.999525	0.100836	10.6572
GOTERM_BP_FAT	GO:0032386~regulation of intracellular transport	3	1.06007	0.00753624	BMP4, NF1, IL1B	26	71	13528	21.9848	0.999725	0.101022	11.3744
GOTERM_BP_FAT	GO:0051050~positive regulation of transport	4	1.41343	0.00777791	BMP4, APOE, IL1B, ADIPOQ	26	223	13528	9.33287	0.999789	0.102835	11.7183
GOTERM_BP_FAT	GO:0019725~cellular homeostasis	5	1.76678	0.00989769	CAV3, APOE, NF1, IL1B, ADIPOQ	26	466	13528	5.5827	0.999979	0.123216	14.6812
GOTERM_BP_FAT	GO:0060341~regulation of cellular localization	4	1.41343	0.0103926	BMP4, NF1, IL1B, ADIPOQ	26	248	13528	8.39206	0.999988	0.127542	15.3594
GOTERM_BP_FAT	GO:0042592~homeostatic process	6	2.12014	0.0109316	CAV3, BMP4, APOE, NF1, IL1B, ADIPOQ	26	751	13528	4.15692	0.999993	0.129379	16.0923
GOTERM_BP_FAT	GO:0048878~chemical homeostasis	5	1.76678	0.0136363	CAV3, APOE, NF1, IL1B, ADIPOQ	26	512	13528	5.08113	1	0.155601	19.6808
GOTERM_CC_FAT	GO:0043005~neuron projection	4	1.41343	0.0154413	APOE, NF1, UCHL1, TSC2	21	342	12782	7.11891	0.807863	0.24037	16.0223
GOTERM_BP_FAT	GO:0043408~regulation of MAPKKK cascade	3	1.06007	0.0171031	CAV3, NF1, IL1B	26	109	13528	14.3204	1	0.183936	24.0704
GOTERM_BP_FAT	GO:0051223~regulation of protein transport	3	1.06007	0.018611	BMP4, NF1, IL1B	26	114	13528	13.6923	1	0.189369	25.9085
GOTERM_BP_FAT	GO:0070201~regulation of establishment of protein localization	3	1.06007	0.0208133	BMP4, NF1, IL1B	26	121	13528	12.9002	1	0.205705	28.5184
GOTERM_BP_FAT	GO:0044093~positive regulation of molecular function	5	1.76678	0.0213718	IRAK3, APOE, NF1, TSC2, IL1B	26	586	13528	4.43949	1	0.208782	29.1664
GOTERM_BP_FAT	GO:0007242~intracellular signaling cascade	7	2.4735	0.0240435	NUP62, STK38, APOE, NF1, TSC2, IL1B, PRKCD	26	1256	13528	2.8998	1	0.22596	32.1909
GOTERM_BP_FAT	GO:0042391~regulation of membrane potential	3	1.06007	0.0251767	CAV3, NF1, ADIPOQ	26	134	13528	11.6487	1	0.229537	33.4368
GOTERM_BP_FAT	GO:0051051~negative regulation of transport	3	1.06007	0.0255267	NF1, IL1B, ADIPOQ	26	135	13528	11.5624	1	0.230462	33.8172
GOTERM_CC_FAT	GO:0030425~dendrite	3	1.06007	0.0264199	APOE, NF1, TSC2	21	163	12782	11.2025	0.941467	0.333325	25.9511
GOTERM_BP_FAT	GO:0032880~regulation of protein localization	3	1.06007	0.0265886	BMP4, NF1, IL1B	26	138	13528	11.311	1	0.236989	34.9591
GOTERM_CC_FAT	GO:0043025~cell soma	3	1.06007	0.0279405	APOE, UCHL1, TSC2	21	168	12782	10.869	0.950405	0.313042	27.2386
GOTERM_BP_FAT	GO:0007243~protein kinase cascade	4	1.41343	0.0298955	STK38, NF1, TSC2, IL1B	26	370	13528	5.62495	1	0.248809	38.3978
GOTERM_BP_FAT	GO:0007610~behavior	4	1.41343	0.0541321	NF1, UCHL1, TSC2, IL1B	26	469	13528	4.43759	1	0.378126	58.8658
GOTERM_BP_FAT	GO:0043085~positive regulation of catalytic activity	4	1.41343	0.0694407	APOE, NF1, TSC2, IL1B	26	520	13528	4.00237	1	0.441333	68.2978
GOTERM_BP_FAT	GO:0009628~response to abiotic stimulus	3	1.06007	0.147234	BMP4, NF1, IL1B	26	368	13528	4.24164	1	0.693496	92.1313
SP_PIR_KEYWORDS	Secreted	5	1.76678	0.172004	BMP4, APOE, IL1B, BMP7, ADIPOQ	26	1689	19235	2.19008	1	0.850729	88.9313
GOTERM_BP_FAT	GO:0050877~neurological system process	5	1.76678	0.180165	SPRY2, APOE, NF1, UCHL1, IL1B	26	1210	13528	2.15003	1	0.764307	95.8034
GOTERM_BP_FAT	GO:0009611~response to wounding	3	1.06007	0.256458	NF1, TSC2, IL1B	26	530	13528	2.94514	1	0.879162	99.1174
GOTERM_BP_FAT	GO:0046907~intracellular transport	3	1.06007	0.34442	APOE, UCHL1, TSC2	26	657	13528	2.37583	1	0.947813	99.8817
Annotation Cluster 8	Enrichment Score: 2.075779953920171
Category	Term	Count	%	PValue	Genes	List Total	Pop Hits	Pop Total	Fold Enrichment	Bonferroni	Benjamini	FDR
GOTERM_BP_FAT	GO:0008285~negative regulation of cell proliferation	7	2.4735	3.99143e-05	BMP4, NUP62, APOE, NF1, TSC2, IL1B, BMP7	26	361	13528	10.0891	0.0423453	0.00254194	0.0636926
GOTERM_BP_FAT	GO:0035295~tube development	5	1.76678	0.000658304	BMP4, SPRY2, SPRY1, TSC2, BMP7	26	220	13528	11.8252	0.510238	0.0243146	1.04563
GOTERM_BP_FAT	GO:0035239~tube morphogenesis	4	1.41343	0.00159796	BMP4, SPRY2, TSC2, BMP7	26	127	13528	16.3876	0.823348	0.0395138	2.52042
GOTERM_BP_FAT	GO:0042127~regulation of cell proliferation	7	2.4735	0.00259462	BMP4, NUP62, APOE, NF1, TSC2, IL1B, BMP7	26	787	13528	4.6279	0.940169	0.0558536	4.06214
GOTERM_BP_FAT	GO:0048754~branching morphogenesis of a tube	3	1.06007	0.00635082	BMP4, SPRY2, BMP7	26	65	13528	24.0142	0.998998	0.0939499	9.66956
GOTERM_BP_FAT	GO:0001763~morphogenesis of a branching structure	3	1.06007	0.00816364	BMP4, SPRY2, BMP7	26	74	13528	21.0936	0.999862	0.106382	12.2645
GOTERM_BP_FAT	GO:0007423~sensory organ development	4	1.41343	0.00836464	BMP4, SPRY2, NF1, BMP7	26	229	13528	9.08834	0.999889	0.107579	12.5479
SP_PIR_KEYWORDS	developmental protein	5	1.76678	0.0171421	BMP4, SPRY2, SPRY1, BMP7, SPRY4	26	779	19235	4.74844	0.896179	0.314437	18.2606
GOTERM_BP_FAT	GO:0048598~embryonic morphogenesis	4	1.41343	0.0183976	BMP4, SPRY2, TSC2, BMP7	26	307	13528	6.77925	1	0.19094	25.651
GOTERM_BP_FAT	GO:0051726~regulation of cell cycle	4	1.41343	0.0224147	BMP4, TSC2, IL1B, BMP7	26	331	13528	6.28771	1	0.214096	30.3617
GOTERM_BP_FAT	GO:0007167~enzyme linked receptor protein signaling pathway	4	1.41343	0.024405	PTPRJ, BMP4, TSC2, BMP7	26	342	13528	6.08547	1	0.227042	32.5907
GOTERM_BP_FAT	GO:0045165~cell fate commitment	3	1.06007	0.0269466	BMP4, SPRY2, SPRY1	26	139	13528	11.2297	1	0.236002	35.3399
GOTERM_BP_FAT	GO:0048729~tissue morphogenesis	3	1.06007	0.0432343	BMP4, TSC2, BMP7	26	180	13528	8.67179	1	0.324768	50.6125
GOTERM_BP_FAT	GO:0060429~epithelium development	3	1.06007	0.0653307	BMP4, TSC2, BMP7	26	227	13528	6.87631	1	0.423431	65.9874
GOTERM_BP_FAT	GO:0007166~cell surface receptor linked signal transduction	7	2.4735	0.117668	PTPRJ, BMP4, CBLC, NUP62, APOE, TSC2, BMP7	26	1856	13528	1.96237	1	0.6103	86.4427
Annotation Cluster 9	Enrichment Score: 2.0315381440085285
Category	Term	Count	%	PValue	Genes	List Total	Pop Hits	Pop Total	Fold Enrichment	Bonferroni	Benjamini	FDR
SP_PIR_KEYWORDS	disease mutation	11	3.88693	1.49663e-05	CAV3, PTPRJ, BMP4, NUP62, APOE, NF1, UCHL1, TSC2, SMPD1, ADIPOQ, GBA	26	1591	19235	5.11495	0.00195869	0.00195869	0.0174514
GOTERM_BP_FAT	GO:0048585~negative regulation of response to stimulus	5	1.76678	3.15599e-05	IRAK3, APOE, IL1B, PRKCD, ADIPOQ	26	100	13528	26.0154	0.0336329	0.00227817	0.0503643
GOTERM_BP_FAT	GO:0008285~negative regulation of cell proliferation	7	2.4735	3.99143e-05	BMP4, NUP62, APOE, NF1, TSC2, IL1B, BMP7	26	361	13528	10.0891	0.0423453	0.00254194	0.0636926
GOTERM_BP_FAT	GO:0010941~regulation of cell death	9	3.18021	7.22926e-05	BMP4, NUP62, APOE, NF1, SMPD1, IL1B, BMP7, ADIPOQ, GSTP1	26	815	13528	5.74573	0.0753759	0.00434432	0.115332
GOTERM_BP_FAT	GO:0010942~positive regulation of cell death	7	2.4735	0.000112411	BMP4, APOE, NF1, SMPD1, IL1B, BMP7, ADIPOQ	26	435	13528	8.37277	0.114728	0.0060745	0.179281
GOTERM_BP_FAT	GO:0010033~response to organic substance	8	2.82686	0.000245097	BMP4, IRAK3, NUP62, APOE, SMPD1, IL1B, BMP7, ADIPOQ	26	721	13528	5.77318	0.233344	0.0125735	0.390509
GOTERM_BP_FAT	GO:0001932~regulation of protein amino acid phosphorylation	5	1.76678	0.000264894	BMP4, IL1B, BMP7, PRKCD, ADIPOQ	26	173	13528	15.0378	0.249625	0.0129689	0.421989
GOTERM_BP_FAT	GO:0042981~regulation of apoptosis	8	2.82686	0.000476887	NUP62, APOE, NF1, SMPD1, IL1B, BMP7, ADIPOQ, GSTP1	26	804	13528	5.17719	0.403734	0.0222304	0.758502
GOTERM_BP_FAT	GO:0060284~regulation of cell development	5	1.76678	0.000504643	CAV3, BMP4, APOE, NF1, BMP7	26	205	13528	12.6904	0.421416	0.0225409	0.802483
GOTERM_BP_FAT	GO:0043067~regulation of programmed cell death	8	2.82686	0.000506324	NUP62, APOE, NF1, SMPD1, IL1B, BMP7, ADIPOQ, GSTP1	26	812	13528	5.12618	0.42247	0.0217204	0.805145
GOTERM_BP_FAT	GO:0048514~blood vessel morphogenesis	5	1.76678	0.000562627	PTPRJ, BMP4, APOE, NF1, IL1B	26	211	13528	12.3296	0.456681	0.0223414	0.894301
GOTERM_BP_FAT	GO:0001934~positive regulation of protein amino acid phosphorylation	4	1.41343	0.000570122	BMP4, IL1B, BMP7, ADIPOQ	26	89	13528	23.3846	0.46108	0.0218362	0.906164
GOTERM_BP_FAT	GO:0042327~positive regulation of phosphorylation	4	1.41343	0.000733011	BMP4, IL1B, BMP7, ADIPOQ	26	97	13528	21.456	0.548363	0.0253152	1.16365
GOTERM_BP_FAT	GO:0010562~positive regulation of phosphorus metabolic process	4	1.41343	0.000800974	BMP4, IL1B, BMP7, ADIPOQ	26	100	13528	20.8123	0.580463	0.0267788	1.27089
GOTERM_BP_FAT	GO:0045937~positive regulation of phosphate metabolic process	4	1.41343	0.000800974	BMP4, IL1B, BMP7, ADIPOQ	26	100	13528	20.8123	0.580463	0.0267788	1.27089
GOTERM_BP_FAT	GO:0032270~positive regulation of cellular protein metabolic process	5	1.76678	0.000816202	BMP4, APOE, IL1B, BMP7, ADIPOQ	26	233	13528	11.1654	0.587337	0.0264654	1.29491
GOTERM_BP_FAT	GO:0051247~positive regulation of protein metabolic process	5	1.76678	0.000954678	BMP4, APOE, IL1B, BMP7, ADIPOQ	26	243	13528	10.7059	0.644903	0.0299929	1.51303
GOTERM_BP_FAT	GO:0001568~blood vessel development	5	1.76678	0.000984245	PTPRJ, BMP4, APOE, NF1, IL1B	26	245	13528	10.6185	0.656115	0.029216	1.55955
GOTERM_BP_FAT	GO:0043065~positive regulation of apoptosis	6	2.12014	0.000994968	APOE, NF1, SMPD1, IL1B, BMP7, ADIPOQ	26	430	13528	7.26011	0.660093	0.0287432	1.57641
GOTERM_BP_FAT	GO:0043068~positive regulation of programmed cell death	6	2.12014	0.00102649	APOE, NF1, SMPD1, IL1B, BMP7, ADIPOQ	26	433	13528	7.20981	0.671521	0.0288719	1.62596
GOTERM_BP_FAT	GO:0001944~vasculature development	5	1.76678	0.00107683	PTPRJ, BMP4, APOE, NF1, IL1B	26	251	13528	10.3647	0.688983	0.0287756	1.70506
SP_PIR_KEYWORDS	pharmaceutical	3	1.06007	0.00148372	BMP7, ADIPOQ, GBA	26	44	19235	50.4414	0.176763	0.092676	1.7166
GOTERM_BP_FAT	GO:0032268~regulation of cellular protein metabolic process	6	2.12014	0.00153629	BMP4, APOE, IL1B, BMP7, PRKCD, ADIPOQ	26	474	13528	6.58617	0.811115	0.0389044	2.42426
GOTERM_BP_FAT	GO:0009967~positive regulation of signal transduction	5	1.76678	0.00195212	BMP4, NUP62, IL1B, BMP7, ADIPOQ	26	295	13528	8.81877	0.879748	0.0469997	3.0709
GOTERM_BP_FAT	GO:0031399~regulation of protein modification process	5	1.76678	0.00195212	BMP4, IL1B, BMP7, PRKCD, ADIPOQ	26	295	13528	8.81877	0.879748	0.0469997	3.0709
GOTERM_BP_FAT	GO:0031348~negative regulation of defense response	3	1.06007	0.00198762	IRAK3, APOE, ADIPOQ	26	36	13528	43.359	0.884296	0.0458031	3.12591
GOTERM_BP_FAT	GO:0007584~response to nutrient	4	1.41343	0.00211171	BMP4, IL1B, BMP7, ADIPOQ	26	140	13528	14.8659	0.898887	0.0475861	3.318
GOTERM_MF_FAT	GO:0042803~protein homodimerization activity	5	1.76678	0.00218052	BMP4, IRAK3, APOE, TSC2, ADIPOQ	23	334	12983	8.45027	0.233801	0.0849451	2.482
GOTERM_BP_FAT	GO:0042127~regulation of cell proliferation	7	2.4735	0.00259462	BMP4, NUP62, APOE, NF1, TSC2, IL1B, BMP7	26	787	13528	4.6279	0.940169	0.0558536	4.06214
GOTERM_BP_FAT	GO:0010647~positive regulation of cell communication	5	1.76678	0.0029009	BMP4, NUP62, IL1B, BMP7, ADIPOQ	26	329	13528	7.90741	0.957111	0.0610405	4.5313
GOTERM_BP_FAT	GO:0045834~positive regulation of lipid metabolic process	3	1.06007	0.00322866	APOE, IL1B, ADIPOQ	26	46	13528	33.9331	0.969969	0.0640022	5.031
GOTERM_BP_FAT	GO:0051241~negative regulation of multicellular organismal process	4	1.41343	0.00330737	CAV3, IRAK3, APOE, ADIPOQ	26	164	13528	12.6904	0.972433	0.0643394	5.15063
GOTERM_BP_FAT	GO:0050767~regulation of neurogenesis	4	1.41343	0.00342229	BMP4, APOE, NF1, BMP7	26	166	13528	12.5375	0.975672	0.0653338	5.32503
GOTERM_CC_FAT	GO:0005615~extracellular space	6	2.12014	0.00344469	BMP4, APOE, SMPD1, IL1B, BMP7, ADIPOQ	21	685	12782	5.33139	0.306336	0.306336	3.79797
GOTERM_BP_FAT	GO:0042176~regulation of protein catabolic process	3	1.06007	0.00410849	IRAK3, APOE, IL1B	26	52	13528	30.0178	0.98847	0.0753078	6.36025
GOTERM_MF_FAT	GO:0005125~cytokine activity	4	1.41343	0.0041631	BMP4, IL1B, BMP7, ADIPOQ	23	195	12983	11.579	0.398878	0.119477	4.68973
GOTERM_BP_FAT	GO:0009725~response to hormone stimulus	5	1.76678	0.00429225	BMP4, NUP62, IL1B, BMP7, ADIPOQ	26	367	13528	7.08866	0.99056	0.0747706	6.63567
GOTERM_BP_FAT	GO:0032355~response to estradiol stimulus	3	1.06007	0.00442382	BMP4, IL1B, BMP7	26	54	13528	28.906	0.99182	0.075764	6.8324
GOTERM_BP_FAT	GO:0006873~cellular ion homeostasis	5	1.76678	0.00459045	CAV3, APOE, NF1, IL1B, ADIPOQ	26	374	13528	6.95599	0.993177	0.077293	7.08098
GOTERM_BP_FAT	GO:0031401~positive regulation of protein modification process	4	1.41343	0.00477885	BMP4, IL1B, BMP7, ADIPOQ	26	187	13528	11.1296	0.994443	0.0791183	7.36131
GOTERM_BP_FAT	GO:0055082~cellular chemical homeostasis	5	1.76678	0.004857	CAV3, APOE, NF1, IL1B, ADIPOQ	26	380	13528	6.84615	0.994896	0.0791572	7.47736
GOTERM_BP_FAT	GO:0048545~response to steroid hormone stimulus	4	1.41343	0.00514336	BMP4, IL1B, BMP7, ADIPOQ	26	192	13528	10.8397	0.996264	0.0812065	7.90143
GOTERM_BP_FAT	GO:0051960~regulation of nervous system development	4	1.41343	0.00514336	BMP4, APOE, NF1, BMP7	26	192	13528	10.8397	0.996264	0.0812065	7.90143
GOTERM_BP_FAT	GO:0031667~response to nutrient levels	4	1.41343	0.00552432	BMP4, IL1B, BMP7, ADIPOQ	26	197	13528	10.5646	0.997534	0.0857272	8.46275
GOTERM_BP_FAT	GO:0009719~response to endogenous stimulus	5	1.76678	0.00608075	BMP4, NUP62, IL1B, BMP7, ADIPOQ	26	405	13528	6.42355	0.998655	0.0926529	9.27687
GOTERM_BP_FAT	GO:0050801~ion homeostasis	5	1.76678	0.00629405	CAV3, APOE, NF1, IL1B, ADIPOQ	26	409	13528	6.36073	0.998934	0.094432	9.58715
GOTERM_BP_FAT	GO:0033273~response to vitamin	3	1.06007	0.0065419	BMP4, IL1B, BMP7	26	66	13528	23.6503	0.999187	0.0953501	9.94644
GOTERM_BP_FAT	GO:0045596~negative regulation of cell differentiation	4	1.41343	0.00712539	BMP4, NF1, BMP7, ADIPOQ	26	216	13528	9.63533	0.99957	0.100743	10.787
GOTERM_BP_FAT	GO:0009991~response to extracellular stimulus	4	1.41343	0.00749407	BMP4, IL1B, BMP7, ADIPOQ	26	220	13528	9.46014	0.999712	0.101736	11.3143
GOTERM_BP_FAT	GO:0051050~positive regulation of transport	4	1.41343	0.00777791	BMP4, APOE, IL1B, ADIPOQ	26	223	13528	9.33287	0.999789	0.102835	11.7183
GOTERM_BP_FAT	GO:0051384~response to glucocorticoid stimulus	3	1.06007	0.0090356	BMP4, IL1B, ADIPOQ	26	78	13528	20.0118	0.999947	0.114383	13.4876
GOTERM_BP_FAT	GO:0019725~cellular homeostasis	5	1.76678	0.00989769	CAV3, APOE, NF1, IL1B, ADIPOQ	26	466	13528	5.5827	0.999979	0.123216	14.6812
GOTERM_BP_FAT	GO:0060341~regulation of cellular localization	4	1.41343	0.0103926	BMP4, NF1, IL1B, ADIPOQ	26	248	13528	8.39206	0.999988	0.127542	15.3594
GOTERM_BP_FAT	GO:0031960~response to corticosteroid stimulus	3	1.06007	0.0106573	BMP4, IL1B, ADIPOQ	26	85	13528	18.3638	0.999991	0.129134	15.72
GOTERM_BP_FAT	GO:0042592~homeostatic process	6	2.12014	0.0109316	CAV3, BMP4, APOE, NF1, IL1B, ADIPOQ	26	751	13528	4.15692	0.999993	0.129379	16.0923
GOTERM_MF_FAT	GO:0046983~protein dimerization activity	5	1.76678	0.0120701	BMP4, IRAK3, APOE, TSC2, ADIPOQ	23	542	12983	5.20736	0.772707	0.190748	13.0483
GOTERM_MF_FAT	GO:0008201~heparin binding	3	1.06007	0.0129843	BMP4, APOE, BMP7	23	103	12983	16.4411	0.796982	0.180702	13.9702
GOTERM_BP_FAT	GO:0009894~regulation of catabolic process	3	1.06007	0.0134452	IRAK3, APOE, IL1B	26	96	13528	16.2596	1	0.155204	19.432
GOTERM_BP_FAT	GO:0048878~chemical homeostasis	5	1.76678	0.0136363	CAV3, APOE, NF1, IL1B, ADIPOQ	26	512	13528	5.08113	1	0.155601	19.6808
GOTERM_BP_FAT	GO:0043123~positive regulation of I-kappaB kinase/NF-kappaB cascade	3	1.06007	0.0137128	NUP62, IL1B, ADIPOQ	26	97	13528	16.092	1	0.154794	19.7802
GOTERM_CC_FAT	GO:0044421~extracellular region part	6	2.12014	0.0141761	BMP4, APOE, SMPD1, IL1B, BMP7, ADIPOQ	21	960	12782	3.80417	0.779844	0.261167	14.8034
GOTERM_BP_FAT	GO:0043627~response to estrogen stimulus	3	1.06007	0.0159368	BMP4, IL1B, BMP7	26	105	13528	14.8659	1	0.175926	22.6193
GOTERM_BP_FAT	GO:0043122~regulation of I-kappaB kinase/NF-kappaB cascade	3	1.06007	0.0165155	NUP62, IL1B, ADIPOQ	26	107	13528	14.5881	1	0.179939	23.3425
GOTERM_BP_FAT	GO:0019216~regulation of lipid metabolic process	3	1.06007	0.0180013	APOE, IL1B, ADIPOQ	26	112	13528	13.9368	1	0.188994	25.1703
GOTERM_BP_FAT	GO:0010604~positive regulation of macromolecule metabolic process	6	2.12014	0.0185494	BMP4, NUP62, APOE, IL1B, BMP7, ADIPOQ	26	857	13528	3.64276	1	0.190567	25.8343
GOTERM_BP_FAT	GO:0014070~response to organic cyclic substance	3	1.06007	0.0208133	BMP4, SMPD1, IL1B	26	121	13528	12.9002	1	0.205705	28.5184
GOTERM_MF_FAT	GO:0042802~identical protein binding	5	1.76678	0.0210666	BMP4, IRAK3, APOE, TSC2, ADIPOQ	23	640	12983	4.40999	0.925546	0.228762	21.7409
GOTERM_BP_FAT	GO:0044093~positive regulation of molecular function	5	1.76678	0.0213718	IRAK3, APOE, NF1, TSC2, IL1B	26	586	13528	4.43949	1	0.208782	29.1664
GOTERM_BP_FAT	GO:0051726~regulation of cell cycle	4	1.41343	0.0224147	BMP4, TSC2, IL1B, BMP7	26	331	13528	6.28771	1	0.214096	30.3617
SP_PIR_KEYWORDS	cytokine	3	1.06007	0.0229221	BMP4, IL1B, BMP7	26	181	19235	12.262	0.952057	0.315946	23.6937
GOTERM_MF_FAT	GO:0005539~glycosaminoglycan binding	3	1.06007	0.023161	BMP4, APOE, BMP7	23	140	12983	12.096	0.942667	0.228869	23.6471
GOTERM_BP_FAT	GO:0043066~negative regulation of apoptosis	4	1.41343	0.0266835	NUP62, APOE, IL1B, GSTP1	26	354	13528	5.87918	1	0.235834	35.0602
GOTERM_MF_FAT	GO:0001871~pattern binding	3	1.06007	0.0276468	BMP4, APOE, BMP7	23	154	12983	10.9963	0.967301	0.248012	27.5881
GOTERM_MF_FAT	GO:0030247~polysaccharide binding	3	1.06007	0.0276468	BMP4, APOE, BMP7	23	154	12983	10.9963	0.967301	0.248012	27.5881
GOTERM_BP_FAT	GO:0043069~negative regulation of programmed cell death	4	1.41343	0.0276659	NUP62, APOE, IL1B, GSTP1	26	359	13528	5.7973	1	0.239657	36.0986
GOTERM_BP_FAT	GO:0060548~negative regulation of cell death	4	1.41343	0.0278647	NUP62, APOE, IL1B, GSTP1	26	360	13528	5.7812	1	0.239302	36.3068
GOTERM_BP_FAT	GO:0051173~positive regulation of nitrogen compound metabolic process	5	1.76678	0.0290299	BMP4, NUP62, APOE, IL1B, BMP7	26	644	13528	4.03966	1	0.24431	37.5146
GOTERM_MF_FAT	GO:0008083~growth factor activity	3	1.06007	0.0300117	BMP4, IL1B, BMP7	23	161	12983	10.5182	0.975705	0.248708	29.5901
GOTERM_BP_FAT	GO:0031328~positive regulation of cellular biosynthetic process	5	1.76678	0.0353309	BMP4, NUP62, APOE, IL1B, BMP7	26	685	13528	3.79787	1	0.281391	43.6821
GOTERM_BP_FAT	GO:0009891~positive regulation of biosynthetic process	5	1.76678	0.0369815	BMP4, NUP62, APOE, IL1B, BMP7	26	695	13528	3.74322	1	0.290546	45.2008
GOTERM_BP_FAT	GO:0010740~positive regulation of protein kinase cascade	3	1.06007	0.0377425	NUP62, IL1B, ADIPOQ	26	167	13528	9.34684	1	0.293577	45.8879
GOTERM_BP_FAT	GO:0016042~lipid catabolic process	3	1.06007	0.0402412	APOE, SMPD1, ADIPOQ	26	173	13528	9.02268	1	0.307856	48.0877
GOTERM_MF_FAT	GO:0046982~protein heterodimerization activity	3	1.06007	0.047829	IRAK3, APOE, TSC2	23	208	12983	8.14151	0.997469	0.328754	43.1238
GOTERM_BP_FAT	GO:0006916~anti-apoptosis	3	1.06007	0.0550481	APOE, IL1B, GSTP1	26	206	13528	7.5773	1	0.378608	59.497
GOTERM_CC_FAT	GO:0031988~membrane-bounded vesicle	4	1.41343	0.0567116	BMP4, SMPD1, IL1B, BMP7	21	568	12782	4.28638	0.997947	0.497231	48.062
GOTERM_BP_FAT	GO:0042493~response to drug	3	1.06007	0.0598663	SMPD1, IL1B, ADIPOQ	26	216	13528	7.2265	1	0.400003	62.6707
GOTERM_BP_FAT	GO:0051240~positive regulation of multicellular organismal process	3	1.06007	0.0740948	BMP4, IL1B, BMP7	26	244	13528	6.39723	1	0.458603	70.7362
GOTERM_CC_FAT	GO:0031982~vesicle	4	1.41343	0.084206	BMP4, SMPD1, IL1B, BMP7	21	670	12782	3.63383	0.999911	0.57158	62.7323
SP_PIR_KEYWORDS	glycoprotein	10	3.53357	0.0875101	PTPRJ, BMP4, NUP62, APOE, UCHL1, TSC2, SMPD1, BMP7, ADIPOQ, GBA	26	4318	19235	1.71331	0.999994	0.66399	65.628
GOTERM_BP_FAT	GO:0051094~positive regulation of developmental process	3	1.06007	0.0926782	BMP4, IL1B, BMP7	26	278	13528	5.61483	1	0.531619	78.827
GOTERM_BP_FAT	GO:0045935~positive regulation of nucleobase, nucleoside, nucleotide and nucleic acid metabolic process	4	1.41343	0.106051	BMP4, NUP62, APOE, BMP7	26	624	13528	3.33531	1	0.577629	83.295
GOTERM_BP_FAT	GO:0007166~cell surface receptor linked signal transduction	7	2.4735	0.117668	PTPRJ, BMP4, CBLC, NUP62, APOE, TSC2, BMP7	26	1856	13528	1.96237	1	0.6103	86.4427
GOTERM_BP_FAT	GO:0010557~positive regulation of macromolecule biosynthetic process	4	1.41343	0.117828	BMP4, NUP62, IL1B, BMP7	26	654	13528	3.18231	1	0.608291	86.4819
GOTERM_MF_FAT	GO:0030246~carbohydrate binding	3	1.06007	0.119868	BMP4, APOE, BMP7	23	354	12983	4.78371	1	0.57912	77.0098
GOTERM_BP_FAT	GO:0010605~negative regulation of macromolecule metabolic process	4	1.41343	0.151528	BMP4, IRAK3, PRKCD, ADIPOQ	26	734	13528	2.83546	1	0.702312	92.7406
SP_PIR_KEYWORDS	Secreted	5	1.76678	0.172004	BMP4, APOE, IL1B, BMP7, ADIPOQ	26	1689	19235	2.19008	1	0.850729	88.9313
GOTERM_CC_FAT	GO:0005576~extracellular region	6	2.12014	0.195658	BMP4, APOE, SMPD1, IL1B, BMP7, ADIPOQ	21	2010	12782	1.81692	1	0.830575	91.3114
SP_PIR_KEYWORDS	signal	7	2.4735	0.237839	PTPRJ, BMP4, APOE, SMPD1, BMP7, ADIPOQ, GBA	26	3250	19235	1.59343	1	0.906702	95.7879
UP_SEQ_FEATURE	signal peptide	7	2.4735	0.242545	PTPRJ, BMP4, APOE, SMPD1, BMP7, ADIPOQ, GBA	26	3250	19113	1.58333	1	0.987415	95.9925
GOTERM_BP_FAT	GO:0045941~positive regulation of transcription	3	1.06007	0.280073	BMP4, NUP62, BMP7	26	564	13528	2.76759	1	0.902525	99.4727
GOTERM_BP_FAT	GO:0010628~positive regulation of gene expression	3	1.06007	0.291886	BMP4, NUP62, BMP7	26	581	13528	2.68661	1	0.911919	99.5951
GOTERM_BP_FAT	GO:0065003~macromolecular complex assembly	3	1.06007	0.349902	APOE, TSC2, ADIPOQ	26	665	13528	2.34725	1	0.94983	99.8965
GOTERM_BP_FAT	GO:0043933~macromolecular complex subunit organization	3	1.06007	0.380484	APOE, TSC2, ADIPOQ	26	710	13528	2.19848	1	0.962561	99.9521
UP_SEQ_FEATURE	disulfide bond	5	1.76678	0.514763	BMP4, SMPD1, BMP7, ADIPOQ, GBA	26	2819	19113	1.30386	1	0.99989	99.9769
SP_PIR_KEYWORDS	disulfide bond	5	1.76678	0.540252	BMP4, SMPD1, BMP7, ADIPOQ, GBA	26	2924	19235	1.26506	1	0.995288	99.9884
GOTERM_BP_FAT	GO:0045449~regulation of transcription	5	1.76678	0.736121	BMP4, IRAK3, NUP62, IL1B, BMP7	26	2601	13528	1.00021	1	0.999858	100
UP_SEQ_FEATURE	glycosylation site:N-linked (GlcNAc...)	5	1.76678	0.820714	PTPRJ, BMP4, SMPD1, BMP7, GBA	26	4129	19113	0.890186	1	1	100
Annotation Cluster 10	Enrichment Score: 1.7031932475254574
Category	Term	Count	%	PValue	Genes	List Total	Pop Hits	Pop Total	Fold Enrichment	Bonferroni	Benjamini	FDR
GOTERM_BP_FAT	GO:0032768~regulation of monooxygenase activity	3	1.06007	0.000958337	CAV3, APOE, IL1B	26	25	13528	62.4369	0.64631	0.0292587	1.51879
GOTERM_BP_FAT	GO:0051341~regulation of oxidoreductase activity	3	1.06007	0.00244975	CAV3, APOE, IL1B	26	40	13528	39.0231	0.929967	0.0538853	3.83947
GOTERM_BP_FAT	GO:0006873~cellular ion homeostasis	5	1.76678	0.00459045	CAV3, APOE, NF1, IL1B, ADIPOQ	26	374	13528	6.95599	0.993177	0.077293	7.08098
GOTERM_BP_FAT	GO:0055082~cellular chemical homeostasis	5	1.76678	0.004857	CAV3, APOE, NF1, IL1B, ADIPOQ	26	380	13528	6.84615	0.994896	0.0791572	7.47736
GOTERM_BP_FAT	GO:0050801~ion homeostasis	5	1.76678	0.00629405	CAV3, APOE, NF1, IL1B, ADIPOQ	26	409	13528	6.36073	0.998934	0.094432	9.58715
GOTERM_BP_FAT	GO:0019725~cellular homeostasis	5	1.76678	0.00989769	CAV3, APOE, NF1, IL1B, ADIPOQ	26	466	13528	5.5827	0.999979	0.123216	14.6812
GOTERM_BP_FAT	GO:0042592~homeostatic process	6	2.12014	0.0109316	CAV3, BMP4, APOE, NF1, IL1B, ADIPOQ	26	751	13528	4.15692	0.999993	0.129379	16.0923
GOTERM_BP_FAT	GO:0048878~chemical homeostasis	5	1.76678	0.0136363	CAV3, APOE, NF1, IL1B, ADIPOQ	26	512	13528	5.08113	1	0.155601	19.6808
GOTERM_BP_FAT	GO:0006874~cellular calcium ion homeostasis	3	1.06007	0.0445422	CAV3, APOE, IL1B	26	183	13528	8.52963	1	0.328555	51.6792
GOTERM_BP_FAT	GO:0055074~calcium ion homeostasis	3	1.06007	0.0467549	CAV3, APOE, IL1B	26	188	13528	8.30278	1	0.339821	53.4348
GOTERM_BP_FAT	GO:0006875~cellular metal ion homeostasis	3	1.06007	0.0503787	CAV3, APOE, IL1B	26	196	13528	7.96389	1	0.358993	56.1814
GOTERM_BP_FAT	GO:0055065~metal ion homeostasis	3	1.06007	0.0545743	CAV3, APOE, IL1B	26	205	13528	7.61426	1	0.37828	59.1716
GOTERM_BP_FAT	GO:0030005~cellular di-, tri-valent inorganic cation homeostasis	3	1.06007	0.0653307	CAV3, APOE, IL1B	26	227	13528	6.87631	1	0.423431	65.9874
GOTERM_BP_FAT	GO:0055066~di-, tri-valent inorganic cation homeostasis	3	1.06007	0.0714783	CAV3, APOE, IL1B	26	239	13528	6.53106	1	0.448707	69.3879
GOTERM_BP_FAT	GO:0030003~cellular cation homeostasis	3	1.06007	0.0794208	CAV3, APOE, IL1B	26	254	13528	6.14537	1	0.480438	73.3105
GOTERM_BP_FAT	GO:0055080~cation homeostasis	3	1.06007	0.0972363	CAV3, APOE, IL1B	26	286	13528	5.45777	1	0.547085	80.4625
GOTERM_BP_FAT	GO:0044057~regulation of system process	3	1.06007	0.110692	CAV3, APOE, IL1B	26	309	13528	5.05153	1	0.591611	84.6268
Annotation Cluster 11	Enrichment Score: 0.8025239593246731
Category	Term	Count	%	PValue	Genes	List Total	Pop Hits	Pop Total	Fold Enrichment	Bonferroni	Benjamini	FDR
GOTERM_BP_FAT	GO:0048585~negative regulation of response to stimulus	5	1.76678	3.15599e-05	IRAK3, APOE, IL1B, PRKCD, ADIPOQ	26	100	13528	26.0154	0.0336329	0.00227817	0.0503643
GOTERM_BP_FAT	GO:0006793~phosphorus metabolic process	8	2.82686	0.00148382	PTPRJ, IRAK3, STK38, INPPL1, IL1B, BMP7, PRKCD, DUSP7	26	973	13528	4.27797	0.800043	0.0384991	2.34237
GOTERM_BP_FAT	GO:0006796~phosphate metabolic process	8	2.82686	0.00148382	PTPRJ, IRAK3, STK38, INPPL1, IL1B, BMP7, PRKCD, DUSP7	26	973	13528	4.27797	0.800043	0.0384991	2.34237
GOTERM_BP_FAT	GO:0051098~regulation of binding	3	1.06007	0.0321616	IRAK3, IL1B, PRKCD	26	153	13528	10.2021	1	0.263233	40.6551
GOTERM_BP_FAT	GO:0006468~protein amino acid phosphorylation	5	1.76678	0.0324726	IRAK3, STK38, IL1B, BMP7, PRKCD	26	667	13528	3.90036	1	0.263503	40.9587
GOTERM_MF_FAT	GO:0004674~protein serine/threonine kinase activity	4	1.41343	0.0348242	IRAK3, NUP62, STK38, PRKCD	23	430	12983	5.25096	0.986757	0.26573	33.5089
GOTERM_BP_FAT	GO:0016310~phosphorylation	5	1.76678	0.057044	IRAK3, STK38, IL1B, BMP7, PRKCD	26	800	13528	3.25192	1	0.38723	60.8412
GOTERM_MF_FAT	GO:0004672~protein kinase activity	4	1.41343	0.0806703	IRAK3, NUP62, STK38, PRKCD	23	606	12983	3.72593	0.999965	0.453169	62.0317
SP_PIR_KEYWORDS	serine/threonine-protein kinase	3	1.06007	0.0870959	IRAK3, STK38, PRKCD	26	381	19235	5.82526	0.999993	0.696912	65.4457
INTERPRO	IPR008271:Serine/threonine protein kinase, active site	3	1.06007	0.0981058	IRAK3, STK38, PRKCD	26	354	16659	5.42992	0.999567	0.979187	66.1658
INTERPRO	IPR017442:Serine/threonine protein kinase-related	3	1.06007	0.10045	IRAK3, STK38, PRKCD	26	359	16659	5.3543	0.999644	0.929102	67.0774
UP_SEQ_FEATURE	domain:Protein kinase	3	1.06007	0.12463	IRAK3, STK38, PRKCD	26	469	19113	4.70223	1	0.965067	78.5937
INTERPRO	IPR017441:Protein kinase, ATP binding site	3	1.06007	0.148206	IRAK3, STK38, PRKCD	26	455	16659	4.2246	0.999994	0.950594	81.4279
UP_SEQ_FEATURE	binding site:ATP	3	1.06007	0.15734	IRAK3, STK38, PRKCD	26	542	19113	4.0689	1	0.954107	86.2277
INTERPRO	IPR000719:Protein kinase, core	3	1.06007	0.159224	IRAK3, STK38, PRKCD	26	476	16659	4.03822	0.999998	0.925835	83.8
SP_PIR_KEYWORDS	kinase	3	1.06007	0.224607	IRAK3, STK38, PRKCD	26	688	19235	3.22591	1	0.907478	94.8516
SP_PIR_KEYWORDS	transferase	4	1.41343	0.270419	IRAK3, STK38, PRKCD, GSTP1	26	1394	19235	2.12283	1	0.924332	97.4693
UP_SEQ_FEATURE	nucleotide phosphate-binding region:ATP	3	1.06007	0.360736	IRAK3, STK38, PRKCD	26	962	19113	2.29246	1	0.998097	99.4381
SP_PIR_KEYWORDS	atp-binding	3	1.06007	0.522079	IRAK3, STK38, PRKCD	26	1326	19235	1.67377	1	0.995361	99.9818
SP_PIR_KEYWORDS	nucleotide-binding	3	1.06007	0.656847	IRAK3, STK38, PRKCD	26	1686	19235	1.31638	1	0.999093	99.9996
GOTERM_MF_FAT	GO:0005524~ATP binding	3	1.06007	0.731956	IRAK3, STK38, PRKCD	23	1477	12983	1.14654	1	0.999675	100
GOTERM_MF_FAT	GO:0032559~adenyl ribonucleotide binding	3	1.06007	0.739112	IRAK3, STK38, PRKCD	23	1497	12983	1.13122	1	0.999593	100
GOTERM_MF_FAT	GO:0030554~adenyl nucleotide binding	3	1.06007	0.766233	IRAK3, STK38, PRKCD	23	1577	12983	1.07383	1	0.999684	100
GOTERM_MF_FAT	GO:0001883~purine nucleoside binding	3	1.06007	0.773911	IRAK3, STK38, PRKCD	23	1601	12983	1.05774	1	0.999624	100
GOTERM_MF_FAT	GO:0001882~nucleoside binding	3	1.06007	0.77736	IRAK3, STK38, PRKCD	23	1612	12983	1.05052	1	0.999517	100
GOTERM_MF_FAT	GO:0032553~ribonucleotide binding	3	1.06007	0.838724	IRAK3, STK38, PRKCD	23	1836	12983	0.92235	1	0.999864	100
GOTERM_MF_FAT	GO:0032555~purine ribonucleotide binding	3	1.06007	0.838724	IRAK3, STK38, PRKCD	23	1836	12983	0.92235	1	0.999864	100
GOTERM_MF_FAT	GO:0017076~purine nucleotide binding	3	1.06007	0.857291	IRAK3, STK38, PRKCD	23	1918	12983	0.882917	1	0.999892	100
GOTERM_MF_FAT	GO:0043169~cation binding	6	2.12014	0.883649	CBLC, IRAK3, STK38, APOE, PRKCD, GBA	23	4179	12983	0.81045	1	0.99994	100
GOTERM_MF_FAT	GO:0043167~ion binding	6	2.12014	0.892522	CBLC, IRAK3, STK38, APOE, PRKCD, GBA	23	4241	12983	0.798602	1	0.99994	100
GOTERM_MF_FAT	GO:0000166~nucleotide binding	3	1.06007	0.914237	IRAK3, STK38, PRKCD	23	2245	12983	0.754314	1	0.999967	100
SP_PIR_KEYWORDS	metal-binding	3	1.06007	0.916295	CBLC, STK38, PRKCD	26	2972	19235	0.746778	1	0.999999	100
GOTERM_MF_FAT	GO:0046872~metal ion binding	5	1.76678	0.953007	CBLC, IRAK3, STK38, APOE, PRKCD	23	4140	12983	0.681737	1	0.999996	100
Annotation Cluster 12	Enrichment Score: 0.7079334477377952
Category	Term	Count	%	PValue	Genes	List Total	Pop Hits	Pop Total	Fold Enrichment	Bonferroni	Benjamini	FDR
GOTERM_CC_FAT	GO:0044430~cytoskeletal part	5	1.76678	0.0568496	SPRY2, NUP62, INPPL1, TSC2, RGS14	21	952	12782	3.19678	0.997979	0.462278	48.1472
GOTERM_CC_FAT	GO:0005856~cytoskeleton	5	1.76678	0.163054	SPRY2, NUP62, INPPL1, TSC2, RGS14	21	1381	12782	2.20372	1	0.792432	86.4298
GOTERM_CC_FAT	GO:0015630~microtubule cytoskeleton	3	1.06007	0.211302	SPRY2, NUP62, RGS14	21	549	12782	3.32605	1	0.834244	93.0299
GOTERM_CC_FAT	GO:0043228~non-membrane-bounded organelle	6	2.12014	0.383871	SPRY2, NUP62, INPPL1, UCHL1, TSC2, RGS14	21	2596	12782	1.40678	1	0.959582	99.5636
GOTERM_CC_FAT	GO:0043232~intracellular non-membrane-bounded organelle	6	2.12014	0.383871	SPRY2, NUP62, INPPL1, UCHL1, TSC2, RGS14	21	2596	12782	1.40678	1	0.959582	99.5636
Annotation Cluster 13	Enrichment Score: 0.5139460716417307
Category	Term	Count	%	PValue	Genes	List Total	Pop Hits	Pop Total	Fold Enrichment	Bonferroni	Benjamini	FDR
GOTERM_BP_FAT	GO:0016044~membrane organization	3	1.06007	0.155608	CAV3, APOE, TSC2	26	381	13528	4.09691	1	0.710276	93.2782
GOTERM_CC_FAT	GO:0005794~Golgi apparatus	3	1.06007	0.400355	CAV3, APOE, TSC2	21	872	12782	2.09404	1	0.950791	99.6781
GOTERM_CC_FAT	GO:0044459~plasma membrane part	5	1.76678	0.460982	CAV3, PTPRJ, APOE, TSC2, SPRY4	21	2203	12782	1.38145	1	0.968185	99.9027
Annotation Cluster 14	Enrichment Score: 0.29044320116636885
Category	Term	Count	%	PValue	Genes	List Total	Pop Hits	Pop Total	Fold Enrichment	Bonferroni	Benjamini	FDR
GOTERM_CC_FAT	GO:0031981~nuclear lumen	4	1.41343	0.399859	NUP62, STK38, UCHL1, DUSP7	21	1450	12782	1.67908	1	0.958567	99.6751
GOTERM_CC_FAT	GO:0070013~intracellular organelle lumen	4	1.41343	0.54087	NUP62, STK38, UCHL1, DUSP7	21	1779	12782	1.36856	1	0.983847	99.9839
GOTERM_CC_FAT	GO:0043233~organelle lumen	4	1.41343	0.557363	NUP62, STK38, UCHL1, DUSP7	21	1820	12782	1.33773	1	0.983655	99.9893
GOTERM_CC_FAT	GO:0031974~membrane-enclosed lumen	4	1.41343	0.571595	NUP62, STK38, UCHL1, DUSP7	21	1856	12782	1.31178	1	0.983165	99.9926

## Sheet: Geneset 5
White --- GO0043434
#By: All.pl On: Fri Sep 7 2012 at 9:21:37
	MB	DHT	TF	DM	PGR	EST	MT	CPA
PRSS8	0.137004	-0.00311978	-0.118917	-0.0992442	0.167839	-0.104882	0.0980851	-0.142768
JUNB	0.0302489	-0.149885	0.0765501	0.111845	0.0116265	-0.0500086	-0.0481063	0.0980318
SERPINA7	-0.0770005	0.0485651	-0.144765	-0.0858212	-0.0668963	-0.003659	-0.191993	-0.0287547
PNLIPRP1	-0.026716	0.0366042	-0.0551679	-0.114392	-0.0870233	-0.0762242	-0.138771	0.0375161
SFRP4	-0.12737	-0.00663126	-0.0995188	-0.0304656	-0.0664746	-0.0735893	-0.0705981	-0.0448265
PNLIP	1.06227	0.379645	0.103602	-0.0564866	0.475278	0.29782	1.05536	0.0821316
SOCS2	1.67446	0.392162	-0.0473393	0.0679453	0.45468	0.314528	1.64316	0.240689
NR4A3	-0.0371729	0.0597759	-0.0399839	0.0300865	0.00587571	-0.0302442	-0.0891441	0.056874
ALDOB	-0.000159625	0.116492	-0.0133204	0.0561028	0.067441	0.0896158	-0.00299215	0.0294207
SLC2A2	-0.0241399	-0.0137717	-0.0606173	-0.00352387	0.0855762	-0.00465084	0.0110796	0.0304707
TH	0.0653971	0.0899412	0.105609	0.126534	0.0637154	0.0699874	0.00598211	0.0831891
NR0B1	-0.0598551	0.0322145	0.0512044	0.114418	0.00730219	-0.0981631	-0.0273026	-0.0578051
PRKCI	0.0621314	0.350444	0.379932	0.27358	0.31275	0.178341	0.232401	0.278237
NOS3	-0.34348	-0.16502	-0.180732	0.0418546	-0.117086	-0.125221	-0.346838	-0.103338
DBH	0.0420324	0.0773908	0.167458	0.0731428	0.100478	0.129776	0.073725	0.0758701
GIP	-0.240335	-0.124511	-0.0393175	-0.121779	0.0261536	-0.100648	-0.152866	0.025366
NPPB	-0.0175753	-0.0247718	-0.0470519	-0.123443	-0.00407079	-0.171925	-0.14063	-0.0772655
GHR	0.757207	0.177567	0.147699	0.29395	0.0838658	0.167069	0.689721	0.234585
ARG1	0.0516504	0.138261	0.0484544	0.00808895	0.0718975	0.154365	0.0507222	0.0561756
EIF2B4	0.0721163	0.127503	0.0410083	0.0982961	0.0213257	-0.0536405	0.122517	-0.0112524
OXT	-0.0452213	0.0820074	0.00577921	-0.0209079	-0.0153181	0.185004	0.0448755	0.0195032
PCSK1	-0.00924163	0.111703	0.0188193	0.0601982	0.035923	0.094302	0.0566961	0.099054
EREG	-0.00207687	0.00907403	0.059388	0.14901	0.0666807	-0.0397689	0.0113045	0.0940332
TRPV1	-0.0318326	0.0846626	0.0264459	0.048553	0.0989665	0.0548233	-0.0171647	0.104422
SOCS1	-0.120856	0.122386	-0.0989659	-0.0552963	0.018602	-0.0115358	-0.0417444	-0.0876192
NGF	0.0302968	0.0459965	0.10886	0.0362393	0.102982	0.0532679	-0.0794037	0.0721535
LTA4H	-0.452819	-0.174932	-0.137825	0.133138	-0.214493	-0.193174	-0.558564	-0.077816
OXTR	-0.262268	0.0499929	0.0842425	0.0790845	0.0256065	0.0624851	-0.198893	0.202904
BRAF	-0.0069714	0.0550198	0.1849	0.169192	0.137053	0.0203474	-0.148407	0.14585
STC2	-1.03024	-0.088811	0.00577065	0.19953	-0.0893815	-0.145726	-0.765107	-0.0565925
BTG2	-0.145862	0.192977	0.196886	0.141616	-0.00417365	0.19928	-0.0130219	0.27807
CTGF	0.00741733	0.16166	0.0695604	0.0832035	0.0762023	0.0300212	-0.131055	0.030483
HHEX	-0.0684607	0.105627	0.0558009	0.182671	0.0234972	-0.0247414	-0.0642517	0.0151266
BSG	-0.0789216	0.0554628	-0.0445683	0.122531	0.121637	-0.020376	-0.198707	0.0825642
NUDC	-0.233746	-0.054361	-0.0455457	-0.0677097	0.030133	-0.117282	-0.438318	-0.150643
EIF2B5	-0.305867	0.165886	0.125629	0.218741	0.132094	-0.0485795	-0.279456	-0.0941265
EIF2B3	-0.290528	0.25871	0.117446	0.0191924	0.0989535	0.0172108	-0.284674	0.34188
EIF2B1	0.0176689	0.280822	0.245725	0.15073	0.206425	0.225624	0.172937	0.238579
PLD2	-0.134213	0.0853337	-0.0298748	0.0678417	0.0645988	0.0584761	0.00847289	0.0849125
IL6R	0.142168	0.291513	-0.00987428	0.0825659	0.238649	0.19154	0.0821006	0.168268
EIF2B2	0.117583	0.117389	0.0927758	0.101323	0.129317	0.155681	0.144068	0.138045
STAT3	0.368479	0.159339	0.0597844	0.107421	0.261301	0.0992225	0.312511	0.199282
STS	0.032847	0.201996	-0.0102175	0.174502	0.155692	0.0648788	-0.059913	0.148796
IRS1	-0.0256698	0.00235398	-0.0615787	-0.00704329	0.0256006	0.201887	0.00942335	0.0642554
FAS	-0.0898737	-0.0153935	-0.0199197	-0.0183601	0.00293265	0.0516955	-0.0731353	0.085259
CTSB	-0.204341	-0.00912092	0.0840984	0.127311	-0.0411438	-0.0925586	-0.185588	-0.0107942
STAT5A	0.261052	0.348899	0.167219	0.265875	0.194649	0.0494865	0.195972	0.215791
CXCL12	-0.19077	0.0157132	-0.0805348	0.0253396	-0.0438993	-0.0333864	-0.146793	-0.0526306
STAT5B	-0.238082	-0.0893792	-0.0749767	0.155854	-0.0691732	0.0414767	-0.0624687	-0.0132797
TIMP4	0.0211308	0.0134963	0.0790786	0.155245	0.0690149	0.119152	-0.0384218	-0.0501671
SPARC	-0.124021	0.206456	0.0652144	0.19187	0.155729	0.0816542	0.029394	0.0226832
COL1A1	-0.0477491	-0.00543114	0.0414363	0.0686895	-0.0914069	0.00542497	-0.0185591	-0.0262852
ANXA1	0.0319733	0.0336023	0.164032	0.0851054	0.0791302	0.130254	0.143522	0.135594
TIMP1	-0.0950488	-0.191071	-0.111874	-0.11308	0.0453186	-0.204283	-0.153596	-0.0237659
PLCB1	-0.0756086	0.0546881	0.0627385	0.0467645	0.111051	0.12255	-0.0457709	0.111666
CFTR	-0.0495399	0.0504044	0.167911	0.0554181	0.155427	0.102317	0.0409991	0.0290493
PLD1	-0.0454138	0.101957	-0.0739444	0.00314269	-0.04593	-0.109176	-0.169069	0.00551056
TFF1	-0.0466506	-0.033192	0.0168011	0.00816233	-0.0429814	0.0393286	-0.064786	0.0115662
GJA1	-0.109342	0.0766087	0.0911262	-0.0394608	0.0332839	0.00933203	-0.0751416	0.107274
MAP1B	-0.093922	-0.143511	-0.0562806	0.159435	-0.145907	-0.0570497	-0.142292	0.0134305
CCND2	-0.0590504	0.104034	0.0189381	-0.0673655	0.00706071	-0.0226854	0.0107929	-0.0437687
GATM	-0.021327	0.0333244	0.0234205	-0.0815567	0.0131523	-0.0257128	-0.0175562	0.00505537
Annotation Cluster 1	Enrichment Score: 48.09741066243248
Category	Term	Count	%	PValue	Genes	List Total	Pop Hits	Pop Total	Fold Enrichment	Bonferroni	Benjamini	FDR
GOTERM_BP_FAT	GO:0043434~response to peptide hormone stimulus	39	4.46735	3.04226e-60	PNLIP, STAT5A, OXT, ALDOB, STAT5B, OXTR, TIMP4, PRSS8, PCSK1, SERPINA7, NOS3, TFF1, EIF2B2, EIF2B3, NUDC, EIF2B4, EIF2B5, GHR, BSG, STS, PNLIPRP1, PLD1, SOCS2, GATM, MAP1B, SOCS1, PRKCI, CFTR, NR4A3, IL6R, NR0B1, EIF2B1, IRS1, JUNB, STAT3, BTG2, CCND2, COL1A1, NGF	62	154	13528	55.2568	4.24395e-57	4.24395e-57	5.01044e-57
GOTERM_BP_FAT	GO:0009719~response to endogenous stimulus	42	4.811	1.57901e-48	PNLIP, STAT5A, OXT, TH, STAT5B, ALDOB, OXTR, TIMP4, PRSS8, PCSK1, SERPINA7, NOS3, TFF1, FAS, EIF2B2, EIF2B3, NUDC, EIF2B4, EIF2B5, GHR, BSG, STS, PNLIPRP1, PLD1, SOCS2, GATM, MAP1B, SOCS1, PRKCI, CFTR, NR4A3, IL6R, DBH, NR0B1, EIF2B1, IRS1, JUNB, STAT3, BTG2, CCND2, COL1A1, NGF	62	405	13528	22.6275	2.20272e-45	1.10136e-45	2.60055e-45
GOTERM_BP_FAT	GO:0009725~response to hormone stimulus	41	4.69645	1.84431e-48	PNLIP, STAT5A, OXT, TH, STAT5B, ALDOB, OXTR, TIMP4, PRSS8, PCSK1, SERPINA7, NOS3, TFF1, FAS, EIF2B2, EIF2B3, NUDC, EIF2B4, EIF2B5, GHR, BSG, STS, PNLIPRP1, PLD1, SOCS2, GATM, MAP1B, SOCS1, PRKCI, CFTR, NR4A3, IL6R, NR0B1, EIF2B1, IRS1, JUNB, STAT3, BTG2, CCND2, COL1A1, NGF	62	367	13528	24.3758	2.57282e-45	8.57606e-46	3.03749e-45
GOTERM_BP_FAT	GO:0010033~response to organic substance	42	4.811	4.60195e-38	PNLIP, STAT5A, OXT, TH, STAT5B, ALDOB, OXTR, TIMP4, PRSS8, PCSK1, SERPINA7, NOS3, TFF1, FAS, EIF2B2, EIF2B3, NUDC, EIF2B4, EIF2B5, GHR, BSG, STS, PNLIPRP1, PLD1, SOCS2, GATM, MAP1B, SOCS1, PRKCI, CFTR, NR4A3, IL6R, DBH, NR0B1, EIF2B1, IRS1, JUNB, STAT3, BTG2, CCND2, COL1A1, NGF	62	721	13528	12.7103	6.41973e-35	1.60493e-35	7.57919e-35
Annotation Cluster 2	Enrichment Score: 17.901102560970532
Category	Term	Count	%	PValue	Genes	List Total	Pop Hits	Pop Total	Fold Enrichment	Bonferroni	Benjamini	FDR
GOTERM_BP_FAT	GO:0048545~response to steroid hormone stimulus	24	2.74914	1.8881e-27	PNLIPRP1, STS, SOCS2, OXT, MAP1B, SOCS1, STAT5B, TH, ALDOB, OXTR, CFTR, IL6R, JUNB, STAT3, PRSS8, PCSK1, SERPINA7, CCND2, NOS3, FAS, COL1A1, TFF1, NGF, GHR	62	192	13528	27.2742	2.63391e-24	5.26781e-25	3.10961e-24
GOTERM_BP_FAT	GO:0043627~response to estrogen stimulus	13	1.48912	3.19283e-14	STS, SOCS2, OXT, STAT5B, SOCS1, MAP1B, OXTR, CFTR, STAT3, CCND2, NOS3, TFF1, GHR	62	105	13528	27.0144	4.46043e-11	7.43405e-12	5.26579e-11
GOTERM_BP_FAT	GO:0032355~response to estradiol stimulus	11	1.26002	3.28467e-14	SOCS2, CCND2, OXT, SOCS1, STAT5B, MAP1B, OXTR, NOS3, TFF1, STAT3, GHR	62	54	13528	44.4468	4.58433e-11	6.54909e-12	5.41234e-11
Annotation Cluster 3	Enrichment Score: 7.322050228838302
Category	Term	Count	%	PValue	Genes	List Total	Pop Hits	Pop Total	Fold Enrichment	Bonferroni	Benjamini	FDR
GOTERM_BP_FAT	GO:0042698~ovulation cycle	10	1.14548	1.45377e-11	EREG, CCND2, STAT5A, STAT5B, OXTR, NOS3, TIMP4, EIF2B2, EIF2B4, EIF2B5	62	67	13528	32.5662	2.02801e-08	2.02801e-09	2.39429e-08
GOTERM_BP_FAT	GO:0022602~ovulation cycle process	9	1.03093	2.97001e-10	EREG, CCND2, STAT5A, STAT5B, OXTR, NOS3, EIF2B2, EIF2B4, EIF2B5	62	62	13528	31.6733	4.14316e-07	2.9594e-08	4.89146e-07
GOTERM_BP_FAT	GO:0048511~rhythmic process	10	1.14548	5.24256e-09	EREG, CCND2, STAT5A, STAT5B, OXTR, NOS3, TIMP4, EIF2B2, EIF2B4, EIF2B5	62	128	13528	17.0464	7.31335e-06	4.30199e-07	8.63424e-06
GOTERM_BP_FAT	GO:0008585~female gonad development	8	0.91638	1.35141e-08	EREG, CCND2, STAT5A, STAT5B, NOS3, EIF2B2, EIF2B4, EIF2B5	62	64	13528	27.2742	1.8852e-05	1.04734e-06	2.22571e-05
GOTERM_BP_FAT	GO:0003006~reproductive developmental process	12	1.37457	2.07063e-08	BSG, EREG, CCND2, STAT5A, STAT5B, NOS3, NR0B1, EIF2B2, CXCL12, JUNB, EIF2B4, EIF2B5	62	262	13528	9.9936	2.88849e-05	1.52028e-06	3.41023e-05
GOTERM_BP_FAT	GO:0046660~female sex differentiation	8	0.91638	2.30632e-08	EREG, CCND2, STAT5A, STAT5B, NOS3, EIF2B2, EIF2B4, EIF2B5	62	69	13528	25.2978	3.21726e-05	1.60866e-06	3.79839e-05
GOTERM_BP_FAT	GO:0046545~development of primary female sexual characteristics	8	0.91638	2.30632e-08	EREG, CCND2, STAT5A, STAT5B, NOS3, EIF2B2, EIF2B4, EIF2B5	62	69	13528	25.2978	3.21726e-05	1.60866e-06	3.79839e-05
GOTERM_BP_FAT	GO:0032504~multicellular organism reproduction	15	1.71821	2.42708e-08	OXT, STAT5A, STAT5B, OXTR, TIMP4, DBH, NR0B1, CXCL12, JUNB, EREG, CCND2, NOS3, EIF2B2, EIF2B4, EIF2B5	62	487	13528	6.72054	3.38572e-05	1.61227e-06	3.99728e-05
GOTERM_BP_FAT	GO:0048609~reproductive process in a multicellular organism	15	1.71821	2.42708e-08	OXT, STAT5A, STAT5B, OXTR, TIMP4, DBH, NR0B1, CXCL12, JUNB, EREG, CCND2, NOS3, EIF2B2, EIF2B4, EIF2B5	62	487	13528	6.72054	3.38572e-05	1.61227e-06	3.99728e-05
GOTERM_BP_FAT	GO:0008406~gonad development	9	1.03093	3.50684e-08	EREG, CCND2, STAT5A, STAT5B, NOS3, NR0B1, EIF2B2, EIF2B4, EIF2B5	62	112	13528	17.5334	4.89192e-05	2.12697e-06	5.77559e-05
GOTERM_BP_FAT	GO:0048608~reproductive structure development	9	1.03093	8.81985e-08	EREG, CCND2, STAT5A, STAT5B, NOS3, NR0B1, EIF2B2, EIF2B4, EIF2B5	62	126	13528	15.5853	0.000123029	4.92146e-06	0.000145258
GOTERM_BP_FAT	GO:0045137~development of primary sexual characteristics	9	1.03093	9.3799e-08	EREG, CCND2, STAT5A, STAT5B, NOS3, NR0B1, EIF2B2, EIF2B4, EIF2B5	62	127	13528	15.4625	0.000130841	5.03266e-06	0.000154482
GOTERM_BP_FAT	GO:0007548~sex differentiation	9	1.03093	3.57187e-07	EREG, CCND2, STAT5A, STAT5B, NOS3, NR0B1, EIF2B2, EIF2B4, EIF2B5	62	151	13528	13.0049	0.000498152	1.71818e-05	0.000588267
GOTERM_BP_FAT	GO:0001541~ovarian follicle development	5	0.572738	3.34431e-05	EREG, CCND2, EIF2B2, EIF2B4, EIF2B5	62	41	13528	26.609	0.0455824	0.000717496	0.0550649
GOTERM_BP_FAT	GO:0045787~positive regulation of cell cycle	4	0.45819	0.00214671	EREG, CCND2, STAT5A, STAT5B	62	57	13528	15.3118	0.950107	0.0252975	3.47743
Annotation Cluster 4	Enrichment Score: 4.456566507715641
Category	Term	Count	%	PValue	Genes	List Total	Pop Hits	Pop Total	Fold Enrichment	Bonferroni	Benjamini	FDR
GOTERM_BP_FAT	GO:0034097~response to cytokine stimulus	9	1.03093	2.15947e-09	PCSK1, SOCS1, OXTR, NOS3, TIMP4, IL6R, STAT3, JUNB, GHR	62	79	13528	24.8575	3.01246e-06	2.00831e-07	3.55654e-06
GOTERM_BP_FAT	GO:0032496~response to lipopolysaccharide	7	0.801833	1.20829e-06	PCSK1, SOCS1, STAT5B, NOS3, TIMP4, IL6R, NGF	62	77	13528	19.8358	0.00168414	4.4356e-05	0.00198997
GOTERM_BP_FAT	GO:0002237~response to molecule of bacterial origin	7	0.801833	2.32194e-06	PCSK1, SOCS1, STAT5B, NOS3, TIMP4, IL6R, NGF	62	86	13528	17.7599	0.00323388	7.19778e-05	0.00382406
GOTERM_BP_FAT	GO:0009617~response to bacterium	8	0.91638	2.45433e-05	PCSK1, PLD1, SOCS1, STAT5B, NOS3, TIMP4, IL6R, NGF	62	193	13528	9.04429	0.0336588	0.000590142	0.0404139
GOTERM_BP_FAT	GO:0042445~hormone metabolic process	3	0.343643	0.0826309	PCSK1, STAT5B, NGF	62	106	13528	6.17529	1	0.396804	75.8387
GOTERM_BP_FAT	GO:0010817~regulation of hormone levels	3	0.343643	0.148305	PCSK1, STAT5B, NGF	62	151	13528	4.33497	1	0.557054	92.8909
Annotation Cluster 5	Enrichment Score: 4.331155234124785
Category	Term	Count	%	PValue	Genes	List Total	Pop Hits	Pop Total	Fold Enrichment	Bonferroni	Benjamini	FDR
GOTERM_CC_FAT	GO:0044421~extracellular region part	19	2.1764	2.56586e-08	PNLIP, PNLIPRP1, OXT, TIMP4, IL6R, SPARC, CXCL12, TIMP1, PRSS8, PCSK1, EREG, SERPINA7, CTGF, SFRP4, NPPB, COL1A1, TFF1, NGF, GHR	54	960	12782	4.68476	4.3363e-06	2.16815e-06	3.12719e-05
SP_PIR_KEYWORDS	Secreted	21	2.4055	1.22797e-07	PNLIP, PNLIPRP1, GIP, STC2, OXT, TIMP4, IL6R, SPARC, CXCL12, TIMP1, PRSS8, EREG, SERPINA7, CTGF, SFRP4, NPPB, FAS, COL1A1, TFF1, NGF, GHR	62	1689	19235	3.85736	2.52959e-05	1.2648e-05	0.000154658
GOTERM_CC_FAT	GO:0005615~extracellular space	15	1.71821	4.83388e-07	PNLIP, PNLIPRP1, OXT, TIMP4, IL6R, CXCL12, PRSS8, PCSK1, SERPINA7, EREG, SFRP4, NPPB, TFF1, NGF, GHR	54	685	12782	5.18329	8.16893e-05	2.72305e-05	0.000589137
SP_PIR_KEYWORDS	disulfide bond	26	2.97824	1.03167e-06	PNLIP, OXT, GJA1, OXTR, TIMP4, CXCL12, TIMP1, PRSS8, PCSK1, CTGF, TFF1, FAS, GHR, PNLIPRP1, STS, BSG, STC2, SPARC, IL6R, DBH, EREG, SFRP4, NPPB, COL1A1, CTSB, NGF	62	2924	19235	2.75865	0.000212501	5.31296e-05	0.00129934
GOTERM_CC_FAT	GO:0005576~extracellular region	24	2.74914	1.49085e-06	PNLIP, PNLIPRP1, GIP, STC2, OXT, TIMP4, IL6R, SPARC, DBH, CXCL12, TIMP1, PRSS8, PCSK1, SERPINA7, EREG, CTGF, SFRP4, NPPB, FAS, COL1A1, CTSB, TFF1, NGF, GHR	54	2010	12782	2.82631	0.000251921	6.29863e-05	0.00181698
UP_SEQ_FEATURE	disulfide bond	25	2.86369	2.32281e-06	PNLIP, OXT, GJA1, OXTR, TIMP4, CXCL12, TIMP1, PRSS8, PCSK1, CTGF, TFF1, FAS, GHR, PNLIPRP1, STS, BSG, SPARC, IL6R, DBH, EREG, SFRP4, NPPB, COL1A1, CTSB, NGF	62	2819	19113	2.7339	0.000640891	0.000640891	0.00306444
SP_PIR_KEYWORDS	signal	25	2.86369	2.53017e-05	PNLIP, OXT, TIMP4, CXCL12, TIMP1, PRSS8, PCSK1, SERPINA7, CTGF, TFF1, FAS, GHR, PNLIPRP1, STS, BSG, GIP, STC2, SPARC, IL6R, EREG, SFRP4, NPPB, COL1A1, CTSB, NGF	62	3250	19235	2.38648	0.00519866	0.000868327	0.0318619
UP_SEQ_FEATURE	signal peptide	25	2.86369	2.81879e-05	PNLIP, OXT, TIMP4, CXCL12, TIMP1, PRSS8, PCSK1, SERPINA7, CTGF, TFF1, FAS, GHR, PNLIPRP1, STS, BSG, GIP, STC2, SPARC, IL6R, EREG, SFRP4, NPPB, COL1A1, CTSB, NGF	62	3250	19113	2.37134	0.00774979	0.00388243	0.037182
SP_PIR_KEYWORDS	glycoprotein	24	2.74914	0.00501961	PNLIP, BSG, STS, STC2, TRPV1, ANXA1, OXTR, CFTR, IL6R, SPARC, DBH, TIMP1, PRSS8, PCSK1, EREG, SERPINA7, CTGF, SLC2A2, SFRP4, FAS, COL1A1, CTSB, NGF, GHR	62	4318	19235	1.72436	0.645357	0.089936	6.14126
UP_SEQ_FEATURE	glycosylation site:N-linked (GlcNAc...)	23	2.63459	0.00680656	PNLIP, BSG, STS, STC2, TRPV1, OXTR, CFTR, IL6R, SPARC, DBH, TIMP1, PRSS8, PCSK1, EREG, SERPINA7, CTGF, SLC2A2, SFRP4, FAS, COL1A1, CTSB, NGF, GHR	62	4129	19113	1.7172	0.848176	0.269607	8.61656
UP_SEQ_FEATURE	transmembrane region	13	1.48912	0.89246	STS, BSG, TRPV1, GJA1, OXTR, CFTR, IL6R, DBH, PRSS8, EREG, SLC2A2, FAS, GHR	62	4911	19113	0.816038	1	1	100
SP_PIR_KEYWORDS	transmembrane	13	1.48912	0.897497	STS, BSG, TRPV1, GJA1, OXTR, CFTR, IL6R, DBH, PRSS8, EREG, SLC2A2, FAS, GHR	62	4973	19235	0.811008	1	0.999982	100
Annotation Cluster 6	Enrichment Score: 4.153129371604225
Category	Term	Count	%	PValue	Genes	List Total	Pop Hits	Pop Total	Fold Enrichment	Bonferroni	Benjamini	FDR
GOTERM_BP_FAT	GO:0006916~anti-apoptosis	9	1.03093	3.71959e-06	SOCS2, BRAF, STAT5A, STAT5B, ANXA1, PRKCI, NOS3, FAS, NGF	62	206	13528	9.53273	0.0051754	0.000103771	0.0061258
GOTERM_BP_FAT	GO:0043066~negative regulation of apoptosis	10	1.14548	2.71293e-05	SOCS2, BTG2, BRAF, STAT5A, STAT5B, ANXA1, PRKCI, NOS3, FAS, NGF	62	354	13528	6.16366	0.0371387	0.000641251	0.0446712
GOTERM_BP_FAT	GO:0043069~negative regulation of programmed cell death	10	1.14548	3.02888e-05	SOCS2, BTG2, BRAF, STAT5A, STAT5B, ANXA1, PRKCI, NOS3, FAS, NGF	62	359	13528	6.07781	0.0413733	0.00069244	0.0498724
GOTERM_BP_FAT	GO:0060548~negative regulation of cell death	10	1.14548	3.09568e-05	SOCS2, BTG2, BRAF, STAT5A, STAT5B, ANXA1, PRKCI, NOS3, FAS, NGF	62	360	13528	6.06093	0.0422662	0.000696297	0.0509721
GOTERM_BP_FAT	GO:0042981~regulation of apoptosis	14	1.60367	4.81089e-05	BRAF, SOCS2, STAT5A, STAT5B, PRKCI, ANXA1, IL6R, DBH, BTG2, NOS3, CTSB, FAS, NGF, GHR	62	804	13528	3.79939	0.0649109	0.00100119	0.0792034
GOTERM_BP_FAT	GO:0043067~regulation of programmed cell death	14	1.60367	5.32862e-05	BRAF, SOCS2, STAT5A, STAT5B, PRKCI, ANXA1, IL6R, DBH, BTG2, NOS3, CTSB, FAS, NGF, GHR	62	812	13528	3.76196	0.0716404	0.00107676	0.0877234
GOTERM_BP_FAT	GO:0010941~regulation of cell death	14	1.60367	5.53497e-05	BRAF, SOCS2, STAT5A, STAT5B, PRKCI, ANXA1, IL6R, DBH, BTG2, NOS3, CTSB, FAS, NGF, GHR	62	815	13528	3.74811	0.0743092	0.00110246	0.0911191
GOTERM_BP_FAT	GO:0050865~regulation of cell activation	4	0.45819	0.0443648	STAT5A, STAT5B, NOS3, FAS	62	175	13528	4.98728	1	0.257105	52.6389
Annotation Cluster 7	Enrichment Score: 4.021805560482496
Category	Term	Count	%	PValue	Genes	List Total	Pop Hits	Pop Total	Fold Enrichment	Bonferroni	Benjamini	FDR
GOTERM_BP_FAT	GO:0032355~response to estradiol stimulus	11	1.26002	3.28467e-14	SOCS2, CCND2, OXT, SOCS1, STAT5B, MAP1B, OXTR, NOS3, TFF1, STAT3, GHR	62	54	13528	44.4468	4.58433e-11	6.54909e-12	5.41234e-11
GOTERM_BP_FAT	GO:0060396~growth hormone receptor signaling pathway	5	0.572738	2.58375e-08	SOCS2, STAT5A, STAT5B, STAT3, GHR	62	8	13528	136.371	3.60427e-05	1.63833e-06	4.25531e-05
GOTERM_BP_FAT	GO:0060416~response to growth hormone stimulus	5	0.572738	4.63508e-08	SOCS2, STAT5A, STAT5B, STAT3, GHR	62	9	13528	121.219	6.46572e-05	2.69413e-06	7.63373e-05
GOTERM_BP_FAT	GO:0007259~JAK-STAT cascade	6	0.687285	8.07263e-07	SOCS2, STAT5A, SOCS1, STAT5B, STAT3, GHR	62	39	13528	33.5682	0.0011255	3.41246e-05	0.00132951
GOTERM_BP_FAT	GO:0006600~creatine metabolic process	4	0.45819	7.18815e-06	GATM, STAT5A, STAT5B, GHR	62	9	13528	96.9749	0.00997739	0.000185677	0.0118379
GOTERM_BP_FAT	GO:0006599~phosphagen metabolic process	4	0.45819	7.18815e-06	GATM, STAT5A, STAT5B, GHR	62	9	13528	96.9749	0.00997739	0.000185677	0.0118379
GOTERM_BP_FAT	GO:0046449~creatinine metabolic process	3	0.343643	5.98277e-05	STAT5A, STAT5B, GHR	62	3	13528	218.194	0.0800741	0.00115853	0.0984876
KEGG_PATHWAY	hsa04630:Jak-STAT signaling pathway	8	0.91638	8.4687e-05	SOCS2, CCND2, STAT5A, SOCS1, STAT5B, IL6R, STAT3, GHR	37	155	5085	7.09329	0.00649996	0.00649996	0.0893137
GOTERM_BP_FAT	GO:0043603~cellular amide metabolic process	5	0.572738	0.000115322	ARG1, STAT5A, ALDOB, STAT5B, GHR	62	56	13528	19.4816	0.148609	0.00211465	0.189761
GOTERM_BP_FAT	GO:0000255~allantoin metabolic process	3	0.343643	0.000119308	STAT5A, STAT5B, GHR	62	4	13528	163.645	0.15333	0.00215928	0.196312
GOTERM_BP_FAT	GO:0006549~isoleucine metabolic process	3	0.343643	0.000119308	STAT5A, STAT5B, GHR	62	4	13528	163.645	0.15333	0.00215928	0.196312
GOTERM_BP_FAT	GO:0040014~regulation of multicellular organism growth	5	0.572738	0.000161121	TRPV1, STAT5A, STAT5B, STAT3, GHR	62	61	13528	17.8847	0.20131	0.00280583	0.265028
GOTERM_BP_FAT	GO:0019530~taurine metabolic process	3	0.343643	0.000198268	STAT5A, STAT5B, GHR	62	5	13528	130.916	0.241651	0.00336763	0.326037
GOTERM_BP_FAT	GO:0006573~valine metabolic process	3	0.343643	0.000198268	STAT5A, STAT5B, GHR	62	5	13528	130.916	0.241651	0.00336763	0.326037
GOTERM_BP_FAT	GO:0007243~protein kinase cascade	9	1.03093	0.000240981	SOCS2, BRAF, STAT5A, SOCS1, STAT5B, OXTR, IRS1, STAT3, GHR	62	370	13528	5.30741	0.285526	0.00399448	0.396144
UP_SEQ_FEATURE	domain:SH2	5	0.572738	0.000250478	SOCS2, STAT5A, SOCS1, STAT5B, STAT3	62	96	19113	16.0559	0.0668046	0.0227833	0.329952
GOTERM_BP_FAT	GO:0006101~citrate metabolic process	3	0.343643	0.000413948	STAT5A, STAT5B, GHR	62	7	13528	93.5115	0.438743	0.00646861	0.679572
SP_PIR_KEYWORDS	SH2 domain	5	0.572738	0.000425505	SOCS2, STAT5A, SOCS1, STAT5B, STAT3	62	111	19235	13.9749	0.0839394	0.0108993	0.534587
GOTERM_BP_FAT	GO:0045927~positive regulation of growth	5	0.572738	0.00045812	STAT5A, STAT5B, MAP1B, GHR, NGF	62	80	13528	13.6371	0.472298	0.00699982	0.751833
GOTERM_BP_FAT	GO:0006105~succinate metabolic process	3	0.343643	0.00070551	STAT5A, STAT5B, GHR	62	9	13528	72.7312	0.626387	0.0102032	1.15562
INTERPRO	IPR000980:SH2 motif	5	0.572738	0.000727327	SOCS2, STAT5A, SOCS1, STAT5B, STAT3	62	111	16659	12.1033	0.135426	0.0473485	0.907815
GOTERM_BP_FAT	GO:0006103~2-oxoglutarate metabolic process	3	0.343643	0.000879329	STAT5A, STAT5B, GHR	62	10	13528	65.4581	0.706889	0.012197	1.4384
GOTERM_BP_FAT	GO:0006107~oxaloacetate metabolic process	3	0.343643	0.000879329	STAT5A, STAT5B, GHR	62	10	13528	65.4581	0.706889	0.012197	1.4384
GOTERM_BP_FAT	GO:0006575~cellular amino acid derivative metabolic process	6	0.687285	0.000895005	GATM, STAT5A, TH, STAT5B, DBH, GHR	62	166	13528	7.88651	0.713235	0.0122911	1.46387
SMART	SM00252:SH2	5	0.572738	0.00197166	SOCS2, STAT5A, SOCS1, STAT5B, STAT3	45	111	9079	9.08809	0.095754	0.095754	1.89115
GOTERM_BP_FAT	GO:0009081~branched chain family amino acid metabolic process	3	0.343643	0.00230439	STAT5A, STAT5B, GHR	62	16	13528	40.9113	0.959978	0.0269055	3.72832
GOTERM_BP_FAT	GO:0040018~positive regulation of multicellular organism growth	3	0.343643	0.00561277	STAT5A, STAT5B, GHR	62	25	13528	26.1832	0.999611	0.0537939	8.8533
GOTERM_BP_FAT	GO:0043648~dicarboxylic acid metabolic process	3	0.343643	0.0102266	STAT5A, STAT5B, GHR	62	34	13528	19.2524	0.999999	0.0878224	15.574
GOTERM_BP_FAT	GO:0006631~fatty acid metabolic process	4	0.45819	0.0599308	STAT5A, STAT5B, LTA4H, GHR	62	198	13528	4.40795	1	0.321824	63.8627
GOTERM_BP_FAT	GO:0006790~sulfur metabolic process	3	0.343643	0.0949002	STAT5A, STAT5B, GHR	62	115	13528	5.69201	1	0.425449	80.6441
Annotation Cluster 8	Enrichment Score: 3.920473752199031
Category	Term	Count	%	PValue	Genes	List Total	Pop Hits	Pop Total	Fold Enrichment	Bonferroni	Benjamini	FDR
GOTERM_BP_FAT	GO:0031667~response to nutrient levels	8	0.91638	2.8002e-05	PCSK1, GATM, STC2, OXT, ALDOB, MAP1B, COL1A1, GHR	62	197	13528	8.86065	0.0383102	0.000650844	0.0461079
GOTERM_BP_FAT	GO:0010035~response to inorganic substance	8	0.91638	3.61305e-05	PCSK1, BSG, GATM, ALDOB, MAP1B, NOS3, TFF1, COL1A1	62	205	13528	8.51487	0.0491537	0.000763389	0.0594884
GOTERM_BP_FAT	GO:0009991~response to extracellular stimulus	8	0.91638	5.66008e-05	PCSK1, GATM, STC2, OXT, ALDOB, MAP1B, COL1A1, GHR	62	220	13528	7.93431	0.0759235	0.0011115	0.0931779
GOTERM_BP_FAT	GO:0007584~response to nutrient	5	0.572738	0.00363262	GATM, STC2, OXT, MAP1B, COL1A1	62	140	13528	7.79263	0.99376	0.0374516	5.81755
Annotation Cluster 9	Enrichment Score: 3.8446413529184644
Category	Term	Count	%	PValue	Genes	List Total	Pop Hits	Pop Total	Fold Enrichment	Bonferroni	Benjamini	FDR
GOTERM_BP_FAT	GO:0009628~response to abiotic stimulus	17	1.94731	4.327e-12	STS, TRPV1, OXT, MAP1B, GJA1, IL6R, DBH, EIF2B1, JUNB, BTG2, NOS3, COL1A1, EIF2B2, EIF2B3, EIF2B4, NGF, EIF2B5	62	368	13528	10.0796	6.03614e-09	6.70682e-10	7.12632e-09
GOTERM_BP_FAT	GO:0009743~response to carbohydrate stimulus	9	1.03093	2.2633e-10	PCSK1, OXT, ALDOB, MAP1B, EIF2B2, EIF2B3, EIF2B1, EIF2B4, EIF2B5	62	60	13528	32.729	3.1573e-07	2.42869e-08	3.72754e-07
GOTERM_CC_FAT	GO:0005851~eukaryotic translation initiation factor 2B complex	5	0.572738	3.92691e-09	EIF2B2, EIF2B3, EIF2B1, EIF2B4, EIF2B5	54	6	12782	197.253	6.63647e-07	6.63647e-07	4.78599e-06
SP_PIR_KEYWORDS	leukodystrophy	5	0.572738	1.61894e-07	EIF2B2, EIF2B3, EIF2B1, EIF2B4, EIF2B5	62	16	19235	96.9506	3.33496e-05	1.11167e-05	0.000203899
GOTERM_BP_FAT	GO:0009408~response to heat	7	0.801833	1.78051e-07	TRPV1, NOS3, EIF2B2, EIF2B3, EIF2B1, EIF2B4, EIF2B5	62	56	13528	27.2742	0.00024835	8.87072e-06	0.000293241
GOTERM_BP_FAT	GO:0014003~oligodendrocyte development	5	0.572738	4.92066e-07	EIF2B2, EIF2B3, EIF2B1, EIF2B4, EIF2B5	62	15	13528	72.7312	0.000686197	2.21427e-05	0.000810405
GOTERM_BP_FAT	GO:0032057~negative regulation of translational initiation in response to stress	4	0.45819	8.66824e-07	EIF2B3, EIF2B1, EIF2B4, EIF2B5	62	5	13528	174.555	0.00120849	3.45485e-05	0.0014276
GOTERM_BP_FAT	GO:0009749~response to glucose stimulus	6	0.687285	1.6779e-06	PCSK1, EIF2B2, EIF2B3, EIF2B1, EIF2B4, EIF2B5	62	45	13528	29.0925	0.00233793	5.70879e-05	0.00276338
GOTERM_BP_FAT	GO:0032055~negative regulation of translation in response to stress	4	0.45819	1.72807e-06	EIF2B3, EIF2B1, EIF2B4, EIF2B5	62	6	13528	145.462	0.00240776	5.73951e-05	0.00284601
GOTERM_BP_FAT	GO:0009266~response to temperature stimulus	7	0.801833	1.88371e-06	TRPV1, NOS3, EIF2B2, EIF2B3, EIF2B1, EIF2B4, EIF2B5	62	83	13528	18.4019	0.00262432	6.11091e-05	0.00310232
GOTERM_BP_FAT	GO:0009746~response to hexose stimulus	6	0.687285	2.09214e-06	PCSK1, EIF2B2, EIF2B3, EIF2B1, EIF2B4, EIF2B5	62	47	13528	27.8545	0.00291428	6.63281e-05	0.00344559
GOTERM_BP_FAT	GO:0034284~response to monosaccharide stimulus	6	0.687285	2.09214e-06	PCSK1, EIF2B2, EIF2B3, EIF2B1, EIF2B4, EIF2B5	62	47	13528	27.8545	0.00291428	6.63281e-05	0.00344559
OMIM_DISEASE	Leukoencephalopathy with vanishing white matter	4	0.45819	2.39393e-06	EIF2B2, EIF2B3, EIF2B1, EIF2B5	33	4	3671	111.242	0.000210644	0.000210644	0.00259298
GOTERM_BP_FAT	GO:0048709~oligodendrocyte differentiation	5	0.572738	2.57543e-06	EIF2B2, EIF2B3, EIF2B1, EIF2B4, EIF2B5	62	22	13528	49.5894	0.00358628	7.80996e-05	0.00424151
GOTERM_BP_FAT	GO:0043558~regulation of translational initiation in response to stress	4	0.45819	3.01441e-06	EIF2B3, EIF2B1, EIF2B4, EIF2B5	62	7	13528	124.682	0.00419627	8.76025e-05	0.00496446
GOTERM_BP_FAT	GO:0043555~regulation of translation in response to stress	4	0.45819	4.80755e-06	EIF2B3, EIF2B1, EIF2B4, EIF2B5	62	8	13528	109.097	0.00668411	0.000131492	0.00791749
GOTERM_BP_FAT	GO:0021782~glial cell development	5	0.572738	5.19299e-06	EIF2B2, EIF2B3, EIF2B1, EIF2B4, EIF2B5	62	26	13528	41.9603	0.00721807	0.000139303	0.00855225
SP_PIR_KEYWORDS	Initiation factor	5	0.572738	2.21123e-05	EIF2B2, EIF2B3, EIF2B1, EIF2B4, EIF2B5	62	52	19235	29.831	0.00454482	0.000910622	0.027846
GOTERM_BP_FAT	GO:0045947~negative regulation of translational initiation	4	0.45819	2.41609e-05	EIF2B3, EIF2B1, EIF2B4, EIF2B5	62	13	13528	67.1365	0.0331432	0.00059114	0.0397844
GOTERM_BP_FAT	GO:0001541~ovarian follicle development	5	0.572738	3.34431e-05	EREG, CCND2, EIF2B2, EIF2B4, EIF2B5	62	41	13528	26.609	0.0455824	0.000717496	0.0550649
GOTERM_BP_FAT	GO:0006446~regulation of translational initiation	5	0.572738	3.34431e-05	EIF2B2, EIF2B3, EIF2B1, EIF2B4, EIF2B5	62	41	13528	26.609	0.0455824	0.000717496	0.0550649
GOTERM_BP_FAT	GO:0006413~translational initiation	5	0.572738	4.85455e-05	EIF2B2, EIF2B3, EIF2B1, EIF2B4, EIF2B5	62	45	13528	24.2437	0.0654804	0.000995426	0.079922
INTERPRO	IPR000649:Initiation factor 2B related	3	0.343643	7.87603e-05	EIF2B2, EIF2B1, EIF2B4	62	4	16659	201.52	0.0156293	0.0156293	0.098673
GOTERM_BP_FAT	GO:0010001~glial cell differentiation	5	0.572738	9.2874e-05	EIF2B2, EIF2B3, EIF2B1, EIF2B4, EIF2B5	62	53	13528	20.5843	0.121523	0.00174935	0.152849
GOTERM_MF_FAT	GO:0003743~translation initiation factor activity	5	0.572738	0.000154793	EIF2B2, EIF2B3, EIF2B1, EIF2B4, EIF2B5	59	61	12983	18.037	0.03945	0.0199235	0.202142
GOTERM_BP_FAT	GO:0042063~gliogenesis	5	0.572738	0.000206243	EIF2B2, EIF2B3, EIF2B1, EIF2B4, EIF2B5	62	65	13528	16.7841	0.250042	0.00346072	0.33913
OMIM_DISEASE	Ovarioleukodystrophy	3	0.343643	0.000219689	EIF2B2, EIF2B4, EIF2B5	33	3	3671	111.242	0.0191491	0.00962081	0.237701
GOTERM_BP_FAT	GO:0032268~regulation of cellular protein metabolic process	10	1.14548	0.000252965	CCND2, SOCS1, IL6R, EIF2B2, EIF2B3, EIF2B1, EIF2B4, GHR, EIF2B5, TIMP1	62	474	13528	4.60324	0.297374	0.00414352	0.415807
GOTERM_BP_FAT	GO:0017148~negative regulation of translation	4	0.45819	0.000472555	EIF2B3, EIF2B1, EIF2B4, EIF2B5	62	34	13528	25.6698	0.482823	0.00706493	0.775436
GOTERM_MF_FAT	GO:0008135~translation factor activity, nucleic acid binding	5	0.572738	0.000947833	EIF2B2, EIF2B3, EIF2B1, EIF2B4, EIF2B5	59	98	12983	11.2271	0.21851	0.0402594	1.23186
GOTERM_BP_FAT	GO:0032269~negative regulation of cellular protein metabolic process	6	0.687285	0.00128486	SOCS1, EIF2B3, EIF2B1, EIF2B4, EIF2B5, TIMP1	62	180	13528	7.27312	0.833628	0.0164696	2.09519
GOTERM_BP_FAT	GO:0010605~negative regulation of macromolecule metabolic process	11	1.26002	0.00151588	HHEX, EREG, SOCS1, IL6R, NR0B1, EIF2B3, EIF2B1, STAT3, EIF2B4, EIF2B5, TIMP1	62	734	13528	3.26993	0.879518	0.0187178	2.46752
GOTERM_BP_FAT	GO:0051248~negative regulation of protein metabolic process	6	0.687285	0.00152122	SOCS1, EIF2B3, EIF2B1, EIF2B4, EIF2B5, TIMP1	62	187	13528	7.00086	0.880414	0.0186185	2.47611
SP_PIR_KEYWORDS	protein biosynthesis	5	0.572738	0.0029877	EIF2B2, EIF2B3, EIF2B1, EIF2B4, EIF2B5	62	188	19235	8.25112	0.460109	0.0597776	3.6984
GOTERM_BP_FAT	GO:0010558~negative regulation of macromolecule biosynthetic process	9	1.03093	0.00302664	HHEX, EREG, IL6R, NR0B1, EIF2B3, EIF2B1, STAT3, EIF2B4, EIF2B5	62	547	13528	3.59002	0.985427	0.0335265	4.86972
GOTERM_BP_FAT	GO:0006417~regulation of translation	5	0.572738	0.00336142	EIF2B2, EIF2B3, EIF2B1, EIF2B4, EIF2B5	62	137	13528	7.96327	0.990878	0.0357566	5.39446
GOTERM_BP_FAT	GO:0009890~negative regulation of biosynthetic process	9	1.03093	0.00401455	HHEX, EREG, IL6R, NR0B1, EIF2B3, EIF2B1, STAT3, EIF2B4, EIF2B5	62	573	13528	3.42712	0.996345	0.0401328	6.41037
GOTERM_MF_FAT	GO:0005085~guanyl-nucleotide exchange factor activity	5	0.572738	0.00469286	EIF2B2, EIF2B3, EIF2B1, EIF2B4, EIF2B5	59	152	12983	7.23851	0.705658	0.115118	5.96331
COG_ONTOLOGY	Translation, ribosomal structure and biogenesis	3	0.343643	0.00707197	EIF2B2, EIF2B1, EIF2B4	5	69	1950	16.9565	0.0210662	0.0210662	2.20934
GOTERM_BP_FAT	GO:0042552~myelination	3	0.343643	0.0126683	EIF2B2, EIF2B4, EIF2B5	62	38	13528	17.2258	1	0.0998897	18.9395
GOTERM_BP_FAT	GO:0031327~negative regulation of cellular biosynthetic process	8	0.91638	0.0127594	HHEX, EREG, NR0B1, EIF2B3, EIF2B1, STAT3, EIF2B4, EIF2B5	62	561	13528	3.11149	1	0.100014	19.0625
GOTERM_BP_FAT	GO:0010608~posttranscriptional regulation of gene expression	5	0.572738	0.0150205	EIF2B2, EIF2B3, EIF2B1, EIF2B4, EIF2B5	62	211	13528	5.17046	1	0.116148	22.062
GOTERM_BP_FAT	GO:0007272~ensheathment of neurons	3	0.343643	0.015338	EIF2B2, EIF2B4, EIF2B5	62	42	13528	15.5853	1	0.117822	22.4747
GOTERM_BP_FAT	GO:0008366~axon ensheathment	3	0.343643	0.015338	EIF2B2, EIF2B4, EIF2B5	62	42	13528	15.5853	1	0.117822	22.4747
GOTERM_BP_FAT	GO:0019228~regulation of action potential in neuron	3	0.343643	0.0246289	EIF2B2, EIF2B4, EIF2B5	62	54	13528	12.1219	1	0.167309	33.6817
GOTERM_BP_FAT	GO:0006873~cellular ion homeostasis	6	0.687285	0.0264381	OXT, OXTR, EIF2B2, CXCL12, EIF2B4, EIF2B5	62	374	13528	3.50043	1	0.176066	35.6788
GOTERM_BP_FAT	GO:0055082~cellular chemical homeostasis	6	0.687285	0.0280641	OXT, OXTR, EIF2B2, CXCL12, EIF2B4, EIF2B5	62	380	13528	3.44516	1	0.185097	37.4254
GOTERM_BP_FAT	GO:0001508~regulation of action potential	3	0.343643	0.0376689	EIF2B2, EIF2B4, EIF2B5	62	68	13528	9.62619	1	0.230924	46.8671
GOTERM_BP_FAT	GO:0019725~cellular homeostasis	6	0.687285	0.0585185	OXT, OXTR, EIF2B2, CXCL12, EIF2B4, EIF2B5	62	466	13528	2.80936	1	0.31657	62.9581
GOTERM_BP_FAT	GO:0006412~translation	5	0.572738	0.06195	EIF2B2, EIF2B3, EIF2B1, EIF2B4, EIF2B5	62	331	13528	3.29598	1	0.324978	65.12
GOTERM_MF_FAT	GO:0030695~GTPase regulator activity	5	0.572738	0.105967	EIF2B2, EIF2B3, EIF2B1, EIF2B4, EIF2B5	59	404	12983	2.7234	1	0.646588	76.8721
GOTERM_BP_FAT	GO:0033554~cellular response to stress	6	0.687285	0.111132	BTG2, MAP1B, EIF2B3, EIF2B1, EIF2B4, EIF2B5	62	566	13528	2.31301	1	0.46981	85.6328
GOTERM_MF_FAT	GO:0060589~nucleoside-triphosphatase regulator activity	5	0.572738	0.11249	EIF2B2, EIF2B3, EIF2B1, EIF2B4, EIF2B5	59	413	12983	2.66405	1	0.656957	78.983
GOTERM_BP_FAT	GO:0042391~regulation of membrane potential	3	0.343643	0.122335	EIF2B2, EIF2B4, EIF2B5	62	134	13528	4.88493	1	0.496877	88.3412
Annotation Cluster 10	Enrichment Score: 3.0439168634057707
Category	Term	Count	%	PValue	Genes	List Total	Pop Hits	Pop Total	Fold Enrichment	Bonferroni	Benjamini	FDR
GOTERM_CC_FAT	GO:0031982~vesicle	11	1.26002	0.000367987	PCSK1, PLD1, BSG, OXT, TH, GJA1, CFTR, SPARC, CTSB, DBH, TIMP1	54	670	12782	3.88618	0.0603062	0.0123632	0.447568
GOTERM_CC_FAT	GO:0016023~cytoplasmic membrane-bounded vesicle	10	1.14548	0.000385824	PCSK1, BSG, OXT, TH, GJA1, CFTR, SPARC, CTSB, DBH, TIMP1	54	550	12782	4.3037	0.0631356	0.0108106	0.469216
GOTERM_CC_FAT	GO:0031988~membrane-bounded vesicle	10	1.14548	0.000488025	PCSK1, BSG, OXT, TH, GJA1, CFTR, SPARC, CTSB, DBH, TIMP1	54	568	12782	4.16732	0.0791852	0.011716	0.593168
GOTERM_CC_FAT	GO:0044433~cytoplasmic vesicle part	6	0.687285	0.00103219	TH, GJA1, CFTR, SPARC, DBH, TIMP1	54	187	12782	7.59477	0.160148	0.0173015	1.25076
GOTERM_CC_FAT	GO:0031410~cytoplasmic vesicle	10	1.14548	0.00117097	PCSK1, BSG, OXT, TH, GJA1, CFTR, SPARC, CTSB, DBH, TIMP1	54	642	12782	3.68697	0.179639	0.0178399	1.41783
GOTERM_CC_FAT	GO:0030141~secretory granule	5	0.572738	0.00650926	PCSK1, OXT, SPARC, DBH, TIMP1	54	180	12782	6.5751	0.668345	0.0628587	7.6507
Annotation Cluster 11	Enrichment Score: 2.9668388479795134
Category	Term	Count	%	PValue	Genes	List Total	Pop Hits	Pop Total	Fold Enrichment	Bonferroni	Benjamini	FDR
GOTERM_BP_FAT	GO:0045471~response to ethanol	7	0.801833	3.99823e-07	CCND2, TH, STAT5B, NOS3, IL6R, DBH, STAT3	62	64	13528	23.8649	0.000557598	1.85916e-05	0.000658487
GOTERM_BP_FAT	GO:0070482~response to oxygen levels	4	0.45819	0.0257078	TH, STAT5B, OXTR, NOS3	62	141	13528	6.18989	1	0.1724	34.8795
GOTERM_BP_FAT	GO:0001666~response to hypoxia	3	0.343643	0.122335	TH, STAT5B, NOS3	62	134	13528	4.88493	1	0.496877	88.3412
Annotation Cluster 12	Enrichment Score: 2.950480561272941
Category	Term	Count	%	PValue	Genes	List Total	Pop Hits	Pop Total	Fold Enrichment	Bonferroni	Benjamini	FDR
GOTERM_BP_FAT	GO:0009611~response to wounding	13	1.48912	3.48236e-06	GATM, TRPV1, STAT5B, MAP1B, ANXA1, IL6R, STAT3, PCSK1, EREG, CTGF, LTA4H, CTSB, NGF	62	530	13528	5.35192	0.00484613	9.9136e-05	0.00573512
GOTERM_BP_FAT	GO:0006953~acute-phase response	4	0.45819	0.000765365	TRPV1, STAT5B, IL6R, STAT3	62	40	13528	21.8194	0.656337	0.0108397	1.25308
GOTERM_BP_FAT	GO:0006954~inflammatory response	7	0.801833	0.00335787	TRPV1, STAT5B, ANXA1, LTA4H, IL6R, STAT3, NGF	62	325	13528	4.69955	0.990833	0.0359934	5.38891
GOTERM_BP_FAT	GO:0002526~acute inflammatory response	4	0.45819	0.00979385	TRPV1, STAT5B, IL6R, STAT3	62	98	13528	8.90586	0.999999	0.0852956	14.9639
GOTERM_BP_FAT	GO:0006952~defense response	8	0.91638	0.0201761	PLD1, TRPV1, STAT5B, ANXA1, LTA4H, IL6R, STAT3, NGF	62	615	13528	2.83829	1	0.143905	28.5154
Annotation Cluster 13	Enrichment Score: 2.8143723481458007
Category	Term	Count	%	PValue	Genes	List Total	Pop Hits	Pop Total	Fold Enrichment	Bonferroni	Benjamini	FDR
GOTERM_BP_FAT	GO:0048732~gland development	7	0.801833	3.12699e-05	HHEX, PCSK1, STAT5A, STAT5B, OXTR, NR0B1, IRS1	62	135	13528	11.3137	0.0426844	0.000692175	0.0514874
GOTERM_BP_FAT	GO:0035270~endocrine system development	4	0.45819	0.0036996	HHEX, PCSK1, IL6R, NR0B1	62	69	13528	12.6489	0.994318	0.0375759	5.92177
GOTERM_BP_FAT	GO:0030900~forebrain development	4	0.45819	0.0311603	HHEX, PCSK1, OXTR, NR0B1	62	152	13528	5.74194	1	0.199013	40.6288
Annotation Cluster 14	Enrichment Score: 2.679166005910204
Category	Term	Count	%	PValue	Genes	List Total	Pop Hits	Pop Total	Fold Enrichment	Bonferroni	Benjamini	FDR
GOTERM_BP_FAT	GO:0008585~female gonad development	8	0.91638	1.35141e-08	EREG, CCND2, STAT5A, STAT5B, NOS3, EIF2B2, EIF2B4, EIF2B5	62	64	13528	27.2742	1.8852e-05	1.04734e-06	2.22571e-05
GOTERM_BP_FAT	GO:0046660~female sex differentiation	8	0.91638	2.30632e-08	EREG, CCND2, STAT5A, STAT5B, NOS3, EIF2B2, EIF2B4, EIF2B5	62	69	13528	25.2978	3.21726e-05	1.60866e-06	3.79839e-05
GOTERM_BP_FAT	GO:0046545~development of primary female sexual characteristics	8	0.91638	2.30632e-08	EREG, CCND2, STAT5A, STAT5B, NOS3, EIF2B2, EIF2B4, EIF2B5	62	69	13528	25.2978	3.21726e-05	1.60866e-06	3.79839e-05
GOTERM_BP_FAT	GO:0019221~cytokine-mediated signaling pathway	6	0.687285	1.52481e-05	EREG, STAT5A, SOCS1, STAT5B, IL6R, STAT3	62	70	13528	18.7023	0.0210466	0.000379772	0.0251099
GOTERM_BP_FAT	GO:0001541~ovarian follicle development	5	0.572738	3.34431e-05	EREG, CCND2, EIF2B2, EIF2B4, EIF2B5	62	41	13528	26.609	0.0455824	0.000717496	0.0550649
GOTERM_BP_FAT	GO:0008284~positive regulation of cell proliferation	9	1.03093	0.000511445	STS, EREG, CCND2, STAT5A, STAT5B, IL6R, IRS1, TIMP1, NGF	62	414	13528	4.74334	0.510146	0.00756326	0.839001
GOTERM_BP_FAT	GO:0048660~regulation of smooth muscle cell proliferation	4	0.45819	0.00115356	EREG, STAT5B, NOS3, IL6R	62	46	13528	18.9734	0.800143	0.0149355	1.88301
GOTERM_BP_FAT	GO:0045787~positive regulation of cell cycle	4	0.45819	0.00214671	EREG, CCND2, STAT5A, STAT5B	62	57	13528	15.3118	0.950107	0.0252975	3.47743
GOTERM_BP_FAT	GO:0032103~positive regulation of response to external stimulus	4	0.45819	0.00298922	STAT5A, STAT5B, IL6R, CXCL12	62	64	13528	13.6371	0.984643	0.033383	4.81089
GOTERM_BP_FAT	GO:0045597~positive regulation of cell differentiation	6	0.687285	0.00366449	STAT5A, STAT5B, MAP1B, IL6R, JUNB, NGF	62	229	13528	5.71686	0.994032	0.0374979	5.86715
GOTERM_BP_FAT	GO:0048584~positive regulation of response to stimulus	6	0.687285	0.00416455	EREG, STAT5A, STAT5B, IL6R, IRS1, CXCL12	62	236	13528	5.54729	0.997037	0.0413087	6.64225
GOTERM_BP_FAT	GO:0032101~regulation of response to external stimulus	5	0.572738	0.00570229	STAT5A, STAT5B, NOS3, IL6R, CXCL12	62	159	13528	6.86143	0.999657	0.054259	8.98835
GOTERM_BP_FAT	GO:0048661~positive regulation of smooth muscle cell proliferation	3	0.343643	0.0085503	EREG, STAT5B, IL6R	62	31	13528	21.1155	0.999994	0.0762657	13.1879
GOTERM_BP_FAT	GO:0051726~regulation of cell cycle	6	0.687285	0.0165517	EREG, CCND2, STAT5A, STAT5B, JUNB, NGF	62	331	13528	3.95517	1	0.125244	24.0337
GOTERM_BP_FAT	GO:0045089~positive regulation of innate immune response	3	0.343643	0.0182269	EREG, STAT5A, STAT5B	62	46	13528	14.23	1	0.133556	26.1369
GOTERM_BP_FAT	GO:0042108~positive regulation of cytokine biosynthetic process	3	0.343643	0.0197509	EREG, STAT5A, STAT5B	62	48	13528	13.6371	1	0.142511	28.0028
GOTERM_BP_FAT	GO:0002684~positive regulation of immune system process	5	0.572738	0.0223104	EREG, STAT5A, STAT5B, IL6R, CXCL12	62	238	13528	4.5839	1	0.155679	31.0371
KEGG_PATHWAY	hsa04012:ErbB signaling pathway	4	0.45819	0.0230031	BRAF, EREG, STAT5A, STAT5B	37	87	5085	6.31873	0.833362	0.301197	21.7711
GOTERM_BP_FAT	GO:0045088~regulation of innate immune response	3	0.343643	0.0246289	EREG, STAT5A, STAT5B	62	54	13528	12.1219	1	0.167309	33.6817
GOTERM_BP_FAT	GO:0031349~positive regulation of defense response	3	0.343643	0.0428419	EREG, STAT5A, STAT5B	62	73	13528	8.96686	1	0.253426	51.3804
GOTERM_BP_FAT	GO:0042035~regulation of cytokine biosynthetic process	3	0.343643	0.0439068	EREG, STAT5A, STAT5B	62	74	13528	8.84568	1	0.255803	52.2637
GOTERM_BP_FAT	GO:0001817~regulation of cytokine production	4	0.45819	0.0482026	EREG, STAT5A, STAT5B, IL6R	62	181	13528	4.82196	1	0.275333	55.676
GOTERM_BP_FAT	GO:0045935~positive regulation of nucleobase, nucleoside, nucleotide and nucleic acid metabolic process	7	0.801833	0.0613308	HHEX, EREG, STAT5A, STAT5B, NR4A3, STAT3, JUNB	62	624	13528	2.44768	1	0.324574	64.7389
GOTERM_BP_FAT	GO:0051173~positive regulation of nitrogen compound metabolic process	7	0.801833	0.0692637	HHEX, EREG, STAT5A, STAT5B, NR4A3, STAT3, JUNB	62	644	13528	2.37167	1	0.350533	69.3387
GOTERM_BP_FAT	GO:0045596~negative regulation of cell differentiation	4	0.45819	0.0736713	EREG, STAT5A, STAT5B, NR0B1	62	216	13528	4.04062	1	0.36509	71.6444
GOTERM_BP_FAT	GO:0050778~positive regulation of immune response	3	0.343643	0.139008	EREG, STAT5A, STAT5B	62	145	13528	4.51435	1	0.537192	91.4991
GOTERM_BP_FAT	GO:0007346~regulation of mitotic cell cycle	3	0.343643	0.149867	EREG, STAT5A, STAT5B	62	152	13528	4.30645	1	0.559848	93.1026
Annotation Cluster 15	Enrichment Score: 2.6064337857878677
Category	Term	Count	%	PValue	Genes	List Total	Pop Hits	Pop Total	Fold Enrichment	Bonferroni	Benjamini	FDR
GOTERM_BP_FAT	GO:0007613~memory	6	0.687285	8.07263e-07	OXT, TH, OXTR, PLCB1, DBH, NGF	62	39	13528	33.5682	0.0011255	3.41246e-05	0.00132951
GOTERM_BP_FAT	GO:0007610~behavior	13	1.48912	9.73457e-07	STS, PLD1, TRPV1, OXT, TH, OXTR, NR4A3, IL6R, DBH, CXCL12, STAT3, PLCB1, NGF	62	469	13528	6.04801	0.00135705	3.77208e-05	0.00160322
GOTERM_BP_FAT	GO:0007611~learning or memory	7	0.801833	1.02483e-05	STS, OXT, TH, OXTR, PLCB1, DBH, NGF	62	111	13528	13.76	0.0141948	0.000259903	0.0168772
GOTERM_BP_FAT	GO:0019098~reproductive behavior	4	0.45819	6.78353e-05	OXT, TH, OXTR, DBH	62	18	13528	48.4875	0.0902937	0.00129551	0.111663
GOTERM_BP_FAT	GO:0042755~eating behavior	4	0.45819	0.00014488	OXT, TH, OXTR, STAT3	62	23	13528	37.9467	0.183005	0.00255524	0.238343
GOTERM_BP_FAT	GO:0010243~response to organic nitrogen	5	0.572738	0.000182678	BTG2, OXT, OXTR, NOS3, DBH	62	63	13528	17.3169	0.224974	0.00314146	0.300436
GOTERM_BP_FAT	GO:0042711~maternal behavior	3	0.343643	0.000413948	OXT, OXTR, DBH	62	7	13528	93.5115	0.438743	0.00646861	0.679572
GOTERM_BP_FAT	GO:0060746~parental behavior	3	0.343643	0.000413948	OXT, OXTR, DBH	62	7	13528	93.5115	0.438743	0.00646861	0.679572
GOTERM_BP_FAT	GO:0044057~regulation of system process	8	0.91638	0.000459494	OXT, TH, MAP1B, OXTR, NPPB, NOS3, DBH, NGF	62	309	13528	5.64902	0.473309	0.0069447	0.75408
GOTERM_BP_FAT	GO:0014075~response to amine stimulus	4	0.45819	0.000710233	OXT, OXTR, NOS3, DBH	62	39	13528	22.3788	0.628842	0.0101658	1.16331
GOTERM_BP_FAT	GO:0033057~reproductive behavior in a multicellular organism	3	0.343643	0.00107162	OXT, OXTR, DBH	62	11	13528	59.5073	0.77591	0.0142789	1.75035
GOTERM_BP_FAT	GO:0051130~positive regulation of cellular component organization	6	0.687285	0.00131683	EREG, OXT, MAP1B, PRKCI, OXTR, NGF	62	181	13528	7.23294	0.840895	0.0167227	2.14681
GOTERM_BP_FAT	GO:0003013~circulatory system process	6	0.687285	0.00148563	OXT, OXTR, NPPB, NOS3, CFTR, CXCL12	62	186	13528	7.0385	0.874318	0.0185112	2.41884
GOTERM_BP_FAT	GO:0008015~blood circulation	6	0.687285	0.00148563	OXT, OXTR, NPPB, NOS3, CFTR, CXCL12	62	186	13528	7.0385	0.874318	0.0185112	2.41884
GOTERM_BP_FAT	GO:0001975~response to amphetamine	3	0.343643	0.00325533	OXT, OXTR, DBH	62	19	13528	34.4516	0.989418	0.0351819	5.22846
GOTERM_BP_FAT	GO:0007631~feeding behavior	4	0.45819	0.0036996	OXT, TH, OXTR, STAT3	62	69	13528	12.6489	0.994318	0.0375759	5.92177
GOTERM_BP_FAT	GO:0019226~transmission of nerve impulse	7	0.801833	0.00481894	OXT, TH, OXTR, EIF2B2, DBH, EIF2B4, EIF2B5	62	350	13528	4.36387	0.998816	0.0473233	7.6475
GOTERM_BP_FAT	GO:0007618~mating	3	0.343643	0.00652909	OXT, TH, OXTR	62	27	13528	24.2437	0.999892	0.0614864	10.2268
GOTERM_BP_FAT	GO:0050877~neurological system process	13	1.48912	0.0070397	STS, TRPV1, OXT, TH, OXTR, NR4A3, DBH, COL1A1, EIF2B2, PLCB1, EIF2B4, NGF, EIF2B5	62	1210	13528	2.34423	0.999948	0.0648437	10.9837
GOTERM_BP_FAT	GO:0008217~regulation of blood pressure	4	0.45819	0.0103465	OXT, OXTR, NPPB, NOS3	62	100	13528	8.72774	0.999999	0.0882695	15.7422
GOTERM_BP_FAT	GO:0051705~behavioral interaction between organisms	3	0.343643	0.0108152	OXT, TH, OXTR	62	35	13528	18.7023	1	0.0904531	16.397
GOTERM_BP_FAT	GO:0051960~regulation of nervous system development	5	0.572738	0.0109365	CCND2, OXT, MAP1B, OXTR, NGF	62	192	13528	5.68212	1	0.0908835	16.5657
GOTERM_BP_FAT	GO:0007507~heart development	5	0.572738	0.0159878	HHEX, OXT, TH, OXTR, GJA1	62	215	13528	5.07427	1	0.12187	23.3131
GOTERM_BP_FAT	GO:0007267~cell-cell signaling	8	0.91638	0.0178695	PCSK1, STC2, EREG, OXT, TH, OXTR, GJA1, DBH	62	600	13528	2.90925	1	0.133882	25.6929
GOTERM_BP_FAT	GO:0050804~regulation of synaptic transmission	4	0.45819	0.0234161	OXT, MAP1B, OXTR, NGF	62	136	13528	6.41746	1	0.162018	32.3104
GOTERM_BP_FAT	GO:0051969~regulation of transmission of nerve impulse	4	0.45819	0.028612	OXT, MAP1B, OXTR, NGF	62	147	13528	5.93724	1	0.186664	38.0038
GOTERM_BP_FAT	GO:0007612~learning	3	0.343643	0.0299449	TH, PLCB1, DBH	62	60	13528	10.9097	1	0.192812	39.3901
GOTERM_BP_FAT	GO:0031644~regulation of neurological system process	4	0.45819	0.0316839	OXT, MAP1B, OXTR, NGF	62	153	13528	5.70441	1	0.201142	41.155
GOTERM_BP_FAT	GO:0050890~cognition	9	1.03093	0.0504351	STS, TRPV1, OXT, TH, OXTR, COL1A1, PLCB1, DBH, NGF	62	909	13528	2.16033	1	0.283006	57.3575
GOTERM_BP_FAT	GO:0051046~regulation of secretion	4	0.45819	0.0628693	PCSK1, OXT, OXTR, NGF	62	202	13528	4.32066	1	0.327857	65.6788
GOTERM_BP_FAT	GO:0060341~regulation of cellular localization	4	0.45819	0.101195	PCSK1, OXT, OXTR, NGF	62	248	13528	3.51925	1	0.44471	82.7457
GOTERM_BP_FAT	GO:0044087~regulation of cellular component biogenesis	3	0.343643	0.134411	OXT, MAP1B, OXTR	62	142	13528	4.60972	1	0.525638	90.7199
GOTERM_BP_FAT	GO:0007268~synaptic transmission	4	0.45819	0.150968	OXT, TH, OXTR, DBH	62	298	13528	2.92877	1	0.561413	93.2482
Annotation Cluster 16	Enrichment Score: 2.525113475802933
Category	Term	Count	%	PValue	Genes	List Total	Pop Hits	Pop Total	Fold Enrichment	Bonferroni	Benjamini	FDR
GOTERM_BP_FAT	GO:0048732~gland development	7	0.801833	3.12699e-05	HHEX, PCSK1, STAT5A, STAT5B, OXTR, NR0B1, IRS1	62	135	13528	11.3137	0.0426844	0.000692175	0.0514874
GOTERM_BP_FAT	GO:0030879~mammary gland development	4	0.45819	0.0028582	STAT5A, STAT5B, OXTR, IRS1	62	63	13528	13.8536	0.981554	0.0324607	4.60467
GOTERM_BP_FAT	GO:0048584~positive regulation of response to stimulus	6	0.687285	0.00416455	EREG, STAT5A, STAT5B, IL6R, IRS1, CXCL12	62	236	13528	5.54729	0.997037	0.0413087	6.64225
GOTERM_BP_FAT	GO:0007595~lactation	3	0.343643	0.00701104	STAT5A, STAT5B, OXTR	62	28	13528	23.3779	0.999945	0.0650152	10.9413
GOTERM_BP_FAT	GO:0019216~regulation of lipid metabolic process	3	0.343643	0.0907533	STAT5A, STAT5B, IRS1	62	112	13528	5.84447	1	0.414422	79.1307
Annotation Cluster 17	Enrichment Score: 2.3801250975825434
Category	Term	Count	%	PValue	Genes	List Total	Pop Hits	Pop Total	Fold Enrichment	Bonferroni	Benjamini	FDR
GOTERM_MF_FAT	GO:0005159~insulin-like growth factor receptor binding	3	0.343643	0.00125788	SOCS2, SOCS1, IRS1	59	12	12983	55.0127	0.2791	0.0400814	1.63176
GOTERM_BP_FAT	GO:0009968~negative regulation of signal transduction	6	0.687285	0.00314767	PLD2, HHEX, SOCS2, SOCS1, NR0B1, IRS1	62	221	13528	5.92381	0.987697	0.034302	5.05973
KEGG_PATHWAY	hsa04930:Type II diabetes mellitus	4	0.45819	0.00426791	SOCS2, SLC2A2, SOCS1, IRS1	37	47	5085	11.6964	0.280596	0.151823	4.41223
GOTERM_BP_FAT	GO:0010648~negative regulation of cell communication	6	0.687285	0.00513281	PLD2, HHEX, SOCS2, SOCS1, NR0B1, IRS1	62	248	13528	5.27888	0.999237	0.049984	8.12603
KEGG_PATHWAY	hsa04910:Insulin signaling pathway	5	0.572738	0.0144936	SOCS2, BRAF, SOCS1, PRKCI, IRS1	37	135	5085	5.09009	0.675079	0.245004	14.2758
Annotation Cluster 18	Enrichment Score: 2.251541962769952
Category	Term	Count	%	PValue	Genes	List Total	Pop Hits	Pop Total	Fold Enrichment	Bonferroni	Benjamini	FDR
GOTERM_MF_FAT	GO:0042562~hormone binding	4	0.45819	0.00134735	PCSK1, SERPINA7, OXTR, GHR	59	49	12983	17.9633	0.295698	0.038201	1.74689
GOTERM_BP_FAT	GO:0043279~response to alkaloid	4	0.45819	0.00183731	PCSK1, OXT, OXTR, GHR	62	54	13528	16.1625	0.923112	0.0222523	2.98334
GOTERM_MF_FAT	GO:0017046~peptide hormone binding	3	0.343643	0.00640822	PCSK1, OXTR, GHR	59	27	12983	24.4501	0.812035	0.130026	8.05981
GOTERM_MF_FAT	GO:0042277~peptide binding	4	0.45819	0.0621484	PCSK1, OXTR, CTSB, GHR	59	203	12983	4.33598	1	0.500978	56.7722
Annotation Cluster 19	Enrichment Score: 2.165296488911605
Category	Term	Count	%	PValue	Genes	List Total	Pop Hits	Pop Total	Fold Enrichment	Bonferroni	Benjamini	FDR
SP_PIR_KEYWORDS	lipid degradation	5	0.572738	0.000160046	PNLIP, PLD2, PNLIPRP1, PLD1, PLCB1	62	86	19235	18.0373	0.0324345	0.00469924	0.201385
GOTERM_MF_FAT	GO:0016298~lipase activity	5	0.572738	0.00102211	PNLIP, PLD2, PNLIPRP1, PLD1, PLCB1	59	100	12983	11.0025	0.233473	0.0372712	1.3278
GOTERM_BP_FAT	GO:0016042~lipid catabolic process	6	0.687285	0.00107686	PNLIP, PLD2, PNLIPRP1, PLD1, STS, PLCB1	62	173	13528	7.56741	0.777545	0.0142126	1.75884
SP_PIR_KEYWORDS	hydrolase	12	1.37457	0.00904875	PRSS8, PNLIP, PLD2, ARG1, PCSK1, PNLIPRP1, PLD1, STS, CFTR, LTA4H, CTSB, PLCB1	62	1555	19235	2.39415	0.846265	0.125193	10.8174
GOTERM_MF_FAT	GO:0004620~phospholipase activity	3	0.343643	0.0530141	PLD2, PLD1, PLCB1	59	83	12983	7.95365	0.999999	0.525453	50.9337
GOTERM_MF_FAT	GO:0008081~phosphoric diester hydrolase activity	3	0.343643	0.054155	PLD2, PLD1, PLCB1	59	84	12983	7.85896	0.999999	0.515091	51.7007
KEGG_PATHWAY	hsa04912:GnRH signaling pathway	3	0.343643	0.152196	PLD2, PLD1, PLCB1	37	98	5085	4.20712	0.999997	0.685175	82.4823
Annotation Cluster 20	Enrichment Score: 2.0908945016304963
Category	Term	Count	%	PValue	Genes	List Total	Pop Hits	Pop Total	Fold Enrichment	Bonferroni	Benjamini	FDR
GOTERM_BP_FAT	GO:0003013~circulatory system process	6	0.687285	0.00148563	OXT, OXTR, NPPB, NOS3, CFTR, CXCL12	62	186	13528	7.0385	0.874318	0.0185112	2.41884
GOTERM_BP_FAT	GO:0008015~blood circulation	6	0.687285	0.00148563	OXT, OXTR, NPPB, NOS3, CFTR, CXCL12	62	186	13528	7.0385	0.874318	0.0185112	2.41884
GOTERM_BP_FAT	GO:0050880~regulation of blood vessel size	3	0.343643	0.0237848	NPPB, NOS3, CFTR	62	53	13528	12.3506	1	0.163577	32.7301
GOTERM_BP_FAT	GO:0035150~regulation of tube size	3	0.343643	0.0237848	NPPB, NOS3, CFTR	62	53	13528	12.3506	1	0.163577	32.7301
GOTERM_BP_FAT	GO:0003018~vascular process in circulatory system	3	0.343643	0.0281259	NPPB, NOS3, CFTR	62	58	13528	11.2859	1	0.184613	37.4909
Annotation Cluster 21	Enrichment Score: 2.0712907163846443
Category	Term	Count	%	PValue	Genes	List Total	Pop Hits	Pop Total	Fold Enrichment	Bonferroni	Benjamini	FDR
GOTERM_BP_FAT	GO:0060396~growth hormone receptor signaling pathway	5	0.572738	2.58375e-08	SOCS2, STAT5A, STAT5B, STAT3, GHR	62	8	13528	136.371	3.60427e-05	1.63833e-06	4.25531e-05
GOTERM_BP_FAT	GO:0060416~response to growth hormone stimulus	5	0.572738	4.63508e-08	SOCS2, STAT5A, STAT5B, STAT3, GHR	62	9	13528	121.219	6.46572e-05	2.69413e-06	7.63373e-05
GOTERM_BP_FAT	GO:0032870~cellular response to hormone stimulus	9	1.03093	1.34263e-07	SOCS2, CCND2, STAT5A, STAT5B, PRKCI, IRS1, STAT3, JUNB, GHR	62	133	13528	14.765	0.000187279	6.93689e-06	0.000221124
GOTERM_BP_FAT	GO:0007259~JAK-STAT cascade	6	0.687285	8.07263e-07	SOCS2, STAT5A, SOCS1, STAT5B, STAT3, GHR	62	39	13528	33.5682	0.0011255	3.41246e-05	0.00132951
GOTERM_BP_FAT	GO:0040008~regulation of growth	11	1.26002	2.61201e-06	SOCS2, TRPV1, CTGF, STAT5A, SOCS1, STAT5B, MAP1B, NPPB, STAT3, GHR, NGF	62	341	13528	7.0385	0.00363713	7.75237e-05	0.00430176
GOTERM_BP_FAT	GO:0007169~transmembrane receptor protein tyrosine kinase signaling pathway	9	1.03093	6.90242e-06	SOCS2, EREG, CTGF, STAT5A, STAT5B, IRS1, STAT3, GHR, NGF	62	224	13528	8.76671	0.0095827	0.000181661	0.0113673
GOTERM_BP_FAT	GO:0019221~cytokine-mediated signaling pathway	6	0.687285	1.52481e-05	EREG, STAT5A, SOCS1, STAT5B, IL6R, STAT3	62	70	13528	18.7023	0.0210466	0.000379772	0.0251099
GOTERM_BP_FAT	GO:0048732~gland development	7	0.801833	3.12699e-05	HHEX, PCSK1, STAT5A, STAT5B, OXTR, NR0B1, IRS1	62	135	13528	11.3137	0.0426844	0.000692175	0.0514874
KEGG_PATHWAY	hsa04630:Jak-STAT signaling pathway	8	0.91638	8.4687e-05	SOCS2, CCND2, STAT5A, SOCS1, STAT5B, IL6R, STAT3, GHR	37	155	5085	7.09329	0.00649996	0.00649996	0.0893137
GOTERM_BP_FAT	GO:0060397~JAK-STAT cascade involved in growth hormone signaling pathway	3	0.343643	0.000119308	STAT5A, STAT5B, STAT3	62	4	13528	163.645	0.15333	0.00215928	0.196312
GOTERM_BP_FAT	GO:0007167~enzyme linked receptor protein signaling pathway	9	1.03093	0.00014078	SOCS2, EREG, CTGF, STAT5A, STAT5B, IRS1, STAT3, GHR, NGF	62	342	13528	5.74194	0.178318	0.00251481	0.231605
GOTERM_BP_FAT	GO:0040014~regulation of multicellular organism growth	5	0.572738	0.000161121	TRPV1, STAT5A, STAT5B, STAT3, GHR	62	61	13528	17.8847	0.20131	0.00280583	0.265028
GOTERM_BP_FAT	GO:0007243~protein kinase cascade	9	1.03093	0.000240981	SOCS2, BRAF, STAT5A, SOCS1, STAT5B, OXTR, IRS1, STAT3, GHR	62	370	13528	5.30741	0.285526	0.00399448	0.396144
UP_SEQ_FEATURE	domain:SH2	5	0.572738	0.000250478	SOCS2, STAT5A, SOCS1, STAT5B, STAT3	62	96	19113	16.0559	0.0668046	0.0227833	0.329952
INTERPRO	IPR013801:STAT transcription factor, DNA-binding	3	0.343643	0.000273714	STAT5A, STAT5B, STAT3	62	7	16659	115.154	0.0532785	0.0270039	0.342532
INTERPRO	IPR013799:STAT transcription factor, protein interaction	3	0.343643	0.000273714	STAT5A, STAT5B, STAT3	62	7	16659	115.154	0.0532785	0.0270039	0.342532
INTERPRO	IPR013800:STAT transcription factor, all-alpha	3	0.343643	0.000273714	STAT5A, STAT5B, STAT3	62	7	16659	115.154	0.0532785	0.0270039	0.342532
INTERPRO	IPR012345:STAT transcription factor, DNA-binding, subdomain	3	0.343643	0.000273714	STAT5A, STAT5B, STAT3	62	7	16659	115.154	0.0532785	0.0270039	0.342532
INTERPRO	IPR001217:STAT transcription factor, core	3	0.343643	0.000273714	STAT5A, STAT5B, STAT3	62	7	16659	115.154	0.0532785	0.0270039	0.342532
GOTERM_BP_FAT	GO:0007166~cell surface receptor linked signal transduction	20	2.29095	0.000351198	BSG, GIP, SOCS2, STC2, TRPV1, STAT5A, STAT5B, ANXA1, OXTR, CXCL12, IRS1, STAT3, HHEX, EREG, CTGF, SFRP4, NPPB, NOS3, NGF, GHR	62	1856	13528	2.35122	0.387378	0.00561643	0.576837
GOTERM_BP_FAT	GO:0010604~positive regulation of macromolecule metabolic process	13	1.48912	0.000377081	STAT5A, STAT5B, GJA1, NR4A3, IL6R, IRS1, STAT3, JUNB, HHEX, EREG, CCND2, EIF2B5, GHR	62	857	13528	3.30982	0.409111	0.00596088	0.619226
SP_PIR_KEYWORDS	SH2 domain	5	0.572738	0.000425505	SOCS2, STAT5A, SOCS1, STAT5B, STAT3	62	111	19235	13.9749	0.0839394	0.0108993	0.534587
INTERPRO	IPR000980:SH2 motif	5	0.572738	0.000727327	SOCS2, STAT5A, SOCS1, STAT5B, STAT3	62	111	16659	12.1033	0.135426	0.0473485	0.907815
PIR_SUPERFAMILY	PIRSF015568:signal transducer and transcription activator STAT5A	3	0.343643	0.000813427	STAT5A, STAT5B, STAT3	48	7	7396	66.0357	0.0429915	0.0429915	0.794033
GOTERM_BP_FAT	GO:0007242~intracellular signaling cascade	15	1.71821	0.00114975	PLD2, PLD1, BRAF, SOCS2, STAT5A, STAT5B, SOCS1, PRKCI, OXTR, IRS1, STAT3, CTGF, PLCB1, NGF, GHR	62	1256	13528	2.60581	0.799074	0.0150258	1.87683
SMART	SM00252:SH2	5	0.572738	0.00197166	SOCS2, STAT5A, SOCS1, STAT5B, STAT3	45	111	9079	9.08809	0.095754	0.095754	1.89115
KEGG_PATHWAY	hsa05221:Acute myeloid leukemia	4	0.45819	0.0077006	BRAF, STAT5A, STAT5B, STAT3	37	58	5085	9.4781	0.44857	0.179969	7.83229
GOTERM_BP_FAT	GO:0010557~positive regulation of macromolecule biosynthetic process	9	1.03093	0.00875119	HHEX, EREG, STAT5A, STAT5B, NR4A3, IRS1, STAT3, JUNB, EIF2B5	62	654	13528	3.00266	0.999995	0.0775007	13.4772
INTERPRO	IPR011992:EF-Hand type	5	0.572738	0.0109072	STAT5A, STAT5B, SPARC, PLCB1, STAT3	62	236	16659	5.69266	0.888465	0.355115	12.8432
GOTERM_BP_FAT	GO:0031328~positive regulation of cellular biosynthetic process	9	1.03093	0.01139	HHEX, EREG, STAT5A, STAT5B, NR4A3, IRS1, STAT3, JUNB, EIF2B5	62	685	13528	2.86678	1	0.0923081	17.1936
GOTERM_BP_FAT	GO:0009891~positive regulation of biosynthetic process	9	1.03093	0.0123562	HHEX, EREG, STAT5A, STAT5B, NR4A3, IRS1, STAT3, JUNB, EIF2B5	62	695	13528	2.82553	1	0.0986464	18.5163
KEGG_PATHWAY	hsa04012:ErbB signaling pathway	4	0.45819	0.0230031	BRAF, EREG, STAT5A, STAT5B	37	87	5085	6.31873	0.833362	0.301197	21.7711
GOTERM_BP_FAT	GO:0045944~positive regulation of transcription from RNA polymerase II promoter	6	0.687285	0.0256484	HHEX, STAT5A, STAT5B, NR4A3, STAT3, JUNB	62	371	13528	3.52874	1	0.172852	34.8141
BBID	48.mice_minus_JAKs_and_STATs	3	0.343643	0.0338078	STAT5A, STAT5B, STAT3	11	11	358	8.87603	0.479756	0.479756	22.7213
KEGG_PATHWAY	hsa04062:Chemokine signaling pathway	5	0.572738	0.0416839	BRAF, STAT5B, PLCB1, CXCL12, STAT3	37	187	5085	3.67466	0.962314	0.420977	36.1873
GOTERM_BP_FAT	GO:0046661~male sex differentiation	3	0.343643	0.0428419	STAT5A, STAT5B, NR0B1	62	73	13528	8.96686	1	0.253426	51.3804
GOTERM_BP_FAT	GO:0019953~sexual reproduction	6	0.687285	0.0551072	EREG, CCND2, NOS3, NR0B1, CXCL12, STAT3	62	458	13528	2.85843	1	0.304222	60.6846
GOTERM_BP_FAT	GO:0045935~positive regulation of nucleobase, nucleoside, nucleotide and nucleic acid metabolic process	7	0.801833	0.0613308	HHEX, EREG, STAT5A, STAT5B, NR4A3, STAT3, JUNB	62	624	13528	2.44768	1	0.324574	64.7389
GOTERM_BP_FAT	GO:0045893~positive regulation of transcription, DNA-dependent	6	0.687285	0.0634051	HHEX, STAT5A, STAT5B, NR4A3, STAT3, JUNB	62	477	13528	2.74457	1	0.329032	66.0005
GOTERM_BP_FAT	GO:0051254~positive regulation of RNA metabolic process	6	0.687285	0.0652383	HHEX, STAT5A, STAT5B, NR4A3, STAT3, JUNB	62	481	13528	2.72175	1	0.335807	67.0801
GOTERM_BP_FAT	GO:0051173~positive regulation of nitrogen compound metabolic process	7	0.801833	0.0692637	HHEX, EREG, STAT5A, STAT5B, NR4A3, STAT3, JUNB	62	644	13528	2.37167	1	0.350533	69.3387
GOTERM_MF_FAT	GO:0003690~double-stranded DNA binding	3	0.343643	0.0697454	STAT5B, NR0B1, JUNB	59	97	12983	6.8057	1	0.514691	61.132
GOTERM_BP_FAT	GO:0045596~negative regulation of cell differentiation	4	0.45819	0.0736713	EREG, STAT5A, STAT5B, NR0B1	62	216	13528	4.04062	1	0.36509	71.6444
KEGG_PATHWAY	hsa05200:Pathways in cancer	6	0.687285	0.0789267	PLD1, BRAF, STAT5A, STAT5B, FAS, STAT3	37	328	5085	2.51401	0.998219	0.546757	57.9968
KEGG_PATHWAY	hsa05220:Chronic myeloid leukemia	3	0.343643	0.0980973	BRAF, STAT5A, STAT5B	37	75	5085	5.4973	0.999647	0.548425	66.356
GOTERM_BP_FAT	GO:0006357~regulation of transcription from RNA polymerase II promoter	7	0.801833	0.108319	HHEX, STAT5A, STAT5B, NR4A3, NR0B1, STAT3, JUNB	62	727	13528	2.1009	1	0.464597	84.8652
GOTERM_BP_FAT	GO:0045941~positive regulation of transcription	6	0.687285	0.109905	HHEX, STAT5A, STAT5B, NR4A3, STAT3, JUNB	62	564	13528	2.32121	1	0.467152	85.3026
GOTERM_BP_FAT	GO:0010628~positive regulation of gene expression	6	0.687285	0.120553	HHEX, STAT5A, STAT5B, NR4A3, STAT3, JUNB	62	581	13528	2.25329	1	0.494083	87.9451
GOTERM_MF_FAT	GO:0043565~sequence-specific DNA binding	6	0.687285	0.133704	HHEX, STAT5B, NR4A3, NR0B1, STAT3, JUNB	59	607	12983	2.17513	1	0.711747	84.681
GOTERM_MF_FAT	GO:0043566~structure-specific DNA binding	3	0.343643	0.136913	STAT5B, NR0B1, JUNB	59	145	12983	4.55278	1	0.697697	85.4064
GOTERM_MF_FAT	GO:0003700~transcription factor activity	7	0.801833	0.267964	HHEX, STAT5A, STAT5B, NR4A3, NR0B1, STAT3, JUNB	59	975	12983	1.57985	1	0.901447	98.3045
GOTERM_BP_FAT	GO:0000122~negative regulation of transcription from RNA polymerase II promoter	3	0.343643	0.338027	HHEX, NR0B1, STAT3	62	266	13528	2.46083	1	0.841894	99.888
GOTERM_BP_FAT	GO:0016481~negative regulation of transcription	4	0.45819	0.342508	HHEX, EREG, NR0B1, STAT3	62	459	13528	1.90147	1	0.843859	99.8998
GOTERM_BP_FAT	GO:0010629~negative regulation of gene expression	4	0.45819	0.398193	HHEX, EREG, NR0B1, STAT3	62	504	13528	1.73169	1	0.892224	99.9767
GOTERM_MF_FAT	GO:0008134~transcription factor binding	4	0.45819	0.403474	HHEX, NR0B1, STAT3, JUNB	59	513	12983	1.7158	1	0.976037	99.8833
GOTERM_BP_FAT	GO:0045934~negative regulation of nucleobase, nucleoside, nucleotide and nucleic acid metabolic process	4	0.45819	0.407993	HHEX, EREG, NR0B1, STAT3	62	512	13528	1.70464	1	0.898261	99.9822
GOTERM_MF_FAT	GO:0016564~transcription repressor activity	3	0.343643	0.414241	HHEX, NR0B1, JUNB	59	316	12983	2.08909	1	0.976679	99.908
GOTERM_BP_FAT	GO:0051172~negative regulation of nitrogen compound metabolic process	4	0.45819	0.416533	HHEX, EREG, NR0B1, STAT3	62	519	13528	1.68165	1	0.903805	99.986
SP_PIR_KEYWORDS	transcription regulation	8	0.91638	0.465421	HHEX, BTG2, STAT5A, STAT5B, NR4A3, NR0B1, STAT3, JUNB	62	2026	19235	1.22504	1	0.984419	99.9625
GOTERM_BP_FAT	GO:0045892~negative regulation of transcription, DNA-dependent	3	0.343643	0.479797	HHEX, NR0B1, STAT3	62	356	13528	1.83871	1	0.940026	99.9979
GOTERM_BP_FAT	GO:0051253~negative regulation of RNA metabolic process	3	0.343643	0.488625	HHEX, NR0B1, STAT3	62	362	13528	1.80823	1	0.943789	99.9984
SP_PIR_KEYWORDS	Transcription	8	0.91638	0.489287	HHEX, BTG2, STAT5A, STAT5B, NR4A3, NR0B1, STAT3, JUNB	62	2071	19235	1.19842	1	0.984923	99.9789
SP_PIR_KEYWORDS	activator	3	0.343643	0.493913	STAT5A, STAT5B, STAT3	62	520	19235	1.78986	1	0.983858	99.9812
GOTERM_MF_FAT	GO:0016563~transcription activator activity	3	0.343643	0.550956	NR4A3, STAT3, JUNB	59	410	12983	1.61013	1	0.992101	99.9971
GOTERM_MF_FAT	GO:0030528~transcription regulator activity	7	0.801833	0.68231	HHEX, STAT5A, STAT5B, NR4A3, NR0B1, STAT3, JUNB	59	1512	12983	1.01875	1	0.998468	100
SP_PIR_KEYWORDS	dna-binding	6	0.687285	0.718549	HHEX, STAT5A, STAT5B, NR4A3, STAT3, JUNB	62	1868	19235	0.996494	1	0.998964	100
GOTERM_BP_FAT	GO:0006350~transcription	9	1.03093	0.751024	HHEX, BTG2, EREG, STAT5A, STAT5B, NR4A3, NR0B1, STAT3, JUNB	62	2101	13528	0.93467	1	0.996888	100
GOTERM_BP_FAT	GO:0006355~regulation of transcription, DNA-dependent	7	0.801833	0.827909	HHEX, STAT5A, STAT5B, NR4A3, NR0B1, STAT3, JUNB	62	1773	13528	0.861452	1	0.999253	100
GOTERM_BP_FAT	GO:0051252~regulation of RNA metabolic process	7	0.801833	0.844079	HHEX, STAT5A, STAT5B, NR4A3, NR0B1, STAT3, JUNB	62	1813	13528	0.842446	1	0.999478	100
GOTERM_BP_FAT	GO:0045449~regulation of transcription	9	1.03093	0.92151	HHEX, BTG2, EREG, STAT5A, STAT5B, NR4A3, NR0B1, STAT3, JUNB	62	2601	13528	0.754995	1	0.999965	100
SP_PIR_KEYWORDS	nucleus	10	1.14548	0.947353	HHEX, STAT5A, STAT5B, ANXA1, PRKCI, NR4A3, NR0B1, NUDC, STAT3, JUNB	62	4283	19235	0.724357	1	0.999998	100
GOTERM_MF_FAT	GO:0003677~DNA binding	7	0.801833	0.962106	HHEX, STAT5A, STAT5B, NR4A3, NR0B1, STAT3, JUNB	59	2331	12983	0.660813	1	0.999999	100
Annotation Cluster 22	Enrichment Score: 2.017457029708926
Category	Term	Count	%	PValue	Genes	List Total	Pop Hits	Pop Total	Fold Enrichment	Bonferroni	Benjamini	FDR
GOTERM_CC_FAT	GO:0042995~cell projection	11	1.26002	0.000503048	PLD2, PCSK1, PLD1, TRPV1, OXT, SLC2A2, TH, MAP1B, ANXA1, OXTR, DBH	54	697	12782	3.73564	0.0815213	0.0105733	0.611377
GOTERM_CC_FAT	GO:0030424~axon	5	0.572738	0.00420508	PCSK1, OXT, TH, MAP1B, DBH	54	159	12782	7.44351	0.509415	0.0463677	5.00616
GOTERM_CC_FAT	GO:0043679~nerve terminal	3	0.343643	0.0102397	PCSK1, OXT, TH	54	37	12782	19.1922	0.82438	0.083297	11.7893
GOTERM_BP_FAT	GO:0051789~response to protein stimulus	4	0.45819	0.0124217	PCSK1, OXT, MAP1B, FAS	62	107	13528	8.15677	1	0.0985855	18.6053
GOTERM_CC_FAT	GO:0043005~neuron projection	6	0.687285	0.01337	PCSK1, TRPV1, OXT, TH, MAP1B, DBH	54	342	12782	4.1527	0.89718	0.102662	15.1299
GOTERM_CC_FAT	GO:0044463~cell projection part	5	0.572738	0.0159124	PLD2, PCSK1, OXT, SLC2A2, TH	54	234	12782	5.05777	0.933518	0.102761	17.7572
GOTERM_BP_FAT	GO:0007267~cell-cell signaling	8	0.91638	0.0178695	PCSK1, STC2, EREG, OXT, TH, OXTR, GJA1, DBH	62	600	13528	2.90925	1	0.133882	25.6929
GOTERM_CC_FAT	GO:0033267~axon part	3	0.343643	0.0210389	PCSK1, OXT, TH	54	54	12782	13.1502	0.972498	0.129086	22.8294
GOTERM_CC_FAT	GO:0043025~cell soma	4	0.45819	0.0323617	PCSK1, TH, MAP1B, GHR	54	168	12782	5.6358	0.99615	0.180086	33.0308
Annotation Cluster 23	Enrichment Score: 1.9534646994035239
Category	Term	Count	%	PValue	Genes	List Total	Pop Hits	Pop Total	Fold Enrichment	Bonferroni	Benjamini	FDR
GOTERM_BP_FAT	GO:0045471~response to ethanol	7	0.801833	3.99823e-07	CCND2, TH, STAT5B, NOS3, IL6R, DBH, STAT3	62	64	13528	23.8649	0.000557598	1.85916e-05	0.000658487
GOTERM_BP_FAT	GO:0044057~regulation of system process	8	0.91638	0.000459494	OXT, TH, MAP1B, OXTR, NPPB, NOS3, DBH, NGF	62	309	13528	5.64902	0.473309	0.0069447	0.75408
GOTERM_MF_FAT	GO:0031406~carboxylic acid binding	3	0.343643	0.135396	TH, NOS3, DBH	59	144	12983	4.58439	1	0.704826	85.0676
GOTERM_BP_FAT	GO:0044271~nitrogen compound biosynthetic process	4	0.45819	0.180586	ARG1, TH, NOS3, DBH	62	325	13528	2.68546	1	0.620184	96.2377
SP_PIR_KEYWORDS	oxidoreductase	3	0.343643	0.535711	TH, NOS3, DBH	62	562	19235	1.6561	1	0.989065	99.9936
GOTERM_BP_FAT	GO:0055114~oxidation reduction	3	0.343643	0.790393	TH, NOS3, DBH	62	639	13528	1.02438	1	0.998387	100
Annotation Cluster 24	Enrichment Score: 1.9082672054412275
Category	Term	Count	%	PValue	Genes	List Total	Pop Hits	Pop Total	Fold Enrichment	Bonferroni	Benjamini	FDR
GOTERM_BP_FAT	GO:0001568~blood vessel development	7	0.801833	0.000801416	EREG, CTGF, NOS3, COL1A1, DBH, CXCL12, JUNB	62	245	13528	6.2341	0.673205	0.0112336	1.31174
GOTERM_BP_FAT	GO:0001944~vasculature development	7	0.801833	0.000908834	EREG, CTGF, NOS3, COL1A1, DBH, CXCL12, JUNB	62	251	13528	6.08508	0.718719	0.0123583	1.48633
GOTERM_BP_FAT	GO:0048514~blood vessel morphogenesis	6	0.687285	0.00257847	EREG, CTGF, NOS3, DBH, CXCL12, JUNB	62	211	13528	6.20456	0.97272	0.0298123	4.16296
GOTERM_BP_FAT	GO:0035295~tube development	6	0.687285	0.003087	HHEX, CTGF, NOS3, CFTR, NR4A3, CXCL12	62	220	13528	5.95073	0.986607	0.0339157	4.96453
GOTERM_MF_FAT	GO:0008083~growth factor activity	5	0.572738	0.00574749	EREG, CTGF, TFF1, CXCL12, NGF	59	161	12983	6.83388	0.77657	0.127368	7.25743
GOTERM_BP_FAT	GO:0006928~cell motion	7	0.801833	0.0197626	CTGF, ANXA1, NOS3, IL6R, DBH, CXCL12, STAT3	62	475	13528	3.21548	1	0.141865	28.0169
GOTERM_BP_FAT	GO:0001525~angiogenesis	4	0.45819	0.0291124	EREG, CTGF, NOS3, CXCL12	62	148	13528	5.89712	1	0.188776	38.5277
GOTERM_BP_FAT	GO:0016477~cell migration	5	0.572738	0.0357273	CTGF, NOS3, IL6R, DBH, CXCL12	62	276	13528	3.95278	1	0.221206	45.0738
GOTERM_BP_FAT	GO:0051674~localization of cell	5	0.572738	0.0495136	CTGF, NOS3, IL6R, DBH, CXCL12	62	307	13528	3.55364	1	0.279611	56.6709
GOTERM_BP_FAT	GO:0048870~cell motility	5	0.572738	0.0495136	CTGF, NOS3, IL6R, DBH, CXCL12	62	307	13528	3.55364	1	0.279611	56.6709
GOTERM_BP_FAT	GO:0006955~immune response	4	0.45819	0.608093	IL6R, FAS, DBH, CXCL12	62	690	13528	1.26489	1	0.980933	100
Annotation Cluster 25	Enrichment Score: 1.780650376659493
Category	Term	Count	%	PValue	Genes	List Total	Pop Hits	Pop Total	Fold Enrichment	Bonferroni	Benjamini	FDR
GOTERM_BP_FAT	GO:0051272~positive regulation of cell motion	5	0.572738	0.000985048	PLD1, STAT5B, IL6R, IRS1, CXCL12	62	98	13528	11.1323	0.747115	0.0132591	1.61002
GOTERM_BP_FAT	GO:0048584~positive regulation of response to stimulus	6	0.687285	0.00416455	EREG, STAT5A, STAT5B, IL6R, IRS1, CXCL12	62	236	13528	5.54729	0.997037	0.0413087	6.64225
GOTERM_BP_FAT	GO:0030335~positive regulation of cell migration	4	0.45819	0.00752454	PLD1, IL6R, IRS1, CXCL12	62	89	13528	9.80645	0.999973	0.068717	11.6968
GOTERM_BP_FAT	GO:0007626~locomotory behavior	6	0.687285	0.00776213	PLD1, TH, IL6R, DBH, CXCL12, NGF	62	274	13528	4.77796	0.999981	0.0703581	12.0443
GOTERM_BP_FAT	GO:0040017~positive regulation of locomotion	4	0.45819	0.00979385	PLD1, IL6R, IRS1, CXCL12	62	98	13528	8.90586	0.999999	0.0852956	14.9639
GOTERM_BP_FAT	GO:0051270~regulation of cell motion	5	0.572738	0.0111309	PLD1, STAT5B, IL6R, IRS1, CXCL12	62	193	13528	5.65268	1	0.0918876	16.8354
GOTERM_BP_FAT	GO:0030334~regulation of cell migration	4	0.45819	0.0406879	PLD1, IL6R, IRS1, CXCL12	62	169	13528	5.16434	1	0.243149	49.5467
GOTERM_BP_FAT	GO:0040012~regulation of locomotion	4	0.45819	0.0556494	PLD1, IL6R, IRS1, CXCL12	62	192	13528	4.5457	1	0.305612	61.0545
GOTERM_BP_FAT	GO:0006935~chemotaxis	3	0.343643	0.16248	PLD1, IL6R, CXCL12	62	160	13528	4.09113	1	0.586618	94.6077
GOTERM_BP_FAT	GO:0042330~taxis	3	0.343643	0.16248	PLD1, IL6R, CXCL12	62	160	13528	4.09113	1	0.586618	94.6077
Annotation Cluster 26	Enrichment Score: 1.7542174906267438
Category	Term	Count	%	PValue	Genes	List Total	Pop Hits	Pop Total	Fold Enrichment	Bonferroni	Benjamini	FDR
GOTERM_BP_FAT	GO:0030182~neuron differentiation	8	0.91638	0.00343177	BTG2, TH, MAP1B, PRKCI, GJA1, CXCL12, STAT3, NGF	62	438	13528	3.98527	0.991734	0.0362167	5.50438
GOTERM_BP_FAT	GO:0001754~eye photoreceptor cell differentiation	3	0.343643	0.00397468	TH, PRKCI, STAT3	62	21	13528	31.1705	0.996135	0.0400278	6.34866
GOTERM_BP_FAT	GO:0046530~photoreceptor cell differentiation	3	0.343643	0.00561277	TH, PRKCI, STAT3	62	25	13528	26.1832	0.999611	0.0537939	8.8533
GOTERM_BP_FAT	GO:0048592~eye morphogenesis	3	0.343643	0.0386829	TH, PRKCI, STAT3	62	69	13528	9.48668	1	0.235443	47.7817
GOTERM_BP_FAT	GO:0007423~sensory organ development	4	0.45819	0.0843951	TH, PRKCI, NR4A3, STAT3	62	229	13528	3.81124	1	0.402281	76.5927
GOTERM_BP_FAT	GO:0001654~eye development	3	0.343643	0.119361	TH, PRKCI, STAT3	62	132	13528	4.95894	1	0.491745	87.6731
Annotation Cluster 27	Enrichment Score: 1.6740589215856325
Category	Term	Count	%	PValue	Genes	List Total	Pop Hits	Pop Total	Fold Enrichment	Bonferroni	Benjamini	FDR
GOTERM_BP_FAT	GO:0042592~homeostatic process	16	1.83276	8.19664e-07	TRPV1, OXT, STAT5A, STAT5B, OXTR, DBH, CXCL12, IRS1, STAT3, TIMP1, NPPB, FAS, TFF1, EIF2B2, EIF2B4, EIF2B5	62	751	13528	4.6486	0.00114278	3.36298e-05	0.00134994
GOTERM_BP_FAT	GO:0048878~chemical homeostasis	10	1.14548	0.000445677	OXT, OXTR, NPPB, EIF2B2, DBH, IRS1, CXCL12, STAT3, EIF2B4, EIF2B5	62	512	13528	4.26159	0.463054	0.00688571	0.731482
GOTERM_BP_FAT	GO:0003013~circulatory system process	6	0.687285	0.00148563	OXT, OXTR, NPPB, NOS3, CFTR, CXCL12	62	186	13528	7.0385	0.874318	0.0185112	2.41884
GOTERM_BP_FAT	GO:0008015~blood circulation	6	0.687285	0.00148563	OXT, OXTR, NPPB, NOS3, CFTR, CXCL12	62	186	13528	7.0385	0.874318	0.0185112	2.41884
GOTERM_BP_FAT	GO:0019226~transmission of nerve impulse	7	0.801833	0.00481894	OXT, TH, OXTR, EIF2B2, DBH, EIF2B4, EIF2B5	62	350	13528	4.36387	0.998816	0.0473233	7.6475
GOTERM_BP_FAT	GO:0050801~ion homeostasis	7	0.801833	0.0100654	OXT, OXTR, NPPB, EIF2B2, CXCL12, EIF2B4, EIF2B5	62	409	13528	3.73436	0.999999	0.0870261	15.3473
GOTERM_BP_FAT	GO:0006873~cellular ion homeostasis	6	0.687285	0.0264381	OXT, OXTR, EIF2B2, CXCL12, EIF2B4, EIF2B5	62	374	13528	3.50043	1	0.176066	35.6788
GOTERM_BP_FAT	GO:0055082~cellular chemical homeostasis	6	0.687285	0.0280641	OXT, OXTR, EIF2B2, CXCL12, EIF2B4, EIF2B5	62	380	13528	3.44516	1	0.185097	37.4254
GOTERM_BP_FAT	GO:0019725~cellular homeostasis	6	0.687285	0.0585185	OXT, OXTR, EIF2B2, CXCL12, EIF2B4, EIF2B5	62	466	13528	2.80936	1	0.31657	62.9581
GOTERM_BP_FAT	GO:0006874~cellular calcium ion homeostasis	3	0.343643	0.199691	OXT, OXTR, CXCL12	62	183	13528	3.57694	1	0.657519	97.449
GOTERM_BP_FAT	GO:0055074~calcium ion homeostasis	3	0.343643	0.207922	OXT, OXTR, CXCL12	62	188	13528	3.48181	1	0.670372	97.8484
GOTERM_BP_FAT	GO:0006875~cellular metal ion homeostasis	3	0.343643	0.221167	OXT, OXTR, CXCL12	62	196	13528	3.3397	1	0.69211	98.3702
GOTERM_BP_FAT	GO:0055065~metal ion homeostasis	3	0.343643	0.236152	OXT, OXTR, CXCL12	62	205	13528	3.19308	1	0.714253	98.8165
GOTERM_BP_FAT	GO:0030005~cellular di-, tri-valent inorganic cation homeostasis	3	0.343643	0.272985	OXT, OXTR, CXCL12	62	227	13528	2.88362	1	0.766224	99.4756
GOTERM_BP_FAT	GO:0055066~di-, tri-valent inorganic cation homeostasis	3	0.343643	0.29309	OXT, OXTR, CXCL12	62	239	13528	2.73883	1	0.793217	99.6696
GOTERM_BP_FAT	GO:0030003~cellular cation homeostasis	3	0.343643	0.318129	OXT, OXTR, CXCL12	62	254	13528	2.57709	1	0.821491	99.8175
GOTERM_BP_FAT	GO:0055080~cation homeostasis	3	0.343643	0.370807	OXT, OXTR, CXCL12	62	286	13528	2.28874	1	0.869827	99.9515
Annotation Cluster 28	Enrichment Score: 1.5860971889575715
Category	Term	Count	%	PValue	Genes	List Total	Pop Hits	Pop Total	Fold Enrichment	Bonferroni	Benjamini	FDR
KEGG_PATHWAY	hsa04630:Jak-STAT signaling pathway	8	0.91638	8.4687e-05	SOCS2, CCND2, STAT5A, SOCS1, STAT5B, IL6R, STAT3, GHR	37	155	5085	7.09329	0.00649996	0.00649996	0.0893137
GOTERM_MF_FAT	GO:0019900~kinase binding	7	0.801833	0.000141082	BRAF, CCND2, SOCS1, FAS, IRS1, STAT3, GHR	59	179	12983	8.60534	0.0360191	0.0360191	0.184252
GOTERM_MF_FAT	GO:0019899~enzyme binding	10	1.14548	0.000476856	BRAF, CCND2, SOCS1, ALDOB, IL6R, FAS, PLCB1, IRS1, STAT3, GHR	59	523	12983	4.20747	0.116631	0.0404946	0.621512
GOTERM_MF_FAT	GO:0019901~protein kinase binding	6	0.687285	0.000491546	BRAF, CCND2, SOCS1, IRS1, STAT3, GHR	59	147	12983	8.98167	0.12	0.0314531	0.640601
GOTERM_BP_FAT	GO:0010647~positive regulation of cell communication	8	0.91638	0.000667317	HHEX, EREG, OXT, OXTR, GJA1, IL6R, IRS1, GHR	62	329	13528	5.30562	0.605927	0.00975441	1.09338
GOTERM_BP_FAT	GO:0042516~regulation of tyrosine phosphorylation of Stat3 protein	3	0.343643	0.00260408	SOCS1, IL6R, GHR	62	17	13528	38.5047	0.97368	0.0298571	4.20348
GOTERM_BP_FAT	GO:0032869~cellular response to insulin stimulus	4	0.45819	0.00355005	CCND2, PRKCI, IRS1, GHR	62	68	13528	12.8349	0.992995	0.037163	5.68892
BIOCARTA	h_ghPathway:Growth Hormone Signaling Pathway	4	0.45819	0.00645016	STAT5A, SOCS1, IRS1, GHR	27	22	1437	9.67677	0.39242	0.39242	6.5995
GOTERM_BP_FAT	GO:0042509~regulation of tyrosine phosphorylation of STAT protein	3	0.343643	0.0085503	SOCS1, IL6R, GHR	62	31	13528	21.1155	0.999994	0.0762657	13.1879
GOTERM_BP_FAT	GO:0042327~positive regulation of phosphorylation	4	0.45819	0.00952419	EREG, CCND2, IL6R, GHR	62	97	13528	8.99767	0.999998	0.0835561	14.5817
GOTERM_BP_FAT	GO:0010562~positive regulation of phosphorus metabolic process	4	0.45819	0.0103465	EREG, CCND2, IL6R, GHR	62	100	13528	8.72774	0.999999	0.0882695	15.7422
GOTERM_BP_FAT	GO:0032868~response to insulin stimulus	4	0.45819	0.0103465	CCND2, PRKCI, IRS1, GHR	62	100	13528	8.72774	0.999999	0.0882695	15.7422
GOTERM_BP_FAT	GO:0045937~positive regulation of phosphate metabolic process	4	0.45819	0.0103465	EREG, CCND2, IL6R, GHR	62	100	13528	8.72774	0.999999	0.0882695	15.7422
GOTERM_BP_FAT	GO:0009967~positive regulation of signal transduction	6	0.687285	0.0104807	HHEX, EREG, GJA1, IL6R, IRS1, GHR	62	295	13528	4.43783	1	0.0888279	15.9302
GOTERM_BP_FAT	GO:0046425~regulation of JAK-STAT cascade	3	0.343643	0.0114184	SOCS1, IL6R, GHR	62	36	13528	18.1828	1	0.0919975	17.2328
KEGG_PATHWAY	hsa04910:Insulin signaling pathway	5	0.572738	0.0144936	SOCS2, BRAF, SOCS1, PRKCI, IRS1	37	135	5085	5.09009	0.675079	0.245004	14.2758
BIOCARTA	h_il2rbPathway:IL-2 Receptor Beta Chain in T cell Activation	4	0.45819	0.0200231	STAT5A, SOCS1, FAS, IRS1	27	33	1437	6.45118	0.789321	0.541002	19.2166
GOTERM_BP_FAT	GO:0051247~positive regulation of protein metabolic process	5	0.572738	0.0238609	CCND2, GJA1, IL6R, GHR, EIF2B5	62	243	13528	4.48958	1	0.163268	32.8164
GOTERM_BP_FAT	GO:0050730~regulation of peptidyl-tyrosine phosphorylation	3	0.343643	0.0376689	SOCS1, IL6R, GHR	62	68	13528	9.62619	1	0.230924	46.8671
GOTERM_BP_FAT	GO:0001932~regulation of protein amino acid phosphorylation	4	0.45819	0.0431211	CCND2, SOCS1, IL6R, GHR	62	173	13528	5.04494	1	0.253834	51.6135
SP_PIR_KEYWORDS	transmembrane protein	6	0.687285	0.052553	STS, TRPV1, GJA1, IL6R, FAS, GHR	62	642	19235	2.89946	0.999985	0.480123	49.3338
GOTERM_BP_FAT	GO:0042325~regulation of phosphorylation	6	0.687285	0.0585185	EREG, CCND2, SOCS1, IL6R, IRS1, GHR	62	466	13528	2.80936	1	0.31657	62.9581
GOTERM_BP_FAT	GO:0001934~positive regulation of protein amino acid phosphorylation	3	0.343643	0.0610042	CCND2, IL6R, GHR	62	89	13528	7.35484	1	0.324294	64.5363
GOTERM_BP_FAT	GO:0051174~regulation of phosphorus metabolic process	6	0.687285	0.0671014	EREG, CCND2, SOCS1, IL6R, IRS1, GHR	62	485	13528	2.6993	1	0.342598	68.1442
GOTERM_BP_FAT	GO:0019220~regulation of phosphate metabolic process	6	0.687285	0.0671014	EREG, CCND2, SOCS1, IL6R, IRS1, GHR	62	485	13528	2.6993	1	0.342598	68.1442
GOTERM_CC_FAT	GO:0043235~receptor complex	3	0.343643	0.0834591	IL6R, IRS1, GHR	54	116	12782	6.12165	1	0.335762	65.4284
GOTERM_BP_FAT	GO:0043085~positive regulation of catalytic activity	6	0.687285	0.0846711	EREG, CCND2, ALDOB, NOS3, IRS1, GHR	62	520	13528	2.51762	1	0.402047	76.7086
GOTERM_BP_FAT	GO:0033674~positive regulation of kinase activity	4	0.45819	0.0861019	EREG, CCND2, IRS1, GHR	62	231	13528	3.77824	1	0.404891	77.301
GOTERM_BP_FAT	GO:0032270~positive regulation of cellular protein metabolic process	4	0.45819	0.0878236	CCND2, IL6R, GHR, EIF2B5	62	233	13528	3.74581	1	0.408762	77.9951
GOTERM_BP_FAT	GO:0051347~positive regulation of transferase activity	4	0.45819	0.0939641	EREG, CCND2, IRS1, GHR	62	240	13528	3.63656	1	0.423404	80.3118
GOTERM_BP_FAT	GO:0010627~regulation of protein kinase cascade	4	0.45819	0.102114	SOCS1, GJA1, IL6R, GHR	62	249	13528	3.50512	1	0.446542	83.0341
GOTERM_BP_FAT	GO:0044093~positive regulation of molecular function	6	0.687285	0.123776	EREG, CCND2, ALDOB, NOS3, IRS1, GHR	62	586	13528	2.23406	1	0.498604	88.6524
GOTERM_BP_FAT	GO:0031399~regulation of protein modification process	4	0.45819	0.147782	CCND2, SOCS1, IL6R, GHR	62	295	13528	2.95856	1	0.556987	92.8187
GOTERM_BP_FAT	GO:0010740~positive regulation of protein kinase cascade	3	0.343643	0.173671	GJA1, IL6R, GHR	62	167	13528	3.91964	1	0.608207	95.6794
UP_SEQ_FEATURE	compositionally biased region:Poly-Ser	4	0.45819	0.193405	BRAF, SOCS1, NR4A3, IRS1	62	475	19113	2.59599	1	0.995451	94.1318
GOTERM_BP_FAT	GO:0031401~positive regulation of protein modification process	3	0.343643	0.206273	CCND2, IL6R, GHR	62	187	13528	3.50043	1	0.668342	97.7734
GOTERM_BP_FAT	GO:0043549~regulation of kinase activity	4	0.45819	0.217543	EREG, CCND2, IRS1, GHR	62	357	13528	2.44475	1	0.686532	98.2407
GOTERM_CC_FAT	GO:0005887~integral to plasma membrane	8	0.91638	0.218881	EREG, TRPV1, SLC2A2, OXTR, GJA1, IL6R, IRS1, GHR	54	1188	12782	1.59396	1	0.604549	95.0743
GOTERM_BP_FAT	GO:0051338~regulation of transferase activity	4	0.45819	0.235404	EREG, CCND2, IRS1, GHR	62	372	13528	2.34617	1	0.714145	98.7972
GOTERM_CC_FAT	GO:0031226~intrinsic to plasma membrane	8	0.91638	0.235671	EREG, TRPV1, SLC2A2, OXTR, GJA1, IL6R, IRS1, GHR	54	1215	12782	1.55854	1	0.619542	96.2203
GOTERM_BP_FAT	GO:0045860~positive regulation of protein kinase activity	3	0.343643	0.266279	EREG, CCND2, GHR	62	223	13528	2.93534	1	0.757357	99.39
GOTERM_BP_FAT	GO:0045859~regulation of protein kinase activity	3	0.343643	0.463383	EREG, CCND2, GHR	62	345	13528	1.89734	1	0.932574	99.9965
Annotation Cluster 29	Enrichment Score: 1.5180110256402313
Category	Term	Count	%	PValue	Genes	List Total	Pop Hits	Pop Total	Fold Enrichment	Bonferroni	Benjamini	FDR
GOTERM_CC_FAT	GO:0044433~cytoplasmic vesicle part	6	0.687285	0.00103219	TH, GJA1, CFTR, SPARC, DBH, TIMP1	54	187	12782	7.59477	0.160148	0.0173015	1.25076
GOTERM_CC_FAT	GO:0030141~secretory granule	5	0.572738	0.00650926	PCSK1, OXT, SPARC, DBH, TIMP1	54	180	12782	6.5751	0.668345	0.0628587	7.6507
GOTERM_CC_FAT	GO:0060205~cytoplasmic membrane-bounded vesicle lumen	3	0.343643	0.0142788	SPARC, DBH, TIMP1	54	44	12782	16.1389	0.912009	0.100283	16.0778
GOTERM_CC_FAT	GO:0031983~vesicle lumen	3	0.343643	0.0155402	SPARC, DBH, TIMP1	54	46	12782	15.4372	0.92913	0.104424	17.3773
GOTERM_CC_FAT	GO:0031974~membrane-enclosed lumen	8	0.91638	0.666156	GATM, NOS3, SPARC, DBH, STAT3, JUNB, TIMP1, NGF	54	1856	12782	1.02027	1	0.969749	99.9998
GOTERM_CC_FAT	GO:0043233~organelle lumen	7	0.801833	0.785092	NOS3, SPARC, DBH, STAT3, JUNB, TIMP1, NGF	54	1820	12782	0.910399	1	0.989524	100
Annotation Cluster 30	Enrichment Score: 1.5099164864900703
Category	Term	Count	%	PValue	Genes	List Total	Pop Hits	Pop Total	Fold Enrichment	Bonferroni	Benjamini	FDR
GOTERM_BP_FAT	GO:0032103~positive regulation of response to external stimulus	4	0.45819	0.00298922	STAT5A, STAT5B, IL6R, CXCL12	62	64	13528	13.6371	0.984643	0.033383	4.81089
GOTERM_BP_FAT	GO:0043029~T cell homeostasis	3	0.343643	0.00397468	STAT5A, STAT5B, FAS	62	21	13528	31.1705	0.996135	0.0400278	6.34866
GOTERM_BP_FAT	GO:0048584~positive regulation of response to stimulus	6	0.687285	0.00416455	EREG, STAT5A, STAT5B, IL6R, IRS1, CXCL12	62	236	13528	5.54729	0.997037	0.0413087	6.64225
GOTERM_BP_FAT	GO:0032101~regulation of response to external stimulus	5	0.572738	0.00570229	STAT5A, STAT5B, NOS3, IL6R, CXCL12	62	159	13528	6.86143	0.999657	0.054259	8.98835
GOTERM_BP_FAT	GO:0033077~T cell differentiation in the thymus	3	0.343643	0.00652909	STAT5A, STAT5B, FAS	62	27	13528	24.2437	0.999892	0.0614864	10.2268
GOTERM_BP_FAT	GO:0002260~lymphocyte homeostasis	3	0.343643	0.00701104	STAT5A, STAT5B, FAS	62	28	13528	23.3779	0.999945	0.0650152	10.9413
GOTERM_BP_FAT	GO:0048872~homeostasis of number of cells	4	0.45819	0.0103465	STAT5A, STAT5B, FAS, TIMP1	62	100	13528	8.72774	0.999999	0.0882695	15.7422
GOTERM_BP_FAT	GO:0001776~leukocyte homeostasis	3	0.343643	0.0114184	STAT5A, STAT5B, FAS	62	36	13528	18.1828	1	0.0919975	17.2328
GOTERM_BP_FAT	GO:0042110~T cell activation	4	0.45819	0.0191834	STAT5A, STAT5B, FAS, CXCL12	62	126	13528	6.92678	1	0.139392	27.3133
GOTERM_BP_FAT	GO:0050864~regulation of B cell activation	3	0.343643	0.0221335	STAT5A, STAT5B, FAS	62	51	13528	12.8349	1	0.1553	30.8314
GOTERM_BP_FAT	GO:0002684~positive regulation of immune system process	5	0.572738	0.0223104	EREG, STAT5A, STAT5B, IL6R, CXCL12	62	238	13528	4.5839	1	0.155679	31.0371
GOTERM_BP_FAT	GO:0045619~regulation of lymphocyte differentiation	3	0.343643	0.0327588	STAT5A, STAT5B, FAS	62	63	13528	10.3902	1	0.20639	42.2217
GOTERM_BP_FAT	GO:0030217~T cell differentiation	3	0.343643	0.0346904	STAT5A, STAT5B, FAS	62	65	13528	10.0705	1	0.216374	44.0929
GOTERM_BP_FAT	GO:0045637~regulation of myeloid cell differentiation	3	0.343643	0.0397073	STAT5A, STAT5B, FAS	62	70	13528	9.35115	1	0.239954	48.6907
GOTERM_BP_FAT	GO:0050865~regulation of cell activation	4	0.45819	0.0443648	STAT5A, STAT5B, NOS3, FAS	62	175	13528	4.98728	1	0.257105	52.6389
GOTERM_BP_FAT	GO:0046649~lymphocyte activation	4	0.45819	0.0606591	STAT5A, STAT5B, FAS, CXCL12	62	199	13528	4.3858	1	0.323928	64.321
GOTERM_BP_FAT	GO:0030098~lymphocyte differentiation	3	0.343643	0.0786599	STAT5A, STAT5B, FAS	62	103	13528	6.35515	1	0.382591	74.0573
KEGG_PATHWAY	hsa05200:Pathways in cancer	6	0.687285	0.0789267	PLD1, BRAF, STAT5A, STAT5B, FAS, STAT3	37	328	5085	2.51401	0.998219	0.546757	57.9968
GOTERM_BP_FAT	GO:0030097~hemopoiesis	4	0.45819	0.0904335	STAT5A, STAT5B, FAS, TIMP1	62	236	13528	3.6982	1	0.414528	79.0094
GOTERM_BP_FAT	GO:0045321~leukocyte activation	4	0.45819	0.0957508	STAT5A, STAT5B, FAS, CXCL12	62	242	13528	3.6065	1	0.427173	80.9415
GOTERM_BP_FAT	GO:0048534~hemopoietic or lymphoid organ development	4	0.45819	0.112447	STAT5A, STAT5B, FAS, TIMP1	62	260	13528	3.35682	1	0.47272	85.9789
GOTERM_BP_FAT	GO:0002521~leukocyte differentiation	3	0.343643	0.11788	STAT5A, STAT5B, FAS	62	131	13528	4.9968	1	0.48849	87.3274
GOTERM_BP_FAT	GO:0002520~immune system development	4	0.45819	0.128162	STAT5A, STAT5B, FAS, TIMP1	62	276	13528	3.16223	1	0.50897	89.5526
GOTERM_BP_FAT	GO:0001775~cell activation	4	0.45819	0.139401	STAT5A, STAT5B, FAS, CXCL12	62	287	13528	3.04103	1	0.536965	91.5628
GOTERM_BP_FAT	GO:0051249~regulation of lymphocyte activation	3	0.343643	0.14364	STAT5A, STAT5B, FAS	62	148	13528	4.42284	1	0.547226	92.2217
GOTERM_BP_FAT	GO:0002694~regulation of leukocyte activation	3	0.343643	0.172065	STAT5A, STAT5B, FAS	62	166	13528	3.94326	1	0.605745	95.5389
Annotation Cluster 31	Enrichment Score: 1.499916178310295
Category	Term	Count	%	PValue	Genes	List Total	Pop Hits	Pop Total	Fold Enrichment	Bonferroni	Benjamini	FDR
GOTERM_BP_FAT	GO:0043279~response to alkaloid	4	0.45819	0.00183731	PCSK1, OXT, OXTR, GHR	62	54	13528	16.1625	0.923112	0.0222523	2.98334
GOTERM_BP_FAT	GO:0051050~positive regulation of transport	5	0.572738	0.0180385	PCSK1, OXT, PRKCI, OXTR, IRS1	62	223	13528	4.89223	1	0.133649	25.9031
SP_PIR_KEYWORDS	cleavage on pair of basic residues	4	0.45819	0.0547887	PCSK1, GIP, OXT, NGF	62	271	19235	4.57922	0.999991	0.475263	50.8191
GOTERM_BP_FAT	GO:0051046~regulation of secretion	4	0.45819	0.0628693	PCSK1, OXT, OXTR, NGF	62	202	13528	4.32066	1	0.327857	65.6788
GOTERM_BP_FAT	GO:0051047~positive regulation of secretion	3	0.343643	0.0866628	PCSK1, OXT, OXTR	62	109	13528	6.00533	1	0.405717	77.5294
GOTERM_BP_FAT	GO:0060341~regulation of cellular localization	4	0.45819	0.101195	PCSK1, OXT, OXTR, NGF	62	248	13528	3.51925	1	0.44471	82.7457
Annotation Cluster 32	Enrichment Score: 1.4562290664441846
Category	Term	Count	%	PValue	Genes	List Total	Pop Hits	Pop Total	Fold Enrichment	Bonferroni	Benjamini	FDR
GOTERM_BP_FAT	GO:0035295~tube development	6	0.687285	0.003087	HHEX, CTGF, NOS3, CFTR, NR4A3, CXCL12	62	220	13528	5.95073	0.986607	0.0339157	4.96453
GOTERM_BP_FAT	GO:0030324~lung development	3	0.343643	0.073464	CTGF, NOS3, CFTR	62	99	13528	6.61193	1	0.365476	71.5398
GOTERM_BP_FAT	GO:0030323~respiratory tube development	3	0.343643	0.0773502	CTGF, NOS3, CFTR	62	102	13528	6.41746	1	0.378655	73.4432
GOTERM_BP_FAT	GO:0060541~respiratory system development	3	0.343643	0.0853122	CTGF, NOS3, CFTR	62	108	13528	6.06093	1	0.403195	76.9758
Annotation Cluster 33	Enrichment Score: 1.36870148288692
Category	Term	Count	%	PValue	Genes	List Total	Pop Hits	Pop Total	Fold Enrichment	Bonferroni	Benjamini	FDR
GOTERM_MF_FAT	GO:0019838~growth factor binding	4	0.45819	0.0114948	CTGF, IL6R, COL1A1, GHR	59	105	12983	8.38289	0.950508	0.193225	14.0255
GOTERM_BP_FAT	GO:0060348~bone development	4	0.45819	0.0180047	CTGF, SPARC, COL1A1, GHR	62	123	13528	7.09573	1	0.134119	25.8611
GOTERM_BP_FAT	GO:0051216~cartilage development	3	0.343643	0.0439068	CTGF, COL1A1, GHR	62	74	13528	8.84568	1	0.255803	52.2637
GOTERM_BP_FAT	GO:0048705~skeletal system morphogenesis	3	0.343643	0.0907533	CTGF, COL1A1, GHR	62	112	13528	5.84447	1	0.414422	79.1307
GOTERM_BP_FAT	GO:0001501~skeletal system development	4	0.45819	0.173865	CTGF, SPARC, COL1A1, GHR	62	319	13528	2.73597	1	0.607368	95.696
Annotation Cluster 34	Enrichment Score: 1.3204660085920015
Category	Term	Count	%	PValue	Genes	List Total	Pop Hits	Pop Total	Fold Enrichment	Bonferroni	Benjamini	FDR
GOTERM_CC_FAT	GO:0000267~cell fraction	13	1.48912	0.00131374	STS, PLD1, GIP, MAP1B, DBH, NR0B1, EIF2B1, IRS1, SLC2A2, NOS3, CTSB, FAS, PLCB1	54	1083	12782	2.84132	0.199219	0.0183437	1.58943
GOTERM_CC_FAT	GO:0005624~membrane fraction	8	0.91638	0.048352	PLD1, STS, SLC2A2, PLCB1, NR0B1, DBH, IRS1, EIF2B1	54	809	12782	2.3407	0.99977	0.243603	45.3392
GOTERM_CC_FAT	GO:0005626~insoluble fraction	8	0.91638	0.0568088	PLD1, STS, SLC2A2, PLCB1, NR0B1, DBH, IRS1, EIF2B1	54	839	12782	2.25701	0.999949	0.258827	50.9737
GOTERM_CC_FAT	GO:0005792~microsome	3	0.343643	0.257782	PLD1, STS, IRS1	54	237	12782	2.99625	1	0.649923	97.3571
GOTERM_CC_FAT	GO:0042598~vesicular fraction	3	0.343643	0.268583	PLD1, STS, IRS1	54	244	12782	2.91029	1	0.659976	97.7895
Annotation Cluster 35	Enrichment Score: 1.1841628870356706
Category	Term	Count	%	PValue	Genes	List Total	Pop Hits	Pop Total	Fold Enrichment	Bonferroni	Benjamini	FDR
GOTERM_CC_FAT	GO:0000323~lytic vacuole	4	0.45819	0.0569125	STS, ALDOB, GJA1, CTSB	54	211	12782	4.48727	0.99995	0.252677	51.0393
GOTERM_CC_FAT	GO:0005764~lysosome	4	0.45819	0.0569125	STS, ALDOB, GJA1, CTSB	54	211	12782	4.48727	0.99995	0.252677	51.0393
GOTERM_CC_FAT	GO:0005773~vacuole	4	0.45819	0.086516	STS, ALDOB, GJA1, CTSB	54	252	12782	3.7572	1	0.338547	66.8078
Annotation Cluster 36	Enrichment Score: 1.1597043331402963
Category	Term	Count	%	PValue	Genes	List Total	Pop Hits	Pop Total	Fold Enrichment	Bonferroni	Benjamini	FDR
GOTERM_BP_FAT	GO:0001558~regulation of cell growth	5	0.572738	0.0113276	SOCS2, CTGF, MAP1B, NPPB, NGF	62	194	13528	5.62355	1	0.0923566	17.1074
GOTERM_BP_FAT	GO:0032535~regulation of cellular component size	4	0.45819	0.123168	MAP1B, NPPB, CXCL12, NGF	62	271	13528	3.22057	1	0.498081	88.522
GOTERM_BP_FAT	GO:0008361~regulation of cell size	3	0.343643	0.237822	MAP1B, NPPB, NGF	62	206	13528	3.17758	1	0.715957	98.8584
Annotation Cluster 37	Enrichment Score: 1.1509955135212906
Category	Term	Count	%	PValue	Genes	List Total	Pop Hits	Pop Total	Fold Enrichment	Bonferroni	Benjamini	FDR
GOTERM_BP_FAT	GO:0060348~bone development	4	0.45819	0.0180047	CTGF, SPARC, COL1A1, GHR	62	123	13528	7.09573	1	0.134119	25.8611
GOTERM_CC_FAT	GO:0005578~proteinaceous extracellular matrix	5	0.572738	0.0432769	CTGF, TIMP4, SPARC, COL1A1, TIMP1	54	320	12782	3.6985	0.999434	0.227265	41.6784
GOTERM_CC_FAT	GO:0031012~extracellular matrix	5	0.572738	0.0543362	CTGF, TIMP4, SPARC, COL1A1, TIMP1	54	345	12782	3.43049	0.999921	0.255508	49.384
GOTERM_BP_FAT	GO:0001503~ossification	3	0.343643	0.0949002	CTGF, SPARC, COL1A1	62	115	13528	5.69201	1	0.425449	80.6441
GOTERM_BP_FAT	GO:0001501~skeletal system development	4	0.45819	0.173865	CTGF, SPARC, COL1A1, GHR	62	319	13528	2.73597	1	0.607368	95.696
SP_PIR_KEYWORDS	extracellular matrix	3	0.343643	0.177753	CTGF, SPARC, COL1A1	62	241	19235	3.86193	1	0.813603	91.4986
Annotation Cluster 38	Enrichment Score: 1.1162394409982368
Category	Term	Count	%	PValue	Genes	List Total	Pop Hits	Pop Total	Fold Enrichment	Bonferroni	Benjamini	FDR
GOTERM_BP_FAT	GO:0009063~cellular amino acid catabolic process	3	0.343643	0.0376689	ARG1, NOS3, DBH	62	68	13528	9.62619	1	0.230924	46.8671
GOTERM_BP_FAT	GO:0009310~amine catabolic process	3	0.343643	0.0482639	ARG1, NOS3, DBH	62	78	13528	8.39206	1	0.27455	55.723
GOTERM_BP_FAT	GO:0016054~organic acid catabolic process	3	0.343643	0.0893835	ARG1, NOS3, DBH	62	111	13528	5.89712	1	0.411966	78.6067
GOTERM_BP_FAT	GO:0046395~carboxylic acid catabolic process	3	0.343643	0.0893835	ARG1, NOS3, DBH	62	111	13528	5.89712	1	0.411966	78.6067
GOTERM_BP_FAT	GO:0044271~nitrogen compound biosynthetic process	4	0.45819	0.180586	ARG1, TH, NOS3, DBH	62	325	13528	2.68546	1	0.620184	96.2377
Annotation Cluster 39	Enrichment Score: 1.0675021492365633
Category	Term	Count	%	PValue	Genes	List Total	Pop Hits	Pop Total	Fold Enrichment	Bonferroni	Benjamini	FDR
GOTERM_BP_FAT	GO:0051960~regulation of nervous system development	5	0.572738	0.0109365	CCND2, OXT, MAP1B, OXTR, NGF	62	192	13528	5.68212	1	0.0908835	16.5657
GOTERM_BP_FAT	GO:0045664~regulation of neuron differentiation	3	0.343643	0.120845	CCND2, MAP1B, NGF	62	133	13528	4.92166	1	0.493668	88.011
GOTERM_BP_FAT	GO:0050767~regulation of neurogenesis	3	0.343643	0.172065	CCND2, MAP1B, NGF	62	166	13528	3.94326	1	0.605745	95.5389
GOTERM_BP_FAT	GO:0060284~regulation of cell development	3	0.343643	0.236152	CCND2, MAP1B, NGF	62	205	13528	3.19308	1	0.714253	98.8165
Annotation Cluster 40	Enrichment Score: 1.0601334161233587
Category	Term	Count	%	PValue	Genes	List Total	Pop Hits	Pop Total	Fold Enrichment	Bonferroni	Benjamini	FDR
GOTERM_MF_FAT	GO:0004857~enzyme inhibitor activity	5	0.572738	0.0323173	SERPINA7, SOCS1, ANXA1, TIMP4, TIMP1	59	270	12983	4.07502	0.999805	0.39494	34.91
GOTERM_MF_FAT	GO:0004866~endopeptidase inhibitor activity	3	0.343643	0.136913	SERPINA7, TIMP4, TIMP1	59	145	12983	4.55278	1	0.697697	85.4064
GOTERM_MF_FAT	GO:0030414~peptidase inhibitor activity	3	0.343643	0.149183	SERPINA7, TIMP4, TIMP1	59	153	12983	4.31472	1	0.719977	87.8973
Annotation Cluster 41	Enrichment Score: 1.0190474008885841
Category	Term	Count	%	PValue	Genes	List Total	Pop Hits	Pop Total	Fold Enrichment	Bonferroni	Benjamini	FDR
GOTERM_CC_FAT	GO:0044431~Golgi apparatus part	6	0.687285	0.00724884	PCSK1, PLD1, BSG, GJA1, NOS3, NGF	54	294	12782	4.83069	0.707566	0.0660258	8.48509
GOTERM_CC_FAT	GO:0045121~membrane raft	4	0.45819	0.0213762	BSG, GJA1, NOS3, IRS1	54	143	12782	6.62108	0.974054	0.126503	23.1528
GOTERM_CC_FAT	GO:0005794~Golgi apparatus	8	0.91638	0.067134	PCSK1, PLD1, STS, BSG, GJA1, NOS3, NUDC, NGF	54	872	12782	2.17159	0.999992	0.285059	57.1287
GOTERM_CC_FAT	GO:0030659~cytoplasmic vesicle membrane	3	0.343643	0.113128	TH, GJA1, CFTR	54	139	12782	5.10871	1	0.413703	76.8504
GOTERM_CC_FAT	GO:0012506~vesicle membrane	3	0.343643	0.129552	TH, GJA1, CFTR	54	151	12782	4.70272	1	0.443565	81.5665
GOTERM_CC_FAT	GO:0000139~Golgi membrane	3	0.343643	0.180119	BSG, GJA1, NOS3	54	186	12782	3.8178	1	0.550272	91.1116
GOTERM_CC_FAT	GO:0012505~endomembrane system	6	0.687285	0.222251	STS, BSG, TH, GJA1, NOS3, CFTR	54	782	12782	1.81614	1	0.602851	95.3271
GOTERM_CC_FAT	GO:0031090~organelle membrane	7	0.801833	0.300782	STS, BSG, GATM, TH, GJA1, NOS3, CFTR	54	1096	12782	1.51179	1	0.701605	98.723
GOTERM_CC_FAT	GO:0005783~endoplasmic reticulum	6	0.687285	0.367082	PCSK1, PLD1, STS, TH, GJA1, CFTR	54	960	12782	1.4794	1	0.780355	99.6208
Annotation Cluster 42	Enrichment Score: 1.0130280361177717
Category	Term	Count	%	PValue	Genes	List Total	Pop Hits	Pop Total	Fold Enrichment	Bonferroni	Benjamini	FDR
GOTERM_MF_FAT	GO:0005543~phospholipid binding	5	0.572738	0.00799309	PLD2, PLD1, MAP1B, ANXA1, PRKCI	59	177	12983	6.21613	0.875886	0.148286	9.95839
GOTERM_MF_FAT	GO:0008289~lipid binding	6	0.687285	0.049992	PLD2, PLD1, BRAF, MAP1B, ANXA1, PRKCI	59	450	12983	2.93401	0.999998	0.523259	48.847
KEGG_PATHWAY	hsa04144:Endocytosis	3	0.343643	0.376419	PLD2, PLD1, PRKCI	37	184	5085	2.24075	1	0.89698	99.3145
GOTERM_BP_FAT	GO:0007010~cytoskeleton organization	3	0.343643	0.589659	PLD2, MAP1B, PRKCI	62	436	13528	1.50133	1	0.977108	100
Annotation Cluster 43	Enrichment Score: 1.0098153447025617
Category	Term	Count	%	PValue	Genes	List Total	Pop Hits	Pop Total	Fold Enrichment	Bonferroni	Benjamini	FDR
GOTERM_BP_FAT	GO:0019953~sexual reproduction	6	0.687285	0.0551072	EREG, CCND2, NOS3, NR0B1, CXCL12, STAT3	62	458	13528	2.85843	1	0.304222	60.6846
GOTERM_BP_FAT	GO:0007276~gamete generation	5	0.572738	0.102357	EREG, CCND2, NOS3, NR0B1, CXCL12	62	395	13528	2.76194	1	0.446078	83.1096
GOTERM_BP_FAT	GO:0048610~reproductive cellular process	3	0.343643	0.165664	EREG, NR0B1, CXCL12	62	162	13528	4.04062	1	0.593084	94.9356
Annotation Cluster 44	Enrichment Score: 0.9611508170900925
Category	Term	Count	%	PValue	Genes	List Total	Pop Hits	Pop Total	Fold Enrichment	Bonferroni	Benjamini	FDR
GOTERM_CC_FAT	GO:0048770~pigment granule	3	0.343643	0.0525446	BSG, TH, CTSB	54	89	12782	7.97878	0.999891	0.254912	48.2028
GOTERM_CC_FAT	GO:0042470~melanosome	3	0.343643	0.0525446	BSG, TH, CTSB	54	89	12782	7.97878	0.999891	0.254912	48.2028
GOTERM_CC_FAT	GO:0005739~mitochondrion	6	0.687285	0.473688	BSG, GATM, TH, GJA1, CTSB, GHR	54	1087	12782	1.30655	1	0.875823	99.9599
Annotation Cluster 45	Enrichment Score: 0.9570410102767207
Category	Term	Count	%	PValue	Genes	List Total	Pop Hits	Pop Total	Fold Enrichment	Bonferroni	Benjamini	FDR
GOTERM_BP_FAT	GO:0030182~neuron differentiation	8	0.91638	0.00343177	BTG2, TH, MAP1B, PRKCI, GJA1, CXCL12, STAT3, NGF	62	438	13528	3.98527	0.991734	0.0362167	5.50438
GOTERM_BP_FAT	GO:0048666~neuron development	6	0.687285	0.018164	TH, MAP1B, PRKCI, GJA1, CXCL12, NGF	62	339	13528	3.86183	1	0.133819	26.059
GOTERM_BP_FAT	GO:0031175~neuron projection development	4	0.45819	0.108644	MAP1B, GJA1, CXCL12, NGF	62	256	13528	3.40927	1	0.464354	84.9558
GOTERM_BP_FAT	GO:0032535~regulation of cellular component size	4	0.45819	0.123168	MAP1B, NPPB, CXCL12, NGF	62	271	13528	3.22057	1	0.498081	88.522
GOTERM_BP_FAT	GO:0000902~cell morphogenesis	4	0.45819	0.216363	MAP1B, PRKCI, GJA1, CXCL12	62	356	13528	2.45161	1	0.685526	98.1965
GOTERM_BP_FAT	GO:0030030~cell projection organization	4	0.45819	0.230613	MAP1B, GJA1, CXCL12, NGF	62	368	13528	2.37167	1	0.706897	98.6669
GOTERM_BP_FAT	GO:0048812~neuron projection morphogenesis	3	0.343643	0.249525	MAP1B, GJA1, CXCL12	62	213	13528	3.07315	1	0.734447	99.1152
GOTERM_BP_FAT	GO:0032989~cellular component morphogenesis	4	0.45819	0.265728	MAP1B, PRKCI, GJA1, CXCL12	62	397	13528	2.19842	1	0.757651	99.3824
GOTERM_BP_FAT	GO:0048858~cell projection morphogenesis	3	0.343643	0.303123	MAP1B, GJA1, CXCL12	62	245	13528	2.67176	1	0.805186	99.7389
GOTERM_BP_FAT	GO:0032990~cell part morphogenesis	3	0.343643	0.321455	MAP1B, GJA1, CXCL12	62	256	13528	2.55696	1	0.824393	99.8317
Annotation Cluster 46	Enrichment Score: 0.907288592771732
Category	Term	Count	%	PValue	Genes	List Total	Pop Hits	Pop Total	Fold Enrichment	Bonferroni	Benjamini	FDR
KEGG_PATHWAY	hsa04910:Insulin signaling pathway	5	0.572738	0.0144936	SOCS2, BRAF, SOCS1, PRKCI, IRS1	37	135	5085	5.09009	0.675079	0.245004	14.2758
SP_PIR_KEYWORDS	ATP	3	0.343643	0.172095	BRAF, PRKCI, IRS1	62	236	19235	3.94375	1	0.815756	90.7317
GOTERM_MF_FAT	GO:0004672~protein kinase activity	3	0.343643	0.760661	BRAF, PRKCI, IRS1	59	606	12983	1.08936	1	0.999493	100
Annotation Cluster 47	Enrichment Score: 0.7897948194476947
Category	Term	Count	%	PValue	Genes	List Total	Pop Hits	Pop Total	Fold Enrichment	Bonferroni	Benjamini	FDR
GOTERM_BP_FAT	GO:0002443~leukocyte mediated immunity	3	0.343643	0.0574242	IL6R, FAS, DBH	62	86	13528	7.6114	1	0.312707	62.2426
GOTERM_BP_FAT	GO:0002252~immune effector process	3	0.343643	0.122335	IL6R, FAS, DBH	62	134	13528	4.88493	1	0.496877	88.3412
GOTERM_BP_FAT	GO:0006955~immune response	4	0.45819	0.608093	IL6R, FAS, DBH, CXCL12	62	690	13528	1.26489	1	0.980933	100
Annotation Cluster 48	Enrichment Score: 0.7281365949241111
Category	Term	Count	%	PValue	Genes	List Total	Pop Hits	Pop Total	Fold Enrichment	Bonferroni	Benjamini	FDR
GOTERM_BP_FAT	GO:0051259~protein oligomerization	4	0.45819	0.0437407	BRAF, GJA1, FAS, IRS1	62	174	13528	5.01594	1	0.25599	52.1269
GOTERM_BP_FAT	GO:0070271~protein complex biogenesis	5	0.572738	0.192838	BRAF, ALDOB, GJA1, FAS, IRS1	62	505	13528	2.16033	1	0.64445	97.0644
GOTERM_BP_FAT	GO:0006461~protein complex assembly	5	0.572738	0.192838	BRAF, ALDOB, GJA1, FAS, IRS1	62	505	13528	2.16033	1	0.64445	97.0644
GOTERM_BP_FAT	GO:0065003~macromolecular complex assembly	5	0.572738	0.352371	BRAF, ALDOB, GJA1, FAS, IRS1	62	665	13528	1.64055	1	0.853078	99.9219
GOTERM_BP_FAT	GO:0043933~macromolecular complex subunit organization	5	0.572738	0.399067	BRAF, ALDOB, GJA1, FAS, IRS1	62	710	13528	1.53657	1	0.892156	99.9772
Annotation Cluster 49	Enrichment Score: 0.6928408374610181
Category	Term	Count	%	PValue	Genes	List Total	Pop Hits	Pop Total	Fold Enrichment	Bonferroni	Benjamini	FDR
SP_PIR_KEYWORDS	transmembrane protein	6	0.687285	0.052553	STS, TRPV1, GJA1, IL6R, FAS, GHR	62	642	19235	2.89946	0.999985	0.480123	49.3338
GOTERM_MF_FAT	GO:0042802~identical protein binding	6	0.687285	0.156531	ALDOB, IL6R, FAS, COL1A1, NR0B1, GHR	59	640	12983	2.06298	1	0.72795	89.1945
GOTERM_CC_FAT	GO:0009986~cell surface	4	0.45819	0.174754	IL6R, FAS, CTSB, GHR	54	348	12782	2.72073	1	0.546933	90.3762
KEGG_PATHWAY	hsa04060:Cytokine-cytokine receptor interaction	4	0.45819	0.282803	IL6R, FAS, CXCL12, GHR	37	262	5085	2.09821	1	0.860384	97.0015
SP_PIR_KEYWORDS	receptor	7	0.801833	0.387608	TRPV1, OXTR, IL6R, NR4A3, FAS, NR0B1, GHR	62	1583	19235	1.37188	1	0.969298	99.7922
GOTERM_MF_FAT	GO:0042803~protein homodimerization activity	3	0.343643	0.442034	IL6R, NR0B1, GHR	59	334	12983	1.9765	1	0.981539	99.9513
Annotation Cluster 50	Enrichment Score: 0.628247530457293
Category	Term	Count	%	PValue	Genes	List Total	Pop Hits	Pop Total	Fold Enrichment	Bonferroni	Benjamini	FDR
GOTERM_CC_FAT	GO:0005886~plasma membrane	26	2.97824	0.00498489	TRPV1, TH, GJA1, OXTR, PRSS8, CTGF, SLC2A2, NOS3, FAS, GHR, PLD2, PLD1, STS, BSG, BRAF, MAP1B, PRKCI, ANXA1, CFTR, IL6R, IRS1, EIF2B1, STAT3, EREG, COL1A1, CTSB	54	3777	12782	1.62941	0.57025	0.0514156	5.90885
GOTERM_CC_FAT	GO:0044459~plasma membrane part	17	1.94731	0.0142092	PLD2, PLD1, TRPV1, TH, PRKCI, ANXA1, OXTR, GJA1, CFTR, IL6R, IRS1, EREG, SLC2A2, NOS3, CTSB, FAS, GHR	54	2203	12782	1.82658	0.910952	0.104108	16.0056
SP_PIR_KEYWORDS	transmembrane protein	6	0.687285	0.052553	STS, TRPV1, GJA1, IL6R, FAS, GHR	62	642	19235	2.89946	0.999985	0.480123	49.3338
GOTERM_BP_FAT	GO:0006936~muscle contraction	3	0.343643	0.151432	TRPV1, OXTR, GJA1	62	153	13528	4.2783	1	0.561318	93.3088
SP_PIR_KEYWORDS	cell membrane	11	1.26002	0.152186	PRSS8, BSG, EREG, TRPV1, ANXA1, OXTR, GJA1, NOS3, IL6R, FAS, GHR	62	2194	19235	1.55545	1	0.817403	87.4983
GOTERM_CC_FAT	GO:0005887~integral to plasma membrane	8	0.91638	0.218881	EREG, TRPV1, SLC2A2, OXTR, GJA1, IL6R, IRS1, GHR	54	1188	12782	1.59396	1	0.604549	95.0743
GOTERM_CC_FAT	GO:0031226~intrinsic to plasma membrane	8	0.91638	0.235671	EREG, TRPV1, SLC2A2, OXTR, GJA1, IL6R, IRS1, GHR	54	1215	12782	1.55854	1	0.619542	96.2203
UP_SEQ_FEATURE	topological domain:Extracellular	10	1.14548	0.508405	BSG, EREG, TRPV1, SLC2A2, OXTR, GJA1, CFTR, IL6R, FAS, GHR	62	2719	19113	1.13378	1	1	99.9915
UP_SEQ_FEATURE	topological domain:Cytoplasmic	12	1.37457	0.521443	STS, BSG, EREG, TRPV1, SLC2A2, OXTR, GJA1, CFTR, IL6R, FAS, DBH, GHR	62	3374	19113	1.09641	1	1	99.994
KEGG_PATHWAY	hsa04080:Neuroactive ligand-receptor interaction	3	0.343643	0.547875	TRPV1, OXTR, GHR	37	256	5085	1.61054	1	0.966482	99.9769
SP_PIR_KEYWORDS	membrane	19	2.1764	0.735798	PLD2, PLD1, STS, BSG, GATM, TRPV1, PRKCI, ANXA1, OXTR, GJA1, CFTR, IL6R, DBH, PRSS8, EREG, SLC2A2, NOS3, FAS, GHR	62	6256	19235	0.942231	1	0.999116	100
UP_SEQ_FEATURE	transmembrane region	13	1.48912	0.89246	STS, BSG, TRPV1, GJA1, OXTR, CFTR, IL6R, DBH, PRSS8, EREG, SLC2A2, FAS, GHR	62	4911	19113	0.816038	1	1	100
SP_PIR_KEYWORDS	transmembrane	13	1.48912	0.897497	STS, BSG, TRPV1, GJA1, OXTR, CFTR, IL6R, DBH, PRSS8, EREG, SLC2A2, FAS, GHR	62	4973	19235	0.811008	1	0.999982	100
GOTERM_CC_FAT	GO:0016021~integral to membrane	14	1.60367	0.996783	STS, BSG, TRPV1, GJA1, OXTR, CFTR, IL6R, DBH, IRS1, PRSS8, EREG, SLC2A2, FAS, GHR	54	5297	12782	0.625609	1	1	100
GOTERM_CC_FAT	GO:0031224~intrinsic to membrane	14	1.60367	0.998336	STS, BSG, TRPV1, GJA1, OXTR, CFTR, IL6R, DBH, IRS1, PRSS8, EREG, SLC2A2, FAS, GHR	54	5485	12782	0.604166	1	1	100
Annotation Cluster 51	Enrichment Score: 0.5783892451501558
Category	Term	Count	%	PValue	Genes	List Total	Pop Hits	Pop Total	Fold Enrichment	Bonferroni	Benjamini	FDR
UP_SEQ_FEATURE	domain:PH	3	0.343643	0.174933	PLD2, PLD1, IRS1	62	237	19113	3.9022	1	0.995044	92.0888
INTERPRO	IPR001849:Pleckstrin homology	3	0.343643	0.26953	PLD2, PLD1, IRS1	62	277	16659	2.91004	1	0.999972	98.0484
SMART	SM00233:PH	3	0.343643	0.390258	PLD2, PLD1, IRS1	45	277	9079	2.18508	1	0.999997	99.1653
Annotation Cluster 52	Enrichment Score: 0.5002174641749103
Category	Term	Count	%	PValue	Genes	List Total	Pop Hits	Pop Total	Fold Enrichment	Bonferroni	Benjamini	FDR
SP_PIR_KEYWORDS	zymogen	3	0.343643	0.138906	PRSS8, PCSK1, CTSB	62	206	19235	4.51809	1	0.802389	84.795
SP_PIR_KEYWORDS	Protease	4	0.45819	0.198235	PRSS8, PCSK1, LTA4H, CTSB	62	484	19235	2.56398	1	0.826317	93.8126
GOTERM_BP_FAT	GO:0006508~proteolysis	7	0.801833	0.338711	PRSS8, PCSK1, SOCS2, SOCS1, LTA4H, CTSB, NGF	62	1054	13528	1.4491	1	0.84169	99.8899
GOTERM_MF_FAT	GO:0070011~peptidase activity, acting on L-amino acid peptides	4	0.45819	0.446735	PRSS8, PCSK1, LTA4H, CTSB	59	549	12983	1.60328	1	0.98067	99.9564
GOTERM_MF_FAT	GO:0008233~peptidase activity	4	0.45819	0.476092	PRSS8, PCSK1, LTA4H, CTSB	59	574	12983	1.53346	1	0.983417	99.9786
GOTERM_MF_FAT	GO:0004175~endopeptidase activity	3	0.343643	0.502601	PRSS8, PCSK1, CTSB	59	375	12983	1.76041	1	0.986743	99.9891
Annotation Cluster 53	Enrichment Score: 0.4317555100582995
Category	Term	Count	%	PValue	Genes	List Total	Pop Hits	Pop Total	Fold Enrichment	Bonferroni	Benjamini	FDR
GOTERM_MF_FAT	GO:0005509~calcium ion binding	10	1.14548	0.0198887	PCSK1, STS, TRPV1, STAT5A, STAT5B, ANXA1, NOS3, SPARC, PLCB1, STAT3	59	919	12983	2.39446	0.99461	0.278519	23.0941
SP_PIR_KEYWORDS	calcium	7	0.801833	0.0413048	PCSK1, STS, TRPV1, ANXA1, NOS3, SPARC, PLCB1	62	803	19235	2.70448	0.999832	0.419052	41.214
SP_PIR_KEYWORDS	Proto-oncogene	3	0.343643	0.165347	BRAF, PRKCI, NR4A3	62	230	19235	4.04663	1	0.815919	89.7341
SP_PIR_KEYWORDS	metal-binding	11	1.26002	0.473038	ARG1, STS, BRAF, TH, PRKCI, NOS3, TIMP4, LTA4H, NR4A3, DBH, TIMP1	62	2972	19235	1.14827	1	0.983821	99.9687
GOTERM_MF_FAT	GO:0043167~ion binding	19	2.1764	0.652343	STS, BRAF, TRPV1, STAT5A, STAT5B, TH, PRKCI, ANXA1, CFTR, SPARC, NR4A3, DBH, STAT3, ARG1, PCSK1, NOS3, LTA4H, PLCB1, GHR	59	4241	12983	0.985844	1	0.998056	99.9999
SP_PIR_KEYWORDS	zinc	7	0.801833	0.707494	BRAF, PRKCI, NOS3, TIMP4, LTA4H, NR4A3, TIMP1	62	2189	19235	0.992094	1	0.999119	100
GOTERM_MF_FAT	GO:0046872~metal ion binding	17	1.94731	0.799707	STS, BRAF, TRPV1, STAT5A, STAT5B, TH, PRKCI, ANXA1, SPARC, NR4A3, DBH, STAT3, PCSK1, ARG1, NOS3, LTA4H, PLCB1	59	4140	12983	0.90359	1	0.999725	100
GOTERM_MF_FAT	GO:0043169~cation binding	17	1.94731	0.813041	STS, BRAF, TRPV1, STAT5A, STAT5B, TH, PRKCI, ANXA1, SPARC, NR4A3, DBH, STAT3, PCSK1, ARG1, NOS3, LTA4H, PLCB1	59	4179	12983	0.895158	1	0.999772	100
GOTERM_MF_FAT	GO:0046914~transition metal ion binding	9	1.03093	0.9499	ARG1, BRAF, TH, PRKCI, NOS3, LTA4H, NR4A3, SPARC, DBH	59	2785	12983	0.711116	1	0.999999	100
SP_PIR_KEYWORDS	zinc-finger	3	0.343643	0.976951	BRAF, PRKCI, NR4A3	62	1718	19235	0.54175	1	1	100
GOTERM_MF_FAT	GO:0008270~zinc ion binding	5	0.572738	0.995396	BRAF, PRKCI, NOS3, LTA4H, NR4A3	59	2311	12983	0.476094	1	1	100
Annotation Cluster 54	Enrichment Score: 0.26265298553263094
Category	Term	Count	%	PValue	Genes	List Total	Pop Hits	Pop Total	Fold Enrichment	Bonferroni	Benjamini	FDR
GOTERM_CC_FAT	GO:0031090~organelle membrane	7	0.801833	0.300782	STS, BSG, GATM, TH, GJA1, NOS3, CFTR	54	1096	12782	1.51179	1	0.701605	98.723
GOTERM_CC_FAT	GO:0031967~organelle envelope	3	0.343643	0.735203	STS, GATM, GJA1	54	620	12782	1.14534	1	0.983143	100
GOTERM_CC_FAT	GO:0031975~envelope	3	0.343643	0.736855	STS, GATM, GJA1	54	622	12782	1.14166	1	0.982208	100
Annotation Cluster 55	Enrichment Score: 0.23963245309002368
Category	Term	Count	%	PValue	Genes	List Total	Pop Hits	Pop Total	Fold Enrichment	Bonferroni	Benjamini	FDR
GOTERM_BP_FAT	GO:0007049~cell cycle	5	0.572738	0.466568	HHEX, EREG, CCND2, ANXA1, NUDC	62	776	13528	1.40589	1	0.933735	99.9968
GOTERM_BP_FAT	GO:0022403~cell cycle phase	3	0.343643	0.561184	EREG, CCND2, NUDC	62	414	13528	1.58111	1	0.970218	99.9999
GOTERM_BP_FAT	GO:0022402~cell cycle process	3	0.343643	0.729596	EREG, CCND2, NUDC	62	565	13528	1.15855	1	0.995826	100
Annotation Cluster 56	Enrichment Score: 0.13768283592912006
Category	Term	Count	%	PValue	Genes	List Total	Pop Hits	Pop Total	Fold Enrichment	Bonferroni	Benjamini	FDR
GOTERM_BP_FAT	GO:0006468~protein amino acid phosphorylation	4	0.45819	0.584711	BRAF, STAT5A, PRKCI, GHR	62	667	13528	1.30851	1	0.976186	99.9999
GOTERM_BP_FAT	GO:0016310~phosphorylation	4	0.45819	0.707813	BRAF, STAT5A, PRKCI, GHR	62	800	13528	1.09097	1	0.994402	100
GOTERM_BP_FAT	GO:0006796~phosphate metabolic process	4	0.45819	0.824526	BRAF, STAT5A, PRKCI, GHR	62	973	13528	0.896993	1	0.999207	100
GOTERM_BP_FAT	GO:0006793~phosphorus metabolic process	4	0.45819	0.824526	BRAF, STAT5A, PRKCI, GHR	62	973	13528	0.896993	1	0.999207	100
Annotation Cluster 57	Enrichment Score: 0.09494302991136513
Category	Term	Count	%	PValue	Genes	List Total	Pop Hits	Pop Total	Fold Enrichment	Bonferroni	Benjamini	FDR
GOTERM_BP_FAT	GO:0006915~apoptosis	3	0.343643	0.761629	GJA1, FAS, NGF	62	602	13528	1.08734	1	0.997357	100
GOTERM_BP_FAT	GO:0012501~programmed cell death	3	0.343643	0.768918	GJA1, FAS, NGF	62	611	13528	1.07133	1	0.997633	100
GOTERM_BP_FAT	GO:0008219~cell death	3	0.343643	0.842503	GJA1, FAS, NGF	62	719	13528	0.910404	1	0.999468	100
GOTERM_BP_FAT	GO:0016265~death	3	0.343643	0.845342	GJA1, FAS, NGF	62	724	13528	0.904117	1	0.999484	100
Annotation Cluster 58	Enrichment Score: 0.08761334464834085
Category	Term	Count	%	PValue	Genes	List Total	Pop Hits	Pop Total	Fold Enrichment	Bonferroni	Benjamini	FDR
GOTERM_MF_FAT	GO:0008092~cytoskeletal protein binding	3	0.343643	0.66434	ALDOB, MAP1B, NOS3	59	504	12983	1.30983	1	0.998177	99.9999
GOTERM_CC_FAT	GO:0015630~microtubule cytoskeleton	3	0.343643	0.670816	ALDOB, MAP1B, NUDC	54	549	12782	1.29346	1	0.969114	99.9999
GOTERM_CC_FAT	GO:0005856~cytoskeleton	5	0.572738	0.838825	ALDOB, MAP1B, ANXA1, NOS3, NUDC	54	1381	12782	0.857001	1	0.994637	100
GOTERM_CC_FAT	GO:0044430~cytoskeletal part	3	0.343643	0.913377	ALDOB, MAP1B, NUDC	54	952	12782	0.745915	1	0.998982	100
GOTERM_CC_FAT	GO:0043232~intracellular non-membrane-bounded organelle	8	0.91638	0.934334	ALDOB, MAP1B, ANXA1, NOS3, NR0B1, NUDC, STAT3, JUNB	54	2596	12782	0.729441	1	0.999471	100
GOTERM_CC_FAT	GO:0043228~non-membrane-bounded organelle	8	0.91638	0.934334	ALDOB, MAP1B, ANXA1, NOS3, NR0B1, NUDC, STAT3, JUNB	54	2596	12782	0.729441	1	0.999471	100
Annotation Cluster 59	Enrichment Score: 0.07892979996641321
Category	Term	Count	%	PValue	Genes	List Total	Pop Hits	Pop Total	Fold Enrichment	Bonferroni	Benjamini	FDR
GOTERM_CC_FAT	GO:0031974~membrane-enclosed lumen	8	0.91638	0.666156	GATM, NOS3, SPARC, DBH, STAT3, JUNB, TIMP1, NGF	54	1856	12782	1.02027	1	0.969749	99.9998
GOTERM_CC_FAT	GO:0043233~organelle lumen	7	0.801833	0.785092	NOS3, SPARC, DBH, STAT3, JUNB, TIMP1, NGF	54	1820	12782	0.910399	1	0.989524	100
GOTERM_CC_FAT	GO:0005730~nucleolus	3	0.343643	0.793554	NOS3, STAT3, JUNB	54	698	12782	1.01735	1	0.989919	100
GOTERM_CC_FAT	GO:0070013~intracellular organelle lumen	4	0.45819	0.983965	NOS3, STAT3, JUNB, NGF	54	1779	12782	0.532217	1	0.999987	100
GOTERM_CC_FAT	GO:0031981~nuclear lumen	3	0.343643	0.986959	NOS3, STAT3, JUNB	54	1450	12782	0.489732	1	0.999991	100
Annotation Cluster 60	Enrichment Score: 0.06316131724558458
Category	Term	Count	%	PValue	Genes	List Total	Pop Hits	Pop Total	Fold Enrichment	Bonferroni	Benjamini	FDR
GOTERM_MF_FAT	GO:0001883~purine nucleoside binding	7	0.801833	0.736203	BRAF, TRPV1, PRKCI, NOS3, CFTR, EIF2B2, EIF2B1	59	1601	12983	0.962121	1	0.999371	100
GOTERM_MF_FAT	GO:0001882~nucleoside binding	7	0.801833	0.742414	BRAF, TRPV1, PRKCI, NOS3, CFTR, EIF2B2, EIF2B1	59	1612	12983	0.955556	1	0.999356	100
SP_PIR_KEYWORDS	atp-binding	4	0.45819	0.801192	BRAF, TRPV1, PRKCI, CFTR	62	1326	19235	0.935873	1	0.999701	100
GOTERM_MF_FAT	GO:0030554~adenyl nucleotide binding	6	0.687285	0.848957	BRAF, TRPV1, PRKCI, NOS3, CFTR, EIF2B2	59	1577	12983	0.837226	1	0.999906	100
GOTERM_MF_FAT	GO:0017076~purine nucleotide binding	7	0.801833	0.876245	BRAF, TRPV1, PRKCI, NOS3, CFTR, EIF2B2, EIF2B1	59	1918	12983	0.803105	1	0.999957	100
GOTERM_MF_FAT	GO:0005524~ATP binding	5	0.572738	0.908876	BRAF, TRPV1, PRKCI, CFTR, EIF2B2	59	1477	12983	0.744925	1	0.999988	100
SP_PIR_KEYWORDS	nucleotide-binding	4	0.45819	0.912144	BRAF, TRPV1, PRKCI, CFTR	62	1686	19235	0.736043	1	0.999989	100
GOTERM_MF_FAT	GO:0032559~adenyl ribonucleotide binding	5	0.572738	0.914376	BRAF, TRPV1, PRKCI, CFTR, EIF2B2	59	1497	12983	0.734973	1	0.999989	100
GOTERM_MF_FAT	GO:0032555~purine ribonucleotide binding	6	0.687285	0.927473	BRAF, TRPV1, PRKCI, CFTR, EIF2B2, EIF2B1	59	1836	12983	0.71912	1	0.999994	100
GOTERM_MF_FAT	GO:0032553~ribonucleotide binding	6	0.687285	0.927473	BRAF, TRPV1, PRKCI, CFTR, EIF2B2, EIF2B1	59	1836	12983	0.71912	1	0.999994	100
GOTERM_MF_FAT	GO:0000166~nucleotide binding	7	0.801833	0.950689	BRAF, TRPV1, PRKCI, NOS3, CFTR, EIF2B2, EIF2B1	59	2245	12983	0.686127	1	0.999998	100

## Sheet: Geneset 6
White --- GO0070542
#By: All.pl On: Fri Sep 7 2012 at 9:21:37
	MB	DHT	TF	DM	PGR	EST	MT	CPA
TLR4	-0.0604998	0.0510456	-0.0458185	0.00178076	0.0482773	0.0872263	-0.0822137	0.0442079
PCSK1	-0.00924163	0.111703	0.0188193	0.0601982	0.035923	0.094302	0.0566961	0.099054
GNPAT	-0.181949	-0.0187163	0.000935695	0.113381	0.0702596	0.0319527	-0.147721	0.0915103
CTGF	0.00741733	0.16166	0.0695604	0.0832035	0.0762023	0.0300212	-0.131055	0.030483
HSD17B3	-0.109833	0.084152	0.0283718	0.113759	0.0545102	0.020278	0.0804427	0.12854
EP300	-0.0353502	0.0174959	0.0454984	0.128314	-0.0716635	0.0443525	0.09684	0.203184
UCP2	0.0319961	0.101121	0.140913	0.0606041	0.0947844	0.0992377	-0.0307693	0.116459
GIPR	-0.033057	0.0441937	0.0985691	0.113057	0.119213	0.0601955	-0.0234896	0.056694
INSIG2	-0.543283	-0.164051	0.0780904	0.277505	-0.41489	-0.0428689	-0.335335	-0.147414
HMGCL	-0.0652834	0.0490703	0.0366134	0.311727	0.0697237	-0.0415402	-0.113029	0.0144182
ASS1	-0.438279	0.0259753	-0.028659	0.0691311	0.0345109	-0.0441051	-0.29052	0.110954
FABP3	-0.0266598	0.0265196	-0.151086	0.00879627	-0.0375104	0.0560904	-0.158981	-0.0340723
Annotation Cluster 1	Enrichment Score: 1.6226013149641767
Category	Term	Count	%	PValue	Genes	List Total	Pop Hits	Pop Total	Fold Enrichment	Bonferroni	Benjamini	FDR
GOTERM_BP_FAT	GO:0042493~response to drug	3	2.0979	0.0126937	PCSK1, EP300, FABP3	12	216	13528	15.6574	0.995142	0.830638	16.4115
GOTERM_BP_FAT	GO:0010033~response to organic substance	4	2.7972	0.0180345	PCSK1, EP300, FABP3, TLR4	12	721	13528	6.25428	0.999494	0.850021	22.5378
GOTERM_BP_FAT	GO:0009725~response to hormone stimulus	3	2.0979	0.0343371	PCSK1, EP300, FABP3	12	367	13528	9.21526	1	0.945744	38.7559
GOTERM_BP_FAT	GO:0009719~response to endogenous stimulus	3	2.0979	0.041128	PCSK1, EP300, FABP3	12	405	13528	8.35062	1	0.946004	44.5303
Annotation Cluster 2	Enrichment Score: 0.7900030712393055
Category	Term	Count	%	PValue	Genes	List Total	Pop Hits	Pop Total	Fold Enrichment	Bonferroni	Benjamini	FDR
SP_PIR_KEYWORDS	disease mutation	6	4.1958	0.00116277	PCSK1, EP300, ASS1, GNPAT, HSD17B3, HMGCL	12	1591	19235	6.04494	0.09205	0.09205	1.23816
GOTERM_MF_FAT	GO:0046872~metal ion binding	3	2.0979	0.835599	PCSK1, EP300, HMGCL	10	4140	12983	0.940797	1	1	100
GOTERM_MF_FAT	GO:0043169~cation binding	3	2.0979	0.840239	PCSK1, EP300, HMGCL	10	4179	12983	0.932017	1	1	100
GOTERM_MF_FAT	GO:0043167~ion binding	3	2.0979	0.847411	PCSK1, EP300, HMGCL	10	4241	12983	0.918392	1	1	100
Annotation Cluster 3	Enrichment Score: 0.45029476694771603
Category	Term	Count	%	PValue	Genes	List Total	Pop Hits	Pop Total	Fold Enrichment	Bonferroni	Benjamini	FDR
GOTERM_BP_FAT	GO:0009611~response to wounding	3	2.0979	0.0666781	PCSK1, CTGF, TLR4	12	530	13528	6.38113	1	0.983604	62.0278
UP_SEQ_FEATURE	disulfide bond	4	2.7972	0.213571	PCSK1, CTGF, GIPR, TLR4	12	2819	19113	2.26002	1	0.99835	92.2243
SP_PIR_KEYWORDS	disulfide bond	4	2.7972	0.227288	PCSK1, CTGF, GIPR, TLR4	12	2924	19235	2.19277	1	0.999202	93.6785
GOTERM_BP_FAT	GO:0007242~intracellular signaling cascade	3	2.0979	0.272168	CTGF, GIPR, TLR4	12	1256	13528	2.69268	1	1	98.8413
SP_PIR_KEYWORDS	signal	4	2.7972	0.280561	PCSK1, CTGF, GIPR, TLR4	12	3250	19235	1.97282	1	0.998922	97.0583
UP_SEQ_FEATURE	signal peptide	4	2.7972	0.284033	PCSK1, CTGF, GIPR, TLR4	12	3250	19113	1.96031	1	0.998747	97.1336
UP_SEQ_FEATURE	glycosylation site:N-linked (GlcNAc...)	4	2.7972	0.435727	PCSK1, CTGF, GIPR, TLR4	12	4129	19113	1.54299	1	0.999894	99.7719
SP_PIR_KEYWORDS	glycoprotein	4	2.7972	0.463477	PCSK1, CTGF, GIPR, TLR4	12	4318	19235	1.48487	1	0.999818	99.8729
GOTERM_CC_FAT	GO:0005886~plasma membrane	3	2.0979	0.843654	CTGF, GIPR, TLR4	11	3777	12782	0.922955	1	1	100
SP_PIR_KEYWORDS	alternative splicing	3	2.0979	0.964727	CTGF, GIPR, TLR4	12	7488	19235	0.642194	1	1	100
UP_SEQ_FEATURE	splice variant	3	2.0979	0.965187	CTGF, GIPR, TLR4	12	7458	19113	0.640688	1	1	100
Annotation Cluster 4	Enrichment Score: 0.18275469274724768
Category	Term	Count	%	PValue	Genes	List Total	Pop Hits	Pop Total	Fold Enrichment	Bonferroni	Benjamini	FDR
SP_PIR_KEYWORDS	membrane	5	3.4965	0.504176	INSIG2, UCP2, GIPR, GNPAT, TLR4	12	6256	19235	1.2811	1	0.999756	99.9454
UP_SEQ_FEATURE	transmembrane region	4	2.7972	0.566151	INSIG2, UCP2, GIPR, TLR4	12	4911	19113	1.29729	1	0.999985	99.9861
SP_PIR_KEYWORDS	transmembrane	4	2.7972	0.57098	INSIG2, UCP2, GIPR, TLR4	12	4973	19235	1.2893	1	0.999846	99.9884
GOTERM_CC_FAT	GO:0016021~integral to membrane	4	2.7972	0.85494	INSIG2, UCP2, GIPR, TLR4	11	5297	12782	0.877478	1	1	100
GOTERM_CC_FAT	GO:0031224~intrinsic to membrane	4	2.7972	0.875299	INSIG2, UCP2, GIPR, TLR4	11	5485	12782	0.847402	1	1	100

## Sheet: Geneset 7
White --- Est- lee- liver-cancer-myc up
#By: All.pl On: Fri Sep 7 2012 at 9:21:37
	MB	DHT	TF	DM	PGR	EST	MT	CPA
SLC13A3	-0.0416116	0.0803474	0.0465211	0.0685049	0.01935	0.144075	-0.0526784	0.0668798
KIF20A	-0.406439	0.0566217	-0.0653609	0.117834	0.0911494	0.139065	-0.314057	0.381473
NUSAP1	-0.531058	0.0628164	0.191331	0.294089	0.136721	0.169912	-0.46476	0.299048
DCLRE1A	-0.310578	0.178222	0.203104	0.24993	0.112652	0.0526183	-0.223489	0.116195
LPL	0.0726758	0.0762671	0.155497	0.0464385	0.101482	0.123101	0.0175762	0.0877316
SLC1A4	0.0394024	0.0987276	-0.0899106	0.224658	0.248315	0.0829087	-0.00578051	0.256672
CYP26A1	-0.0101678	0.080212	0.0570266	0.0367857	0.0676131	0.0591416	-0.00602369	0.08979
CTSE	-0.0050311	0.172584	0.0386748	0.044668	0.094459	0.12515	0.0147984	0.000244309
LY6D	-0.0833453	-0.0250737	-0.00130187	0.0163799	-0.0161425	0.0340713	-0.0488643	0.00161528
CDCA3	-0.457781	0.089826	0.235476	0.149238	0.177671	0.115508	-0.368282	0.267257
PALMD	-0.0097534	0.137194	0.199528	0.109656	0.0440413	0.10437	0.0480455	0.158298
CYP7A1	0.0288551	0.101791	0.036458	0.145836	0.0630718	0.136988	0.0315102	0.0753124
SLC22A1	-0.000355176	0.110698	0.042532	0.0863852	0.0315671	0.0362017	-0.013492	0.142404
RPS24	-0.0998942	0.105219	0.0385142	0.166874	0.0403582	-0.00540718	-0.148204	0.0407489
LECT2	-0.072086	0.0690034	-0.0604361	-0.0606053	-0.0407719	0.0528899	-0.0897659	-0.0552804
RPL36	-0.0913004	0.0959652	0.0948441	0.120066	0.165208	0.0847246	-0.0568779	0.143936
RPL28	-0.272669	0.129879	0.0536143	0.0731662	0.0149366	-0.0208257	-0.283434	0.145711
SLC1A2	-0.0815898	0.0560389	0.0521984	0.0684586	0.0817242	0.0857682	-0.0657676	-0.065791
GNB2L1	-0.108602	-0.193678	-0.173296	-0.0347576	-0.082261	0.0215753	-0.263162	-0.293018
APRT	-0.158819	0.168572	0.224058	0.0353483	0.187842	0.0273634	-0.183874	0.140071
RPL13A	-0.0358556	0.00754734	0.0798866	0.0154023	0.0221877	-0.0268519	-0.10022	0.0473966
RPL12	-0.168686	-0.0269739	0.0454909	0.0372672	-0.0301845	0.0703762	-0.114118	0.0496863
ACTG1	0.0969759	0.00304935	0.0613529	-0.0520052	0.0359668	-0.0409156	0.0380786	-0.0216538
CYR61	0.053748	0.177364	0.151037	0.0794405	0.016071	0.120702	0.0237676	0.152111
RPS14	-0.11693	0.142503	0.107048	0.124746	0.134389	0.0585066	-0.052261	0.10776
TPR	-0.208866	0.0677824	0.0592805	0.357834	0.0307263	0.125213	-0.115542	0.129325
CISH	-0.0454702	-0.000284382	-0.119489	0.197641	-0.0329744	-0.0251961	-0.172342	0.0145382
LCN2	-0.0693315	0.0605212	0.0860731	0.0976891	0.0976026	-0.0579301	-0.0381573	0.0940173
CTGF	0.00741733	0.16166	0.0695604	0.0832035	0.0762023	0.0300212	-0.131055	0.030483
RPS16	-0.0760312	-0.106847	-0.186706	0.0150188	-0.142528	0.0425542	-0.187089	-0.253966
RPLP2	-0.0463222	-0.103093	-0.0597604	-0.00194528	-0.126739	0.0354586	-0.143552	-0.172107
MAT2A	-0.0853303	0.155945	0.0826238	0.260971	0.204449	0.214213	-0.0265249	0.312034
SNTB1	0.00313062	0.0734212	0.0461714	0.0291701	-0.0206809	0.0611817	-0.0469278	-0.051773
CSTB	-0.00227972	0.151318	0.155621	0.095489	0.157447	0.194787	0.0105935	0.244586
MCM6	-0.763722	0.256289	0.250744	0.0335725	0.201112	0.140099	-0.680877	0.140155
FBXO21	-0.296817	0.114008	0.0670725	0.195044	0.00595816	-0.0551441	-0.255008	0.00585596
LY6E	-0.210339	0.218147	0.116397	0.130965	0.346269	0.203456	-0.309978	0.309635
RALB	-0.373185	-0.248587	-0.165179	0.0583924	-0.3008	-0.247476	-0.387447	-0.107233
GLUL	-0.0105438	0.0407091	-0.0433486	0.0379874	-0.0500245	-0.029673	-0.0364753	-0.00327085
IDH3A	-0.199971	0.147266	0.284808	0.184283	0.308404	0.303179	0.0438385	0.26028
FDFT1	1.0247	0.742178	0.328948	0.143978	0.848426	0.6222	1.02476	0.498163
CSRP2	0.0511477	0.108809	0.119778	-0.0294682	0.161815	0.107692	0.0932293	0.0315643
RNASE4	1.20278	0.678305	0.398028	0.192259	0.693515	0.501175	1.29238	0.47873
PLAT	0.0346286	0.0596502	0.0181919	0.0411819	-0.0636436	0.178205	-0.128119	-0.0194319
MGST3	0.0326797	0.4201	0.217378	0.242444	0.275665	0.296494	0.245126	0.331525
DMPK	-0.032357	0.0157122	0.0698018	0.0415029	-0.0356092	0.0442233	-0.0861087	-0.0170131
HMGCS1	1.64916	0.905182	0.345505	0.173205	0.928962	0.635909	1.66643	0.527166
PDGFC	-0.1058	0.174531	-0.0401176	0.136906	0.158838	0.00457743	-0.0357373	0.0916597
GSTM1	-0.0238183	0.0869336	0.00653955	0.0628637	0.0778017	0.0787381	-0.044071	0.0515177
GSTM2	-0.06074	0.0281478	-0.0459997	-0.0836343	-0.0136658	-0.0536021	-0.0454426	-0.0652345
Annotation Cluster 1	Enrichment Score: 3.401163458315207
Category	Term	Count	%	PValue	Genes	List Total	Pop Hits	Pop Total	Fold Enrichment	Bonferroni	Benjamini	FDR
SP_PIR_KEYWORDS	ribosome	7	0.684932	2.97814e-08	RPS16, RPL13A, RPS14, RPLP2, RPL36, RPL12, RPS24	50	73	19235	36.889	5.18195e-06	5.18195e-06	3.64754e-05
GOTERM_BP_FAT	GO:0006414~translational elongation	8	0.782779	3.76889e-08	RPS16, RPL13A, RPS14, RPLP2, RPL36, RPL12, RPL28, RPS24	46	101	13528	23.294	2.17086e-05	2.17086e-05	5.53526e-05
SP_PIR_KEYWORDS	ribosomal protein	8	0.782779	4.6266e-07	RPS16, RPL13A, RPS14, RPLP2, RPL36, RPL12, RPL28, RPS24	50	188	19235	16.3702	8.04997e-05	4.02506e-05	0.000566652
GOTERM_MF_FAT	GO:0003735~structural constituent of ribosome	8	0.782779	8.32117e-07	RPS16, RPL13A, RPS14, RPLP2, RPL36, RPL12, RPL28, RPS24	42	168	12983	14.72	0.000148106	0.000148106	0.00102304
GOTERM_CC_FAT	GO:0033279~ribosomal subunit	7	0.684932	3.50022e-06	RPS16, RPL13A, RPS14, RPLP2, RPL36, RPL28, RPS24	43	128	12782	16.2562	0.000377953	0.000377953	0.00394117
KEGG_PATHWAY	hsa03010:Ribosome	7	0.684932	4.67816e-06	RPS16, RPL13A, RPLP2, RPL36, RPL12, RPL28, RPS24	28	87	5085	14.6121	0.000215173	0.000215173	0.00442162
GOTERM_CC_FAT	GO:0005840~ribosome	8	0.782779	5.65285e-06	RPS16, RPL13A, RPS14, RPLP2, RPL36, RPL12, RPL28, RPS24	43	215	12782	11.0607	0.000610323	0.000305208	0.00636493
GOTERM_CC_FAT	GO:0022626~cytosolic ribosome	6	0.587084	6.38493e-06	RPS16, RPS14, RPLP2, RPL36, RPL28, RPS24	43	81	12782	22.0189	0.000689337	0.000229832	0.0071892
SP_PIR_KEYWORDS	ribonucleoprotein	8	0.782779	6.3925e-06	RPS16, RPL13A, RPS14, RPLP2, RPL36, RPL12, RPL28, RPS24	50	279	19235	11.0308	0.00111168	0.000370697	0.00782907
SP_PIR_KEYWORDS	protein biosynthesis	7	0.684932	7.93702e-06	RPS16, RPL13A, RPS14, RPLP2, RPL36, RPL12, RPS24	50	188	19235	14.3239	0.00138009	0.000345202	0.00972061
GOTERM_BP_FAT	GO:0006412~translation	9	0.880626	1.15515e-05	RPS16, RPL13A, RPS14, RPLP2, RPL36, RPL12, TPR, RPL28, RPS24	46	331	13528	7.99632	0.00663161	0.00332132	0.016964
SP_PIR_KEYWORDS	acetylation	19	1.8591	4.51151e-05	MAT2A, HMGCS1, RPLP2, NUSAP1, RPL36, RPL28, IDH3A, APRT, MCM6, ACTG1, GLUL, RPS16, RPL13A, SNTB1, CSTB, RPL12, TPR, GNB2L1, RPS24	50	2635	19235	2.77393	0.00781948	0.00156881	0.0552418
GOTERM_CC_FAT	GO:0044445~cytosolic part	6	0.587084	0.000132822	RPS16, RPS14, RPLP2, RPL36, RPL28, RPS24	43	152	12782	11.7338	0.0142433	0.00358	0.149455
GOTERM_BP_FAT	GO:0042274~ribosomal small subunit biogenesis	3	0.293542	0.000583858	RPS16, RPS14, RPS24	46	11	13528	80.2055	0.285663	0.106075	0.854078
GOTERM_MF_FAT	GO:0005198~structural molecule activity	9	0.880626	0.000706212	ACTG1, RPS16, RPL13A, RPS14, RPLP2, RPL36, RPL12, RPL28, RPS24	42	634	12983	4.38813	0.118165	0.0309485	0.864798
GOTERM_CC_FAT	GO:0005829~cytosol	13	1.27202	0.000870227	HMGCS1, RPL36, RPLP2, RPL28, APRT, ACTG1, GLUL, RPS16, RPL13A, RPS14, RPL12, RPS24, CDCA3	43	1330	12782	2.90551	0.0897404	0.0186294	0.975513
GOTERM_CC_FAT	GO:0030529~ribonucleoprotein complex	8	0.782779	0.00130973	RPS16, RPL13A, RPS14, RPLP2, RPL36, RPL12, RPL28, RPS24	43	515	12782	4.61757	0.131983	0.0233145	1.46489
GOTERM_CC_FAT	GO:0015934~large ribosomal subunit	4	0.391389	0.00136544	RPL13A, RPLP2, RPL36, RPL28	43	67	12782	17.7466	0.137197	0.0208606	1.52676
GOTERM_CC_FAT	GO:0022625~cytosolic large ribosomal subunit	3	0.293542	0.00687519	RPLP2, RPL36, RPL28	43	38	12782	23.4676	0.525306	0.0889301	7.47414
GOTERM_CC_FAT	GO:0022627~cytosolic small ribosomal subunit	3	0.293542	0.00759667	RPS16, RPS14, RPS24	43	40	12782	22.2942	0.561139	0.0790571	8.2282
GOTERM_CC_FAT	GO:0043228~non-membrane-bounded organelle	16	1.56556	0.0147822	NUSAP1, RPL36, RPLP2, RPL28, ACTG1, SLC1A4, RPS16, RPL13A, RPS14, SNTB1, CSTB, SLC13A3, RPL12, TPR, RPS24, KIF20A	43	2596	12782	1.83209	0.799792	0.136031	15.4384
GOTERM_CC_FAT	GO:0043232~intracellular non-membrane-bounded organelle	16	1.56556	0.0147822	NUSAP1, RPL36, RPLP2, RPL28, ACTG1, SLC1A4, RPS16, RPL13A, RPS14, SNTB1, CSTB, SLC13A3, RPL12, TPR, RPS24, KIF20A	43	2596	12782	1.83209	0.799792	0.136031	15.4384
GOTERM_CC_FAT	GO:0015935~small ribosomal subunit	3	0.293542	0.0181376	RPS16, RPS14, RPS24	43	63	12782	14.155	0.861493	0.141067	18.6251
GOTERM_BP_FAT	GO:0006364~rRNA processing	3	0.293542	0.0374885	RPS16, RPS14, RPS24	46	92	13528	9.58979	1	0.93614	42.9458
GOTERM_BP_FAT	GO:0016072~rRNA metabolic process	3	0.293542	0.0404996	RPS16, RPS14, RPS24	46	96	13528	9.19022	1	0.92906	45.5119
GOTERM_BP_FAT	GO:0034660~ncRNA metabolic process	4	0.391389	0.0408085	RPS16, RPS14, TPR, RPS24	46	230	13528	5.11456	1	0.909271	45.7689
GOTERM_BP_FAT	GO:0042254~ribosome biogenesis	3	0.293542	0.0621162	RPS16, RPS14, RPS24	46	122	13528	7.23165	1	0.953958	61.0094
GOTERM_BP_FAT	GO:0022613~ribonucleoprotein complex biogenesis	3	0.293542	0.120369	RPS16, RPS14, RPS24	46	180	13528	4.90145	1	0.979516	84.7961
GOTERM_BP_FAT	GO:0034470~ncRNA processing	3	0.293542	0.128103	RPS16, RPS14, RPS24	46	187	13528	4.71797	1	0.976717	86.6454
GOTERM_MF_FAT	GO:0003723~RNA binding	5	0.489237	0.189492	RPS16, RPS14, RPLP2, RPL12, RPL28	42	718	12983	2.15264	1	0.803274	92.4453
GOTERM_BP_FAT	GO:0006396~RNA processing	4	0.391389	0.27347	RPS16, RNASE4, RPS14, RPS24	46	547	13528	2.15054	1	0.993974	99.0832
Annotation Cluster 2	Enrichment Score: 2.177537813905214
Category	Term	Count	%	PValue	Genes	List Total	Pop Hits	Pop Total	Fold Enrichment	Bonferroni	Benjamini	FDR
GOTERM_MF_FAT	GO:0016765~transferase activity, transferring alkyl or aryl (other than methyl) groups	5	0.489237	1.63638e-05	GSTM1, MGST3, GSTM2, MAT2A, FDFT1	42	49	12983	31.5428	0.00290854	0.00145533	0.0201166
GOTERM_MF_FAT	GO:0004364~glutathione transferase activity	3	0.293542	0.00178334	GSTM1, MGST3, GSTM2	42	20	12983	46.3679	0.272192	0.0515753	2.17058
KEGG_PATHWAY	hsa00480:Glutathione metabolism	3	0.293542	0.0284413	GSTM1, MGST3, GSTM2	28	50	5085	10.8964	0.734799	0.485023	23.8693
KEGG_PATHWAY	hsa00980:Metabolism of xenobiotics by cytochrome P450	3	0.293542	0.0397861	GSTM1, MGST3, GSTM2	28	60	5085	9.08036	0.8455	0.46341	31.8689
KEGG_PATHWAY	hsa00982:Drug metabolism	3	0.293542	0.0422322	GSTM1, MGST3, GSTM2	28	62	5085	8.78744	0.862605	0.391175	33.4918
SP_PIR_KEYWORDS	transferase	8	0.782779	0.0617064	GSTM1, MGST3, GSTM2, MAT2A, HMGCS1, APRT, FDFT1, DMPK	50	1394	19235	2.20775	0.999985	0.573651	54.1634
Annotation Cluster 3	Enrichment Score: 1.2057673748442033
Category	Term	Count	%	PValue	Genes	List Total	Pop Hits	Pop Total	Fold Enrichment	Bonferroni	Benjamini	FDR
GOTERM_BP_FAT	GO:0008203~cholesterol metabolic process	3	0.293542	0.0374885	CYP7A1, HMGCS1, FDFT1	46	92	13528	9.58979	1	0.93614	42.9458
GOTERM_BP_FAT	GO:0016125~sterol metabolic process	3	0.293542	0.0443882	CYP7A1, HMGCS1, FDFT1	46	101	13528	8.73526	1	0.907217	48.6666
GOTERM_BP_FAT	GO:0008202~steroid metabolic process	3	0.293542	0.145055	CYP7A1, HMGCS1, FDFT1	46	202	13528	4.36763	1	0.980253	89.9909
Annotation Cluster 4	Enrichment Score: 1.1405930930116435
Category	Term	Count	%	PValue	Genes	List Total	Pop Hits	Pop Total	Fold Enrichment	Bonferroni	Benjamini	FDR
GOTERM_MF_FAT	GO:0017153~sodium:dicarboxylate symporter activity	3	0.293542	0.000430902	SLC1A4, SLC1A2, SLC13A3	42	10	12983	92.7357	0.0738482	0.0252482	0.528485
GOTERM_BP_FAT	GO:0006835~dicarboxylic acid transport	3	0.293542	0.00110524	SLC1A4, SLC1A2, SLC13A3	46	15	13528	58.8174	0.471107	0.14721	1.61101
GOTERM_MF_FAT	GO:0005310~dicarboxylic acid transmembrane transporter activity	3	0.293542	0.00113536	SLC1A4, SLC1A2, SLC13A3	42	16	12983	57.9598	0.183076	0.0396349	1.38695
GOTERM_MF_FAT	GO:0005343~organic acid:sodium symporter activity	3	0.293542	0.00278782	SLC1A4, SLC1A2, SLC13A3	42	25	12983	37.0943	0.391601	0.0685281	3.37403
GOTERM_MF_FAT	GO:0015296~anion:cation symporter activity	3	0.293542	0.0042697	SLC1A4, SLC1A2, SLC13A3	42	31	12983	29.9147	0.533097	0.0908128	5.12465
GOTERM_MF_FAT	GO:0015179~L-amino acid transmembrane transporter activity	3	0.293542	0.00636566	SLC1A4, SLC1A2, SLC13A3	42	38	12983	24.4041	0.679127	0.11865	7.55097
GOTERM_BP_FAT	GO:0015837~amine transport	4	0.391389	0.00703266	SLC1A4, SLC1A2, LY6E, SLC13A3	46	118	13528	9.96905	0.982839	0.556485	9.84606
GOTERM_MF_FAT	GO:0015370~solute:sodium symporter activity	3	0.293542	0.0116773	SLC1A4, SLC1A2, SLC13A3	42	52	12983	17.8338	0.876411	0.188669	13.4469
GOTERM_MF_FAT	GO:0015171~amino acid transmembrane transporter activity	3	0.293542	0.01486	SLC1A4, SLC1A2, SLC13A3	42	59	12983	15.7179	0.930396	0.215153	16.812
GOTERM_CC_FAT	GO:0005624~membrane fraction	8	0.782779	0.0153319	MGST3, SLC1A2, LY6D, CYP7A1, CYP26A1, SLC13A3, SLC22A1, FDFT1	43	809	12782	2.93949	0.811502	0.12982	15.9681
GOTERM_CC_FAT	GO:0005626~insoluble fraction	8	0.782779	0.0184035	MGST3, SLC1A2, LY6D, CYP7A1, CYP26A1, SLC13A3, SLC22A1, FDFT1	43	839	12782	2.83438	0.865487	0.133499	18.873
GOTERM_MF_FAT	GO:0005275~amine transmembrane transporter activity	3	0.293542	0.0227718	SLC1A4, SLC1A2, SLC13A3	42	74	12983	12.5319	0.983431	0.28943	24.6635
SP_PIR_KEYWORDS	Symport	3	0.293542	0.0325448	SLC1A4, SLC1A2, SLC13A3	50	111	19235	10.3973	0.996839	0.437688	33.3176
GOTERM_BP_FAT	GO:0006865~amino acid transport	3	0.293542	0.0360171	SLC1A4, SLC1A2, SLC13A3	46	90	13528	9.8029	1	0.95112	41.6513
GOTERM_MF_FAT	GO:0015294~solute:cation symporter activity	3	0.293542	0.0361168	SLC1A4, SLC1A2, SLC13A3	42	95	12983	9.76165	0.998567	0.395693	36.3808
GOTERM_MF_FAT	GO:0015293~symporter activity	3	0.293542	0.0694044	SLC1A4, SLC1A2, SLC13A3	42	137	12983	6.76903	0.999997	0.57411	58.7017
GOTERM_MF_FAT	GO:0008509~anion transmembrane transporter activity	3	0.293542	0.0784041	SLC1A4, SLC1A2, SLC13A3	42	147	12983	6.30855	1	0.574677	63.3526
GOTERM_BP_FAT	GO:0046942~carboxylic acid transport	3	0.293542	0.0857767	SLC1A4, SLC1A2, SLC13A3	46	147	13528	6.00177	1	0.968055	73.2092
GOTERM_BP_FAT	GO:0015849~organic acid transport	3	0.293542	0.0867734	SLC1A4, SLC1A2, SLC13A3	46	148	13528	5.96122	1	0.961908	73.635
SP_PIR_KEYWORDS	transport	6	0.587084	0.422907	SLC1A4, SLC1A2, SLC13A3, TPR, SLC22A1, KIF20A	50	1670	19235	1.38216	1	0.963062	99.8809
GOTERM_BP_FAT	GO:0055085~transmembrane transport	3	0.293542	0.570069	SLC13A3, TPR, SLC22A1	46	569	13528	1.55055	1	0.999855	99.9996
GOTERM_CC_FAT	GO:0044459~plasma membrane part	8	0.782779	0.602556	SLC1A4, SLC1A2, LY6E, SNTB1, RALB, SLC13A3, TPR, SLC22A1	43	2203	12782	1.07946	1	0.946653	99.9969
GOTERM_CC_FAT	GO:0005886~plasma membrane	13	1.27202	0.612838	LPL, CISH, SLC1A4, SLC1A2, LY6D, LY6E, CTGF, RALB, SNTB1, SLC13A3, TPR, GNB2L1, SLC22A1	43	3777	12782	1.02312	1	0.9465	99.9977
GOTERM_BP_FAT	GO:0006811~ion transport	3	0.293542	0.733227	SLC1A2, SLC13A3, SLC22A1	46	768	13528	1.14878	1	0.999993	100
SP_PIR_KEYWORDS	membrane	15	1.46771	0.768959	LPL, CYP26A1, FDFT1, SLC1A4, MGST3, SLC1A2, LY6D, LY6E, CYP7A1, SNTB1, RALB, SLC13A3, TPR, GNB2L1, SLC22A1	50	6256	19235	0.922395	1	0.99916	100
GOTERM_CC_FAT	GO:0005887~integral to plasma membrane	3	0.293542	0.912206	SLC1A4, LY6E, SLC22A1	43	1188	12782	0.750646	1	0.998352	100
GOTERM_CC_FAT	GO:0031226~intrinsic to plasma membrane	3	0.293542	0.918786	SLC1A4, LY6E, SLC22A1	43	1215	12782	0.733965	1	0.998429	100
UP_SEQ_FEATURE	topological domain:Extracellular	3	0.293542	0.995086	SLC1A4, SLC1A2, SLC22A1	50	2719	19113	0.421765	1	1	100
UP_SEQ_FEATURE	transmembrane region	6	0.587084	0.998129	MGST3, SLC1A4, SLC1A2, SLC13A3, SLC22A1, FDFT1	50	4911	19113	0.467025	1	1	100
SP_PIR_KEYWORDS	transmembrane	6	0.587084	0.998262	MGST3, SLC1A4, SLC1A2, SLC13A3, SLC22A1, FDFT1	50	4973	19235	0.464146	1	1	100
GOTERM_CC_FAT	GO:0031224~intrinsic to membrane	10	0.978474	0.999011	MGST3, SLC1A4, LPL, SLC1A2, LY6D, LY6E, SLC13A3, TPR, SLC22A1, FDFT1	43	5485	12782	0.541943	1	1	100
UP_SEQ_FEATURE	topological domain:Cytoplasmic	3	0.293542	0.999162	SLC1A4, SLC1A2, SLC22A1	50	3374	19113	0.339887	1	1	100
GOTERM_CC_FAT	GO:0016021~integral to membrane	8	0.782779	0.999857	MGST3, SLC1A4, SLC1A2, LY6E, SLC13A3, TPR, SLC22A1, FDFT1	43	5297	12782	0.448942	1	1	100
Annotation Cluster 5	Enrichment Score: 0.9525049239876289
Category	Term	Count	%	PValue	Genes	List Total	Pop Hits	Pop Total	Fold Enrichment	Bonferroni	Benjamini	FDR
UP_SEQ_FEATURE	region of interest:Heparin-binding	3	0.293542	0.00118781	LPL, CTGF, CYR61	50	20	19113	57.339	0.159302	0.159302	1.40272
SP_PIR_KEYWORDS	heparin-binding	3	0.293542	0.0119388	LPL, CTGF, CYR61	50	65	19235	17.7554	0.876294	0.258106	13.6795
GOTERM_MF_FAT	GO:0008201~heparin binding	3	0.293542	0.0418277	LPL, CTGF, CYR61	42	103	12983	9.00347	0.999502	0.419144	40.8631
GOTERM_MF_FAT	GO:0005539~glycosaminoglycan binding	3	0.293542	0.0720661	LPL, CTGF, CYR61	42	140	12983	6.62398	0.999998	0.564862	60.1307
GOTERM_MF_FAT	GO:0030247~polysaccharide binding	3	0.293542	0.0849123	LPL, CTGF, CYR61	42	154	12983	6.0218	1	0.584177	66.4105
GOTERM_MF_FAT	GO:0001871~pattern binding	3	0.293542	0.0849123	LPL, CTGF, CYR61	42	154	12983	6.0218	1	0.584177	66.4105
SP_PIR_KEYWORDS	Secreted	8	0.782779	0.13474	PLAT, LCN2, LPL, RNASE4, CTGF, PDGFC, LECT2, CYR61	50	1689	19235	1.82214	1	0.77266	83.0102
GOTERM_BP_FAT	GO:0007169~transmembrane receptor protein tyrosine kinase signaling pathway	3	0.293542	0.170703	PLAT, CTGF, PDGFC	46	224	13528	3.93866	1	0.978731	93.601
GOTERM_MF_FAT	GO:0030246~carbohydrate binding	3	0.293542	0.30816	LPL, CTGF, CYR61	42	354	12983	2.61965	1	0.895776	98.9212
GOTERM_BP_FAT	GO:0007167~enzyme linked receptor protein signaling pathway	3	0.293542	0.315425	PLAT, CTGF, PDGFC	46	342	13528	2.57971	1	0.995126	99.6173
GOTERM_CC_FAT	GO:0044421~extracellular region part	5	0.489237	0.388618	PLAT, LPL, CTGF, PDGFC, LECT2	43	960	12782	1.54821	1	0.870468	99.6075
GOTERM_CC_FAT	GO:0005615~extracellular space	4	0.391389	0.392776	PLAT, LPL, PDGFC, LECT2	43	685	12782	1.7358	1	0.854002	99.6365
GOTERM_CC_FAT	GO:0005576~extracellular region	8	0.782779	0.498058	PLAT, LCN2, LPL, RNASE4, CTGF, PDGFC, LECT2, CYR61	43	2010	12782	1.18311	1	0.902343	99.9574
GOTERM_BP_FAT	GO:0007166~cell surface receptor linked signal transduction	5	0.489237	0.88253	PLAT, LY6E, CTGF, PDGFC, CISH	46	1856	13528	0.79226	1	1	100
Annotation Cluster 6	Enrichment Score: 0.9006379139095241
Category	Term	Count	%	PValue	Genes	List Total	Pop Hits	Pop Total	Fold Enrichment	Bonferroni	Benjamini	FDR
GOTERM_CC_FAT	GO:0000267~cell fraction	10	0.978474	0.00753106	MGST3, ACTG1, SLC1A2, LY6D, CYP7A1, HMGCS1, CYP26A1, SLC13A3, SLC22A1, FDFT1	43	1083	12782	2.74474	0.557994	0.0867218	8.15986
GOTERM_CC_FAT	GO:0005624~membrane fraction	8	0.782779	0.0153319	MGST3, SLC1A2, LY6D, CYP7A1, CYP26A1, SLC13A3, SLC22A1, FDFT1	43	809	12782	2.93949	0.811502	0.12982	15.9681
GOTERM_CC_FAT	GO:0005626~insoluble fraction	8	0.782779	0.0184035	MGST3, SLC1A2, LY6D, CYP7A1, CYP26A1, SLC13A3, SLC22A1, FDFT1	43	839	12782	2.83438	0.865487	0.133499	18.873
SP_PIR_KEYWORDS	microsome	3	0.293542	0.0299045	MGST3, CYP7A1, CYP26A1	50	106	19235	10.8877	0.994922	0.443994	31.0543
GOTERM_CC_FAT	GO:0005792~microsome	4	0.391389	0.0425409	MGST3, CYP7A1, CYP26A1, FDFT1	43	237	12782	5.01698	0.990859	0.268751	38.7066
GOTERM_CC_FAT	GO:0042598~vesicular fraction	4	0.391389	0.045719	MGST3, CYP7A1, CYP26A1, FDFT1	43	244	12782	4.87305	0.993617	0.270854	40.9589
SP_PIR_KEYWORDS	oxidoreductase	4	0.391389	0.171914	CYP7A1, CYP26A1, IDH3A, FDFT1	50	562	19235	2.73808	1	0.822278	90.0778
GOTERM_CC_FAT	GO:0005789~endoplasmic reticulum membrane	3	0.293542	0.221079	CYP7A1, CYP26A1, FDFT1	43	269	12782	3.31512	1	0.776663	93.9991
GOTERM_CC_FAT	GO:0042175~nuclear envelope-endoplasmic reticulum network	3	0.293542	0.239333	CYP7A1, CYP26A1, FDFT1	43	284	12782	3.14003	1	0.788804	95.4053
GOTERM_CC_FAT	GO:0012505~endomembrane system	5	0.489237	0.254138	CYP7A1, CYP26A1, PDGFC, TPR, FDFT1	43	782	12782	1.90061	1	0.794715	96.3175
SP_PIR_KEYWORDS	endoplasmic reticulum	4	0.391389	0.272703	MGST3, CYP7A1, CYP26A1, FDFT1	50	713	19235	2.1582	1	0.900594	97.9756
GOTERM_CC_FAT	GO:0044432~endoplasmic reticulum part	3	0.293542	0.316416	CYP7A1, CYP26A1, FDFT1	43	347	12782	2.56993	1	0.845482	98.6204
GOTERM_BP_FAT	GO:0055114~oxidation reduction	4	0.391389	0.35809	CYP7A1, CYP26A1, IDH3A, FDFT1	46	639	13528	1.84092	1	0.996982	99.8513
GOTERM_CC_FAT	GO:0005783~endoplasmic reticulum	4	0.391389	0.620479	MGST3, CYP7A1, CYP26A1, FDFT1	43	960	12782	1.23857	1	0.940868	99.9982
GOTERM_CC_FAT	GO:0031090~organelle membrane	4	0.391389	0.710614	CYP7A1, CYP26A1, PDGFC, FDFT1	43	1096	12782	1.08488	1	0.970524	99.9999
GOTERM_CC_FAT	GO:0031224~intrinsic to membrane	10	0.978474	0.999011	MGST3, SLC1A4, LPL, SLC1A2, LY6D, LY6E, SLC13A3, TPR, SLC22A1, FDFT1	43	5485	12782	0.541943	1	1	100
Annotation Cluster 7	Enrichment Score: 0.8132275329335358
Category	Term	Count	%	PValue	Genes	List Total	Pop Hits	Pop Total	Fold Enrichment	Bonferroni	Benjamini	FDR
SP_PIR_KEYWORDS	gpi-anchor	3	0.293542	0.0409859	LPL, LY6D, LY6E	50	126	19235	9.15952	0.999312	0.454918	40.1041
UP_SEQ_FEATURE	propeptide:Removed in mature form	3	0.293542	0.116668	LY6D, LY6E, RALB	50	229	19113	5.00777	1	0.999883	77.1104
GOTERM_CC_FAT	GO:0031225~anchored to membrane	3	0.293542	0.162769	LPL, LY6D, LY6E	43	220	12782	4.05349	1	0.676525	86.4718
SP_PIR_KEYWORDS	lipoprotein	4	0.391389	0.224053	LPL, LY6D, LY6E, RALB	50	642	19235	2.39688	1	0.877769	95.526
SP_PIR_KEYWORDS	cell membrane	7	0.684932	0.49244	LPL, LY6D, LY6E, SNTB1, RALB, GNB2L1, SLC22A1	50	2194	19235	1.22739	1	0.974963	99.9753
Annotation Cluster 8	Enrichment Score: 0.718608763620432
Category	Term	Count	%	PValue	Genes	List Total	Pop Hits	Pop Total	Fold Enrichment	Bonferroni	Benjamini	FDR
SP_PIR_KEYWORDS	mitosis	4	0.391389	0.0113254	ACTG1, DCLRE1A, NUSAP1, CDCA3	50	183	19235	8.40874	0.862187	0.281299	13.0208
SP_PIR_KEYWORDS	cell cycle	4	0.391389	0.112612	DCLRE1A, NUSAP1, CDCA3, MCM6	50	461	19235	3.33796	1	0.749899	76.8523
SP_PIR_KEYWORDS	cell division	3	0.293542	0.145375	DCLRE1A, NUSAP1, CDCA3	50	264	19235	4.37159	1	0.780973	85.3982
GOTERM_BP_FAT	GO:0000280~nuclear division	3	0.293542	0.16598	DCLRE1A, NUSAP1, CDCA3	46	220	13528	4.01028	1	0.982063	93.0443
GOTERM_BP_FAT	GO:0007067~mitosis	3	0.293542	0.16598	DCLRE1A, NUSAP1, CDCA3	46	220	13528	4.01028	1	0.982063	93.0443
GOTERM_BP_FAT	GO:0000087~M phase of mitotic cell cycle	3	0.293542	0.170703	DCLRE1A, NUSAP1, CDCA3	46	224	13528	3.93866	1	0.978731	93.601
GOTERM_BP_FAT	GO:0048285~organelle fission	3	0.293542	0.17664	DCLRE1A, NUSAP1, CDCA3	46	229	13528	3.85267	1	0.978941	94.2418
GOTERM_BP_FAT	GO:0051301~cell division	3	0.293542	0.257245	DCLRE1A, NUSAP1, CDCA3	46	295	13528	2.99071	1	0.99251	98.7319
GOTERM_BP_FAT	GO:0000279~M phase	3	0.293542	0.299373	DCLRE1A, NUSAP1, CDCA3	46	329	13528	2.68164	1	0.994777	99.4621
GOTERM_BP_FAT	GO:0000278~mitotic cell cycle	3	0.293542	0.349731	DCLRE1A, NUSAP1, CDCA3	46	370	13528	2.38449	1	0.996864	99.8201
GOTERM_BP_FAT	GO:0022403~cell cycle phase	3	0.293542	0.402484	DCLRE1A, NUSAP1, CDCA3	46	414	13528	2.13106	1	0.998417	99.9481
GOTERM_BP_FAT	GO:0007049~cell cycle	4	0.391389	0.48142	DCLRE1A, NUSAP1, CDCA3, MCM6	46	776	13528	1.51591	1	0.999399	99.9935
GOTERM_BP_FAT	GO:0022402~cell cycle process	3	0.293542	0.566173	DCLRE1A, NUSAP1, CDCA3	46	565	13528	1.56152	1	0.999865	99.9995
Annotation Cluster 9	Enrichment Score: 0.6763882618965028
Category	Term	Count	%	PValue	Genes	List Total	Pop Hits	Pop Total	Fold Enrichment	Bonferroni	Benjamini	FDR
SP_PIR_KEYWORDS	Secreted	8	0.782779	0.13474	PLAT, LCN2, LPL, RNASE4, CTGF, PDGFC, LECT2, CYR61	50	1689	19235	1.82214	1	0.77266	83.0102
GOTERM_BP_FAT	GO:0048514~blood vessel morphogenesis	3	0.293542	0.155446	PLAT, CTGF, CYR61	46	211	13528	4.18133	1	0.98266	91.6363
GOTERM_BP_FAT	GO:0001568~blood vessel development	3	0.293542	0.195853	PLAT, CTGF, CYR61	46	245	13528	3.60106	1	0.984779	95.9291
GOTERM_BP_FAT	GO:0001944~vasculature development	3	0.293542	0.203129	PLAT, CTGF, CYR61	46	251	13528	3.51498	1	0.983213	96.4379
GOTERM_CC_FAT	GO:0005576~extracellular region	8	0.782779	0.498058	PLAT, LCN2, LPL, RNASE4, CTGF, PDGFC, LECT2, CYR61	43	2010	12782	1.18311	1	0.902343	99.9574
Annotation Cluster 10	Enrichment Score: 0.6688095332701296
Category	Term	Count	%	PValue	Genes	List Total	Pop Hits	Pop Total	Fold Enrichment	Bonferroni	Benjamini	FDR
GOTERM_BP_FAT	GO:0007268~synaptic transmission	4	0.391389	0.0763272	PLAT, SLC1A4, SLC1A2, DMPK	46	298	13528	3.94748	1	0.961865	68.8416
GOTERM_BP_FAT	GO:0019226~transmission of nerve impulse	4	0.391389	0.110204	PLAT, SLC1A4, SLC1A2, DMPK	46	350	13528	3.36099	1	0.976161	82.0012
GOTERM_BP_FAT	GO:0007267~cell-cell signaling	4	0.391389	0.322108	PLAT, SLC1A4, SLC1A2, DMPK	46	600	13528	1.96058	1	0.995164	99.6686
GOTERM_BP_FAT	GO:0050877~neurological system process	4	0.391389	0.779622	PLAT, SLC1A4, SLC1A2, DMPK	46	1210	13528	0.972188	1	0.999998	100
Annotation Cluster 11	Enrichment Score: 0.620850376596043
Category	Term	Count	%	PValue	Genes	List Total	Pop Hits	Pop Total	Fold Enrichment	Bonferroni	Benjamini	FDR
GOTERM_BP_FAT	GO:0042493~response to drug	3	0.293542	0.161282	SLC1A2, MAT2A, HMGCS1	46	216	13528	4.08454	1	0.982617	92.4461
GOTERM_BP_FAT	GO:0010033~response to organic substance	5	0.489237	0.21715	SLC1A2, GLUL, MAT2A, HMGCS1, CYR61	46	721	13528	2.03944	1	0.986062	97.2554
GOTERM_BP_FAT	GO:0009719~response to endogenous stimulus	3	0.293542	0.391835	SLC1A2, MAT2A, HMGCS1	46	405	13528	2.17842	1	0.99828	99.9327
Annotation Cluster 12	Enrichment Score: 0.5725760234875413
Category	Term	Count	%	PValue	Genes	List Total	Pop Hits	Pop Total	Fold Enrichment	Bonferroni	Benjamini	FDR
GOTERM_MF_FAT	GO:0000166~nucleotide binding	11	1.07632	0.158627	ACTG1, GLUL, MAT2A, RALB, TPR, IDH3A, APRT, MCM6, KIF20A, RPS24, DMPK	42	2245	12983	1.51461	1	0.785019	88.0388
GOTERM_MF_FAT	GO:0032559~adenyl ribonucleotide binding	8	0.782779	0.187688	ACTG1, GLUL, MAT2A, TPR, APRT, MCM6, KIF20A, DMPK	42	1497	12983	1.65194	1	0.813973	92.236
GOTERM_MF_FAT	GO:0032553~ribonucleotide binding	9	0.880626	0.21558	ACTG1, GLUL, MAT2A, RALB, TPR, APRT, MCM6, KIF20A, DMPK	42	1836	12983	1.51529	1	0.83484	94.9472
GOTERM_MF_FAT	GO:0032555~purine ribonucleotide binding	9	0.880626	0.21558	ACTG1, GLUL, MAT2A, RALB, TPR, APRT, MCM6, KIF20A, DMPK	42	1836	12983	1.51529	1	0.83484	94.9472
GOTERM_MF_FAT	GO:0030554~adenyl nucleotide binding	8	0.782779	0.22451	ACTG1, GLUL, MAT2A, TPR, APRT, MCM6, KIF20A, DMPK	42	1577	12983	1.56814	1	0.8364	95.6107
GOTERM_MF_FAT	GO:0001883~purine nucleoside binding	8	0.782779	0.23607	ACTG1, GLUL, MAT2A, TPR, APRT, MCM6, KIF20A, DMPK	42	1601	12983	1.54463	1	0.841742	96.3508
GOTERM_MF_FAT	GO:0001882~nucleoside binding	8	0.782779	0.241441	ACTG1, GLUL, MAT2A, TPR, APRT, MCM6, KIF20A, DMPK	42	1612	12983	1.53409	1	0.838259	96.6539
SP_PIR_KEYWORDS	atp-binding	6	0.587084	0.247277	ACTG1, GLUL, MAT2A, MCM6, KIF20A, DMPK	50	1326	19235	1.74072	1	0.894246	96.9164
GOTERM_MF_FAT	GO:0017076~purine nucleotide binding	9	0.880626	0.252449	ACTG1, GLUL, MAT2A, RALB, TPR, APRT, MCM6, KIF20A, DMPK	42	1918	12983	1.45051	1	0.842705	97.2044
SP_PIR_KEYWORDS	nucleotide-binding	7	0.684932	0.256706	ACTG1, GLUL, MAT2A, RALB, MCM6, KIF20A, DMPK	50	1686	19235	1.59721	1	0.894001	97.3575
GOTERM_BP_FAT	GO:0044271~nitrogen compound biosynthetic process	3	0.293542	0.294424	GLUL, MAT2A, APRT	46	325	13528	2.71465	1	0.994939	99.4035
GOTERM_MF_FAT	GO:0005524~ATP binding	7	0.684932	0.321388	ACTG1, GLUL, MAT2A, TPR, MCM6, KIF20A, DMPK	42	1477	12983	1.46502	1	0.89978	99.1491
UP_SEQ_FEATURE	nucleotide phosphate-binding region:ATP	4	0.391389	0.450747	MAT2A, MCM6, KIF20A, DMPK	50	962	19113	1.58944	1	1	99.9193
GOTERM_CC_FAT	GO:0005654~nucleoplasm	3	0.293542	0.796326	TPR, MCM6, KIF20A	43	882	12782	1.01107	1	0.986382	100
Annotation Cluster 13	Enrichment Score: 0.4192140712832453
Category	Term	Count	%	PValue	Genes	List Total	Pop Hits	Pop Total	Fold Enrichment	Bonferroni	Benjamini	FDR
SP_PIR_KEYWORDS	Secreted	8	0.782779	0.13474	PLAT, LCN2, LPL, RNASE4, CTGF, PDGFC, LECT2, CYR61	50	1689	19235	1.82214	1	0.77266	83.0102
UP_SEQ_FEATURE	disulfide bond	10	0.978474	0.291879	PLAT, LCN2, LPL, LY6D, LY6E, RNASE4, CTGF, CTSE, PDGFC, CYR61	50	2819	19113	1.35601	1	0.999997	98.3465
SP_PIR_KEYWORDS	signal	11	1.07632	0.309091	PLAT, LCN2, LPL, LY6D, LY6E, RNASE4, CTGF, CTSE, PDGFC, LECT2, CYR61	50	3250	19235	1.30206	1	0.915792	98.9204
UP_SEQ_FEATURE	signal peptide	11	1.07632	0.316416	PLAT, LCN2, LPL, LY6D, LY6E, RNASE4, CTGF, CTSE, PDGFC, LECT2, CYR61	50	3250	19113	1.2938	1	0.999985	98.9126
SP_PIR_KEYWORDS	disulfide bond	10	0.978474	0.324057	PLAT, LCN2, LPL, LY6D, LY6E, RNASE4, CTGF, CTSE, PDGFC, CYR61	50	2924	19235	1.31566	1	0.919857	99.1744
GOTERM_CC_FAT	GO:0005576~extracellular region	8	0.782779	0.498058	PLAT, LCN2, LPL, RNASE4, CTGF, PDGFC, LECT2, CYR61	43	2010	12782	1.18311	1	0.902343	99.9574
SP_PIR_KEYWORDS	glycoprotein	12	1.17417	0.555695	PLAT, LCN2, SLC1A4, LPL, SLC1A2, LY6D, LY6E, CTGF, CTSE, SLC13A3, PDGFC, SLC22A1	50	4318	19235	1.06911	1	0.986122	99.9952
UP_SEQ_FEATURE	glycosylation site:N-linked (GlcNAc...)	11	1.07632	0.636031	PLAT, LCN2, SLC1A4, LPL, SLC1A2, LY6E, CTGF, CTSE, SLC13A3, PDGFC, SLC22A1	50	4129	19113	1.01837	1	1	99.9994
SP_PIR_KEYWORDS	hydrolase	4	0.391389	0.768797	PLAT, LPL, RNASE4, CTSE	50	1555	19235	0.989582	1	0.999311	100
Annotation Cluster 14	Enrichment Score: 0.365360639312025
Category	Term	Count	%	PValue	Genes	List Total	Pop Hits	Pop Total	Fold Enrichment	Bonferroni	Benjamini	FDR
GOTERM_CC_FAT	GO:0031981~nuclear lumen	7	0.684932	0.339919	RPS14, CSTB, RPL36, NUSAP1, TPR, MCM6, KIF20A	43	1450	12782	1.43503	1	0.845764	99.0696
GOTERM_CC_FAT	GO:0070013~intracellular organelle lumen	8	0.782779	0.366589	RPS14, CSTB, RPL36, NUSAP1, TPR, IDH3A, MCM6, KIF20A	43	1779	12782	1.33673	1	0.860915	99.4152
GOTERM_CC_FAT	GO:0043233~organelle lumen	8	0.782779	0.389914	RPS14, CSTB, RPL36, NUSAP1, TPR, IDH3A, MCM6, KIF20A	43	1820	12782	1.30662	1	0.861464	99.6167
GOTERM_CC_FAT	GO:0005730~nucleolus	4	0.391389	0.40451	RPS14, CSTB, RPL36, NUSAP1	43	698	12782	1.70347	1	0.854922	99.7082
GOTERM_CC_FAT	GO:0031974~membrane-enclosed lumen	8	0.782779	0.41048	RPS14, CSTB, RPL36, NUSAP1, TPR, IDH3A, MCM6, KIF20A	43	1856	12782	1.28128	1	0.850791	99.7395
GOTERM_CC_FAT	GO:0005654~nucleoplasm	3	0.293542	0.796326	TPR, MCM6, KIF20A	43	882	12782	1.01107	1	0.986382	100
Annotation Cluster 15	Enrichment Score: 0.3394011000098539
Category	Term	Count	%	PValue	Genes	List Total	Pop Hits	Pop Total	Fold Enrichment	Bonferroni	Benjamini	FDR
SP_PIR_KEYWORDS	magnesium	4	0.391389	0.102522	MAT2A, IDH3A, FDFT1, DMPK	50	442	19235	3.48145	1	0.739293	73.4143
GOTERM_MF_FAT	GO:0000287~magnesium ion binding	4	0.391389	0.170391	MAT2A, IDH3A, FDFT1, DMPK	42	452	12983	2.73557	1	0.794716	89.9402
SP_PIR_KEYWORDS	oxidoreductase	4	0.391389	0.171914	CYP7A1, CYP26A1, IDH3A, FDFT1	50	562	19235	2.73808	1	0.822278	90.0778
GOTERM_BP_FAT	GO:0055114~oxidation reduction	4	0.391389	0.35809	CYP7A1, CYP26A1, IDH3A, FDFT1	46	639	13528	1.84092	1	0.996982	99.8513
SP_PIR_KEYWORDS	metal-binding	6	0.587084	0.893598	MAT2A, CYP7A1, CYP26A1, CSRP2, IDH3A, DMPK	50	2972	19235	0.776649	1	0.999941	100
GOTERM_MF_FAT	GO:0046872~metal ion binding	9	0.880626	0.973856	MAT2A, CYP7A1, SNTB1, CYP26A1, SLC13A3, CSRP2, IDH3A, FDFT1, DMPK	42	4140	12983	0.671998	1	1	100
GOTERM_MF_FAT	GO:0043169~cation binding	9	0.880626	0.976166	MAT2A, CYP7A1, SNTB1, CYP26A1, SLC13A3, CSRP2, IDH3A, FDFT1, DMPK	42	4179	12983	0.665727	1	1	100
GOTERM_MF_FAT	GO:0043167~ion binding	9	0.880626	0.979472	MAT2A, CYP7A1, SNTB1, CYP26A1, SLC13A3, CSRP2, IDH3A, FDFT1, DMPK	42	4241	12983	0.655994	1	1	100
GOTERM_MF_FAT	GO:0046914~transition metal ion binding	5	0.489237	0.985531	MAT2A, CYP7A1, CYP26A1, CSRP2, IDH3A	42	2785	12983	0.554971	1	1	100
Annotation Cluster 16	Enrichment Score: 0.2878769391351747
Category	Term	Count	%	PValue	Genes	List Total	Pop Hits	Pop Total	Fold Enrichment	Bonferroni	Benjamini	FDR
SP_PIR_KEYWORDS	cell adhesion	3	0.293542	0.292132	LY6D, CTGF, CYR61	50	422	19235	2.73483	1	0.909704	98.547
GOTERM_BP_FAT	GO:0007155~cell adhesion	3	0.293542	0.684149	LY6D, CTGF, CYR61	46	700	13528	1.26037	1	0.999984	100
GOTERM_BP_FAT	GO:0022610~biological adhesion	3	0.293542	0.684919	LY6D, CTGF, CYR61	46	701	13528	1.25857	1	0.999982	100
Annotation Cluster 17	Enrichment Score: 0.2645585057762134
Category	Term	Count	%	PValue	Genes	List Total	Pop Hits	Pop Total	Fold Enrichment	Bonferroni	Benjamini	FDR
GOTERM_CC_FAT	GO:0005856~cytoskeleton	6	0.587084	0.480977	SLC1A4, ACTG1, SNTB1, NUSAP1, SLC13A3, KIF20A	43	1381	12782	1.29148	1	0.8982	99.9379
GOTERM_CC_FAT	GO:0015630~microtubule cytoskeleton	3	0.293542	0.54396	NUSAP1, SLC13A3, KIF20A	43	549	12782	1.62435	1	0.923438	99.9855
GOTERM_CC_FAT	GO:0044430~cytoskeletal part	4	0.391389	0.614658	SLC1A4, NUSAP1, SLC13A3, KIF20A	43	952	12782	1.24897	1	0.942781	99.9978
Annotation Cluster 18	Enrichment Score: 0.2411548457100382
Category	Term	Count	%	PValue	Genes	List Total	Pop Hits	Pop Total	Fold Enrichment	Bonferroni	Benjamini	FDR
SP_PIR_KEYWORDS	ubl conjugation pathway	3	0.293542	0.373515	FBXO21, CISH, CDCA3	50	509	19235	2.26739	1	0.945305	99.6744
GOTERM_BP_FAT	GO:0006508~proteolysis	5	0.489237	0.46924	PLAT, CTSE, FBXO21, CISH, CDCA3	46	1054	13528	1.3951	1	0.999416	99.9909
GOTERM_BP_FAT	GO:0043632~modification-dependent macromolecule catabolic process	3	0.293542	0.574906	FBXO21, CISH, CDCA3	46	574	13528	1.53704	1	0.999849	99.9997
GOTERM_BP_FAT	GO:0019941~modification-dependent protein catabolic process	3	0.293542	0.574906	FBXO21, CISH, CDCA3	46	574	13528	1.53704	1	0.999849	99.9997
GOTERM_BP_FAT	GO:0051603~proteolysis involved in cellular protein catabolic process	3	0.293542	0.599439	FBXO21, CISH, CDCA3	46	600	13528	1.47043	1	0.999903	99.9999
GOTERM_BP_FAT	GO:0044257~cellular protein catabolic process	3	0.293542	0.602203	FBXO21, CISH, CDCA3	46	603	13528	1.46312	1	0.999894	99.9999
GOTERM_BP_FAT	GO:0030163~protein catabolic process	3	0.293542	0.619388	FBXO21, CISH, CDCA3	46	622	13528	1.41843	1	0.99992	99.9999
GOTERM_BP_FAT	GO:0044265~cellular macromolecule catabolic process	3	0.293542	0.702971	FBXO21, CISH, CDCA3	46	725	13528	1.21691	1	0.999985	100
GOTERM_BP_FAT	GO:0009057~macromolecule catabolic process	3	0.293542	0.741861	FBXO21, CISH, CDCA3	46	781	13528	1.12966	1	0.999994	100

## Sheet: Geneset 8
White --- DHT Charaffe - breast cancer luminal vs mesenchymal dn
#By: All.pl On: Fri Sep 7 2012 at 9:21:37
	MB	DHT	TF	DM	PGR	EST	MT	CPA
ABCC4	2.20199	1.53837	0.523648	0.328918	1.57187	1.39915	2.37771	1.1872
PVRL3	0.0288212	0.102964	0.0161151	0.0629484	0.0486505	-0.0416396	0.0100205	-0.0175589
POPDC3	-0.0442534	-0.0223824	-0.0467848	-0.129262	-0.145253	0.105451	-0.0926733	-0.0350506
IL7R	0.064132	0.167939	0.0599633	0.102407	0.0953156	-0.0169062	0.0966059	0.124441
SERPINE1	-0.102698	-0.0586317	-0.115172	-0.0406534	-0.130014	-0.0898889	-0.262773	-0.125329
HSD17B11	0.794283	0.311889	0.0984177	0.15081	0.155756	0.180603	0.919867	0.226853
NNMT	0.404118	0.219467	0.0899662	0.0995199	0.154339	0.282305	0.510516	0.173743
STRADB	0.00169845	0.206649	0.149166	0.252026	0.195026	0.0930698	-0.109383	0.229585
PROS1	-0.44053	0.0221188	-0.09471	-0.0742547	-0.0824083	-0.0125517	-0.205168	0.0815339
PXDN	0.356451	0.090935	0.105638	0.015496	0.206515	-0.0870888	0.131852	-0.0116692
NCAPG	-0.626241	0.0571246	0.121055	0.291879	0.061904	0.233177	-0.462392	0.283483
SOCS3	0.0154591	0.0513699	0.0729019	-0.00411871	0.0762494	0.00542068	0.0127154	0.0861653
LBH	-0.0269431	0.0767756	-0.0263788	0.0427095	0.0590088	0.0155068	-0.0387284	0.0776308
GNAI1	-0.238699	0.17837	0.0589419	0.225433	0.133681	-0.00776609	-0.237002	0.257927
DAB2	-0.0176817	0.107757	0.0503256	0.0595188	0.00309064	0.114536	0.0719258	0.0855194
STAMBPL1	-0.58327	0.0215984	0.0956599	0.189187	-0.050245	0.0908009	-0.587444	0.11973
TRAM2	-0.0241517	0.0603022	0.0543404	0.184611	0.100544	0.166422	0.0338317	0.166001
LYN	-0.436291	-0.114627	0.0779194	0.0399781	-0.129293	-0.0463509	-0.449811	0.10589
BUB1	-0.369334	0.0850692	0.145923	0.342255	0.133468	0.076772	-0.22961	0.255895
STIL	-0.236819	0.208584	0.26873	0.227224	0.177876	0.178404	-0.243826	0.332967
SDCBP	0.620414	0.239719	0.225927	0.14421	0.163018	0.327994	0.704287	0.169262
ANLN	-0.312469	0.265659	0.281993	0.306608	0.238891	0.357026	-0.243552	0.365293
FMNL2	0.0155167	-0.0218583	-0.100143	0.0190403	-0.000631306	-0.00406162	-0.0941142	-0.00700787
AK5	-0.0976773	0.0111467	-0.0315681	-0.0535521	-0.0872154	-0.076297	-0.0985691	0.029343
PRR16	-0.0580972	0.206561	0.0437247	0.010121	0.540631	0.456346	0.0591497	0.704772
EMILIN2	0.0239475	0.156956	-0.00673865	0.155066	0.141856	0.106846	0.00507552	0.033575
FAM171A1	-0.412423	0.0248907	0.0471307	0.244832	-0.00770875	0.0111892	-0.4256	0.167031
BIRC5	-0.308003	0.203488	0.262501	0.372881	0.236634	0.17938	-0.381749	0.295242
CDK6	0.489318	0.167876	0.0704117	0.19705	0.206636	0.206527	0.334256	0.0846197
IL6	0.0432246	0.0905877	-0.0206323	-0.0795599	0.0184436	-0.065476	-0.0177503	0.133215
VPS54	-0.203427	-0.0503768	0.0544797	0.0351083	-0.198581	-0.0408364	-0.0650357	-0.0729524
ZIC2	-0.595559	-0.0470747	0.0866698	0.0271598	-0.0577125	-0.0553666	-0.422235	0.245791
KIF18B	-0.00996445	0.11947	0.0870157	0.0834973	0.0607826	0.147631	-0.0183736	0.121081
CD68	-0.00334561	0.203078	0.112579	0.0364238	0.269951	0.0847448	0.0268935	0.124057
CTNNAL1	-0.361282	0.0240613	0.176132	0.180662	-0.0513524	0.0168525	-0.256193	0.109653
CKAP2L	-0.52749	-0.0192715	0.132876	0.196239	-0.0571265	0.189166	-0.301075	0.168389
SFPQ	-0.401921	0.0772973	0.177831	0.117933	0.146828	-0.0936422	-0.163344	0.0943764
PLK1	-0.142478	-0.107695	-0.00170904	0.0710866	-0.0594489	-0.0461022	-0.265242	0.116364
MALT1	0.672296	0.301198	0.0999285	0.15533	0.396898	0.298456	0.661007	0.409302
PABPC4	-0.708015	-0.00575637	0.0822097	-0.0250347	-0.0666866	-0.0572642	-0.699815	0.183813
ALPK2	0.170605	0.0855442	0.0170065	0.03982	0.152362	0.270882	0.258206	0.142827
HRCT1	-0.0361735	0.055376	-0.0194194	0.0268149	0.0389859	0.107663	-0.0900324	-0.0262335
PIM1	-0.074401	-0.0197343	0.0237366	-0.0616693	-0.00818517	-0.0422572	-0.211991	-0.0384727
BACH1	-0.035484	0.0312769	-0.0613352	0.064921	0.0406634	0.0389277	-0.054618	0.0304288
DOCK10	-0.0469438	-0.0503844	-0.0679791	0.0479289	-0.00417268	-0.114502	0.0275993	-0.000265328
CTSC	-0.107806	0.193449	0.123499	0.125218	0.185546	0.0431685	0.063612	0.150627
RNF182	-0.147547	0.189577	0.0527171	0.0643362	-0.0308133	-0.0944179	-0.0395399	-0.0122333
INHBA	-0.154713	0.0430488	-0.0982127	-0.0995115	-0.0180076	0.0338736	-0.169458	0.0415754
BCAT1	-0.0174361	0.0217442	-0.0181769	0.0408816	0.0126311	0.0605455	-0.0570928	-0.00822939
NMNAT2	-0.0190674	0.0625475	0.0586442	0.0658678	0.0674968	0.0465574	-0.0134527	0.0958698
IGFBPL1	-0.0572032	-0.0659584	-0.0712138	0.177057	0.0282822	0.037754	-0.00192509	0.0848356
PICALM	0.448013	0.321062	0.11546	0.143724	0.326299	0.200148	0.690258	0.323742
CCDC99	-0.44812	0.12012	0.184141	0.321807	0.130616	0.330863	-0.315543	0.229546
RGS20	-0.0317988	-0.0173282	0.0195035	0.0193894	0.0644139	0.0260306	-0.0395149	0.00927915
HRH1	-0.118346	0.0863514	-0.027158	0.0753549	0.0287672	-0.00271332	0.0501803	0.0639047
FAM57A	-0.205346	0.262193	0.19339	0.201997	0.274659	0.379778	-0.102533	0.318633
SH2D5	-0.135543	0.084688	-0.0630321	-0.0430043	-0.0241412	-0.00281202	-0.0497892	-0.0386929
IFNGR2	-0.0938635	0.0138857	-0.133795	-0.0228135	-0.232619	-0.270075	-0.200143	-0.130295
AAK1	-0.00513453	0.0383166	-0.040423	0.0503224	0.0488996	0.0735515	0.0109884	0.0661381
F2RL2	-0.0488512	0.0330138	-0.0285289	0.0484582	0.0448027	-0.0680896	-0.0699105	0.0369369
FSCN1	-0.876535	0.00269358	-0.0877104	0.210162	-0.174754	-0.193687	-0.930907	-0.1849
ANXA5	0.640148	0.491856	0.30735	0.177786	0.392715	0.366648	0.53497	0.363918
UBASH3B	0.103076	0.0559581	0.0436936	0.150141	0.11671	0.202287	0.0378175	0.096816
HJURP	-0.456104	0.082992	0.0282085	0.203378	0.171996	0.255112	-0.228395	0.420459
LEPRE1	0.0552565	0.120395	0.0534512	0.137979	0.135237	0.0125938	0.0410906	0.0216195
MAP4K4	-0.11664	-0.0251253	-0.0249378	0.0596483	-0.0519422	0.0928936	-0.131941	0.032207
FAM176A	0.00806492	0.0796064	0.00901969	0.143384	0.0549204	0.0597438	0.0012537	0.0727589
ANKRD28	-0.10078	-0.0388586	-0.18672	-0.0808022	-0.0871944	-0.0610127	-0.147113	-0.0972748
FAM20C	-0.0855757	-0.0158077	-0.0304267	-0.045832	0.0164047	-0.0172707	-0.105914	-0.0364247
NUP155	-0.337454	0.19614	0.213058	0.267642	0.16755	0.17038	-0.390822	0.175567
HMGA2	-0.0504281	0.0475291	-0.0695093	-0.0766605	-0.063069	-0.00495118	-0.0970102	0.0493224
AKT3	-0.0665332	0.0177722	0.0148232	-0.0417469	0.0223259	-0.0410342	-0.0664687	-0.0535984
UBE2G1	0.652538	0.149618	-0.0290271	0.0257803	0.196101	0.0998842	0.649221	-0.0238747
PFAS	-0.792831	0.0327752	0.0200182	0.0739756	0.036145	-0.149694	-0.777013	0.197512
STK10	0.11063	0.226383	0.0969633	0.238072	0.212183	0.117504	-0.0165382	0.0971995
NONO	-0.290465	-0.0727225	-0.0129698	0.121278	-0.125464	-0.0325069	-0.313179	-0.0817094
CDC20	-0.45943	-0.18388	-0.101059	0.0689024	-0.00175196	-0.0667805	-0.480238	0.0600675
SH2B3	-0.0638218	0.0811943	0.13835	0.0967674	0.118252	0.104148	-0.0415844	0.0905497
KIAA0802	-0.0730828	-0.102446	-0.0230667	-0.201436	-0.206515	-0.183071	-0.168622	-0.07226
TAP2	-0.174845	0.13658	0.102941	0.0734882	0.100047	0.0912903	-0.240039	0.209282
APCDD1L	0.072943	0.117614	0.0852418	0.157827	-0.00407068	0.0152363	0.0102607	0.0730053
IL11	0.0510094	0.121242	0.155793	0.0204942	-0.0517289	0.116889	-0.0732645	0.165584
FAM101B	-0.104991	0.0210606	-0.0229098	0.0111266	0.0433051	-0.0927954	-0.173006	0.0108619
NOL7	-0.138277	0.0188337	0.0471443	0.121972	0.0871815	-0.160247	-0.183582	-0.0515739
PTPRM	0.81847	0.513291	0.169046	0.170371	0.61144	0.527443	0.904035	0.384932
PHLDA1	-0.0816653	0.0260702	0.0614693	0.155417	0.0157846	0.000317786	-0.120777	0.127219
CHSY1	-0.206939	0.154523	0.00434108	0.168658	0.0935497	-0.0543342	-0.130685	0.159706
UPP1	0.0581111	0.0779108	-0.0301311	-0.0744429	0.00438903	0.0415257	0.154845	0.0544497
KCTD12	-0.0421762	0.0137982	0.0188078	-0.018377	-0.00370556	0.108462	0.0213871	0.0634277
TTL	-0.7393	-0.0604147	0.0902803	0.0756482	-0.0194341	-0.0679073	-0.77302	0.0985749
IRAK2	-0.119912	0.0404872	0.01368	-0.0526397	0.105879	-0.0831823	-0.134038	-0.136096
ITGAV	0.659143	0.29091	0.154239	0.289282	0.219186	0.268567	0.806794	0.234556
FOSL1	0.0577339	0.134987	0.0181372	0.182941	0.101602	0.15827	0.0464574	0.118564
EIF5A2	-0.128424	0.0581882	-0.0596626	0.141419	-0.0234975	0.00211119	-0.109039	-0.0319994
PNMA2	-0.0972175	0.116766	0.0696514	0.108252	0.0866366	-0.00855611	-0.0112086	0.0366147
TOX	-0.0101327	0.156485	0.0399547	-0.05159	0.100187	0.124147	-0.000687023	0.029422
SHOX2	-0.000953308	0.0264677	0.102909	0.139044	0.112933	0.0457576	-0.0179947	-0.017454
EXTL2	0.435671	0.458407	0.0943783	0.284819	0.421828	0.664047	0.683555	0.53248
NMT2	-0.229966	-0.0713627	-0.0787086	0.0181543	-0.0505565	-0.132376	-0.302081	-0.0220384
PIK3CD	0.0668384	-0.0100343	0.0563521	0.139769	-0.12389	-0.11127	0.150162	-0.211298
CD97	-0.00246696	0.0875715	0.0697216	-0.0237489	0.16811	-0.10977	-0.128165	0.0904137
CYP26B1	-0.0527621	0.0362601	0.0750409	-0.011481	0.0889197	0.101765	0.0152771	-0.0283614
CXCL2	-0.0320904	0.124071	-0.0112347	0.0690927	-0.00523087	0.133143	0.0622916	0.0359006
TRIO	0.0128468	0.257435	0.105782	0.238775	0.0438113	-0.0302967	-0.017332	0.11255
STX2	-0.212039	0.140101	0.0773205	0.119632	0.215103	0.145091	-0.0658164	0.10776
SRGN	-0.0958415	0.0656601	-0.0664101	0.0885136	0.0350332	0.0526138	-0.0505735	0.0500482
ZMYM6	0.216563	0.366904	0.277201	0.176332	0.285351	0.0970305	0.346183	0.301994
MCFD2	0.115956	0.246883	0.0739644	0.120228	0.142851	0.0159007	0.320504	0.240572
ACTG1	0.0969759	0.00304935	0.0613529	-0.0520052	0.0359668	-0.0409156	0.0380786	-0.0216538
MXRA7	-0.0886489	-0.0287693	-0.0379837	-0.00638046	0.0145325	0.0178794	-0.040275	-0.0424445
CPNE2	-0.0533831	0.0819928	0.165003	0.110874	0.0460779	0.107938	0.0663646	0.270712
MTMR2	0.324045	0.235401	-0.00789756	0.0660864	0.218191	0.109663	0.291419	0.108819
CEP170	0.0321783	0.118688	0.062429	0.0996424	0.0687665	0.123025	0.0385508	0.0695818
STK17A	-0.126728	0.0397623	0.0451401	0.0254874	0.00228436	0.0383237	0.00535872	0.036144
ADORA2B	-0.912916	-0.107923	-0.0128265	0.0219481	-0.086381	-0.151965	-0.82412	-0.0591005
SGTB	0.0745089	0.0417922	0.0438901	0.0753485	-0.00516997	-0.00165283	0.0206131	0.103873
ADAMTS12	0.0108269	0.105481	0.0947878	0.0782247	0.111306	0.0237485	0.110342	0.13691
FAM132B	-0.0332387	0.14471	0.13133	0.137496	0.11464	0.0851258	0.151906	0.0766544
G0S2	-0.00570143	0.118719	0.0703877	0.104205	0.022547	-0.0279506	0.0331653	0.0233648
SLC35B4	-0.0675205	0.319228	-0.0329877	0.0272743	0.0841555	0.221541	0.0444157	0.131859
OSMR	-0.143702	-0.101715	-0.138011	-0.0844337	-0.122211	-0.125547	-0.171776	-0.0455669
ITPRIP	0.0654175	0.224027	0.128209	0.0749651	0.253497	0.0145859	0.0612476	0.283826
FOXC1	0.106072	0.079268	0.0358467	0.0758897	0.0367987	0.0223737	0.0656092	0.161009
SGCB	-0.11492	-0.0392309	-0.0752848	0.114878	-0.0567362	-0.00160344	-0.086831	-0.0358537
GADD45A	-0.316806	-0.00701753	-0.0298762	0.146097	-0.0368876	0.0135478	-0.305193	-0.00987281
ASXL1	0.0114288	0.156987	0.130776	0.12677	0.223165	0.166096	0.0233483	0.219459
NUP88	-0.436975	0.0212811	0.159151	0.0765205	0.124409	-0.0569169	-0.233454	0.103267
ATM	-0.178598	0.0240369	0.012196	0.0909618	-0.0549082	-0.0486368	-0.139988	-0.0280022
FLI1	-0.190096	-0.0824399	-0.0600722	-0.074916	0.104389	-0.214699	-0.270285	-0.168325
COL13A1	0.0233609	0.0360817	0.0289704	0.0431429	0.110551	0.00511517	-0.102698	0.0320185
ACTR2	0.0504148	0.134968	0.158776	0.231877	0.0925556	0.168578	0.0985097	-0.00814523
NAV1	-0.144647	-0.0576973	-0.134075	-0.0677986	-0.0573633	-0.0161623	-0.322403	-0.108852
RALBP1	0.0495643	0.0281676	0.171862	0.215772	0.0606989	-0.0190351	0.110406	0.0720103
FOXF2	-0.107643	-0.0403027	-0.0492679	-0.0399091	-0.149632	-0.109107	-0.116784	0.00624505
MDFIC	0.0201219	0.124036	0.152775	0.124201	0.237566	0.121876	0.0429161	0.0790047
KATNAL1	-0.0916399	-0.0136531	-0.00866368	0.129622	0.0691428	0.0889896	-0.0974489	0.0620651
FLJ42709	-0.0713032	0.0967279	0.0119134	0.140861	0.189732	0.0753201	0.059966	0.0358754
DHX33	-0.212459	0.213922	0.217199	0.34734	0.193407	0.275812	-0.170831	0.368229
TNFAIP3	0.116123	-0.152717	0.0427014	-0.0136859	-0.0427024	0.0218283	0.0179412	-0.0444582
ILF3	-0.342124	0.12181	0.058884	0.0493012	0.0864345	0.0857904	-0.242994	0.160209
TYMS	-0.727475	0.15267	0.219454	0.162808	0.133053	0.108271	-0.513955	0.29894
CUL4B	0.283026	0.226735	0.0881294	0.234677	0.212746	0.233617	0.315918	0.23399
CMTM3	-0.0169202	0.0925077	0.00271537	0.0729097	0.00943328	0.0367772	-0.0456563	0.106226
FBLIM1	-0.040607	-0.000543022	0.0226903	0.00370087	0.0704032	0.0412503	-0.0422762	0.0520986
RAB8B	-0.157774	0.0243939	0.135729	0.300536	-0.0309216	-0.0114449	-0.0968439	0.0925103
AIDA	-1.4333	-0.374255	-0.152817	-0.0414961	-0.286327	-0.38335	-1.30867	-0.113611
KDELC2	0.00212685	0.123638	0.156994	0.0755697	0.00268691	0.095765	-0.0687882	0.0774956
PTTG1	-0.28222	0.0271084	-0.0234639	0.179511	0.0668956	0.160349	-0.321182	0.294459
SNRPD1	-0.175693	0.171519	0.0703193	0.252943	0.186805	0.246926	-0.14581	0.298921
CDKN2C	-0.0470507	-0.0324089	0.0682891	0.0330759	0.00439414	0.0253797	-0.0794195	0.00401228
ARNTL2	0.00533427	0.0263409	-0.062191	-0.0892281	-0.0504738	0.0264601	-0.0828796	0.0353394
GLS	-0.1442	0.0627518	0.064106	0.264032	0.0405057	-0.0283854	-0.0302302	-0.07379
PTX3	0.0830921	-0.0264751	-0.0257787	0.0869362	-0.0141956	0.0327205	-0.101612	0.0974339
PDGFA	-0.00757496	-0.0374584	0.0570635	-0.0245702	0.046109	0.0351914	-0.0398727	0.0343461
TFPI	0.535271	0.722689	0.420737	0.146914	0.553935	0.68841	0.487593	0.564526
IGF2BP3	0.0872953	-0.0975313	0.105344	0.1233	0.015558	-0.0581445	0.109053	0.170903
S100A2	-0.171303	-0.0444138	-0.0535544	0.0505123	0.00749335	-0.130458	-0.10184	-0.125127
NOL9	0.0654451	0.106631	0.0647376	0.0588039	0.0421387	0.191484	-0.0605139	0.1059
MAP7D1	0.763694	0.00390513	0.0936435	0.107378	0.112904	-0.147905	0.643558	-0.0193456
GNG2	0.0286958	0.120831	0.102029	0.124815	0.117347	0.130305	0.0355483	0.241725
TMEM158	-0.401271	-0.259988	-0.0439959	0.135684	-0.254904	-0.270567	-0.52145	-0.202666
FZD2	-0.206054	-0.407831	-0.231979	-0.0873058	-0.207992	-0.333569	-0.237221	-0.280369
ETS1	0.0333541	0.373574	0.216147	0.444577	0.365144	-0.0164805	0.0301234	0.0566258
CENPV	-0.393974	-0.118531	0.0610043	0.0503528	0.0203861	-0.0233342	-0.485791	-0.0231595
ENG	0.00932757	0.0916102	0.158019	0.142537	0.246636	0.194266	0.0556958	0.208775
KIAA1033	-0.0827383	0.0591415	0.100841	0.103416	0.0546151	-0.0998433	-0.00950351	-0.00282122
UBLCP1	-0.154825	0.103485	0.0413408	0.197734	-0.0862716	-0.124252	-0.095943	-0.0752235
SERPINE2	0.802252	0.217729	0.064796	0.0177944	0.0329606	0.203942	0.669104	-0.0395819
IGF2BP2	-0.32298	0.0283317	0.14588	0.199312	0.0261762	0.0129038	-0.291191	0.0332629
CRTAP	-0.341444	-0.0206945	-0.0145161	0.0799218	0.0424974	-0.0428042	-0.379595	0.00338593
IL15	-0.104401	0.0563123	0.00903976	0.00823724	0.0242216	0.0476165	-0.0825533	0.0370874
ARAP3	-0.136218	-0.0108723	0.0180146	0.0379175	0.0537006	0.0757888	-0.0145095	-0.00639404
EHBP1	0.00190382	0.0870897	0.142177	0.283209	-0.111944	0.0911992	0.155287	-0.0148918
CCDC50	-0.134114	-0.0102	0.0506393	0.191273	-0.0324248	-0.0483281	-0.123879	0.0487555
ARHGAP21	-0.438303	-0.10902	-0.0189785	0.118411	-0.0936577	-0.190304	-0.154058	-0.139264
SH3KBP1	-0.478966	-0.215214	-0.0210716	0.111667	-0.274992	-0.254454	-0.422524	-0.13624
AP1S2	0.00948376	0.15898	0.188904	0.180891	0.0662719	0.277826	0.0576677	0.186921
CDC27	0.0263223	0.0693604	0.0677258	0.190949	0.0882756	0.0236419	0.0128727	0.118502
KIAA1949	-0.0656325	-0.0346397	0.00391	0.036637	0.0346593	-0.0399838	0.0146892	-0.138272
SLC25A37	0.4847	0.229079	0.119818	0.109466	0.220136	0.225899	0.382738	0.262861
TUBB	-0.327852	0.0742238	0.0992281	0.047785	0.102898	0.0238547	-0.48064	0.155184
GPX8	-0.185015	-0.0403973	-0.0511635	0.0949437	-0.0509098	-0.0578687	-0.106183	0.022348
TWIST2	0.0268964	0.0334684	-0.0199663	0.0136633	0.00336117	0.0325818	0.0535197	0.0681069
ELK3	-0.136497	-0.0355857	-0.0448854	-0.00606818	-0.00633661	-0.109453	-0.0466839	-0.103279
CMTM7	-0.628059	0.100767	0.100395	0.0312713	0.137189	0.0587169	-0.572107	0.0554939
B3GNT5	-0.0914524	-0.0187556	-0.0634683	-0.127285	0.0540051	0.0243868	-0.119639	-0.0394063
SV2A	0.0699304	0.116186	0.149122	-0.00100988	0.155838	0.0496144	-0.0222585	0.131638
GPR176	-0.097163	0.176063	-0.0445924	0.0759248	-0.0396235	-0.0273533	-0.288315	0.126814
PAPPA	0.124852	0.0209745	0.0135305	0.00861449	-0.0425728	0.123411	0.0128822	0.0606611
NDEL1	0.28907	0.0585978	-0.0194693	0.152079	0.0537995	-0.0376816	0.256941	-0.0469049
PSMD1	0.070473	-1.59887e-05	0.175394	0.127843	-0.01586	0.129682	0.0491623	0.154211
DNM1	0.115606	0.137348	0.134401	0.126157	0.0510591	0.234313	0.060602	0.078741
CORO2B	0.0495353	0.0669193	-0.0402517	-0.00279139	0.1636	0.0192766	0.0437039	0.0294553
ZDHHC2	-0.120955	0.00761216	0.146147	0.276797	0.0130518	0.107561	-0.0352832	0.128602
NRP1	-0.335325	0.144474	-0.0194146	0.202765	0.163443	0.0395947	-0.184646	0.200092
SSFA2	-0.412348	-0.0953516	0.0595656	0.185032	-0.168502	-0.194369	-0.258669	-0.0376104
PRKCA	1.0383	0.150548	-0.17725	0.0232333	0.308675	0.13425	0.920652	0.237032
PPP4R1	0.0104118	0.0609789	-0.037023	0.0966416	0.013064	-0.00296569	-0.091672	0.0697094
KIF3C	-0.2364	-0.191279	-0.10463	0.0118704	0.0771594	-0.153088	-0.199924	-0.0495668
LIX1L	0.0141021	0.0590148	0.0574165	0.0204338	-0.0199155	0.0595032	-0.071622	0.0464059
ZYG11B	-0.271891	0.104183	0.0816814	0.168417	-0.0442539	0.039671	-0.118472	-0.00963846
AXL	0.0879345	0.10956	-0.00754694	0.121068	0.0689847	0.0468214	-0.0137734	-0.0312317
TGFBI	-0.0579555	0.0341308	0.0353075	0.0861602	0.149955	0.0524145	-0.094196	0.092817
PSMB9	0.00467209	0.0491445	0.0987051	0.130956	0.051111	0.15328	-0.0644376	0.0666512
LARP6	-0.140658	-0.0690255	0.0156142	0.119854	-0.142014	-0.136812	-0.198219	-0.078637
RFTN1	-0.157847	-0.0203312	0.00043645	0.0145791	-0.0783635	-0.092401	-0.155832	-0.094023
LRRK1	-0.0912899	-0.00668097	-0.0407617	0.0364587	-0.0109552	0.0369546	-0.0653484	0.0324352
NAP1L5	-0.526905	-0.228873	-0.0357655	-0.0132954	-0.301674	-0.2902	-0.471819	-0.259433
PLAU	-0.0482489	0.0833378	0.0915348	0.0188512	0.158939	0.02937	-0.0485188	0.0178638
WIPF1	0.125615	0.193037	0.166887	0.164823	0.120815	0.179521	0.0740911	0.140143
CHST2	-0.057056	0.161277	-0.0151748	-0.0363404	0.0516552	-0.102422	-0.0786817	-0.15212
DZIP1	-0.0961775	0.036609	0.0137882	-0.0205594	0.071495	0.0600658	0.0102774	0.0100687
GULP1	-1.03872	-0.35215	-0.0987205	0.28102	-0.458468	-0.223588	-0.851754	-0.28457
DPY19L1	-0.0960714	0.00531113	0.0749278	0.159069	-0.0612225	-0.0444392	-0.202805	-0.0561348
WBP5	0.447674	0.237336	0.246401	0.211913	0.25402	0.359419	0.581194	0.261204
SH3GLB1	0.371842	0.217168	0.123672	0.159521	0.087637	0.128861	0.42915	0.151243
ELAVL1	-0.0201379	0.210918	-0.00816709	0.103757	0.0965144	0.0767453	-0.000846595	0.108058
FOSL2	0.013646	-0.0220781	0.010969	0.0932289	0.142447	0.0285061	-0.0608514	0.0523663
ECHDC1	-0.0365318	0.114619	0.0655413	0.0591265	0.0393338	0.0184338	0.00371858	0.0853975
FXYD5	-0.0162479	0.111963	0.00335919	-0.00166508	0.0368413	-0.0421496	-0.15147	-0.00354785
FSTL1	0.288884	0.462613	0.0933601	0.362765	0.330284	0.48513	0.419747	0.429526
FAM69A	0.185101	0.0656031	0.0519208	0.125079	0.0149395	0.0499465	0.125101	0.100324
ANKH	0.281265	0.166574	0.135215	0.144278	0.330792	0.20654	0.375379	0.159949
LOXL1	-0.121654	-0.0088722	0.0108731	0.0565644	0.0291139	0.00574363	-0.0410664	0.00697264
GLIPR2	0.184483	0.287969	-0.0046387	0.155878	0.299578	0.256138	0.181381	0.424297
NDC80	-0.477507	0.202516	0.315954	0.172675	0.262401	0.302949	-0.388692	0.567552
CLIP2	0.026822	0.147242	0.0735813	0.159461	0.0589714	0.123445	-0.00714292	0.102912
TUBB6	0.100062	-0.0677954	-0.0362996	0.00175565	-0.0165756	0.0348912	-0.0483549	0.0186918
RTN4	-0.544537	-0.0403212	-0.0240245	0.0699258	-0.153733	-0.119049	-0.427427	0.167697
MRC2	-0.0219992	0.0454087	-0.0144982	0.0915361	-0.158204	0.039414	-0.0624176	-0.076789
HAS2	-0.0822068	0.0778479	0.0273046	0.0310963	0.064491	0.0397563	0.0125431	0.0482413
ALKBH5	-0.196408	0.0316516	0.00210371	0.0683119	0.0703176	-0.0993904	-0.311762	-0.0112116
TRAF3	-0.293818	-0.0560079	-0.12221	-0.00750065	-0.13442	-0.0681877	-0.228744	-0.0644774
EPHA2	-0.230963	-0.0276699	-0.00479543	-0.0306411	0.0210903	-0.11852	-0.150945	0.0263151
CD44	-0.0242042	0.0433042	-0.037075	0.118878	0.08631	0.0705847	-0.0110739	-0.00337515
SMAD9	0.0579972	-0.0699561	-0.0552946	0.168554	-0.10148	-0.0295272	0.248021	-0.0496956
SKP2	-0.53701	0.202874	0.182882	0.108973	0.183249	0.253059	-0.449693	0.294497
LHFP	0.102716	0.0891376	0.219377	0.224629	0.106282	0.186145	-0.022812	0.0963067
TNFRSF10D	-0.267755	-0.153634	-0.144986	0.0336446	-0.20173	-0.123927	-0.300649	-0.310194
CAV2	-0.124582	-0.0293301	0.0604553	0.0240477	0.00300957	-0.00282964	-0.0783044	-0.0295227
GFPT2	-0.0133734	-0.00332676	0.0405985	-0.0326527	0.0815656	0.0392713	-0.11719	0.0525946
LUZP1	0.0290651	0.0542506	0.123555	0.0200264	0.0282826	0.00688313	0.0603304	0.0575469
QKI	0.124513	0.038791	0.0549947	0.0776389	0.136335	0.056066	0.149966	0.0823332
LOXL2	-0.00589461	0.00453549	-0.0354583	0.0438867	-0.0488787	0.0759521	-0.125143	-0.0554754
CNRIP1	0.023598	0.0400456	-0.00497903	0.071483	0.068067	0.0408215	0.00564032	0.169173
IPO5	-0.421515	0.189567	0.0858132	0.127458	0.142844	0.201609	-0.208991	0.220759
BIN1	-0.406535	0.105794	0.0418682	0.116922	0.148487	-0.128115	-0.419651	-0.0441297
COL5A1	-0.0563358	0.0417523	0.0152236	0.22794	0.0227269	0.00597269	-0.0216577	0.151792
FOXQ1	-0.073352	0.0847868	0.0824167	0.175605	0.0804995	-0.0120994	-0.0435577	0.0954555
PDE4A	-0.0752591	0.16046	0.0782147	0.0230812	0.111393	-0.000208379	-0.0474197	0.102828
FAS	-0.0898737	-0.0153935	-0.0199197	-0.0183601	0.00293265	0.0516955	-0.0731353	0.085259
FLJ10357	-0.120592	0.0515558	-0.0906589	-0.11994	0.00773285	0.0526578	-0.149715	-0.0443146
MPP1	0.0840756	0.0508621	0.129201	0.137881	-0.0208811	0.0864766	-0.0116387	0.000861925
GNG12	0.0186919	0.032723	0.0318781	0.194247	0.0474732	-0.0293574	-0.0528963	-0.03851
SACS	0.0675893	0.212675	0.15227	0.26344	0.0655531	0.141494	0.061691	0.0831264
ZCCHC24	0.0788758	0.0549601	0.172939	0.110176	0.00120415	-0.0952316	-0.115495	0.0408532
SYDE1	-0.0640529	0.100379	-0.0234368	0.108746	0.0830538	0.0486984	-0.00439479	0.128627
TGFB1	-0.0674947	-0.0139626	0.0224708	0.0828824	0.0511334	0.0563272	-0.00732303	0.0086081
PSMB2	0.0930633	0.232889	0.210869	0.148497	0.215828	0.182657	0.165115	0.433111
PSMB6	-0.00897743	0.0777794	0.0238809	-9.81464e-06	0.116697	-0.0637871	-0.0603061	0.0766941
SFRP1	-0.0295724	-0.0407162	-0.0371672	-0.042216	0.0334912	-0.0419251	-0.0733031	-0.0452887
TGFBR2	-0.0177583	0.0494104	-0.0170209	0.0492374	0.0955221	0.0186764	-0.0146474	0.0533774
GPR161	-0.0149702	-0.0496137	0.005687	0.110139	-0.00774186	0.0590972	-0.0161797	0.0378999
CHST3	-0.0225826	0.039266	0.240976	0.164778	0.0578429	0.181116	0.0895908	0.215436
RNF145	0.424107	0.246184	0.123163	0.381748	0.157499	0.179033	0.4485	0.276283
FAM126A	-0.0162034	0.0407076	0.0232044	0.0675265	0.11328	0.157475	-0.00398837	0.119992
GPR177	-0.583751	-0.170927	-0.135742	0.141965	-0.193653	-0.197168	-0.534223	-0.0724235
RGS4	0.0142449	0.0829801	0.0979912	0.175234	0.0903184	0.230926	0.0952102	0.148662
BICD2	0.768808	0.525238	0.273956	0.197823	0.567968	0.507113	0.916817	0.536213
GRK5	-0.138636	0.0905076	0.0904779	0.0732547	0.00670469	0.0287673	-0.144758	0.0944937
FEZ2	-0.223916	0.136399	0.11927	0.229203	0.0237985	-0.0104872	-0.034918	0.125559
JAG1	0.569957	0.383605	0.217309	0.110963	0.135095	0.462354	0.663243	0.0249713
SDPR	-0.0484906	0.141503	0.0672584	-0.0398446	-0.0125495	-0.0106738	-0.0542853	0.0310924
DSE	-0.0748435	-0.0790127	0.000258235	0.0852884	-0.0136275	0.0291367	-0.134764	0.0110301
SRPX	-0.223524	0.0447392	0.178568	0.185587	-0.048996	0.0923504	-0.218787	0.0494052
MPRIP	-0.204448	0.0483977	0.0922011	0.157807	0.144098	0.0606706	-0.104051	0.158278
SPAG9	0.0313809	0.171048	0.0744793	0.235525	0.0383949	0.0895201	0.0424066	0.129659
AKR1B1	0.0669732	0.0753149	0.160212	0.135742	0.281206	0.0495657	0.0341185	0.262779
ASB1	-0.0954877	0.211453	-0.0318923	0.18814	0.120701	0.00140605	-0.0115941	0.0155577
CD99	0.478494	0.127701	0.13682	0.061176	0.335821	0.0547124	0.340366	0.170766
PAFAH1B1	-0.226131	-0.00882556	-0.0928751	0.160486	-0.0522565	-0.0919357	-0.245692	-0.124071
NAB1	0.0369706	0.232156	0.0337294	0.151876	0.208681	0.179392	0.0292365	0.205525
MAPRE1	0.0362748	0.258676	0.178282	0.0748215	0.119763	0.183569	0.0856008	0.319067
PTGS2	0.0350244	0.00277908	0.138066	0.128199	0.00676184	0.0471333	0.0587408	0.118595
IGFBP6	-0.0290619	0.0452698	-0.0635292	0.0904533	0.0531989	0.0561752	0.0515712	0.103162
CDH11	-0.0862827	-0.0216594	-0.102387	0.0349552	0.000358223	0.0247949	-0.0763735	0.0525746
AKR1C3	-0.145345	-0.0161083	0.0215163	-0.119062	-0.117777	-0.0496087	-0.174191	-0.0753063
TWSG1	-0.117461	0.0105518	0.00648218	0.302987	-0.182779	-0.145982	-0.0805662	-0.0797014
PRKD3	-0.250327	-0.0525825	-0.0915747	-0.038578	-0.169236	-0.0594277	-0.232053	-0.0934975
LTBP2	-0.234174	0.000338414	-0.0400765	0.105971	0.0613451	-0.144731	-0.0846059	-0.0553723
CCDC88A	0.0670592	0.15788	0.0736927	0.146216	0.0910271	0.108832	0.109793	0.126884
HEG1	-0.0199725	0.268521	0.215761	0.392072	0.181251	0.137256	0.0524289	0.357641
ASAM	0.0589192	0.030979	0.0128654	0.0112856	0.0995048	0.0313234	-0.0736766	0.0432605
DEPDC1	-0.0788567	0.152436	0.089992	0.137062	0.182137	0.178442	0.0198742	0.253523
DFNA5	-0.251052	-0.198301	-0.120674	-0.0914633	-0.145688	-0.282112	-0.157476	-0.0862921
BASP1	-0.19748	-0.06914	-0.00414557	0.102645	0.00493011	0.0580419	0.00232538	-0.133422
IFI16	-0.220978	0.0668265	-0.139558	-0.0628014	-0.0847466	0.0883164	-0.00717206	0.0777957
WNT5B	-0.0707442	0.0308704	-0.0524244	0.171004	0.0168989	-0.0251379	-0.05466	0.0340185
NAV3	-0.0840038	0.125182	0.0293928	0.227527	0.0802183	0.18673	-0.0718493	0.0980106
SPTBN1	-0.0782029	0.00714223	-0.0434884	0.0321294	-0.00536806	0.0215109	-0.136468	-0.060222
AGPS	-0.319377	0.0115164	0.184876	0.0717204	-0.121301	-0.0880114	-0.24691	0.0268937
GLIS3	-0.02722	0.0996507	-0.017372	0.0516929	-0.00560078	0.07041	0.0234749	0.0376746
ITM2C	-0.292835	-0.0934162	-0.06167	0.0267011	-0.147583	-0.173755	-0.369273	-0.0400662
VIM	-0.114096	0.175171	0.104291	0.265687	0.278148	0.0863988	-0.0710124	0.313087
KIRREL	-0.00534832	-0.105511	0.000254599	-0.0768619	0.0315396	0.136242	-0.0068795	0.0674665
EGFR	0.0418398	0.108587	0.0664585	0.0655503	0.0541295	0.100157	0.0230547	0.0877097
ASAP1	-0.213996	0.230827	0.193767	0.259246	0.18598	0.216359	-0.124629	0.181267
FST	0.0312369	0.0639649	0.0547546	0.0837833	0.0762153	0.0894301	0.0016705	-0.0339043
ANTXR2	0.140868	0.164379	0.0318054	0.17925	0.12469	0.124208	0.16315	0.104542
ZC3H12C	-0.187379	0.0625516	0.028128	0.118298	-0.141977	0.0610008	-0.154152	0.0202172
NR2F1	-0.128041	0.0552391	0.0990596	0.0100205	-0.12577	0.0315249	-0.196262	0.0266999
PRKCDBP	0.0816898	0.0042296	0.0502123	0.24925	0.0861524	0.125501	0.0932627	0.0651413
LAMC1	0.712232	0.516946	0.0398496	0.0697321	0.585509	0.573996	0.557855	0.643868
PELO	0.17544	0.0954894	0.0868962	0.0181952	0.176232	0.113466	0.130647	0.101499
CASP1	-0.0222851	0.0304015	0.0555687	0.0857397	0.0270867	0.0320034	-0.000767392	0.0296784
SPRY2	0.00620938	0.0916722	-0.0577506	0.013462	0.088876	-0.0260186	-0.0846161	-0.00549884
FLRT2	-0.236447	0.0250318	-0.210303	0.0933774	-0.0991378	-0.1481	-0.181991	-0.20641
BDNF	0.00666868	0.0717481	0.0307176	0.0580818	0.0663773	0.0283855	-0.0064289	0.0605409
DENND5A	0.117646	0.197669	-0.0023977	0.21184	0.0497757	0.0760232	0.172395	0.123068
ARHGAP23	-0.0515649	0.0899033	-0.00739575	0.0261285	0.0219884	0.0332408	-0.0620593	-0.0157431
FER	-0.192646	-0.061484	-0.0385408	0.0406736	-0.00237737	-0.0376689	-0.0355448	-0.0776547
IGFBP7	-0.127041	0.0841357	0.156512	-0.0105473	0.0251402	0.104013	-0.0915296	0.140512
HTRA1	-0.221129	-0.147978	-0.0986666	0.0293785	-0.114968	-0.0281546	-0.258788	-0.104427
SLIT2	-0.153329	0.173445	-0.032031	0.0746138	-0.0636917	-0.0424671	-0.106906	0.0637383
NID2	0.00470594	0.0525214	-0.0375273	-0.0679222	-0.00974958	0.0380129	0.05425	-0.0113813
WWTR1	0.181395	0.120738	0.0311132	0.153471	0.201836	0.189736	0.121112	0.0312778
CSRP2	0.0511477	0.108809	0.119778	-0.0294682	0.161815	0.107692	0.0932293	0.0315643
C1S	0.0494257	0.105323	0.10777	0.0862356	0.123018	0.0959769	0.0879221	0.145273
PLAT	0.0346286	0.0596502	0.0181919	0.0411819	-0.0636436	0.178205	-0.128119	-0.0194319
SPARC	-0.124021	0.206456	0.0652144	0.19187	0.155729	0.0816542	0.029394	0.0226832
SMAD3	-0.277571	-0.102133	-0.20389	0.0415302	-0.211575	-0.0754486	-0.464567	-0.15044
COL6A2	-0.000491199	0.00569239	0.0321052	0.0295882	0.0535174	-0.0264246	-0.0418563	0.0257261
ADD3	-0.368725	-0.0400694	0.043015	0.220513	-0.268966	-0.188855	-0.170285	-0.0382375
PTRF	-0.343944	-0.271126	-0.142812	0.0633746	-0.203857	-0.299166	-0.331489	-0.0665622
CRIM1	0.00387326	-0.0710098	0.0251498	0.0906795	-0.0316949	0.0594752	-0.0466902	0.135529
NR3C1	-0.0413602	0.0211799	-0.00512468	0.0287638	-0.0414402	0.0423303	-0.0377684	-0.000204572
COL6A3	-0.117691	0.118171	0.0279524	-0.0259097	0.0237207	-0.0482504	0.00742958	0.00609144
ATP10D	-0.00523006	0.0291517	0.0289717	-0.0387518	0.135981	0.048671	-0.0504516	-0.0491583
MFGE8	0.073806	-0.142141	-0.12545	-0.12344	-0.0208739	-0.155164	-0.0393886	-0.0926574
PRNP	-0.46882	0.0206954	0.105182	0.101302	0.00460973	0.0722439	-0.375448	0.0637085
RAI14	-1.08042	-0.29999	0.101864	0.147327	-0.306011	-0.31127	-0.977068	-0.266559
RUNX2	-0.0416697	0.0808377	0.137223	0.0875827	0.0790512	0.043432	0.00552565	0.0984908
ANXA1	0.0319733	0.0336023	0.164032	0.0851054	0.0791302	0.130254	0.143522	0.135594
PYGL	0.0361052	0.0944948	0.108607	0.131105	0.160246	-0.0696692	-0.128431	0.188047
RGS2	0.129755	0.0036352	0.126171	0.178976	0.189378	0.129216	0.0499259	0.217265
BAG2	-0.201123	0.0791135	-0.00964517	0.0799518	0.226118	-0.0343904	-0.0151181	0.0459626
TIMP1	-0.0950488	-0.191071	-0.111874	-0.11308	0.0453186	-0.204283	-0.153596	-0.0237659
EXT1	-0.0548806	0.0448993	-0.0536357	0.161175	0.0949386	0.0291466	-0.0820917	0.066443
TGFB1I1	-0.000455018	0.0784785	0.0868722	0.0379315	-0.0154579	0.0794576	-0.00480564	0.0924405
PFKP	-0.26919	-0.00553301	0.0537827	0.293112	0.121302	0.0207864	-0.262676	0.123243
COL4A1	0.00584306	0.141142	0.0929585	0.0422847	0.0610355	0.134673	0.058814	0.030863
DPYD	-0.107745	-0.102421	-0.0867391	-0.133035	-0.0917204	-0.0337684	-0.117903	0.0511929
MARVELD1	0.107855	0.181511	-0.13095	-0.0172377	0.162252	0.0728122	0.024893	0.193011
AKAP12	0.529615	0.214196	-0.0122061	0.0215359	0.224113	0.178691	0.636218	0.133536
INPP1	-0.0103925	0.0362751	-0.0404353	0.0378033	-0.0490851	0.0422946	-0.108871	0.0321746
ITSN1	-0.101839	0.0381104	-0.135942	0.0667259	0.0423867	0.0209376	-0.0892805	-0.0677323
MMP2	0.0224502	0.0711869	-0.043135	-0.0145781	-0.0497442	-0.0681575	0.0172517	0.00314239
DCBLD2	-0.162059	0.034138	0.0544981	0.0722292	-0.0389166	0.0500371	-0.119878	0.015062
SLC16A7	-0.177145	-0.0859012	0.0990473	0.128081	-0.0300435	0.0315452	-0.306116	-0.115505
LPAR1	0.0130248	0.105337	0.00642399	0.0289097	-0.0152654	0.0337754	-0.00590389	0.0604277
ARSJ	0.108757	0.0844321	0.190039	0.0643572	0.0961923	0.108095	0.140698	0.179693
MET	0.00907118	0.0655265	0.131237	0.088177	0.074679	0.00480508	-0.010925	0.201609
COL6A1	-0.183858	0.0247094	0.0938361	0.168832	-0.139188	0.0701136	-0.216734	0.149189
ACTA2	0.0622194	-0.11794	0.0101797	0.0757541	-0.149811	-0.196673	-0.00153635	-0.0468968
ANXA2P2	-0.156855	-0.0762266	-0.0638526	0.119922	0.033957	-0.173325	-0.12341	-0.0344801
LEPREL1	-0.186173	-0.141691	-0.147011	-0.112843	-0.124764	-0.0584497	-0.065273	-0.0291703
FZD7	0.0316088	0.0693129	0.0706421	0.145004	0.173074	0.0530812	-0.0100539	0.075963
EFEMP2	-0.140235	-0.0367148	0.00277418	0.0672419	-0.0264546	-0.0179889	-0.0238768	-0.107623
TBC1D1	0.363169	0.102146	-0.0695524	-0.0497013	0.0310263	-0.109388	0.259135	0.0742479
MAML2	-0.135597	-0.00278035	0.0137808	-0.0122419	-0.0686204	-0.19185	0.0167095	-0.0093498
CALD1	-0.72424	-0.11631	0.0406515	0.295117	-0.24162	-0.0349471	-0.522186	0.11771
EPB41L2	0.0343236	0.223646	0.122492	0.183997	0.125032	-0.00601587	0.0505992	0.207071
SNX7	0.0243111	0.0970785	0.074278	0.102459	0.0428342	0.00467253	0.0106906	0.0486501
FHOD3	-0.150241	-0.0411908	-0.0974639	0.0857941	-0.0962085	0.0808741	-0.187233	0.0787409
CCDC82	-0.00610131	-0.0440982	0.119122	0.0856168	0.0595788	0.103164	-0.0739449	-0.035994
RAB31	-0.0464372	0.305391	0.0605252	0.173363	0.1899	0.218576	-0.0649399	0.263607
ACTN1	-0.0144086	-0.104973	0.0113153	0.109867	-0.097811	-0.0639252	-0.149012	-0.0110144
PHLDB2	0.116181	-0.0354929	-0.0754809	0.0152033	-0.120405	0.015843	0.23136	-0.0781527
GNG11	0.011405	0.0147321	0.00561168	0.120334	0.0123245	-0.110178	0.0200019	0.149794
RAB34	0.00250032	0.0872954	0.0476479	0.0312057	0.00374797	0.0143829	-0.119456	0.0804646
COL4A2	-0.137684	0.0416171	0.0707324	0.0170717	-0.111157	-0.0337457	-0.110615	0.0835744
LAYN	-0.110079	0.12701	-0.0580654	0.00499495	0.109078	0.0303746	-0.0849984	0.0357619
PALM2-AKAP2	-0.0877597	-0.0835232	-0.101907	-0.0266433	-0.0540404	0.0120275	0.0091132	-0.0495924
MSN	0.160186	0.254634	-0.0067126	0.187209	0.135898	0.0942962	0.139452	0.205925
TPM1	0.940673	0.448689	0.12671	0.148504	0.670298	0.394066	0.994984	0.523309
KANK2	-0.209344	0.157937	0.238314	0.192561	0.296961	0.274722	-0.170376	0.289887
EMP3	0.035627	0.0419703	0.140878	0.0182821	0.0320389	0.090037	0.0320125	0.163262
DNAJB4	-0.134094	0.0161755	0.0524356	0.131743	-0.015146	-0.084753	0.10335	0.075322
PDE7B	-0.10304	-0.00718867	-0.0744304	-0.0314387	-0.0636002	-0.0369526	-0.215878	-0.102237
ZEB1	-0.0520079	-0.0805489	-0.0620859	-0.0336845	0.00173923	0.0411676	0.00885255	0.0275513
PDGFC	-0.1058	0.174531	-0.0401176	0.136906	0.158838	0.00457743	-0.0357373	0.0916597
BNC2	-0.0891613	0.121469	-0.0702391	-0.0466869	0.0372385	0.0340506	-0.111326	-0.0660711
TEAD1	-0.0986995	0.054396	0.0621386	0.0325539	0.0618491	0.0788792	-0.0777805	0.0253814
GLIPR1	-0.160255	-0.0404886	0.0251769	-0.00782412	-0.0930442	0.0406255	-0.187372	-0.0706467
GPRC5B	-0.0866335	0.0110563	0.00426907	0.0444915	0.0242342	-0.0352465	-0.00849998	0.117202
LAMB1	-0.0411299	0.0292316	0.0765986	0.09718	0.0398795	0.018036	-0.0904686	0.0963009
ADAMTS5	-0.0881708	-0.0104839	-0.0471655	-0.0268083	0.0881026	-0.0372801	-0.16974	0.0099688
SEMA3A	-0.00856775	0.0319747	-0.0740199	-0.107574	0.0172157	-0.0470278	-0.0650906	0.042905
TGFB2	0.0600788	0.100275	0.0790512	0.0158587	0.0987738	0.132361	0.108224	0.0452144
FAM92A1	0.00273096	0.123284	0.0142527	0.070116	0.00991969	0.108603	0.0288193	0.0681966
MSRB3	-0.0347475	0.0277251	0.0685071	0.0817033	0.00560495	0.0848989	0.0945437	0.074997
CORO1C	-0.330357	-0.0607865	0.191093	0.0654454	-0.0596792	0.0325222	-0.176342	0.198002
TIMP2	-0.471134	-0.0674988	-0.0884343	0.126914	-0.255785	-0.242146	-0.488775	-0.0486684
FBN1	0.0864697	0.097245	0.0473279	0.076127	0.105427	0.066031	0.112271	0.0689532
PLP2	-0.00157004	0.210965	0.0801437	0.11153	0.0758801	0.155035	0.0158991	0.208424
DKK3	-0.0461102	-0.0272159	-0.000598228	0.012306	-0.0117134	-0.0201682	-0.027361	0.0194589
ETV5	-0.00507364	0.0766614	0.00781345	0.117761	0.127474	0.097658	-0.0451841	0.00420985
CFL2	-0.0276986	-0.0518912	0.119146	0.144879	0.0831569	0.00033293	-0.0342315	0.0793908
FAT4	0.0230356	0.131553	0.0475004	0.113042	0.0947013	0.0858175	0.00731874	0.04793
PARVA	0.38225	0.155648	0.0458413	0.0186962	0.215023	0.0830639	0.309897	0.148446
ANXA2	0.0781516	0.133957	0.0695419	0.0801181	0.116838	0.0989379	0.0199546	0.101985
EDIL3	-0.0849922	-0.0179316	-0.1225	-0.142134	-0.133523	-0.0214018	-0.198758	-0.0850638
MCAM	-0.0393415	0.0398529	-0.0763531	-0.00239287	0.00216251	0.0427794	-0.100369	0.0613251
PTPLA	-0.026613	-0.0479661	-0.0622076	0.0671364	-0.023034	-0.105973	-0.172199	-0.204912
GJA1	-0.109342	0.0766087	0.0911262	-0.0394608	0.0332839	0.00933203	-0.0751416	0.107274
NT5E	-0.0119951	-0.023576	-0.0477467	-0.0135189	0.00433162	0.145068	-0.203411	-0.00305873
RBMS3	0.0350394	0.103678	-0.0203983	0.00149078	0.0493405	0.0518637	0.040216	0.0233076
EYA4	-0.0244	0.0211118	0.0751053	0.059941	0.00464865	0.0108818	-0.00541	0.0520536
MID1	-0.0209424	0.0418622	0.0287803	-0.026386	0.0427171	0.0228779	-0.0857645	0.0438941
PMP22	-0.0755271	-0.0103355	0.0376959	0.00679435	-0.0446218	0.00241037	-0.0424904	0.0618853
MAP1B	-0.093922	-0.143511	-0.0562806	0.159435	-0.145907	-0.0570497	-0.142292	0.0134305
VCL	0.494902	0.250879	0.107531	0.0967891	0.184481	0.0799622	0.575466	0.175717
FLNC	0.0330205	0.0624446	-0.0189765	0.0192996	0.0138253	0.0695419	-0.00899533	-0.040788
MYLK	-0.0624801	0.0457633	0.0297648	0.0149277	0.0174128	0.00408055	-0.0084063	0.0378099
NEXN	0.0230984	0.0996489	0.0697152	0.205551	0.146717	0.0635223	0.155335	0.159566
BCHE	-1.40359	-0.445788	-0.372545	0.186516	-0.735519	-0.585852	-1.42785	-0.336833
ANTXR1	-0.266911	-0.0618478	-0.0962734	0.112543	-0.125239	-0.156567	-0.23285	-0.0848423
SNAI2	1.86099	0.333668	0.00309037	-0.0191779	0.391811	0.432569	1.84298	0.194448
AHNAK2	-0.0953071	0.0794726	0.0891814	0.0880591	0.121169	0.103444	-0.045995	0.122815
DMD	-0.0438872	0.0236371	0.0225429	-0.0250874	0.0186286	0.0258567	0.00308945	0.0550678
GSTP1	-0.0217264	0.17001	0.155394	0.366017	0.165779	0.0858242	0.167187	0.248273
FHL1	-0.0320916	-0.00433823	-0.0321104	0.0482916	-0.0205063	-0.0126215	-0.0581897	-0.0437969
CAV1	-0.00991313	0.165372	0.0637807	0.0187504	0.104609	0.0379504	0.0504139	0.12679
Annotation Cluster 1	Enrichment Score: 3.794954245741869
Category	Term	Count	%	PValue	Genes	List Total	Pop Hits	Pop Total	Fold Enrichment	Bonferroni	Benjamini	FDR
GOTERM_BP_FAT	GO:0007599~hemostasis	9	0.480513	3.01708e-05	F2RL2, IL6, FLI1, PABPC4, SERPINE1, TFPI, ANXA5, PROS1, IL11	154	108	13528	7.32035	0.0468399	0.00796352	0.0504712
GOTERM_BP_FAT	GO:0009611~response to wounding	19	1.01442	3.04226e-05	F2RL2, IRAK2, IL6, NRP1, LYN, PDGFA, PABPC4, CXCL2, ELK3, IL15, ANXA5, IL11, CD97, HRH1, SERPINE1, TFPI, PTX3, PROS1, ENG	154	530	13528	3.14913	0.0472213	0.00688655	0.0508922
GOTERM_BP_FAT	GO:0042060~wound healing	11	0.587293	6.21117e-05	F2RL2, IL6, PDGFA, PABPC4, SERPINE1, TFPI, ELK3, ANXA5, ENG, PROS1, IL11	154	191	13528	5.05909	0.0940405	0.00893806	0.103877
GOTERM_BP_FAT	GO:0007596~blood coagulation	8	0.427122	0.000155201	F2RL2, IL6, PABPC4, SERPINE1, TFPI, ANXA5, PROS1, IL11	154	102	13528	6.88974	0.218695	0.0188047	0.259373
GOTERM_BP_FAT	GO:0050817~coagulation	8	0.427122	0.000155201	F2RL2, IL6, PABPC4, SERPINE1, TFPI, ANXA5, PROS1, IL11	154	102	13528	6.88974	0.218695	0.0188047	0.259373
GOTERM_BP_FAT	GO:0050878~regulation of body fluid levels	9	0.480513	0.000198117	F2RL2, IL6, FLI1, PABPC4, SERPINE1, TFPI, ANXA5, PROS1, IL11	154	141	13528	5.60707	0.270238	0.0222514	0.330982
SP_PIR_KEYWORDS	blood coagulation	4	0.213561	0.010015	F2RL2, TFPI, ANXA5, PROS1	196	44	19235	8.92161	0.939081	0.170181	12.4485
Annotation Cluster 2	Enrichment Score: 3.4790462894384757
Category	Term	Count	%	PValue	Genes	List Total	Pop Hits	Pop Total	Fold Enrichment	Bonferroni	Benjamini	FDR
GOTERM_BP_FAT	GO:0022403~cell cycle phase	21	1.1212	4.32372e-08	BCAT1, CCDC99, PIM1, CDK6, CDC20, ANLN, BIRC5, ILF3, PTTG1, HMGA2, CDC27, ATM, INHBA, TUBB, CDKN2C, PLK1, NCAPG, CYP26B1, BUB1, CENPV, GADD45A	154	414	13528	4.45586	6.87448e-05	6.87448e-05	7.23465e-05
GOTERM_BP_FAT	GO:0000278~mitotic cell cycle	19	1.01442	1.94822e-07	BCAT1, CCDC99, PIM1, CDK6, CDC20, ANLN, BIRC5, PTTG1, HMGA2, CDC27, INHBA, TUBB, CDKN2C, NCAPG, PLK1, PSMD1, BUB1, CENPV, GADD45A	154	370	13528	4.51092	0.000309719	0.000154871	0.000325984
GOTERM_BP_FAT	GO:0022402~cell cycle process	22	1.17459	1.52259e-06	BCAT1, CCDC99, PIM1, CDK6, CDC20, ANLN, BIRC5, ILF3, PTTG1, HMGA2, CDC27, ATM, INHBA, TUBB, CDKN2C, PLK1, NCAPG, CYP26B1, PSMD1, BUB1, CENPV, GADD45A	154	565	13528	3.42048	0.00241799	0.000806648	0.00254764
GOTERM_BP_FAT	GO:0007049~cell cycle	26	1.38815	1.91437e-06	BCAT1, CCDC99, ANLN, PTTG1, TUBB, CDKN2C, NCAPG, HJURP, PSMD1, CYP26B1, BUB1, PIM1, CDK6, ILF3, BIRC5, CDC20, STRADB, HMGA2, CDC27, ATM, INHBA, PLK1, CENPV, G0S2, CUL4B, GADD45A	154	776	13528	2.94323	0.00303922	0.000760672	0.00320316
SP_PIR_KEYWORDS	cell cycle	18	0.961025	4.92947e-06	CCDC99, PIM1, CDK6, CDC20, ANLN, BIRC5, STRADB, PTTG1, HMGA2, ATM, CDKN2C, PLK1, NCAPG, HJURP, BUB1, CENPV, G0S2, GADD45A	196	461	19235	3.83184	0.00136946	0.000684963	0.00651051
GOTERM_CC_FAT	GO:0005819~spindle	11	0.587293	9.95522e-06	CCDC99, NDEL1, PLK1, CEP170, CENPV, BUB1, BIRC5, CDC20, MAP7D1, CDC27, ATM	153	147	12782	6.25148	0.00227716	0.00227716	0.0127534
SP_PIR_KEYWORDS	mitosis	11	0.587293	1.81538e-05	ACTG1, CCDC99, PLK1, NCAPG, CENPV, BUB1, BIRC5, ANLN, CDC20, PTTG1, HMGA2	196	183	19235	5.89899	0.00503409	0.00168085	0.0239744
GOTERM_BP_FAT	GO:0000279~M phase	15	0.800854	2.18722e-05	CCDC99, CDC20, ANLN, BIRC5, ILF3, PTTG1, HMGA2, CDC27, ATM, TUBB, NCAPG, PLK1, CYP26B1, BUB1, CENPV	154	329	13528	4.00505	0.0341794	0.0069313	0.0365912
GOTERM_BP_FAT	GO:0000280~nuclear division	12	0.640683	4.0506e-05	CCDC99, TUBB, PLK1, NCAPG, CENPV, BUB1, BIRC5, ANLN, CDC20, PTTG1, HMGA2, CDC27	154	220	13528	4.7915	0.0623757	0.00801842	0.067755
GOTERM_BP_FAT	GO:0007067~mitosis	12	0.640683	4.0506e-05	CCDC99, TUBB, PLK1, NCAPG, CENPV, BUB1, BIRC5, ANLN, CDC20, PTTG1, HMGA2, CDC27	154	220	13528	4.7915	0.0623757	0.00801842	0.067755
GOTERM_BP_FAT	GO:0000087~M phase of mitotic cell cycle	12	0.640683	4.77347e-05	CCDC99, TUBB, PLK1, NCAPG, CENPV, BUB1, BIRC5, ANLN, CDC20, PTTG1, HMGA2, CDC27	154	224	13528	4.70594	0.0730911	0.00839787	0.0798419
GOTERM_BP_FAT	GO:0048285~organelle fission	12	0.640683	5.831e-05	CCDC99, TUBB, PLK1, NCAPG, CENPV, BUB1, BIRC5, ANLN, CDC20, PTTG1, HMGA2, CDC27	154	229	13528	4.60319	0.0885473	0.00922871	0.0975222
SP_PIR_KEYWORDS	cell division	11	0.587293	0.000375886	CCDC99, PLK1, NCAPG, CENPV, BUB1, CDK6, BIRC5, ANLN, CDC20, PTTG1, HMGA2	196	264	19235	4.08907	0.0992396	0.0172685	0.495323
KEGG_PATHWAY	hsa04110:Cell cycle	9	0.480513	0.000541094	CDKN2C, PLK1, BUB1, CDK6, CDC20, PTTG1, CDC27, GADD45A, ATM	78	125	5085	4.69385	0.0542223	0.027489	0.602262
GOTERM_CC_FAT	GO:0015630~microtubule cytoskeleton	17	0.907635	0.000828758	CCDC99, KIF18B, CDC20, BIRC5, CDC27, ATM, TUBB, NDEL1, NAV1, PLK1, CEP170, BUB1, CENPV, TNFAIP3, KATNAL1, MAP7D1, DNM1	153	549	12782	2.58693	0.172929	0.061327	1.05658
GOTERM_BP_FAT	GO:0051301~cell division	11	0.587293	0.0019304	STX2, PLK1, NCAPG, CENPV, BUB1, CDK6, BIRC5, ANLN, CDC20, PTTG1, HMGA2	154	295	13528	3.27554	0.953685	0.0973406	3.18144
GOTERM_CC_FAT	GO:0044430~cytoskeletal part	21	1.1212	0.00902824	CCDC99, LYN, KIF18B, IGF2BP2, CDC20, ANLN, BIRC5, CDC27, ATM, ACTR2, TUBB, NDEL1, NAV1, PLK1, CEP170, BUB1, CENPV, TNFAIP3, KATNAL1, MAP7D1, DNM1	153	952	12782	1.84285	0.874676	0.228645	10.9694
GOTERM_CC_FAT	GO:0005874~microtubule	9	0.480513	0.0166862	TUBB, NDEL1, NAV1, CEP170, KIF18B, BIRC5, KATNAL1, CDC27, DNM1	153	274	12782	2.7441	0.978792	0.226549	19.3926
GOTERM_CC_FAT	GO:0000793~condensed chromosome	6	0.320342	0.0188879	CCDC99, NDEL1, HJURP, NCAPG, CENPV, BUB1	153	129	12782	3.8857	0.987307	0.238846	21.6745
SP_PIR_KEYWORDS	microtubule	7	0.373732	0.030625	TUBB, NDEL1, NAV1, CEP170, KIF18B, KATNAL1, DNM1	196	231	19235	2.97387	0.999824	0.351013	33.6887
GOTERM_CC_FAT	GO:0005815~microtubule organizing center	8	0.427122	0.0315484	CCDC99, NDEL1, PLK1, CEP170, BUB1, BIRC5, TNFAIP3, CDC27	153	253	12782	2.64166	0.999352	0.32048	33.6811
GOTERM_CC_FAT	GO:0005813~centrosome	7	0.373732	0.05118	CCDC99, NDEL1, PLK1, CEP170, BIRC5, TNFAIP3, CDC27	153	224	12782	2.6107	0.999994	0.452033	48.9859
GOTERM_CC_FAT	GO:0044427~chromosomal part	9	0.480513	0.0897521	CCDC99, NDEL1, HJURP, NCAPG, CENPV, BUB1, BIRC5, FOXC1, HMGA2	153	386	12782	1.94788	1	0.53657	70.024
GOTERM_CC_FAT	GO:0005694~chromosome	9	0.480513	0.182223	CCDC99, NDEL1, HJURP, NCAPG, CENPV, BUB1, BIRC5, FOXC1, HMGA2	153	460	12782	1.63453	1	0.683892	92.4016
GOTERM_BP_FAT	GO:0051276~chromosome organization	6	0.320342	0.645745	CCDC99, HJURP, NCAPG, CENPV, PTTG1, HMGA2	154	485	13528	1.08673	1	0.99274	100
Annotation Cluster 3	Enrichment Score: 2.9763714707421696														Annotation Cluster 1	Enrichment Score: 6.116670832072539
Category	Term	Count	%	PValue	Genes	List Total	Pop Hits	Pop Total	Fold Enrichment	Bonferroni	Benjamini	FDR			Category	Term	Count	%	PValue	Genes	List Total	Pop Hits	Pop Total	Fold Enrichment	Bonferroni	Benjamini	FDR
SP_PIR_KEYWORDS	cytoskeleton	20	1.06781	2.67714e-05	CTNNAL1, KIAA1949, CCDC99, FBLIM1, ANLN, BIRC5, CORO2B, ARHGAP21, ACTG1, ACTR2, NDEL1, NAV1, CEP170, SH3KBP1, CENPV, SDCBP, MAP7D1, ARAP3, DNM1, SGCB	196	636	19235	3.08609	0.00741492	0.00185891	0.0353532			GOTERM_CC_FAT	GO:0031012~extracellular matrix	26	1.03958	1.54119e-11	WNT5B, LTBP2, TIMP2, MMP2, TGFB1, TIMP1, TGFB2, CD44, TGFBI, COL6A3, COL6A2, COL6A1, LAMB1, LOXL1, FLRT2, COL4A2, COL4A1, EFEMP2, FBN1, SPARC, NID2, COL5A1, ANXA2P2, ANXA2, LAMC1, ADAMTS5	181	345	12782	5.322	4.16121e-09	4.16121e-09	2.02638e-08
GOTERM_CC_FAT	GO:0005856~cytoskeleton	32	1.70849	0.000351417	CTNNAL1, CCDC99, IGF2BP2, ANLN, CORO2B, ACTG1, ARHGAP21, ACTR2, TUBB, CEP170, BUB1, KIAA1949, LYN, FSCN1, FBLIM1, KIF18B, BIRC5, CDC20, CDC27, ATM, NDEL1, NAV1, PLK1, SH3KBP1, CENPV, SDCBP, TNFAIP3, MAP7D1, KATNAL1, ARAP3, DNM1, SGCB	153	1381	12782	1.93581	0.0773346	0.0394452	0.449284			GOTERM_CC_FAT	GO:0005578~proteinaceous extracellular matrix	24	0.959616	1.26681e-10	FLRT2, COL4A2, WNT5B, COL4A1, LTBP2, EFEMP2, FBN1, SPARC, NID2, TIMP2, MMP2, COL5A1, TGFB1, ANXA2P2, TIMP1, ANXA2, TGFBI, COL6A3, COL6A2, COL6A1, LAMC1, LAMB1, LOXL1, ADAMTS5	181	320	12782	5.29641	3.42038e-08	1.71019e-08	1.66562e-07
GOTERM_CC_FAT	GO:0043228~non-membrane-bounded organelle	46	2.45595	0.00393118	CTNNAL1, BACH1, CCDC99, PNMA2, ANLN, IGF2BP2, ELK3, ARHGAP21, ACTG1, CORO2B, ACTR2, TUBB, HJURP, NCAPG, MDFIC, CEP170, BUB1, DHX33, PHLDA1, KIAA1949, LYN, NOL9, ZMYM6, NOL7, FSCN1, KIF18B, FBLIM1, CDC20, ILF3, BIRC5, HMGA2, CDC27, ATM, NDEL1, NAV1, PLK1, CENPV, SH3KBP1, SDCBP, FOXC1, TNFAIP3, MAP7D1, ARAP3, KATNAL1, DNM1, SGCB	153	2596	12782	1.48034	0.594249	0.201886	4.92114			GOTERM_CC_FAT	GO:0044421~extracellular region part	41	1.63934	3.23245e-10	TWSG1, WNT5B, LTBP2, IGFBP7, IGFBP6, FSTL1, TIMP2, MMP2, TGFB1, TGFB2, TIMP1, CD44, BCHE, HTRA1, TGFBI, COL6A3, COL6A2, COL6A1, PDGFC, LAMB1, LOXL2, LOXL1, EGFR, PLAT, FLRT2, COL4A2, COL4A1, EFEMP2, FBN1, MFGE8, NID2, SPARC, COL5A1, SLIT2, ANXA2, ANXA2P2, DKK3, SFRP1, AKR1B1, LAMC1, ADAMTS5	181	960	12782	3.01601	8.72761e-08	2.9092e-08	4.25007e-07
GOTERM_CC_FAT	GO:0043232~intracellular non-membrane-bounded organelle	46	2.45595	0.00393118	CTNNAL1, BACH1, CCDC99, PNMA2, ANLN, IGF2BP2, ELK3, ARHGAP21, ACTG1, CORO2B, ACTR2, TUBB, HJURP, NCAPG, MDFIC, CEP170, BUB1, DHX33, PHLDA1, KIAA1949, LYN, NOL9, ZMYM6, NOL7, FSCN1, KIF18B, FBLIM1, CDC20, ILF3, BIRC5, HMGA2, CDC27, ATM, NDEL1, NAV1, PLK1, CENPV, SH3KBP1, SDCBP, FOXC1, TNFAIP3, MAP7D1, ARAP3, KATNAL1, DNM1, SGCB	153	2596	12782	1.48034	0.594249	0.201886	4.92114			SP_PIR_KEYWORDS	signal	76	3.03878	5.59841e-09	LTBP2, ASAM, PTGS2, IGFBP7, FST, IGFBP6, ARSJ, FSTL1, JAG1, EDIL3, MMP2, DSE, TGFB1, TGFB2, BDNF, SRPX, CD44, HTRA1, TGFBI, PDGFC, SEMA3A, FAS, LOXL2, LOXL1, NT5E, EGFR, MFGE8, LHFP, SLIT2, TNFRSF10D, LEPREL1, LAMC1, PRNP, ADAMTS5, DCBLD2, TWSG1, WNT5B, C1S, FXYD5, TIMP2, GPRC5B, TIMP1, BCHE, FAT4, KIRREL, GLIPR1, COL6A3, COL6A2, HEG1, COL6A1, LAMB1, CRIM1, PLAT, FLRT2, COL4A2, COL4A1, EFEMP2, MR…	233	3250	19235	1.93049	1.85307e-06	9.26537e-07	7.59327e-06
GOTERM_CC_FAT	GO:0044430~cytoskeletal part	21	1.1212	0.00902824	CCDC99, LYN, KIF18B, IGF2BP2, CDC20, ANLN, BIRC5, CDC27, ATM, ACTR2, TUBB, NDEL1, NAV1, PLK1, CEP170, BUB1, CENPV, TNFAIP3, KATNAL1, MAP7D1, DNM1	153	952	12782	1.84285	0.874676	0.228645	10.9694			UP_SEQ_FEATURE	signal peptide	76	3.03878	7.41954e-09	LTBP2, ASAM, PTGS2, IGFBP7, FST, IGFBP6, ARSJ, FSTL1, JAG1, EDIL3, MMP2, DSE, TGFB1, TGFB2, BDNF, SRPX, CD44, HTRA1, TGFBI, PDGFC, SEMA3A, FAS, LOXL2, LOXL1, NT5E, EGFR, MFGE8, LHFP, SLIT2, TNFRSF10D, LEPREL1, LAMC1, PRNP, ADAMTS5, DCBLD2, TWSG1, WNT5B, C1S, FXYD5, TIMP2, GPRC5B, TIMP1, BCHE, FAT4, KIRREL, GLIPR1, COL6A3, COL6A2, HEG1, COL6A1, LAMB1, CRIM1, PLAT, FLRT2, COL4A2, COL4A1, EFEMP2, MR…	233	3250	19113	1.91824	7.72371e-06	7.72371e-06	1.17827e-05
															GOTERM_CC_FAT	GO:0044420~extracellular matrix part	14	0.559776	9.6018e-09	COL4A2, COL4A1, EFEMP2, FBN1, SPARC, NID2, TIMP2, COL5A1, ANXA2, ANXA2P2, COL6A3, COL6A1, LAMC1, LAMB1	181	117	12782	8.45011	2.59248e-06	6.48122e-07	1.26246e-05
Annotation Cluster 4	Enrichment Score: 2.3859470691741014														GOTERM_CC_FAT	GO:0005604~basement membrane	12	0.479808	1.09121e-08	COL4A2, COL4A1, EFEMP2, FBN1, NID2, LAMC1, SPARC, LAMB1, TIMP2, COL5A1, ANXA2P2, ANXA2	181	78	12782	10.8644	2.94625e-06	5.89251e-07	1.43473e-05
Category	Term	Count	%	PValue	Genes	List Total	Pop Hits	Pop Total	Fold Enrichment	Bonferroni	Benjamini	FDR			SP_PIR_KEYWORDS	cell binding	7	0.279888	1.31906e-08	COL4A2, COL4A1, COL6A3, COL6A2, COL6A1, LAMC1, LAMB1	233	15	19235	38.525	4.36608e-06	1.45536e-06	1.78908e-05
INTERPRO	IPR008271:Serine/threonine protein kinase, active site	13	0.694074	0.000352661	IRAK2, PRKCA, STK10, PIM1, TRIO, CDK6, STRADB, STK17A, MAP4K4, PLK1, AAK1, BUB1, AKT3	175	354	16659	3.49584	0.138605	0.138605	0.494753			SP_PIR_KEYWORDS	extracellular matrix	17	0.679728	4.02466e-08	COL4A2, COL4A1, WNT5B, FBN1, SPARC, NID2, TIMP2, MMP2, COL5A1, ANXA2, TGFBI, COL6A3, COL6A2, COL6A1, LAMC1, LAMB1, ADAMTS5	233	241	19235	5.82329	1.33215e-05	3.3304e-06	5.45875e-05
GOTERM_MF_FAT	GO:0004674~protein serine/threonine kinase activity	15	0.800854	0.000372522	PRKCA, IRAK2, ALPK2, STK10, PIM1, TRIO, CDK6, STK17A, ATM, MAP4K4, PLK1, AAK1, BUB1, ENG, AKT3	148	430	12983	3.0601	0.128129	0.128129	0.512067			GOTERM_CC_FAT	GO:0005576~extracellular region	58	2.31907	6.10248e-08	LTBP2, IGFBP7, FST, IGFBP6, ARSJ, FSTL1, JAG1, EDIL3, MMP2, TGFB1, TGFB2, VCL, BDNF, CD44, HTRA1, TGFBI, PDGFC, FAS, SEMA3A, CASP1, LOXL2, LOXL1, EGFR, ACTN1, MFGE8, SLIT2, ANXA2P2, LAMC1, ADAMTS5, TWSG1, WNT5B, C1S, TIMP2, TIMP1, GLIPR2, BCHE, GLIPR1, COL6A3, COL6A2, COL6A1, HEG1, LAMB1, CRIM1, PLAT, FLRT2, COL4A2, COL4A1, EFEMP2, FBN1, NID2, SPARC, COL5A1, ANXA2, DKK3, SFRP1, AKR1B1, ANTXR2, PL…	181	2010	12782	2.03776	1.64766e-05	2.74611e-06	8.02363e-05
GOTERM_MF_FAT	GO:0004672~protein kinase activity	18	0.961025	0.000497596	PRKCA, IRAK2, NRP1, LYN, ALPK2, STK10, PIM1, TRIO, CDK6, STK17A, STRADB, ATM, MAP4K4, PLK1, AAK1, BUB1, ENG, AKT3	148	606	12983	2.60563	0.167366	0.0875121	0.683448			SP_PIR_KEYWORDS	Secreted	47	1.87925	1.21282e-07	TWSG1, WNT5B, LTBP2, IGFBP7, IGFBP6, FST, ARSJ, FSTL1, EDIL3, TIMP2, MMP2, TGFB1, TGFB2, TIMP1, BDNF, BCHE, HTRA1, TGFBI, COL6A3, COL6A2, COL6A1, HEG1, PDGFC, FAS, SEMA3A, LAMB1, LOXL2, LOXL1, CRIM1, PLAT, EGFR, COL4A2, COL4A1, EFEMP2, FBN1, MFGE8, NID2, SPARC, COL5A1, SLIT2, ANXA2, DKK3, SFRP1, ANTXR2, LAMC1, PLAU, ADAMTS5	233	1689	19235	2.29723	4.01435e-05	6.6907e-06	0.000164498
SP_PIR_KEYWORDS	serine/threonine-protein kinase	13	0.694074	0.00053231	PRKCA, ALPK2, STK10, PIM1, TRIO, CDK6, STK17A, ATM, MAP4K4, PLK1, AAK1, BUB1, AKT3	196	381	19235	3.34853	0.137587	0.0209239	0.700781			SP_PIR_KEYWORDS	basement membrane	7	0.279888	6.7494e-06	COL4A2, COL4A1, NID2, LAMC1, SPARC, LAMB1, ANXA2	233	39	19235	14.8173	0.00223157	0.000171836	0.009154
GOTERM_BP_FAT	GO:0006468~protein amino acid phosphorylation	19	1.01442	0.00053679	PRKCA, IRAK2, ADORA2B, LYN, ALPK2, STK10, PIK3CD, PIM1, TRIO, CDK6, STK17A, STRADB, ATM, MAP4K4, MDFIC, PLK1, AAK1, BUB1, AKT3	154	667	13528	2.50231	0.574174	0.046322	0.894398			SP_PIR_KEYWORDS	glycoprotein	80	3.19872	3.21416e-05	LTBP2, ASAM, PTGS2, GPR161, IGFBP7, FST, IGFBP6, ARSJ, FSTL1, JAG1, LPAR1, MMP2, DSE, TGFB1, TGFB2, BDNF, CD44, PDGFC, SEMA3A, FAS, LOXL2, NT5E, EGFR, CHST2, CHST3, MFGE8, SLIT2, TNFRSF10D, LEPREL1, LAMC1, PRNP, PMP22, EXT1, EMP3, ADAMTS5, DCBLD2, TWSG1, WNT5B, C1S, FXYD5, GPRC5B, ITM2C, TIMP1, BCHE, FAT4, KIRREL, COL6A3, PTPLA, COL6A2, HEG1, COL6A1, LAMB1, CRIM1, PLAT, PLP2, FLRT2, COL4A2, COL4A…	233	4318	19235	1.52948	0.0105826	0.00062563	0.0435857
SP_PIR_KEYWORDS	kinase	18	0.961025	0.000661974	PRKCA, LYN, ALPK2, STK10, PIK3CD, PIM1, TRIO, CDK6, AK5, STK17A, ATM, MAP4K4, CDKN2C, PLK1, AAK1, SH3KBP1, BUB1, AKT3	196	688	19235	2.56756	0.168139	0.0227485	0.870793			SP_PIR_KEYWORDS	disulfide bond	60	2.39904	3.22057e-05	LTBP2, ASAM, PTGS2, GPR161, IGFBP7, FST, IGFBP6, GJA1, FSTL1, JAG1, EDIL3, MMP2, TGFB1, TGFB2, BDNF, SRPX, CD44, TGFBI, PDGFC, FAS, SEMA3A, LOXL2, NT5E, EGFR, CHST2, MFGE8, SLIT2, TNFRSF10D, LAMC1, PRNP, ADAMTS5, DCBLD2, C1S, TIMP2, TIMP1, BCHE, KIRREL, FAT4, COL6A3, HEG1, LAMB1, PLAT, COL4A2, COL4A1, EFEMP2, MRC2, FBN1, MET, TGFBR2, AXL, NID2, SPARC, MCAM, EPHA2, FZD7, DKK3, SFRP1, LAYN, ANTXR2,…	233	2924	19235	1.69399	0.0106036	0.000560908	0.0436725
INTERPRO	IPR017441:Protein kinase, ATP binding site	14	0.747464	0.00100322	PRKCA, IRAK2, LYN, STK10, PIM1, TRIO, CDK6, STRADB, STK17A, MAP4K4, PLK1, AAK1, BUB1, AKT3	175	455	16659	2.92905	0.345951	0.191267	1.40147			KEGG_PATHWAY	hsa04512:ECM-receptor interaction	9	0.359856	8.01996e-05	COL4A2, COL4A1, CD44, COL6A3, COL6A2, COL6A1, LAMC1, LAMB1, COL5A1	88	84	5085	6.19115	0.00790864	0.00264319	0.088812
UP_SEQ_FEATURE	domain:Protein kinase	14	0.747464	0.00104091	PRKCA, IRAK2, LYN, STK10, PIM1, TRIO, CDK6, STRADB, STK17A, MAP4K4, PLK1, AAK1, BUB1, AKT3	195	469	19113	2.92583	0.503859	0.503859	1.55016			UP_SEQ_FEATURE	disulfide bond	57	2.27909	0.000100264	LTBP2, ASAM, PTGS2, GPR161, IGFBP7, FST, IGFBP6, GJA1, FSTL1, JAG1, EDIL3, MMP2, TGFB1, TGFB2, BDNF, SRPX, CD44, TGFBI, PDGFC, FAS, SEMA3A, LOXL2, EGFR, MFGE8, SLIT2, TNFRSF10D, LAMC1, PRNP, ADAMTS5, DCBLD2, C1S, TIMP2, TIMP1, BCHE, KIRREL, FAT4, COL6A3, HEG1, LAMB1, PLAT, COL4A2, COL4A1, EFEMP2, MRC2, TGFBR2, FBN1, AXL, NID2, SPARC, MCAM, FZD7, EPHA2, DKK3, SFRP1, LAYN, ANTXR2, PLAU	233	2819	19113	1.65864	0.0991172	0.0206596	0.159107
INTERPRO	IPR017442:Serine/threonine protein kinase-related	12	0.640683	0.00140943	PRKCA, IRAK2, MAP4K4, PLK1, STK10, AAK1, PIM1, TRIO, CDK6, STK17A, STRADB, AKT3	175	359	16659	3.18198	0.449326	0.180344	1.96374			GOTERM_MF_FAT	GO:0005201~extracellular matrix structural constituent	8	0.319872	0.000244529	COL4A2, COL4A1, EFEMP2, FBN1, COL6A2, LAMC1, LAMB1, COL5A1	189	86	12983	6.39006	0.0871837	0.012947	0.337073
INTERPRO	IPR000719:Protein kinase, core	14	0.747464	0.00150479	PRKCA, IRAK2, LYN, STK10, PIM1, TRIO, CDK6, STRADB, STK17A, MAP4K4, PLK1, AAK1, BUB1, AKT3	175	476	16659	2.79983	0.471125	0.147218	2.09529			UP_SEQ_FEATURE	glycosylation site:N-linked (GlcNAc...)	74	2.95882	0.000282042	LTBP2, ASAM, PTGS2, GPR161, IGFBP7, FST, ARSJ, FSTL1, JAG1, LPAR1, MMP2, DSE, TGFB1, TGFB2, BDNF, CD44, PDGFC, SEMA3A, FAS, LOXL2, NT5E, EGFR, CHST2, CHST3, MFGE8, SLIT2, TNFRSF10D, LEPREL1, LAMC1, PRNP, PMP22, EXT1, EMP3, ADAMTS5, DCBLD2, TWSG1, WNT5B, C1S, GPRC5B, ITM2C, TIMP1, BCHE, FAT4, KIRREL, COL6A3, PTPLA, COL6A2, HEG1, COL6A1, LAMB1, CRIM1, PLAT, PLP2, FLRT2, COL4A2, COL4A1, EFEMP2, MRC2…	233	4129	19113	1.47014	0.25446	0.0410818	0.446961
GOTERM_MF_FAT	GO:0000166~nucleotide binding	41	2.189	0.00169256	GNAI1, STK10, UBE2G1, PABPC4, IGF2BP2, IGF2BP3, STK17A, TTL, PFAS, ACTG1, NONO, TYMS, ACTR2, TUBB, AAK1, TAP2, BUB1, DHX33, DOCK10, AKT3, IRAK2, PRKCA, NMNAT2, RAB8B, LYN, ALPK2, PIK3CD, PIM1, KIF18B, TRIO, CDK6, AK5, STRADB, ATM, MAP4K4, NAV1, PLK1, SFPQ, ABCC4, KATNAL1, DNM1	148	2245	12983	1.60207	0.463876	0.187628	2.30708			GOTERM_CC_FAT	GO:0005615~extracellular space	22	0.879648	0.000645546	PLAT, EGFR, TWSG1, IGFBP7, FBN1, IGFBP6, FSTL1, MFGE8, MMP2, SLIT2, TGFB1, TGFB2, DKK3, SFRP1, BCHE, HTRA1, TGFBI, AKR1B1, COL6A3, PDGFC, LOXL2, LOXL1	181	685	12782	2.26805	0.16	0.010838	0.845453
SP_PIR_KEYWORDS	transferase	27	1.44154	0.0018823	BCAT1, STK10, UPP1, STK17A, EXTL2, PFAS, TYMS, B3GNT5, AAK1, BUB1, AKT3, PRKCA, ZDHHC2, NMNAT2, LYN, ALPK2, PIK3CD, PIM1, TRIO, CDK6, AK5, ATM, NMT2, MAP4K4, PLK1, CHSY1, NNMT	196	1394	19235	1.9008	0.407719	0.056536	2.45773			KEGG_PATHWAY	hsa05222:Small cell lung cancer	7	0.279888	0.00294783	COL4A2, COL4A1, PTGS2, SKP2, LAMC1, LAMB1, TRAF3	88	84	5085	4.81534	0.25343	0.0567776	3.21762
SP_PIR_KEYWORDS	atp-binding	26	1.38815	0.00199714	UBE2G1, STK10, STK17A, TTL, ACTG1, ACTR2, TAP2, AAK1, BUB1, DHX33, AKT3, PRKCA, NMNAT2, LYN, PIK3CD, PIM1, TRIO, KIF18B, CDK6, AK5, STRADB, ATM, MAP4K4, PLK1, ABCC4, KATNAL1	196	1326	19235	1.92427	0.426364	0.0540599	2.60586			SP_PIR_KEYWORDS	heterotrimer	3	0.119952	0.0445819	COL4A2, LAMC1, LAMB1	233	28	19235	8.84503	1	0.256208	46.1285
SP_PIR_KEYWORDS	nucleotide-binding	30	1.60171	0.00339909	GNAI1, STK10, UBE2G1, STK17A, TTL, ACTG1, ACTR2, TUBB, TAP2, AAK1, BUB1, DHX33, AKT3, PRKCA, NMNAT2, RAB8B, LYN, PIK3CD, PIM1, TRIO, KIF18B, CDK6, AK5, STRADB, ATM, MAP4K4, PLK1, ABCC4, KATNAL1, DNM1	196	1686	19235	1.74622	0.611925	0.0824522	4.39746
GOTERM_BP_FAT	GO:0016310~phosphorylation	19	1.01442	0.00404436	PRKCA, IRAK2, ADORA2B, LYN, ALPK2, STK10, PIK3CD, PIM1, TRIO, CDK6, STK17A, STRADB, ATM, MAP4K4, MDFIC, PLK1, AAK1, BUB1, AKT3	154	800	13528	2.0863	0.998409	0.15983	6.55614			Annotation Cluster 2	Enrichment Score: 5.665018474616174
GOTERM_MF_FAT	GO:0005524~ATP binding	29	1.54832	0.00416071	STK10, UBE2G1, STK17A, TTL, PFAS, ACTG1, ACTR2, TAP2, AAK1, BUB1, DHX33, AKT3, IRAK2, PRKCA, NMNAT2, LYN, ALPK2, PIK3CD, PIM1, TRIO, KIF18B, CDK6, AK5, STRADB, ATM, MAP4K4, PLK1, ABCC4, KATNAL1	148	1477	12983	1.72239	0.784401	0.318585	5.58298			Category	Term	Count	%	PValue	Genes	List Total	Pop Hits	Pop Total	Fold Enrichment	Bonferroni	Benjamini	FDR
GOTERM_MF_FAT	GO:0032555~purine ribonucleotide binding	34	1.81527	0.00416196	GNAI1, STK10, UBE2G1, STK17A, TTL, PFAS, ACTG1, ACTR2, TUBB, TAP2, AAK1, BUB1, DHX33, DOCK10, AKT3, IRAK2, PRKCA, NMNAT2, RAB8B, LYN, ALPK2, PIK3CD, PIM1, TRIO, KIF18B, CDK6, AK5, STRADB, ATM, MAP4K4, PLK1, ABCC4, KATNAL1, DNM1	148	1836	12983	1.6245	0.7845	0.264319	5.58461			GOTERM_BP_FAT	GO:0001503~ossification	12	0.479808	6.6114e-07	EGFR, TWSG1, PTGS2, NAB1, SMAD3, SPARC, WWTR1, EXT1, RUNX2, MMP2, TGFB1, CDH11	192	115	13528	7.35217	0.00117878	0.00117878	0.00112153
GOTERM_MF_FAT	GO:0032553~ribonucleotide binding	34	1.81527	0.00416196	GNAI1, STK10, UBE2G1, STK17A, TTL, PFAS, ACTG1, ACTR2, TUBB, TAP2, AAK1, BUB1, DHX33, DOCK10, AKT3, IRAK2, PRKCA, NMNAT2, RAB8B, LYN, ALPK2, PIK3CD, PIM1, TRIO, KIF18B, CDK6, AK5, STRADB, ATM, MAP4K4, PLK1, ABCC4, KATNAL1, DNM1	148	1836	12983	1.6245	0.7845	0.264319	5.58461			GOTERM_BP_FAT	GO:0060348~bone development	12	0.479808	1.29835e-06	EGFR, TWSG1, PTGS2, NAB1, SMAD3, SPARC, WWTR1, EXT1, RUNX2, MMP2, TGFB1, CDH11	192	123	13528	6.87398	0.00231357	0.000771785	0.00220245
UP_SEQ_FEATURE	nucleotide phosphate-binding region:ATP	20	1.06781	0.00430871	PRKCA, NMNAT2, LYN, STK10, PIM1, KIF18B, TRIO, CDK6, AK5, STK17A, STRADB, ACTR2, MAP4K4, PLK1, TAP2, AAK1, BUB1, DHX33, KATNAL1, AKT3	195	962	19113	2.03774	0.945308	0.620415	6.27222			GOTERM_BP_FAT	GO:0001501~skeletal system development	17	0.679728	1.17831e-05	EGFR, TWSG1, PTGS2, FBN1, TGFBR2, SMAD3, SPARC, ZEB1, WWTR1, ANKH, MMP2, TGFB1, ANXA2, NAB1, EXT1, RUNX2, CDH11	192	319	13528	3.75483	0.0208018	0.00233297	0.0199867
GOTERM_MF_FAT	GO:0032559~adenyl ribonucleotide binding	29	1.54832	0.00501513	STK10, UBE2G1, STK17A, TTL, PFAS, ACTG1, ACTR2, TAP2, AAK1, BUB1, DHX33, AKT3, IRAK2, PRKCA, NMNAT2, LYN, ALPK2, PIK3CD, PIM1, TRIO, KIF18B, CDK6, AK5, STRADB, ATM, MAP4K4, PLK1, ABCC4, KATNAL1	148	1497	12983	1.69938	0.842796	0.265355	6.69308
INTERPRO	IPR002290:Serine/threonine protein kinase	9	0.480513	0.00593122	PRKCA, MAP4K4, PLK1, STK10, PIM1, TRIO, CDK6, STK17A, AKT3	175	259	16659	3.30791	0.919248	0.395453	8.0247			Annotation Cluster 3	Enrichment Score: 5.615178265239075
GOTERM_BP_FAT	GO:0006793~phosphorus metabolic process	21	1.1212	0.0067135	PRKCA, IRAK2, PTPRM, ADORA2B, LYN, ALPK2, STK10, PIK3CD, PIM1, TRIO, CDK6, STK17A, STRADB, ATM, MTMR2, MAP4K4, MDFIC, PLK1, AAK1, BUB1, AKT3	154	973	13528	1.89592	0.999978	0.216058	10.6592			Category	Term	Count	%	PValue	Genes	List Total	Pop Hits	Pop Total	Fold Enrichment	Bonferroni	Benjamini	FDR
GOTERM_BP_FAT	GO:0006796~phosphate metabolic process	21	1.1212	0.0067135	PRKCA, IRAK2, PTPRM, ADORA2B, LYN, ALPK2, STK10, PIK3CD, PIM1, TRIO, CDK6, STK17A, STRADB, ATM, MTMR2, MAP4K4, MDFIC, PLK1, AAK1, BUB1, AKT3	154	973	13528	1.89592	0.999978	0.216058	10.6592			GOTERM_BP_FAT	GO:0007155~cell adhesion	28	1.11955	1.87056e-06	DCBLD2, IGFBP7, EDIL3, FER, VCL, SRPX, CD44, FAT4, TGFBI, COL6A3, COL6A2, COL6A1, MSN, LOXL2, LAMB1, EGFR, FLRT2, CD99, ACTN1, MFGE8, NID2, MCAM, COL5A1, ANTXR1, LAMC1, TGFB1I1, CDH11, PARVA	192	700	13528	2.81833	0.00333152	0.000833921	0.00317311
GOTERM_MF_FAT	GO:0017076~purine nucleotide binding	34	1.81527	0.00809335	GNAI1, STK10, UBE2G1, STK17A, TTL, PFAS, ACTG1, ACTR2, TUBB, TAP2, AAK1, BUB1, DHX33, DOCK10, AKT3, IRAK2, PRKCA, NMNAT2, RAB8B, LYN, ALPK2, PIK3CD, PIM1, TRIO, KIF18B, CDK6, AK5, STRADB, ATM, MAP4K4, PLK1, ABCC4, KATNAL1, DNM1	148	1918	12983	1.55505	0.949736	0.347674	10.5929			GOTERM_BP_FAT	GO:0022610~biological adhesion	28	1.11955	1.92191e-06	DCBLD2, IGFBP7, EDIL3, FER, VCL, SRPX, CD44, FAT4, TGFBI, COL6A3, COL6A2, COL6A1, MSN, LOXL2, LAMB1, EGFR, FLRT2, CD99, ACTN1, MFGE8, NID2, MCAM, COL5A1, ANTXR1, LAMC1, TGFB1I1, CDH11, PARVA	192	701	13528	2.81431	0.00342282	0.000571286	0.00326023
UP_SEQ_FEATURE	binding site:ATP	13	0.694074	0.00954297	PRKCA, LYN, STK10, PIM1, TRIO, CDK6, STRADB, STK17A, MAP4K4, PLK1, AAK1, BUB1, AKT3	195	542	19113	2.35092	0.998425	0.724909	13.3977			SP_PIR_KEYWORDS	cell adhesion	19	0.759696	3.96973e-06	FLRT2, IGFBP7, CD99, MFGE8, EDIL3, NID2, MCAM, VCL, SRPX, CD44, FAT4, TGFBI, COL6A3, COL6A2, COL6A1, LAMC1, LAMB1, PARVA, CDH11	233	422	19235	3.71687	0.00131312	0.000109493	0.00538411
GOTERM_MF_FAT	GO:0030554~adenyl nucleotide binding	29	1.54832	0.0100603	STK10, UBE2G1, STK17A, TTL, PFAS, ACTG1, ACTR2, TAP2, AAK1, BUB1, DHX33, AKT3, IRAK2, PRKCA, NMNAT2, LYN, ALPK2, PIK3CD, PIM1, TRIO, KIF18B, CDK6, AK5, STRADB, ATM, MAP4K4, PLK1, ABCC4, KATNAL1	148	1577	12983	1.61317	0.975789	0.371939	13.005
GOTERM_MF_FAT	GO:0001883~purine nucleoside binding	29	1.54832	0.0122115	STK10, UBE2G1, STK17A, TTL, PFAS, ACTG1, ACTR2, TAP2, AAK1, BUB1, DHX33, AKT3, IRAK2, PRKCA, NMNAT2, LYN, ALPK2, PIK3CD, PIM1, TRIO, KIF18B, CDK6, AK5, STRADB, ATM, MAP4K4, PLK1, ABCC4, KATNAL1	148	1601	12983	1.58899	0.989127	0.363742	15.574			Annotation Cluster 4	Enrichment Score: 5.374169429080814
GOTERM_MF_FAT	GO:0001882~nucleoside binding	29	1.54832	0.0133163	STK10, UBE2G1, STK17A, TTL, PFAS, ACTG1, ACTR2, TAP2, AAK1, BUB1, DHX33, AKT3, IRAK2, PRKCA, NMNAT2, LYN, ALPK2, PIK3CD, PIM1, TRIO, KIF18B, CDK6, AK5, STRADB, ATM, MAP4K4, PLK1, ABCC4, KATNAL1	148	1612	12983	1.57814	0.992798	0.361405	16.8659			Category	Term	Count	%	PValue	Genes	List Total	Pop Hits	Pop Total	Fold Enrichment	Bonferroni	Benjamini	FDR
SMART	SM00220:S_TKc	9	0.480513	0.0160983	PRKCA, MAP4K4, PLK1, STK10, PIM1, TRIO, CDK6, STK17A, AKT3	115	259	9079	2.74336	0.847806	0.847806	16.9027			GOTERM_MF_FAT	GO:0008092~cytoskeletal protein binding	31	1.2395	3.6533e-11	CALD1, FER, FXYD5, TPM1, VCL, DMD, PAFAH1B1, WIPF1, MSN, EGFR, CCDC88A, MAP1B, ACTN1, FLNC, NEXN, ANXA2P2, ANXA2, MPRIP, EPB41L2, CORO1C, SPAG9, CFL2, FHOD3, SPTBN1, CLIP2, ANTXR1, MAPRE1, PRNP, ADD3, MYLK, PARVA	189	504	12983	4.22517	1.36268e-08	1.36268e-08	5.0438e-08
SP_PIR_KEYWORDS	serine/threonine-specific protein kinase	4	0.213561	0.0230101	PRKCA, PLK1, PIM1, CDK6	196	60	19235	6.54252	0.998453	0.301996	26.469			GOTERM_MF_FAT	GO:0003779~actin binding	24	0.959616	3.2686e-10	EGFR, CCDC88A, CALD1, MAP1B, ACTN1, FER, FXYD5, FLNC, NEXN, TPM1, MPRIP, VCL, EPB41L2, CORO1C, CFL2, DMD, FHOD3, SPTBN1, ANTXR1, WIPF1, MSN, ADD3, MYLK, PARVA	189	326	12983	5.05716	1.21919e-07	6.09594e-08	4.51268e-07
UP_SEQ_FEATURE	active site:Proton acceptor	13	0.694074	0.0365793	HSD17B11, PRKCA, PXDN, LYN, STK10, PIM1, CDK6, STK17A, MAP4K4, PLK1, AAK1, BUB1, AKT3	195	658	19113	1.93647	1	0.918564	42.8231			SP_PIR_KEYWORDS	actin-binding	17	0.679728	5.67718e-08	CALD1, ACTN1, FLNC, NEXN, TPM1, MPRIP, VCL, CORO1C, EPB41L2, CFL2, DMD, FHOD3, SPTBN1, WIPF1, ADD3, MYLK, PARVA	233	247	19235	5.68183	1.87913e-05	3.75829e-06	7.70011e-05
SP_PIR_KEYWORDS	phosphotransferase	6	0.320342	0.0540865	PRKCA, LYN, PLK1, PIM1, CDK6, ATM	196	201	19235	2.92949	1	0.435896	52.0209			SP_PIR_KEYWORDS	cytoskeleton	25	0.9996	8.3561e-07	CALD1, AKAP12, TPM1, VCL, DMD, PAFAH1B1, WIPF1, MSN, ACTA2, RAI14, ACTN1, FLNC, NEXN, MID1, BICD2, MPRIP, EPB41L2, CFL2, FHOD3, SPTBN1, CLIP2, MAPRE1, TGFB1I1, ADD3, PARVA	233	636	19235	3.24503	0.000276549	3.07314e-05	0.00113335
SP_PIR_KEYWORDS	autophosphorylation	3	0.160171	0.0882405	PRKCA, LYN, PIM1	196	49	19235	6.00843	1	0.491264	70.4805			GOTERM_CC_FAT	GO:0005856~cytoskeleton	35	1.39944	0.000812612	CALD1, VIM, AKAP12, TPM1, VCL, SPRY2, DMD, TUBB6, PAFAH1B1, WIPF1, MSN, MPP1, ACTA2, MAP1B, ANXA1, RAI14, ACTN1, BASP1, MID1, FLNC, NEXN, KIF3C, BICD2, MPRIP, EPB41L2, CORO1C, CFL2, FHOD3, SPTBN1, CLIP2, TGFB1I1, MAPRE1, BIN1, ADD3, PARVA	181	1381	12782	1.78976	0.197075	0.0109147	1.06318
SP_PIR_KEYWORDS	ATP	6	0.320342	0.0926231	PRKCA, LYN, PLK1, TAP2, PIM1, CDK6	196	236	19235	2.49503	1	0.499848	72.3005			GOTERM_CC_FAT	GO:0043228~non-membrane-bounded organelle	42	1.67933	0.228493	FOSL2, CALD1, VIM, AKAP12, NR3C1, TPM1, VCL, SPRY2, DMD, TUBB6, QKI, PAFAH1B1, WIPF1, MSN, MPP1, ACTA2, MAP1B, ANXA1, RAI14, ACTN1, NDC80, BASP1, IFI16, MID1, NEXN, FLNC, WWTR1, KIF3C, BICD2, MPRIP, EPB41L2, CORO1C, CFL2, IPO5, FHOD3, SPTBN1, CLIP2, TGFB1I1, MAPRE1, BIN1, ADD3, PARVA	181	2596	12782	1.14252	1	0.578822	96.6984
															GOTERM_CC_FAT	GO:0043232~intracellular non-membrane-bounded organelle	42	1.67933	0.228493	FOSL2, CALD1, VIM, AKAP12, NR3C1, TPM1, VCL, SPRY2, DMD, TUBB6, QKI, PAFAH1B1, WIPF1, MSN, MPP1, ACTA2, MAP1B, ANXA1, RAI14, ACTN1, NDC80, BASP1, IFI16, MID1, NEXN, FLNC, WWTR1, KIF3C, BICD2, MPRIP, EPB41L2, CORO1C, CFL2, IPO5, FHOD3, SPTBN1, CLIP2, TGFB1I1, MAPRE1, BIN1, ADD3, PARVA	181	2596	12782	1.14252	1	0.578822	96.6984
Annotation Cluster 5	Enrichment Score: 2.1885131096639197
Category	Term	Count	%	PValue	Genes	List Total	Pop Hits	Pop Total	Fold Enrichment	Bonferroni	Benjamini	FDR			Annotation Cluster 5	Enrichment Score: 4.146498981415437
GOTERM_BP_FAT	GO:0031399~regulation of protein modification process	12	0.640683	0.000528776	PRKCA, IL6, LYN, PDGFA, SOCS3, MDFIC, PLK1, PSMD1, CDC20, CDC27, ENG, IL11	154	295	13528	3.57332	0.568711	0.0482655	0.881101			Category	Term	Count	%	PValue	Genes	List Total	Pop Hits	Pop Total	Fold Enrichment	Bonferroni	Benjamini	FDR
GOTERM_BP_FAT	GO:0042325~regulation of phosphorylation	15	0.800854	0.000824075	PRKCA, IL6, LYN, ADORA2B, SOCS3, PDGFA, PIM1, MALT1, STRADB, IL11, INHBA, MDFIC, CDKN2C, GADD45A, ENG	154	466	13528	2.8276	0.730401	0.0666644	1.36998			GOTERM_BP_FAT	GO:0006928~cell motion	23	0.919632	9.68956e-07	PLAT, CAV2, CCDC88A, PTGS2, CALD1, VIM, MET, ANXA1, TPM1, COL5A1, SLIT2, TGFB1, TGFB2, VCL, BDNF, CD44, PAFAH1B1, SEMA3A, MSN, LAMC1, FEZ2, PLAU, NR2F1	192	475	13528	3.41167	0.00172712	0.000863935	0.0016437
GOTERM_BP_FAT	GO:0019220~regulation of phosphate metabolic process	15	0.800854	0.00120891	PRKCA, IL6, LYN, ADORA2B, SOCS3, PDGFA, PIM1, MALT1, STRADB, IL11, INHBA, MDFIC, CDKN2C, GADD45A, ENG	154	485	13528	2.71683	0.853879	0.0875179	2.00367			GOTERM_BP_FAT	GO:0016477~cell migration	14	0.559776	0.000150291	PLAT, CAV2, CCDC88A, MET, TGFB1, SLIT2, COL5A1, TGFB2, CD44, PAFAH1B1, MSN, LAMC1, PLAU, NR2F1	192	276	13528	3.57397	0.235199	0.0115906	0.254645
GOTERM_BP_FAT	GO:0051174~regulation of phosphorus metabolic process	15	0.800854	0.00120891	PRKCA, IL6, LYN, ADORA2B, SOCS3, PDGFA, PIM1, MALT1, STRADB, IL11, INHBA, MDFIC, CDKN2C, GADD45A, ENG	154	485	13528	2.71683	0.853879	0.0875179	2.00367			GOTERM_BP_FAT	GO:0048870~cell motility	14	0.559776	0.000422068	PLAT, CAV2, CCDC88A, MET, TGFB1, SLIT2, COL5A1, TGFB2, CD44, PAFAH1B1, MSN, LAMC1, PLAU, NR2F1	192	307	13528	3.21308	0.529109	0.0256357	0.713578
GOTERM_BP_FAT	GO:0001932~regulation of protein amino acid phosphorylation	8	0.427122	0.00351871	PRKCA, IL6, LYN, PDGFA, SOCS3, MDFIC, ENG, IL11	154	173	13528	4.06216	0.996319	0.14417	5.72748			GOTERM_BP_FAT	GO:0051674~localization of cell	14	0.559776	0.000422068	PLAT, CAV2, CCDC88A, MET, TGFB1, SLIT2, COL5A1, TGFB2, CD44, PAFAH1B1, MSN, LAMC1, PLAU, NR2F1	192	307	13528	3.21308	0.529109	0.0256357	0.713578
GOTERM_BP_FAT	GO:0045859~regulation of protein kinase activity	8	0.427122	0.0968262	PRKCA, ADORA2B, CDKN2C, MDFIC, PIM1, MALT1, STRADB, GADD45A	154	345	13528	2.03697	1	0.650576	81.8053
GOTERM_BP_FAT	GO:0043549~regulation of kinase activity	8	0.427122	0.110638	PRKCA, ADORA2B, CDKN2C, MDFIC, PIM1, MALT1, STRADB, GADD45A	154	357	13528	1.9685	1	0.676924	85.9407			Annotation Cluster 6	Enrichment Score: 4.088712211761449
GOTERM_BP_FAT	GO:0051338~regulation of transferase activity	8	0.427122	0.129298	PRKCA, ADORA2B, CDKN2C, MDFIC, PIM1, MALT1, STRADB, GADD45A	154	372	13528	1.88912	1	0.705662	90.1402			Category	Term	Count	%	PValue	Genes	List Total	Pop Hits	Pop Total	Fold Enrichment	Bonferroni	Benjamini	FDR
															GOTERM_MF_FAT	GO:0019899~enzyme binding	23	0.919632	6.89798e-06	EGFR, CAV2, CAV1, DENND5A, CCDC88A, PALM2-AKAP2, VIM, TGFBR2, SMAD3, PRKCDBP, FER, ANXA2, ANXA2P2, SPAG9, BCHE, DMD, IPO5, PAFAH1B1, FAS, GRK5, BIN1, LAMB1, ADD3	189	523	12983	3.02092	0.00256965	0.000857284	0.00952303
Annotation Cluster 6	Enrichment Score: 1.983638833558944														GOTERM_MF_FAT	GO:0019900~kinase binding	12	0.479808	5.86464e-05	CAV2, SPAG9, CAV1, CCDC88A, VIM, TGFBR2, SMAD3, PRKCDBP, FAS, GRK5, FER, ADD3	189	179	12983	4.60513	0.0216382	0.00545401	0.0809377
Category	Term	Count	%	PValue	Genes	List Total	Pop Hits	Pop Total	Fold Enrichment	Bonferroni	Benjamini	FDR			GOTERM_MF_FAT	GO:0019901~protein kinase binding	9	0.359856	0.00133937	SPAG9, CCDC88A, VIM, TGFBR2, SMAD3, PRKCDBP, GRK5, FER, ADD3	189	147	12983	4.2057	0.39342	0.054032	1.83338
GOTERM_BP_FAT	GO:0051329~interphase of mitotic cell cycle	7	0.373732	0.001101	BCAT1, INHBA, CDKN2C, PIM1, CDK6, BIRC5, GADD45A	154	103	13528	5.96999	0.826496	0.0838524	1.82637
GOTERM_BP_FAT	GO:0051325~interphase	7	0.373732	0.00127773	BCAT1, INHBA, CDKN2C, PIM1, CDK6, BIRC5, GADD45A	154	106	13528	5.80103	0.869044	0.0882635	2.11661			Annotation Cluster 7	Enrichment Score: 3.926877631831112
GOTERM_BP_FAT	GO:0000082~G1/S transition of mitotic cell cycle	4	0.213561	0.0254129	BCAT1, INHBA, CDKN2C, PIM1	154	56	13528	6.27458	1	0.404341	34.9957			Category	Term	Count	%	PValue	Genes	List Total	Pop Hits	Pop Total	Fold Enrichment	Bonferroni	Benjamini	FDR
GOTERM_BP_FAT	GO:0007050~cell cycle arrest	3	0.160171	0.325209	INHBA, CDKN2C, GADD45A	154	103	13528	2.55857	1	0.912278	99.8615			INTERPRO	IPR006209:EGF	12	0.479808	9.23149e-07	PLAT, PTGS2, LTBP2, FAT4, FBN1, HEG1, MFGE8, NID2, C1S, JAG1, EDIL3, SLIT2	220	127	16659	7.1549	0.000475309	0.000475309	0.00133489
															INTERPRO	IPR001881:EGF-like calcium-binding	10	0.39984	4.79152e-06	LTBP2, FAT4, EFEMP2, FBN1, HEG1, NID2, C1S, JAG1, EDIL3, SLIT2	220	96	16659	7.88778	0.0024646	0.00123306	0.00692843
Annotation Cluster 7	Enrichment Score: 1.9437354753328897														INTERPRO	IPR018097:EGF-like calcium-binding, conserved site	10	0.39984	4.79152e-06	LTBP2, FAT4, EFEMP2, FBN1, HEG1, NID2, C1S, JAG1, EDIL3, SLIT2	220	96	16659	7.88778	0.0024646	0.00123306	0.00692843
Category	Term	Count	%	PValue	Genes	List Total	Pop Hits	Pop Total	Fold Enrichment	Bonferroni	Benjamini	FDR			INTERPRO	IPR000152:EGF-type aspartate/asparagine hydroxylation conserved site	10	0.39984	5.22198e-06	LTBP2, FAT4, EFEMP2, FBN1, HEG1, NID2, C1S, JAG1, EDIL3, SLIT2	220	97	16659	7.80647	0.00268571	0.000896041	0.00755085
GOTERM_BP_FAT	GO:0042981~regulation of apoptosis	20	1.06781	0.00181657	PRKCA, IL6, SOCS3, PIM1, TRIO, MALT1, BIRC5, STK17A, STRADB, ANXA5, ATM, INHBA, TUBB, CDKN2C, ETS1, FOXC1, TNFAIP3, FOSL1, TWIST2, PHLDA1	154	804	13528	2.18518	0.944478	0.0948811	2.99653			INTERPRO	IPR013032:EGF-like region, conserved site	16	0.639744	8.0152e-06	PLAT, PTGS2, LTBP2, EFEMP2, FBN1, MFGE8, EDIL3, JAG1, C1S, NID2, SLIT2, FAT4, HEG1, LAMC1, LAMB1, PLAU	220	293	16659	4.13503	0.00411934	0.00103143	0.0115896
GOTERM_BP_FAT	GO:0043067~regulation of programmed cell death	20	1.06781	0.00203289	PRKCA, IL6, SOCS3, PIM1, TRIO, MALT1, BIRC5, STK17A, STRADB, ANXA5, ATM, INHBA, TUBB, CDKN2C, ETS1, FOXC1, TNFAIP3, FOSL1, TWIST2, PHLDA1	154	812	13528	2.16365	0.960663	0.0991116	3.34767			INTERPRO	IPR000742:EGF-like, type 3	13	0.519792	1.01304e-05	PLAT, PTGS2, LTBP2, EFEMP2, FBN1, MFGE8, EDIL3, JAG1, NID2, SLIT2, FAT4, HEG1, PLAU	220	194	16659	5.0742	0.00520358	0.00104289	0.0146478
GOTERM_BP_FAT	GO:0010941~regulation of cell death	20	1.06781	0.00211946	PRKCA, IL6, SOCS3, PIM1, TRIO, MALT1, BIRC5, STK17A, STRADB, ANXA5, ATM, INHBA, TUBB, CDKN2C, ETS1, FOXC1, TNFAIP3, FOSL1, TWIST2, PHLDA1	154	815	13528	2.15568	0.965731	0.100056	3.48786			SMART	SM00179:EGF_CA	10	0.39984	2.09987e-05	LTBP2, FAT4, EFEMP2, FBN1, HEG1, NID2, C1S, JAG1, EDIL3, SLIT2	146	96	9079	6.4776	0.0029146	0.0029146	0.0247424
GOTERM_BP_FAT	GO:0043066~negative regulation of apoptosis	11	0.587293	0.00698437	IL6, SOCS3, PIM1, BIRC5, MALT1, FOXC1, STRADB, TNFAIP3, ANXA5, ATM, TWIST2	154	354	13528	2.72962	0.999986	0.219364	11.066			SP_PIR_KEYWORDS	egf-like domain	13	0.519792	2.41701e-05	PLAT, LTBP2, EFEMP2, FBN1, MFGE8, EDIL3, JAG1, C1S, NID2, SLIT2, FAT4, HEG1, PLAU	233	230	19235	4.66608	0.00796848	0.0004999	0.0327776
GOTERM_BP_FAT	GO:0043069~negative regulation of programmed cell death	11	0.587293	0.00767613	IL6, SOCS3, PIM1, BIRC5, MALT1, FOXC1, STRADB, TNFAIP3, ANXA5, ATM, TWIST2	154	359	13528	2.6916	0.999995	0.229475	12.097			INTERPRO	IPR006210:EGF-like	12	0.479808	7.28888e-05	PLAT, PTGS2, LTBP2, FAT4, EFEMP2, FBN1, MFGE8, NID2, JAG1, EDIL3, SLIT2, PLAU	220	201	16659	4.52076	0.0368432	0.00623699	0.105347
GOTERM_BP_FAT	GO:0060548~negative regulation of cell death	11	0.587293	0.00782063	IL6, SOCS3, PIM1, BIRC5, MALT1, FOXC1, STRADB, TNFAIP3, ANXA5, ATM, TWIST2	154	360	13528	2.68413	0.999996	0.224904	12.3109			UP_SEQ_FEATURE	domain:EGF-like 5; calcium-binding	6	0.239904	8.01363e-05	LTBP2, EFEMP2, FBN1, NID2, JAG1, SLIT2	233	37	19113	13.3022	0.0800402	0.0206403	0.127186
GOTERM_BP_FAT	GO:0006916~anti-apoptosis	8	0.427122	0.00896581	SOCS3, BIRC5, MALT1, FOXC1, STRADB, TNFAIP3, ANXA5, TWIST2	154	206	13528	3.41142	0.999999	0.244808	13.9891			SMART	SM00181:EGF	12	0.479808	0.000362269	PLAT, PTGS2, LTBP2, FAT4, EFEMP2, FBN1, MFGE8, NID2, JAG1, EDIL3, SLIT2, PLAU	146	201	9079	3.71253	0.0491173	0.0248679	0.426071
GOTERM_BP_FAT	GO:0006917~induction of apoptosis	9	0.480513	0.0290734	PRKCA, INHBA, TUBB, ETS1, CDKN2C, TRIO, STK17A, ATM, PHLDA1	154	320	13528	2.47062	1	0.42792	38.9625			UP_SEQ_FEATURE	domain:EGF-like 3; calcium-binding	5	0.19992	0.00102019	LTBP2, FAT4, EFEMP2, NID2, SLIT2	233	37	19113	11.0851	0.654429	0.111359	1.60788
GOTERM_BP_FAT	GO:0012502~induction of programmed cell death	9	0.480513	0.0295408	PRKCA, INHBA, TUBB, ETS1, CDKN2C, TRIO, STK17A, ATM, PHLDA1	154	321	13528	2.46292	1	0.429312	39.4522			INTERPRO	IPR013091:EGF calcium-binding	6	0.239904	0.00256877	LTBP2, FAT4, EFEMP2, FBN1, HEG1, NID2	220	72	16659	6.31023	0.734096	0.104511	3.65097
GOTERM_BP_FAT	GO:0043065~positive regulation of apoptosis	10	0.533903	0.0554576	PRKCA, INHBA, TUBB, ETS1, CDKN2C, TRIO, STK17A, FOSL1, ATM, PHLDA1	154	430	13528	2.04289	1	0.561633	61.5059			UP_SEQ_FEATURE	domain:EGF-like 1	7	0.279888	0.0034707	LTBP2, FAT4, FBN1, HEG1, NID2, EDIL3, SLIT2	233	120	19113	4.78509	0.973198	0.243011	5.37161
GOTERM_BP_FAT	GO:0043068~positive regulation of programmed cell death	10	0.533903	0.0574454	PRKCA, INHBA, TUBB, ETS1, CDKN2C, TRIO, STK17A, FOSL1, ATM, PHLDA1	154	433	13528	2.02873	1	0.561829	62.8392			UP_SEQ_FEATURE	domain:EGF-like 2	6	0.239904	0.00436905	LTBP2, FBN1, NID2, JAG1, EDIL3, SLIT2	233	88	19113	5.59296	0.989519	0.262048	6.71728
GOTERM_BP_FAT	GO:0010942~positive regulation of cell death	10	0.533903	0.058796	PRKCA, INHBA, TUBB, ETS1, CDKN2C, TRIO, STK17A, FOSL1, ATM, PHLDA1	154	435	13528	2.01941	1	0.564201	63.7202			GOTERM_MF_FAT	GO:0005509~calcium ion binding	23	0.919632	0.0136538	LTBP2, EFEMP2, FBN1, MRC2, ARSJ, ANXA1, ACTN1, FSTL1, EDIL3, SPARC, JAG1, C1S, NID2, ITSN1, MMP2, SLIT2, ANXA2P2, ANXA2, FAT4, DMD, HEG1, MYLK, CDH11	189	919	12983	1.7192	0.994071	0.178997	17.288
															UP_SEQ_FEATURE	domain:EGF-like 4	4	0.159936	0.033422	LTBP2, FAT4, NID2, SLIT2	233	58	19113	5.65724	1	0.757191	41.7156
Annotation Cluster 8	Enrichment Score: 1.7966294012258421
Category	Term	Count	%	PValue	Genes	List Total	Pop Hits	Pop Total	Fold Enrichment	Bonferroni	Benjamini	FDR			Annotation Cluster 8	Enrichment Score: 3.714659094702522
GOTERM_BP_FAT	GO:0042326~negative regulation of phosphorylation	4	0.213561	0.0142283	PRKCA, INHBA, CDKN2C, ENG	154	45	13528	7.80837	1	0.320361	21.3202			Category	Term	Count	%	PValue	Genes	List Total	Pop Hits	Pop Total	Fold Enrichment	Bonferroni	Benjamini	FDR
GOTERM_BP_FAT	GO:0010563~negative regulation of phosphorus metabolic process	4	0.213561	0.0169231	PRKCA, INHBA, CDKN2C, ENG	154	48	13528	7.32035	1	0.341314	24.8428			GOTERM_CC_FAT	GO:0044420~extracellular matrix part	14	0.559776	9.6018e-09	COL4A2, COL4A1, EFEMP2, FBN1, SPARC, NID2, TIMP2, COL5A1, ANXA2, ANXA2P2, COL6A3, COL6A1, LAMC1, LAMB1	181	117	12782	8.45011	2.59248e-06	6.48122e-07	1.26246e-05
GOTERM_BP_FAT	GO:0045936~negative regulation of phosphate metabolic process	4	0.213561	0.0169231	PRKCA, INHBA, CDKN2C, ENG	154	48	13528	7.32035	1	0.341314	24.8428			SP_PIR_KEYWORDS	cell binding	7	0.279888	1.31906e-08	COL4A2, COL4A1, COL6A3, COL6A2, COL6A1, LAMC1, LAMB1	233	15	19235	38.525	4.36608e-06	1.45536e-06	1.78908e-05
															KEGG_PATHWAY	hsa04510:Focal adhesion	18	0.719712	3.07577e-08	EGFR, CAV2, CAV1, COL4A2, COL4A1, MET, ACTN1, FLNC, COL5A1, VCL, COL6A3, COL6A2, COL6A1, PDGFC, LAMC1, LAMB1, MYLK, PARVA	88	201	5085	5.17469	3.04501e-06	3.04501e-06	3.40744e-05
Annotation Cluster 9	Enrichment Score: 1.787662936670173														SP_PIR_KEYWORDS	extracellular matrix	17	0.679728	4.02466e-08	COL4A2, COL4A1, WNT5B, FBN1, SPARC, NID2, TIMP2, MMP2, COL5A1, ANXA2, TGFBI, COL6A3, COL6A2, COL6A1, LAMC1, LAMB1, ADAMTS5	233	241	19235	5.82329	1.33215e-05	3.3304e-06	5.45875e-05
Category	Term	Count	%	PValue	Genes	List Total	Pop Hits	Pop Total	Fold Enrichment	Bonferroni	Benjamini	FDR			SP_PIR_KEYWORDS	triple helix	7	0.279888	1.651e-06	COL4A2, COL4A1, DMD, COL6A3, COL6A2, COL6A1, COL5A1	233	31	19235	18.6411	0.000546331	4.96788e-05	0.00223927
GOTERM_BP_FAT	GO:0032268~regulation of cellular protein metabolic process	16	0.854245	0.00031063	PRKCA, IL6, LYN, SOCS3, PDGFA, IGF2BP2, CDC20, IGF2BP3, CDC27, IL11, MDFIC, PLK1, ITGAV, PSMD1, ENG, EIF5A2	154	474	13528	2.9652	0.389806	0.0323955	0.518492			UP_SEQ_FEATURE	region of interest:Triple-helical region	6	0.239904	7.1046e-06	COL4A2, COL4A1, COL6A3, COL6A2, COL6A1, COL5A1	233	23	19113	21.3991	0.00736863	0.00246227	0.0112819
GOTERM_BP_FAT	GO:0031399~regulation of protein modification process	12	0.640683	0.000528776	PRKCA, IL6, LYN, PDGFA, SOCS3, MDFIC, PLK1, PSMD1, CDC20, CDC27, ENG, IL11	154	295	13528	3.57332	0.568711	0.0482655	0.881101			SP_PIR_KEYWORDS	hydroxylation	8	0.319872	2.34127e-05	COL4A2, COL4A1, LTBP2, COL6A3, COL6A2, COL6A1, C1S, COL5A1	233	71	19235	9.30182	0.00771975	0.000516513	0.0317506
GOTERM_BP_FAT	GO:0031401~positive regulation of protein modification process	9	0.480513	0.00129091	PRKCA, IL6, LYN, PLK1, PSMD1, CDC20, CDC27, ENG, IL11	154	187	13528	4.22779	0.871763	0.0854279	2.13822			SP_PIR_KEYWORDS	hydroxylysine	6	0.239904	3.21589e-05	COL4A2, COL4A1, COL6A3, COL6A2, COL6A1, COL5A1	233	31	19235	15.9781	0.0105883	0.0005912	0.0436091
GOTERM_BP_FAT	GO:0032270~positive regulation of cellular protein metabolic process	10	0.533903	0.00133115	PRKCA, IL6, LYN, PLK1, PSMD1, CDC20, CDC27, ENG, EIF5A2, IL11	154	233	13528	3.77014	0.879721	0.0844659	2.20418			SP_PIR_KEYWORDS	hydroxyproline	6	0.239904	7.77832e-05	COL4A2, COL4A1, COL6A3, COL6A2, COL6A1, COL5A1	233	37	19235	13.3871	0.0254186	0.00122531	0.105448
GOTERM_BP_FAT	GO:0051247~positive regulation of protein metabolic process	10	0.533903	0.00177821	PRKCA, IL6, LYN, PLK1, PSMD1, CDC20, CDC27, ENG, EIF5A2, IL11	154	243	13528	3.61499	0.94098	0.0961275	2.93413			KEGG_PATHWAY	hsa04512:ECM-receptor interaction	9	0.359856	8.01996e-05	COL4A2, COL4A1, CD44, COL6A3, COL6A2, COL6A1, LAMC1, LAMB1, COL5A1	88	84	5085	6.19115	0.00790864	0.00264319	0.088812
GOTERM_BP_FAT	GO:0001932~regulation of protein amino acid phosphorylation	8	0.427122	0.00351871	PRKCA, IL6, LYN, PDGFA, SOCS3, MDFIC, ENG, IL11	154	173	13528	4.06216	0.996319	0.14417	5.72748			GOTERM_MF_FAT	GO:0005201~extracellular matrix structural constituent	8	0.319872	0.000244529	COL4A2, COL4A1, EFEMP2, FBN1, COL6A2, LAMC1, LAMB1, COL5A1	189	86	12983	6.39006	0.0871837	0.012947	0.337073
GOTERM_BP_FAT	GO:0032269~negative regulation of cellular protein metabolic process	8	0.427122	0.00437094	PRKCA, ITGAV, PSMD1, CDC20, IGF2BP2, IGF2BP3, CDC27, ENG	154	180	13528	3.90418	0.999056	0.167474	7.06751			SP_PIR_KEYWORDS	trimer	5	0.19992	0.000250245	COL4A1, COL6A3, COL6A2, COL6A1, COL5A1	233	26	19235	15.8757	0.0795029	0.00359532	0.33888
GOTERM_BP_FAT	GO:0051248~negative regulation of protein metabolic process	8	0.427122	0.00537495	PRKCA, ITGAV, PSMD1, CDC20, IGF2BP2, IGF2BP3, CDC27, ENG	154	187	13528	3.75804	0.99981	0.192838	8.62321			GOTERM_CC_FAT	GO:0042383~sarcolemma	7	0.279888	0.000351404	DMD, COL6A3, ANXA1, COL6A2, COL6A1, ANXA2P2, ANXA2	181	67	12782	7.37808	0.0905323	0.00675535	0.461046
GOTERM_BP_FAT	GO:0050730~regulation of peptidyl-tyrosine phosphorylation	5	0.266951	0.00731412	PRKCA, IL6, LYN, PDGFA, IL11	154	68	13528	6.45913	0.999991	0.224109	11.5589			PIR_SUPERFAMILY	PIRSF002259:collagen VI	3	0.119952	0.000582162	COL6A3, COL6A2, COL6A1	105	3	7396	70.4381	0.0674941	0.0674941	0.666248
GOTERM_CC_FAT	GO:0043235~receptor complex	6	0.320342	0.0124297	IL6, LYN, OSMR, ITGAV, SDCBP, ENG	153	116	12782	4.32116	0.942973	0.272577	14.8061			SP_PIR_KEYWORDS	collagen	7	0.279888	0.00102622	COL4A2, COL4A1, COL6A3, COL6A2, COL6A1, COL5A1, TIMP1	233	95	19235	6.0829	0.288125	0.0135021	1.38295
GOTERM_BP_FAT	GO:0044092~negative regulation of molecular function	10	0.533903	0.0137011	PRKCA, IRAK2, GNAI1, PSMD1, PIM1, BIRC5, CDC20, CDC27, ENG, GADD45A	154	334	13528	2.63006	1	0.314904	20.6132			OMIM_DISEASE	Ullrich congenital muscular dystrophy	3	0.119952	0.00103207	COL6A3, COL6A2, COL6A1	70	3	3671	52.4429	0.144375	0.144375	1.22693
GOTERM_BP_FAT	GO:0010604~positive regulation of macromolecule metabolic process	18	0.961025	0.0168714	PRKCA, IL6, LYN, PDGFA, CDC20, ILF3, CDC27, IL11, INHBA, MDFIC, ETS1, PLK1, FOXF2, PSMD1, FOXC1, ENG, FOSL1, EIF5A2	154	857	13528	1.84503	1	0.349123	24.7767			OMIM_DISEASE	Bethlem myopathy	3	0.119952	0.00103207	COL6A3, COL6A2, COL6A1	70	3	3671	52.4429	0.144375	0.144375	1.22693
GOTERM_BP_FAT	GO:0001934~positive regulation of protein amino acid phosphorylation	5	0.266951	0.0182941	PRKCA, IL6, LYN, ENG, IL11	154	89	13528	4.93506	1	0.350609	26.5775			GOTERM_CC_FAT	GO:0005581~collagen	5	0.19992	0.00141605	COL4A2, COL4A1, COL6A3, COL6A1, COL5A1	181	35	12782	10.0884	0.317918	0.0164974	1.84592
GOTERM_BP_FAT	GO:0007267~cell-cell signaling	14	0.747464	0.0185868	PRKCA, IL6, GPR176, NRP1, LYN, PDGFA, FZD2, IL15, IL11, CD97, INHBA, HRH1, SH3KBP1, SDCBP	154	600	13528	2.0497	1	0.346987	26.9429			UP_SEQ_FEATURE	domain:VWFA 3	3	0.119952	0.00295955	COL6A3, COL6A2, COL6A1	233	7	19113	35.1557	0.954291	0.226726	4.59786
GOTERM_BP_FAT	GO:0008284~positive regulation of cell proliferation	11	0.587293	0.0192598	PRKCA, IL6, NRP1, LYN, PDGFA, OSMR, CDK6, IL15, FOSL1, EIF5A2, IL11	154	414	13528	2.33402	1	0.35307	27.7766			UP_SEQ_FEATURE	region of interest:Nonhelical region	3	0.119952	0.00391456	COL6A3, COL6A2, COL5A1	233	8	19113	30.7613	0.983144	0.252968	6.03874
GOTERM_BP_FAT	GO:0042327~positive regulation of phosphorylation	5	0.266951	0.0242383	PRKCA, IL6, LYN, ENG, IL11	154	97	13528	4.52805	1	0.393575	33.6723			INTERPRO	IPR008160:Collagen triple helix repeat	6	0.239904	0.00499445	COL4A2, COL4A1, COL6A3, COL6A2, COL6A1, COL5A1	220	84	16659	5.40877	0.924119	0.157941	6.9843
GOTERM_BP_FAT	GO:0010562~positive regulation of phosphorus metabolic process	5	0.266951	0.0267353	PRKCA, IL6, LYN, ENG, IL11	154	100	13528	4.39221	1	0.41254	36.4559			GOTERM_MF_FAT	GO:0048407~platelet-derived growth factor binding	3	0.119952	0.010527	COL4A1, COL6A1, COL5A1	189	11	12983	18.7345	0.980695	0.157705	13.5935
GOTERM_BP_FAT	GO:0045937~positive regulation of phosphate metabolic process	5	0.266951	0.0267353	PRKCA, IL6, LYN, ENG, IL11	154	100	13528	4.39221	1	0.41254	36.4559			UP_SEQ_FEATURE	domain:VWFA 1	3	0.119952	0.0157391	COL6A3, COL6A2, COL6A1	233	16	19113	15.3806	1	0.544525	22.2704
GOTERM_BP_FAT	GO:0043086~negative regulation of catalytic activity	8	0.427122	0.0380533	PRKCA, GNAI1, PSMD1, BIRC5, CDC20, CDC27, ENG, GADD45A	154	277	13528	2.53702	1	0.477603	47.7514			UP_SEQ_FEATURE	domain:VWFA 2	3	0.119952	0.0176965	COL6A3, COL6A2, COL6A1	233	17	19113	14.4759	1	0.570384	24.6893
GOTERM_BP_FAT	GO:0031400~negative regulation of protein modification process	5	0.266951	0.0460465	PRKCA, PSMD1, CDC20, CDC27, ENG	154	119	13528	3.69093	1	0.51359	54.5598			SP_PIR_KEYWORDS	pyroglutamic acid	4	0.159936	0.0179642	COL6A3, COL6A2, COL6A1, COL5A1	233	46	19235	7.17858	0.997522	0.139297	21.7975
GOTERM_BP_FAT	GO:0010627~regulation of protein kinase cascade	7	0.373732	0.0636454	IL6, AIDA, LYN, MDFIC, MALT1, TNFAIP3, IL11	154	249	13528	2.46951	1	0.57262	66.7243			INTERPRO	IPR002035:von Willebrand factor, type A	5	0.19992	0.020288	COL6A3, COL6A2, COL6A1, ANTXR2, ANTXR1	220	79	16659	4.79258	0.999974	0.426253	25.65
GOTERM_BP_FAT	GO:0060326~cell chemotaxis	3	0.160171	0.0717517	PRKCA, IL6, ENG	154	39	13528	6.75724	1	0.59215	71.2299			SP_PIR_KEYWORDS	blocked amino end	5	0.19992	0.0252669	COL4A1, COL6A3, COL6A2, COL6A1, FER	233	92	19235	4.48661	0.999791	0.171584	29.3269
GOTERM_BP_FAT	GO:0050731~positive regulation of peptidyl-tyrosine phosphorylation	3	0.160171	0.0988209	IL6, LYN, IL11	154	47	13528	5.60707	1	0.653725	82.4661			SMART	SM00327:VWA	5	0.19992	0.0373333	COL6A3, COL6A2, COL6A1, ANTXR2, ANTXR1	146	79	9079	3.93576	0.994952	0.530236	36.1328
GOTERM_BP_FAT	GO:0001775~cell activation	7	0.373732	0.107327	IL6, LYN, PDGFA, MALT1, IL15, IL7R, IL11	154	287	13528	2.14254	1	0.671862	85.0388
GOTERM_BP_FAT	GO:0010740~positive regulation of protein kinase cascade	4	0.213561	0.292852	IL6, LYN, MALT1, IL11	154	167	13528	2.10405	1	0.897377	99.6967			Annotation Cluster 9	Enrichment Score: 3.29691175014608
GOTERM_BP_FAT	GO:0009967~positive regulation of signal transduction	5	0.266951	0.428902	IL6, LYN, MALT1, ENG, IL11	154	295	13528	1.48888	1	0.953153	99.9915			Category	Term	Count	%	PValue	Genes	List Total	Pop Hits	Pop Total	Fold Enrichment	Bonferroni	Benjamini	FDR
GOTERM_BP_FAT	GO:0010647~positive regulation of cell communication	5	0.266951	0.512891	IL6, LYN, MALT1, ENG, IL11	154	329	13528	1.33502	1	0.974708	99.9994			SP_PIR_KEYWORDS	actin-binding	17	0.679728	5.67718e-08	CALD1, ACTN1, FLNC, NEXN, TPM1, MPRIP, VCL, CORO1C, EPB41L2, CFL2, DMD, FHOD3, SPTBN1, WIPF1, ADD3, MYLK, PARVA	233	247	19235	5.68183	1.87913e-05	3.75829e-06	7.70011e-05
															GOTERM_BP_FAT	GO:0007010~cytoskeleton organization	15	0.59976	0.00359329	CAV2, CAV1, CALD1, MAP1B, ACTN1, NDC80, MID1, TPM1, EPB41L2, DMD, FHOD3, PAFAH1B1, ANTXR1, WIPF1, PARVA	192	436	13528	2.42403	0.998375	0.0876599	5.92382
Annotation Cluster 10	Enrichment Score: 1.7509615176535036														GOTERM_BP_FAT	GO:0030036~actin cytoskeleton organization	9	0.359856	0.0149963	EPB41L2, CALD1, FHOD3, ACTN1, PAFAH1B1, ANTXR1, WIPF1, TPM1, PARVA	192	226	13528	2.80586	1	0.199707	22.6106
Category	Term	Count	%	PValue	Genes	List Total	Pop Hits	Pop Total	Fold Enrichment	Bonferroni	Benjamini	FDR			GOTERM_BP_FAT	GO:0030029~actin filament-based process	9	0.359856	0.0212199	EPB41L2, CALD1, FHOD3, ACTN1, PAFAH1B1, ANTXR1, WIPF1, TPM1, PARVA	192	241	13528	2.63122	1	0.248399	30.4999
INTERPRO	IPR001849:Pleckstrin homology	9	0.480513	0.00874642	ARHGAP21, TRIO, SH2B3, ANLN, ARAP3, DOCK10, DNM1, AKT3, PHLDA1	175	277	16659	3.09296	0.975669	0.461698	11.6204
INTERPRO	IPR011993:Pleckstrin homology-type	9	0.480513	0.0144842	ARHGAP21, DAB2, SH2D5, TRIO, ANLN, ARAP3, DOCK10, DNM1, AKT3	175	303	16659	2.82755	0.997912	0.585905	18.5482			Annotation Cluster 10	Enrichment Score: 3.2254419087455903
SMART	SM00233:PH	9	0.480513	0.023084	ARHGAP21, TRIO, SH2B3, ANLN, ARAP3, DOCK10, DNM1, AKT3, PHLDA1	115	277	9079	2.56509	0.933405	0.74194	23.3904			Category	Term	Count	%	PValue	Genes	List Total	Pop Hits	Pop Total	Fold Enrichment	Bonferroni	Benjamini	FDR
UP_SEQ_FEATURE	domain:PH	7	0.373732	0.0338937	ARHGAP21, SH2B3, ANLN, DOCK10, DNM1, AKT3, PHLDA1	195	237	19113	2.89497	1	0.924108	40.385			GOTERM_CC_FAT	GO:0016323~basolateral plasma membrane	14	0.559776	5.85601e-06	EGFR, CAV2, CAV1, MET, ANXA1, ACTN1, NEXN, VCL, CD44, LAYN, DMD, MSN, TGFB1I1, PARVA	181	203	12782	4.87026	0.00157988	0.00022585	0.00769929
															GOTERM_CC_FAT	GO:0030055~cell-substrate junction	10	0.39984	2.82113e-05	CAV2, CAV1, CD44, LAYN, DMD, ACTN1, TGFB1I1, NEXN, PARVA, VCL	181	112	12782	6.30525	0.00758823	0.000845994	0.0370863
Annotation Cluster 11	Enrichment Score: 1.7175929464789552														GOTERM_CC_FAT	GO:0005924~cell-substrate adherens junction	9	0.359856	0.00012333	CAV2, CAV1, CD44, LAYN, ACTN1, TGFB1I1, NEXN, PARVA, VCL	181	106	12782	5.99593	0.0327529	0.00302281	0.162035
Category	Term	Count	%	PValue	Genes	List Total	Pop Hits	Pop Total	Fold Enrichment	Bonferroni	Benjamini	FDR			GOTERM_CC_FAT	GO:0005912~adherens junction	10	0.39984	0.000344261	CAV2, CAV1, CD44, LAYN, GJA1, ACTN1, TGFB1I1, NEXN, PARVA, VCL	181	155	12782	4.55605	0.0887759	0.00712575	0.451694
GOTERM_BP_FAT	GO:0051241~negative regulation of multicellular organismal process	8	0.427122	0.00259858	PRKCA, INHBA, IL6, ADORA2B, PDGFA, SERPINE1, ANXA5, SRGN	154	164	13528	4.28508	0.984031	0.114568	4.26031			GOTERM_CC_FAT	GO:0005925~focal adhesion	8	0.319872	0.000585995	CAV2, CAV1, CD44, LAYN, ACTN1, TGFB1I1, PARVA, VCL	181	102	12782	5.53873	0.146377	0.0104955	0.767739
GOTERM_BP_FAT	GO:0050819~negative regulation of coagulation	3	0.160171	0.0345878	PDGFA, SERPINE1, ANXA5	154	26	13528	10.1359	1	0.459378	44.511			GOTERM_CC_FAT	GO:0070161~anchoring junction	10	0.39984	0.000733739	CAV2, CAV1, CD44, LAYN, GJA1, ACTN1, TGFB1I1, NEXN, PARVA, VCL	181	172	12782	4.10574	0.17978	0.0115901	0.960443
GOTERM_BP_FAT	GO:0050818~regulation of coagulation	3	0.160171	0.0782639	PDGFA, SERPINE1, ANXA5	154	41	13528	6.42762	1	0.614336	74.427			GOTERM_CC_FAT	GO:0030054~cell junction	15	0.59976	0.0148194	CAV2, CAV1, ASAM, ACTN1, GJA1, ITSN1, NEXN, VCL, CD44, LAYN, DMD, TGFB1I1, PMP22, ADD3, PARVA	181	518	12782	2.04495	0.982247	0.0958676	17.8239
															SP_PIR_KEYWORDS	cell junction	7	0.279888	0.351735	ASAM, GJA1, TGFB1I1, ITSN1, NEXN, PARVA, VCL	233	399	19235	1.44831	1	0.775644	99.7203
Annotation Cluster 12	Enrichment Score: 1.70970196920344
Category	Term	Count	%	PValue	Genes	List Total	Pop Hits	Pop Total	Fold Enrichment	Bonferroni	Benjamini	FDR			Annotation Cluster 11	Enrichment Score: 2.839540427701852
SP_PIR_KEYWORDS	kinetochore	5	0.266951	0.00382703	CCDC99, NDEL1, PLK1, CENPV, BUB1	196	63	19235	7.78871	0.655602	0.0849986	4.93824			Category	Term	Count	%	PValue	Genes	List Total	Pop Hits	Pop Total	Fold Enrichment	Bonferroni	Benjamini	FDR
GOTERM_CC_FAT	GO:0005815~microtubule organizing center	8	0.427122	0.0315484	CCDC99, NDEL1, PLK1, CEP170, BUB1, BIRC5, TNFAIP3, CDC27	153	253	12782	2.64166	0.999352	0.32048	33.6811			GOTERM_MF_FAT	GO:0019838~growth factor binding	9	0.359856	0.0001402	COL4A1, LTBP2, HTRA1, IGFBP7, IGFBP6, TGFBR2, COL6A1, COL5A1, CRIM1	189	105	12983	5.88798	0.0509543	0.0104052	0.193389
GOTERM_CC_FAT	GO:0000922~spindle pole	3	0.160171	0.0615253	CCDC99, PLK1, BUB1	153	34	12782	7.3714	1	0.499649	55.6706			SP_PIR_KEYWORDS	Growth factor binding	4	0.159936	0.000863641	LTBP2, HTRA1, IGFBP7, IGFBP6	233	16	19235	20.6384	0.248729	0.0118455	1.16504
															UP_SEQ_FEATURE	domain:IGFBP N-terminal	4	0.159936	0.00172769	HTRA1, IGFBP7, IGFBP6, CRIM1	233	20	19113	16.406	0.834714	0.164736	2.70869
Annotation Cluster 13	Enrichment Score: 1.65364075896695														INTERPRO	IPR000867:Insulin-like growth factor-binding protein, IGFBP	4	0.159936	0.00216567	HTRA1, IGFBP7, IGFBP6, CRIM1	220	20	16659	15.1445	0.672586	0.105646	3.08638
Category	Term	Count	%	PValue	Genes	List Total	Pop Hits	Pop Total	Fold Enrichment	Bonferroni	Benjamini	FDR			SMART	SM00121:IB	4	0.159936	0.00372698	HTRA1, IGFBP7, IGFBP6, CRIM1	146	20	9079	12.437	0.404895	0.0985976	4.30473
GOTERM_BP_FAT	GO:0006935~chemotaxis	9	0.480513	0.000466857	PRKCA, IL6, RALBP1, PDGFA, CXCL2, CMTM7, CMTM3, ENG, FOSL1	154	160	13528	4.94123	0.524066	0.0453445	0.778304			GOTERM_MF_FAT	GO:0005520~insulin-like growth factor binding	4	0.159936	0.00543577	HTRA1, IGFBP7, IGFBP6, CRIM1	189	25	12983	10.9909	0.869067	0.126754	7.249
GOTERM_BP_FAT	GO:0042330~taxis	9	0.480513	0.000466857	PRKCA, IL6, RALBP1, PDGFA, CXCL2, CMTM7, CMTM3, ENG, FOSL1	154	160	13528	4.94123	0.524066	0.0453445	0.778304
GOTERM_BP_FAT	GO:0007626~locomotory behavior	9	0.480513	0.0127072	PRKCA, IL6, RALBP1, PDGFA, CXCL2, CMTM7, CMTM3, ENG, FOSL1	154	274	13528	2.88539	1	0.304488	19.264			Annotation Cluster 12	Enrichment Score: 2.6479558612347907
GOTERM_MF_FAT	GO:0005125~cytokine activity	7	0.373732	0.0235352	INHBA, IL6, CXCL2, CMTM7, IL15, CMTM3, IL11	148	195	12983	3.14903	0.999844	0.518272	27.9754			Category	Term	Count	%	PValue	Genes	List Total	Pop Hits	Pop Total	Fold Enrichment	Bonferroni	Benjamini	FDR
SP_PIR_KEYWORDS	cytokine	6	0.320342	0.0373657	IL6, CXCL2, CMTM7, IL15, CMTM3, IL11	196	181	19235	3.25319	0.999975	0.381967	39.527			GOTERM_BP_FAT	GO:0030198~extracellular matrix organization	8	0.319872	0.000671428	COL4A2, TGFBI, COL6A2, LAMC1, COL5A1, ANXA2P2, TGFB2, ANXA2	192	104	13528	5.41987	0.698272	0.0356587	1.13291
GOTERM_CC_FAT	GO:0005615~extracellular space	13	0.694074	0.115411	IL6, PDGFA, CXCL2, IL15, IL11, CD97, INHBA, SERPINE2, TFPI, CMTM7, ENG, CMTM3, SRGN	153	685	12782	1.58548	1	0.562189	79.2185			GOTERM_BP_FAT	GO:0043062~extracellular structure organization	9	0.359856	0.00219319	COL4A2, TGFBI, MAP1B, COL6A2, LAMC1, COL5A1, ANXA2P2, TGFB2, ANXA2	192	163	13528	3.89034	0.980098	0.0725588	3.65604
GOTERM_BP_FAT	GO:0007610~behavior	9	0.480513	0.162357	PRKCA, IL6, RALBP1, PDGFA, CXCL2, CMTM7, CMTM3, ENG, FOSL1	154	469	13528	1.68571	1	0.758932	94.8408			GOTERM_BP_FAT	GO:0030199~collagen fibril organization	4	0.159936	0.00772781	COL5A1, ANXA2P2, TGFB2, ANXA2	192	29	13528	9.71839	0.999999	0.134256	12.331
SP_PIR_KEYWORDS	chemotaxis	3	0.160171	0.165594	CXCL2, CMTM7, CMTM3	196	72	19235	4.08907	1	0.627238	90.8467
GOTERM_BP_FAT	GO:0048545~response to steroid hormone stimulus	5	0.266951	0.173324	PRKCA, IL6, PDGFA, SOCS3, FOSL1	154	192	13528	2.28761	1	0.776478	95.8618			Annotation Cluster 13	Enrichment Score: 2.486853464448219
															Category	Term	Count	%	PValue	Genes	List Total	Pop Hits	Pop Total	Fold Enrichment	Bonferroni	Benjamini	FDR
Annotation Cluster 14	Enrichment Score: 1.5772485559244562														INTERPRO	IPR003645:Follistatin-like, N-terminal	4	0.159936	0.000342051	FST, FSTL1, SPARC, SLIT2	220	11	16659	27.5355	0.161538	0.0217826	0.493477
Category	Term	Count	%	PValue	Genes	List Total	Pop Hits	Pop Total	Fold Enrichment	Bonferroni	Benjamini	FDR			SMART	SM00274:FOLN	4	0.159936	0.000599339	FST, FSTL1, SPARC, SLIT2	146	11	9079	22.6127	0.0799553	0.0273954	0.703993
GOTERM_BP_FAT	GO:0048584~positive regulation of response to stimulus	10	0.533903	0.00145447	PRKCA, IRAK2, IL6, NDEL1, ADORA2B, LYN, OSMR, TAP2, MALT1, IL15	154	236	13528	3.72221	0.901164	0.0821439	2.40604			INTERPRO	IPR015369:Follistatin/Osteonectin-like EGF domain	3	0.119952	0.00167601	FST, FSTL1, SPARC	220	5	16659	45.4336	0.578471	0.0915226	2.3964
GOTERM_BP_FAT	GO:0002684~positive regulation of immune system process	8	0.427122	0.0185851	IRAK2, IL6, ADORA2B, LYN, TAP2, MALT1, IL15, IL7R	154	238	13528	2.95274	1	0.350983	26.9409			INTERPRO	IPR002350:Proteinase inhibitor I1, Kazal	5	0.19992	0.00307795	HTRA1, IGFBP7, FST, FSTL1, SPARC	220	46	16659	8.23073	0.795582	0.11496	4.35977
GOTERM_BP_FAT	GO:0006952~defense response	14	0.747464	0.022255	IRAK2, IL6, LYN, ADORA2B, CXCL2, MALT1, IL15, CD97, INHBA, TUBB, HRH1, TAP2, PTX3, FOSL1	154	615	13528	1.9997	1	0.387501	31.3801			SMART	SM00280:KAZAL	5	0.19992	0.00605575	HTRA1, IGFBP7, FST, FSTL1, SPARC	146	46	9079	6.75923	0.570146	0.131266	6.90772
GOTERM_BP_FAT	GO:0006954~inflammatory response	8	0.427122	0.0760871	CD97, IRAK2, HRH1, IL6, LYN, CXCL2, IL15, PTX3	154	325	13528	2.16232	1	0.60626	73.3975			UP_SEQ_FEATURE	domain:Kazal-like	4	0.159936	0.0125347	HTRA1, IGFBP7, FSTL1, SPARC	233	40	19113	8.203	0.999998	0.481364	18.1528
GOTERM_BP_FAT	GO:0050778~positive regulation of immune response	5	0.266951	0.0821466	IRAK2, LYN, TAP2, MALT1, IL15	154	145	13528	3.02911	1	0.624881	76.171			INTERPRO	IPR011497:Protease inhibitor, Kazal-type	3	0.119952	0.0486905	HTRA1, IGFBP7, FSTL1	220	27	16659	8.41364	1	0.657372	51.4121
GOTERM_BP_FAT	GO:0006955~immune response	13	0.694074	0.0914762	IL6, PXDN, LYN, CXCL2, MALT1, IL15, IL7R, CD97, TUBB, ETS1, TAP2, CTSC, PTX3	154	690	13528	1.65503	1	0.648225	79.9154
															Annotation Cluster 14	Enrichment Score: 2.325940304930754
Annotation Cluster 15	Enrichment Score: 1.5587820412895177														Category	Term	Count	%	PValue	Genes	List Total	Pop Hits	Pop Total	Fold Enrichment	Bonferroni	Benjamini	FDR
Category	Term	Count	%	PValue	Genes	List Total	Pop Hits	Pop Total	Fold Enrichment	Bonferroni	Benjamini	FDR			SP_PIR_KEYWORDS	actin binding	8	0.319872	4.50692e-07	CALD1, DMD, SPTBN1, ACTN1, MSN, FLNC, TPM1, ANXA2	233	40	19235	16.5107	0.000149168	2.13111e-05	0.000611283
GOTERM_BP_FAT	GO:0048584~positive regulation of response to stimulus	10	0.533903	0.00145447	PRKCA, IRAK2, IL6, NDEL1, ADORA2B, LYN, OSMR, TAP2, MALT1, IL15	154	236	13528	3.72221	0.901164	0.0821439	2.40604			UP_SEQ_FEATURE	domain:CH 1	5	0.19992	0.000298088	DMD, SPTBN1, ACTN1, FLNC, PARVA	233	27	19113	15.1907	0.266814	0.0380516	0.472333
GOTERM_BP_FAT	GO:0051241~negative regulation of multicellular organismal process	8	0.427122	0.00259858	PRKCA, INHBA, IL6, ADORA2B, PDGFA, SERPINE1, ANXA5, SRGN	154	164	13528	4.28508	0.984031	0.114568	4.26031			UP_SEQ_FEATURE	domain:CH 2	5	0.19992	0.000298088	DMD, SPTBN1, ACTN1, FLNC, PARVA	233	27	19113	15.1907	0.266814	0.0380516	0.472333
GOTERM_BP_FAT	GO:0050729~positive regulation of inflammatory response	4	0.213561	0.00460407	PRKCA, IL6, ADORA2B, OSMR	154	30	13528	11.7126	0.999349	0.1715	7.43095			INTERPRO	IPR001715:Calponin-like actin-binding	7	0.279888	0.000313514	DMD, SPTBN1, ACTN1, NAV3, MAPRE1, FLNC, PARVA	220	70	16659	7.57227	0.149121	0.0228052	0.452394
GOTERM_BP_FAT	GO:0032103~positive regulation of response to external stimulus	5	0.266951	0.00590779	PRKCA, IL6, NDEL1, ADORA2B, OSMR	154	64	13528	6.86282	0.999919	0.200937	9.43886			SMART	SM00033:CH	7	0.279888	0.00084674	DMD, SPTBN1, ACTN1, NAV3, MAPRE1, FLNC, PARVA	146	70	9079	6.21849	0.111079	0.0290077	0.99327
GOTERM_BP_FAT	GO:0031349~positive regulation of defense response	5	0.266951	0.00936133	PRKCA, IRAK2, IL6, ADORA2B, OSMR	154	73	13528	6.01672	1	0.24993	14.5617			GOTERM_CC_FAT	GO:0044449~contractile fiber part	8	0.319872	0.00107696	ACTA2, DMD, SPTBN1, ACTN1, FLNC, TPM1, MMP2, VCL	181	113	12782	4.99956	0.252437	0.0131373	1.40678
GOTERM_BP_FAT	GO:0032101~regulation of response to external stimulus	7	0.373732	0.0094029	PRKCA, IL6, NDEL1, ADORA2B, PDGFA, OSMR, SERPINE1	154	159	13528	3.86735	1	0.246798	14.6217			GOTERM_CC_FAT	GO:0043292~contractile fiber	8	0.319872	0.00160307	ACTA2, DMD, SPTBN1, ACTN1, FLNC, TPM1, MMP2, VCL	181	121	12782	4.66901	0.351553	0.0178871	2.08733
[truncated: 1,158 more rows]

## Sheet: Geneset 9
White --- MB module 12
[truncated: 1,600 more rows]

## Sheet: Geneset 10
Black -- MB - VUSF-C
[truncated: 1,292 more rows]
